# Supplementary material for: ARID1A loss derepresses a group of human endogenous retrovirus-H loci to modulate BRD4-dependent transcription
Source: Nat Commun. 2022 Jun 17;13:3501. doi: 10.1038/s41467-022-31197-4 (PMC9205910; doi:10.1038/s41467-022-31197-4)
Supplement: Supplementary file 5 — Supplementary Data 2 [file 41467_2022_31197_MOESM5_ESM.xlsx]

## Sheet: Figure 2a
Repeats class differential expression results of HCT116 WT and ARID1A KO RNA-seq from GSE71514.
repeats class	Log2 (CPM+1)				log2FoldChange	pvalue	padj	sign
	HCT116_WT1	HCT116_WT2	HCT116_arid1a_KO1	HCT116_arid1a_KO2
LTR retrotransposons	16.9713	16.9529	17.2715	17.252	0.36054	7.47266e-57	7.47266e-56	**(padj<0.01)
Satellites	13.9892	14.1268	14.6995	14.1664	0.454341	0.0229647	0.0574118
rRNAs	14.2388	14.2699	14.4252	14.8844	0.483893	0.121619	0.243238
scRNAs	8.27818	8.19038	8.34564	8.19881	0.102806	0.242886	0.40481
Simple repeats	16.6729	16.7668	16.7754	16.6254	0.0415818	0.394054	0.562935
Non-LTR retrotransposons	19.1725	19.1413	19.0774	19.1141	0.000271268	0.994773	0.994773
tRNAs	11.6571	11.705	10.5458	10.846	-0.915735	5.11442e-15	2.55721e-14	**(padj<0.01)
DNA Transposons	16.8381	16.8779	16.7034	16.6955	-0.0976328	0.00898969	0.0299656	*(padj<0.05)
Unclassified	14.2236	14.3579	14.183	14.1226	-0.078458	0.595414	0.744267
snRNAs	9.49655	9.47799	9.44663	9.39124	-0.00763041	0.937066	0.994773

## Sheet: Figure 2b-2d
For LTR retrotransposons including 580 elements, repeats differential expression results of HCT116 WT and ARID1A KO RNA-seq from GSE71514. Up:log2FC>1 and padj<0.05; down: log2FC<-1 and padj<0.05.
repeatMasker repName	Log2 (CPM+1)				log2FoldChange	pvalue	padj	sign	group	Mean of log2(CPM+1) in WT	Mean of log2(CPM+1) in KO
	HCT116_WT1	HCT116_WT2	HCT116_arid1a_KO1	HCT116_arid1a_KO2
LTR7Y	7.82286	7.58304	9.70144	9.85044	2.14216	1.24e-41	8.85e-39	**(padj<0.01)	Up	7.70295	9.77594
HERVH-int	13.5703	13.5299	15.0707	15.1999	1.65499	4.26e-39	2.28e-36	**(padj<0.01)	Up	13.5501	15.1353
LTR7	8.4554	8.29422	9.70586	9.92842	1.51477	3.02e-22	1.29e-19	**(padj<0.01)	Up	8.37481	9.81714
HERVFH19-int	5.56419	5.32399	6.99795	7.02127	1.64729	4.18e-12	1.12e-09	**(padj<0.01)	Up	5.44409	7.00961
LTR33A	7.16621	7.1196	8.13257	7.87634	0.939494	1.89e-07	2.15e-05	**(padj<0.01)	no_diff	7.1429	8.00445
MLT1N2-int	3.86049	3.12443	5.36454	5.36031	1.97689	1.54e-06	0.000117858	**(padj<0.01)	Up	3.49246	5.36242
MER68	9.8511	9.81705	10.4305	10.298	0.598609	5.09e-06	0.000330688	**(padj<0.01)	no_diff	9.83408	10.3643
LTR17	7.16209	7.09104	7.8369	7.9027	0.813174	5.6e-06	0.00034289	**(padj<0.01)	no_diff	7.12657	7.8698
HERVL-int	9.20348	9.18003	9.67184	9.75118	0.588058	2.39e-05	0.00113793	**(padj<0.01)	no_diff	9.19175	9.71151
LTR37B	8.48045	8.69605	9.30319	9.04285	0.654569	3.76e-05	0.00168008	**(padj<0.01)	no_diff	8.58825	9.17302
THE1C	9.77621	9.83151	10.2096	10.2793	0.508399	0.000152353	0.0054211	**(padj<0.01)	no_diff	9.80386	10.2445
LTR27B	4.28122	3.87033	5.45126	5.17086	1.34528	0.000369089	0.0111351	*(padj<0.05)	Up	4.07577	5.31106
ERV3-16A3_I-int	9.30699	9.30648	9.73693	9.65172	0.455534	0.000773274	0.0200538	*(padj<0.05)	no_diff	9.30673	9.69433
LTR19A	6.78701	6.40971	7.24552	7.21953	0.692542	0.00107159	0.0249495	*(padj<0.05)	no_diff	6.59836	7.23252
MLT1G	8.26862	8.29004	8.76187	8.64378	0.492931	0.00114641	0.0264043	*(padj<0.05)	no_diff	8.27933	8.70283
MSTB2	7.29228	7.32968	7.91812	7.71216	0.578524	0.00119338	0.0270312	*(padj<0.05)	no_diff	7.31098	7.81514
MamRep1527	6.66994	6.68272	7.41826	7.0917	0.662053	0.00135893	0.02882	*(padj<0.05)	no_diff	6.67633	7.25498
MER89	6.99136	6.9338	7.53949	7.40307	0.581021	0.00204652	0.0373673	*(padj<0.05)	no_diff	6.96258	7.47128
LTR3A	6.15148	5.84085	6.5299	6.79604	0.735216	0.00281516	0.0463394	*(padj<0.05)	no_diff	5.99616	6.66297
LTR16A	7.56943	7.38169	7.97227	7.84723	0.501543	0.00420441	0.0647902		no_diff	7.47556	7.90975
MLT1A1-int	6.54253	6.39421	7.20085	6.81929	0.627169	0.00465043	0.0701495		no_diff	6.46837	7.01007
MER52A	6.54886	6.58373	7.21331	6.92595	0.584512	0.0056219	0.0792244		no_diff	6.5663	7.06963
MER4CL34	6.81353	6.79908	7.36481	7.17697	0.539519	0.00614978	0.082848		no_diff	6.80631	7.27089
MER110-int	5.36338	5.43417	6.12088	5.96304	0.726512	0.0078343	0.0970004		no_diff	5.39878	6.04196
LTR67B	8.70816	8.55684	9.05756	8.86993	0.399953	0.00826265	0.0996973		no_diff	8.6325	8.96374
MLT1L	11.737	11.8503	12.1433	11.9734	0.331871	0.00971818	0.10956		no_diff	11.7937	12.0583
MSTB1	8.86983	8.86435	9.139	9.17398	0.356815	0.0125528	0.129132		no_diff	8.86709	9.15649
HERV-Fc1-int	4.36968	3.82482	5.10849	4.90136	0.991463	0.0130872	0.132186		no_diff	4.09725	5.00493
MER67B	6.20054	6.32234	6.75752	6.7091	0.543436	0.0145189	0.140721		no_diff	6.26144	6.73331
MLT1J-int	6.94412	6.88474	7.29472	7.33695	0.46982	0.0147428	0.141611		no_diff	6.91443	7.31583
LTR40c	7.07706	7.05701	7.48786	7.39381	0.444276	0.0169713	0.153387		no_diff	7.06703	7.44084
LTR16	6.90024	6.66346	7.24096	7.1442	0.476534	0.0182789	0.15916		no_diff	6.78185	7.19258
MSTA-int	10.3377	10.3228	10.6381	10.4921	0.303213	0.0190551	0.164001		no_diff	10.3303	10.5651
HERVL74-int	7.20279	7.12899	7.52582	7.52686	0.428341	0.0193393	0.165699		no_diff	7.16589	7.52634
ERV3-16A3_LTR	5.64912	5.50802	6.13405	6.10602	0.615199	0.0194647	0.166109		no_diff	5.57857	6.12004
LTR48B	7.57254	7.52019	7.89993	7.84043	0.392247	0.0213453	0.175179		no_diff	7.54636	7.87018
MER50	7.58491	7.60677	7.98414	7.84043	0.387292	0.0229414	0.186138		no_diff	7.59584	7.91228
MER34C	3.90063	3.67898	4.49411	4.8481	0.996537	0.0239695	0.191577		no_diff	3.78981	4.67111
MLT1N2	8.78524	8.8026	9.03886	9.06052	0.323043	0.0249143	0.197653		no_diff	8.79392	9.04969
THE1B-int	9.91374	9.85008	10.2625	9.9876	0.315592	0.0251943	0.199137		no_diff	9.88191	10.1251
MER61-int	8.38639	8.34548	8.70951	8.56069	0.338827	0.0260491	0.202899		no_diff	8.36593	8.6351
LTR19C	4.98819	5.15039	5.7792	5.52774	0.67336	0.0280958	0.214168		no_diff	5.06929	5.65347
MLT1E1A	8.50181	8.51804	8.7698	8.76368	0.324155	0.0287305	0.217458		no_diff	8.50992	8.76674
MER51A	7.97632	7.78072	8.24152	8.10922	0.363168	0.0294515	0.220577		no_diff	7.87852	8.17537
MLT2B2	7.01441	6.89028	7.38422	7.21953	0.420806	0.0299416	0.223466		no_diff	6.95234	7.30188
MER61C	4.96944	5.15039	5.74956	5.52774	0.665725	0.0302706	0.223585		no_diff	5.05991	5.63865
LTR103_Mam	5.17981	4.953	5.61046	5.68788	0.656761	0.0317927	0.228072		no_diff	5.0664	5.64917
LTR78B	7.34778	7.33781	7.7217	7.5877	0.382812	0.0314745	0.228072		no_diff	7.34279	7.6547
MER21-int	7.09447	6.90128	7.32517	7.36566	0.412215	0.0331507	0.234123		no_diff	6.99788	7.34542
LTR27D	1.95196	2.06319	3.33523	3.27286	1.62263	0.0344362	0.238713		no_diff	2.00757	3.30404
ERVL-int	6.71566	6.61749	7.09373	6.95143	0.427755	0.0368954	0.246068		no_diff	6.66658	7.02258
LTR12C	9.26724	9.13878	9.52557	9.34072	0.298746	0.0371043	0.246068		no_diff	9.20301	9.43315
LTR85b	5.53897	5.68401	6.11093	6.05992	0.54833	0.0377491	0.246068		no_diff	5.61149	6.08542
MER83B-int	4.87185	4.6479	5.3249	5.42236	0.691973	0.0381988	0.247196		no_diff	4.75987	5.37363
LTR26B	2.75232	2.78743	3.86386	3.73078	1.21901	0.0433917	0.264801		no_diff	2.76988	3.79732
LTR56	7.28471	7.05701	7.4061	7.59311	0.393737	0.0432195	0.264801		no_diff	7.17086	7.4996
LTR80B	4.25048	4.45227	5.08834	4.93581	0.75633	0.0440575	0.266585		no_diff	4.35138	5.01207
LTR16E2	7.2885	7.03719	7.62941	7.34017	0.393907	0.0448129	0.269633		no_diff	7.16284	7.48479
HERVP71A-int	6.80298	6.89028	7.2318	7.10689	0.393991	0.0461405	0.273775		no_diff	6.84663	7.16935
MER41C	5.92692	5.86353	6.37492	6.243	0.488972	0.0464674	0.274196		no_diff	5.89523	6.30896
LTR25	6.64652	6.45522	6.87197	6.93875	0.419752	0.0490296	0.281559		no_diff	6.55087	6.90536
LTR82B	7.686	7.77175	8.01561	7.9624	0.327897	0.0496206	0.283376		no_diff	7.72887	7.989
MER31A	7.31844	7.29673	7.60597	7.5741	0.350741	0.0497182	0.283376		no_diff	7.30759	7.59004
MST-int	6.22447	6.25531	6.6562	6.56249	0.442177	0.0497429	0.283376		no_diff	6.23989	6.60935
LTR7B	7.981	7.81021	8.0757	8.25446	0.336298	0.0508162	0.286361		no_diff	7.89561	8.16508
MER68B	6.82922	6.58373	7.13688	6.95563	0.407902	0.0507933	0.286361		no_diff	6.70648	7.04626
MLT1B	11.001	11.0331	11.2028	11.1825	0.242514	0.0516556	0.288043		no_diff	11.0171	11.1926
MER90	7.16209	7.23282	7.64214	7.33695	0.370782	0.0528997	0.290493		no_diff	7.19746	7.48954
MLT2A2	7.97632	7.86464	8.17061	8.16654	0.314322	0.0530265	0.290493		no_diff	7.92048	8.16857
LTR14A	4.78872	4.69925	5.53305	5.06592	0.665391	0.0547637	0.296718		no_diff	4.74398	5.29948
LTR16C	8.29333	8.30462	8.58559	8.46073	0.293365	0.0556331	0.29877		no_diff	8.29898	8.52316
MER57A1	7.19878	7.04217	7.52707	7.29776	0.364471	0.0572778	0.303686		no_diff	7.12047	7.41241
MLT1K	11.0327	11.0079	11.2403	11.1353	0.235006	0.0595062	0.313175		no_diff	11.0203	11.1878
LTR47B	3.20118	3.4583	4.28572	4.01478	0.961798	0.062546	0.318231		no_diff	3.32974	4.15025
MLT1O	8.96045	8.85023	9.20561	9.0119	0.272906	0.0635166	0.318624		no_diff	8.90534	9.10876
LTR33	9.31907	9.23543	9.55585	9.38034	0.259931	0.064786	0.31975		no_diff	9.27725	9.4681
MER4D0	7.38363	7.4012	7.61069	7.69215	0.326652	0.0675593	0.330393		no_diff	7.39241	7.65142
MamGypLTR1b	6.42358	6.47008	6.70113	6.85122	0.398849	0.0691035	0.331337		no_diff	6.44683	6.77618
MER110A	6.47101	6.23805	6.82809	6.56249	0.414751	0.0691445	0.331337		no_diff	6.35453	6.69529
LTR12F	5.27451	5.30754	5.91889	5.55014	0.537779	0.069882	0.33329		no_diff	5.29103	5.73451
LTR38A1	3.0665	2.68927	3.66049	3.91472	1.06162	0.0761429	0.356109		no_diff	2.87789	3.7876
LTR16B1	5.91717	5.86353	6.32125	6.17253	0.431938	0.081595	0.36794		no_diff	5.89035	6.24689
LTR47A2	5.9934	6.13926	6.48178	6.31673	0.407233	0.0891953	0.386003		no_diff	6.06633	6.39926
MLT2A1	8.33604	8.32927	8.52877	8.513	0.255464	0.0929849	0.394403		no_diff	8.33266	8.52089
MamGyp-int	7.36223	7.3133	7.57613	7.5576	0.296647	0.0971718	0.408923		no_diff	7.33776	7.56687
LTR45C	6.33846	6.185	6.67659	6.45971	0.380847	0.0977825	0.410687		no_diff	6.26173	6.56815
MamGypLTR2c	5.17981	5.09395	5.51304	5.61535	0.501868	0.100053	0.417766		no_diff	5.13688	5.56419
MER50-int	6.4441	6.40198	6.7404	6.67891	0.356739	0.100619	0.418085		no_diff	6.42304	6.70966
LTR12	6.94891	6.8454	7.16602	7.13681	0.321643	0.100921	0.418128		no_diff	6.89716	7.15142
MER54A	6.39576	6.1111	6.53983	6.60592	0.380703	0.102086	0.420223		no_diff	6.25343	6.57287
MLT1G1	8.22581	8.1144	8.4066	8.31296	0.256894	0.102211	0.420223		no_diff	8.1701	8.35978
LTR81A	5.68404	5.35634	5.86462	5.95467	0.451286	0.107128	0.432958		no_diff	5.52019	5.90964
LTR1D	4.58207	3.91445	4.86963	4.8299	0.651337	0.108167	0.433993		no_diff	4.24826	4.84976
LTR1F2	2.46164	2.06319	3.50701	2.90674	1.20764	0.109323	0.434808		no_diff	2.26241	3.20687
MER11D	5.77323	5.67121	6.14059	5.98788	0.417238	0.109412	0.434808		no_diff	5.72222	6.06423
LTR06	5.78401	5.96141	6.48178	5.92067	0.432045	0.113296	0.442039		no_diff	5.87271	6.20123
MSTD-int	7.1202	6.89028	7.33376	7.16613	0.311804	0.11424	0.443708		no_diff	7.00524	7.24994
THE1D	10.1942	10.1381	10.3042	10.303	0.204332	0.114824	0.443708		no_diff	10.1661	10.3036
MER61B	4.21908	3.72925	4.63043	4.52513	0.680651	0.117195	0.449073		no_diff	3.97416	4.57778
MER74A	6.79768	6.65698	6.96148	7.00107	0.319789	0.119312	0.452412		no_diff	6.72733	6.98128
THE1A	9.70927	9.6816	9.94222	9.72987	0.21107	0.125925	0.461709		no_diff	9.69543	9.83605
MER21C	10.5159	10.458	10.6178	10.6091	0.193325	0.129399	0.469784		no_diff	10.4869	10.6134
LTR76	6.00265	6.08238	6.2565	6.42376	0.367382	0.132293	0.477055		no_diff	6.04252	6.34013
MER11A	8.11501	7.97031	8.2619	8.17378	0.241523	0.134381	0.482153		no_diff	8.04266	8.21784
MER21A	8.84046	8.71176	8.95324	8.90404	0.218395	0.13556	0.483949		no_diff	8.77611	8.92864
MLT1G3	8.39168	8.25829	8.52315	8.45629	0.23083	0.135416	0.483949		no_diff	8.32499	8.48972
LTR16D1	5.62536	5.32399	5.71931	5.94624	0.422794	0.142411	0.501539		no_diff	5.47468	5.83277
MER4C	6.80827	6.78132	7.06136	6.97647	0.293816	0.142882	0.501726		no_diff	6.79479	7.01891
MER21B	9.35473	9.32703	9.51931	9.42574	0.199339	0.144755	0.501868		no_diff	9.34088	9.47252
MER83	5.13003	5.15039	5.50799	5.5164	0.447327	0.143463	0.501868		no_diff	5.14021	5.51219
MamGypLTR3a	5.92692	5.85223	6.24744	6.11357	0.364545	0.145077	0.502027		no_diff	5.88958	6.1805
MSTA	10.8371	10.7482	10.918	10.9026	0.184148	0.146064	0.502571		no_diff	10.7927	10.9103
LTR22C0	4.53183	3.99884	4.86963	4.69564	0.584173	0.14825	0.505499		no_diff	4.26533	4.78263
MLT1J1	8.27436	8.32519	8.52253	8.38016	0.220887	0.154205	0.510766		no_diff	8.29978	8.45135
MLT1G3-int	4.36968	4.4819	4.88528	4.86608	0.534448	0.157415	0.516358		no_diff	4.42579	4.87568
LTR1D1	4.18697	3.91445	4.56388	4.54758	0.589798	0.165659	0.53404		no_diff	4.05071	4.55573
LTR22A	3.43783	3.51672	3.73151	4.40733	0.733849	0.164586	0.53404		no_diff	3.47727	4.06942
MSTB1-int	5.13003	5.18682	5.56257	5.44645	0.424357	0.164936	0.53404		no_diff	5.15842	5.50451
PRIMA4-int	7.98334	8.06142	8.27236	8.08448	0.226905	0.165117	0.53404		no_diff	8.02238	8.17842
MLT1J2	9.16897	9.08791	9.28597	9.22449	0.193586	0.166345	0.535003		no_diff	9.12844	9.25523
LTR32	6.62871	6.51376	6.72526	6.87804	0.297273	0.169488	0.541937		no_diff	6.57123	6.80165
MLT2B1	8.05624	7.9252	8.2293	8.06516	0.225294	0.169852	0.541937		no_diff	7.99072	8.14723
LTR38	4.55717	4.45227	4.9685	4.88383	0.504882	0.172391	0.543726		no_diff	4.50472	4.92616
MER4A	8.00422	7.99363	8.21775	8.08064	0.219856	0.172611	0.543726		no_diff	7.99893	8.14919
MER41B	8.75545	8.67054	8.78606	8.91487	0.205055	0.176505	0.551275		no_diff	8.713	8.85046
MSTD	9.6677	9.66636	9.75516	9.80981	0.182857	0.176219	0.551275		no_diff	9.66703	9.78249
MLT1E	5.14681	5.55058	5.58672	5.80431	0.408475	0.177792	0.551476		no_diff	5.3487	5.69551
LTR23	6.50396	6.47008	6.72526	6.68904	0.288978	0.180129	0.553568		no_diff	6.48702	6.70715
LTR26C	5.07846	4.99469	5.60574	5.14165	0.438874	0.1816	0.555695		no_diff	5.03658	5.3737
HERVK11D-int	3.54303	4.03925	4.63969	3.94885	0.637257	0.190987	0.572961		no_diff	3.79114	4.29427
MLT1A0	11.1827	11.1484	11.256	11.2667	0.162931	0.190752	0.572961		no_diff	11.1656	11.2613
LTR80A	4.50604	3.77782	4.58321	4.73529	0.556391	0.194928	0.574282		no_diff	4.14193	4.65925
LTR9D	5.90735	5.67121	6.06354	6.05992	0.337144	0.195445	0.574282		no_diff	5.78928	6.06173
MLT1F1	9.04011	9.04762	9.1693	9.14943	0.182527	0.193708	0.574282		no_diff	9.04387	9.15936
LTR33C	6.48428	6.40198	6.70555	6.60592	0.282515	0.196576	0.574292		no_diff	6.44313	6.65573
LTR53B	3.26408	2.34693	3.35786	3.76949	0.837537	0.19698	0.574292		no_diff	2.8055	3.56367
MER87B	5.24363	5.53653	5.72802	5.66753	0.375616	0.197999	0.575592		no_diff	5.39008	5.69777
LTR26	5.30475	5.13182	5.52808	5.53898	0.385198	0.203072	0.576895		no_diff	5.21828	5.53353
LTR33A_	6.92964	6.76334	7.03176	7.04513	0.256654	0.20292	0.576895		no_diff	6.84649	7.03844
MLT1A1	9.34477	9.3503	9.41933	9.49812	0.178787	0.200599	0.576895		no_diff	9.34753	9.45872
MLT1E2	9.28536	9.19128	9.34555	9.35432	0.177851	0.202617	0.576895		no_diff	9.23832	9.34993
HERVK22-int	8.76499	8.84168	8.92084	8.92133	0.184243	0.205947	0.582745		no_diff	8.80334	8.92109
LTR68	4.50604	4.79676	5.14797	4.90136	0.457121	0.206398	0.583251		no_diff	4.6514	5.02467
THE1C-int	8.14873	8.10966	8.48833	8.04755	0.223726	0.210008	0.588681		no_diff	8.1292	8.26794
MLT1M	8.00422	7.96245	8.08844	8.15197	0.203598	0.210821	0.588759		no_diff	7.98333	8.1202
LTR1B	4.63062	4.19045	5.09509	4.52513	0.502065	0.213533	0.591248		no_diff	4.41053	4.81011
HERVK9-int	10.4112	10.4515	10.6033	10.445	0.161226	0.215853	0.595822		no_diff	10.4313	10.5242
MLT2B4	8.649	8.63473	8.82108	8.68992	0.18246	0.217091	0.59721		no_diff	8.64186	8.7555
MER57B2	7.72564	7.78072	7.97959	7.80126	0.208304	0.22005	0.602441		no_diff	7.75318	7.89042
LTR16B2	6.27115	6.1111	6.47921	6.33621	0.286693	0.222292	0.605018		no_diff	6.19112	6.40771
MER83B	6.10928	5.74636	5.89974	6.489	0.348637	0.224721	0.607769		no_diff	5.92782	6.19437
LTR16E1	7.81501	7.79259	8.11856	7.761	0.21615	0.2262	0.607929		no_diff	7.8038	7.93978
THE1D-int	9.19845	9.18903	9.41832	9.17669	0.175744	0.226127	0.607929		no_diff	9.19374	9.29751
MLT1E3-int	4.65429	4.51093	5.08156	4.7928	0.444944	0.22726	0.60925		no_diff	4.58261	4.93718
MLT1H1	8.3102	8.40081	8.55532	8.39107	0.187078	0.230292	0.609404		no_diff	8.3555	8.47319
MLT1F2-int	6.66994	6.69542	6.88176	6.83763	0.245627	0.235056	0.617023		no_diff	6.68268	6.85969
MER74B	6.99136	6.73286	7.0194	7.0686	0.242678	0.237206	0.620386		no_diff	6.86211	7.044
MER51C	5.06085	4.77299	5.37011	5.09669	0.395291	0.240561	0.623074		no_diff	4.91692	5.2334
HERV9-int	7.01898	6.65698	7.08528	6.96817	0.246741	0.242888	0.623699		no_diff	6.83798	7.02672
LTR10D	4.08614	3.91445	4.30913	4.54758	0.514422	0.243234	0.623699		no_diff	4.00029	4.42835
LTR5A	8.02707	7.98331	8.14482	8.10544	0.187051	0.243335	0.623699		no_diff	8.00519	8.12513
MER70C	3.20118	3.39743	3.71408	3.94885	0.644776	0.241464	0.623699		no_diff	3.2993	3.83147
LTR51	5.47394	5.30754	5.75383	5.55014	0.337372	0.247077	0.627805		no_diff	5.39074	5.65199
HERV35I-int	6.14314	5.90785	6.32986	6.1507	0.283944	0.252149	0.630032		no_diff	6.0255	6.24028
MER34D	4.65429	4.84315	5.02613	5.12682	0.401438	0.251798	0.630032		no_diff	4.74872	5.07648
MER52D	4.34079	3.67898	4.53439	4.40733	0.513062	0.250488	0.630032		no_diff	4.00988	4.47086
PABL_B-int	6.16802	5.90785	6.32125	6.1869	0.282135	0.25354	0.631492		no_diff	6.03794	6.25407
MLT1E3	8.35784	8.25829	8.44606	8.38796	0.175476	0.255777	0.635585		no_diff	8.30806	8.41701
LTR43B	4.63062	4.42203	4.9237	4.81147	0.419299	0.261813	0.646087		no_diff	4.52632	4.86759
LTR64	6.12631	6.04317	6.38597	6.17253	0.269942	0.265642	0.648808		no_diff	6.08474	6.27925
MER84-int	3.38221	3.39743	3.97047	3.76949	0.596996	0.264521	0.648808		no_diff	3.38982	3.86998
LTR22E	6.10928	5.99262	6.47404	6.01229	0.284725	0.268644	0.65282		no_diff	6.05095	6.24317
LTR71B	5.14681	4.74883	5.31914	5.18525	0.367615	0.272586	0.654573		no_diff	4.94782	5.2522
LTR10B2	3.13541	3.26738	3.81564	3.56462	0.615365	0.282612	0.665957		no_diff	3.20139	3.69013
MLT1F2	9.70218	9.6784	9.79404	9.73782	0.142771	0.282516	0.665957		no_diff	9.69029	9.76593
MLT2E	4.25048	4.15411	4.53439	4.59145	0.442165	0.284313	0.6663		no_diff	4.20229	4.56292
LTR16A2	6.73799	6.65048	6.84019	6.85573	0.220105	0.289339	0.674389		no_diff	6.69424	6.84796
LTR59	3.54303	2.87935	3.64217	3.84393	0.603221	0.295072	0.67816		no_diff	3.21119	3.74305
LTR69	3.26408	3.19767	3.58579	3.84393	0.597109	0.293499	0.67816		no_diff	3.23088	3.71486
MamGypsy2-LTR	5.51331	5.16872	5.44599	5.75694	0.323647	0.293325	0.67816		no_diff	5.34101	5.60146
MLT2C1	7.91883	7.72916	7.94825	7.92859	0.178121	0.293013	0.67816		no_diff	7.824	7.93842
LTR41B	7.37653	7.38952	7.51956	7.48386	0.186193	0.298122	0.680785		no_diff	7.38303	7.50171
LTR75	6.28638	6.3467	6.50224	6.46562	0.236069	0.29793	0.680785		no_diff	6.31654	6.48393
THE1B	11.0804	11.0378	11.1102	11.1358	0.131052	0.296723	0.680785		no_diff	11.0591	11.123
MLT1J2-int	5.43346	5.34026	5.69285	5.52774	0.298916	0.305296	0.686915		no_diff	5.38686	5.6103
LTR10A	6.68726	6.7573	6.88761	6.83763	0.208498	0.312219	0.692482		no_diff	6.72228	6.86262
MER34	7.45277	7.44698	7.56402	7.5576	0.177928	0.314621	0.693417		no_diff	7.44987	7.56081
MER50C	3.49139	3.19767	3.78258	3.80719	0.546948	0.318144	0.696082		no_diff	3.34453	3.79488
MLT1F-int	7.32583	7.22408	7.54936	7.22998	0.192574	0.317944	0.696082		no_diff	7.27496	7.38967
MLT2B5	3.59289	3.4583	4.12355	3.73078	0.521089	0.317569	0.696082		no_diff	3.5256	3.92716
LTR12B	5.04303	4.99469	5.3249	5.1995	0.319928	0.322996	0.703107		no_diff	5.01886	5.2622
MER92D	3.26408	3.62689	3.9408	3.80719	0.525976	0.323373	0.703214		no_diff	3.44549	3.874
MamGypLTR1d	5.21208	4.82014	5.41934	5.12682	0.328117	0.325717	0.706876		no_diff	5.01611	5.27308
LTR88c	4.83088	5.05506	5.34202	5.03447	0.329994	0.32874	0.711274		no_diff	4.94297	5.18825
MER89-int	6.33113	6.3864	6.60037	6.41157	0.221104	0.329774	0.712072		no_diff	6.35877	6.50597
MER88	3.43783	2.47029	3.74874	3.27286	0.623623	0.33083	0.712915		no_diff	2.95406	3.5108
MLT1E1A-int	4.12054	4.19045	4.56388	4.38257	0.407547	0.335129	0.719286		no_diff	4.15549	4.47323
HERV17-int	8.28008	8.2454	8.35762	8.32762	0.146789	0.342526	0.727867		no_diff	8.26274	8.34262
LTR45B	5.39182	4.6479	5.38671	5.25512	0.327587	0.344284	0.729933		no_diff	5.01986	5.32091
MER39B	7.0371	6.98642	7.15476	7.09551	0.181144	0.348952	0.730773		no_diff	7.01176	7.12514
MER61E	4.50604	4.53938	4.96113	4.6129	0.359637	0.346524	0.730773		no_diff	4.52271	4.78701
THE1A-int	10.0671	10.1566	10.3295	10.0181	0.135322	0.34861	0.730773		no_diff	10.1118	10.1738
LTR48	6.94412	6.81663	7.1038	6.89127	0.189261	0.351907	0.733059		no_diff	6.88037	6.99754
LTR10G	4.80995	4.84315	5.20524	4.91869	0.322727	0.352687	0.733451		no_diff	4.82655	5.06196
LTR1A2	5.63729	5.74636	5.97484	5.75694	0.250968	0.354196	0.735782		no_diff	5.69183	5.86589
LTR46	5.14681	4.77299	5.37011	5.01849	0.311097	0.362677	0.74371		no_diff	4.9599	5.1943
MSTB	9.80558	9.74482	9.79353	9.8695	0.123679	0.362827	0.74371		no_diff	9.7752	9.83151
LTR47B3	4.28122	4.11683	4.45267	4.54758	0.377566	0.367062	0.746104		no_diff	4.19902	4.50012
MER52-int	4.398	4.15411	4.66713	4.45561	0.367223	0.37123	0.750166		no_diff	4.27606	4.56137
LTR61	6.54253	6.79908	6.94477	6.64288	0.197036	0.374175	0.750874		no_diff	6.67081	6.79382
MER70A	4.63062	4.29428	4.79698	4.67539	0.343345	0.376616	0.753935		no_diff	4.46245	4.73619
LTR18B	5.0067	4.74883	5.16731	5.05028	0.300855	0.378392	0.756077		no_diff	4.87777	5.1088
LTR1F1	2.83751	3.33387	3.40207	3.65009	0.535091	0.379871	0.756306		no_diff	3.08569	3.52608
LTR41C	6.11782	6.2029	6.30969	6.29035	0.207605	0.381684	0.756306		no_diff	6.16036	6.30002
MER68-int	7.35502	7.36985	7.52832	7.36881	0.156933	0.388179	0.762709		no_diff	7.36244	7.44857
LTR9A1	5.50031	5.30754	5.67044	5.49346	0.25013	0.394519	0.766743		no_diff	5.40392	5.58195
MER67A	5.41972	5.40354	5.61517	5.56122	0.24769	0.39307	0.766743		no_diff	5.41163	5.58819
HERVIP10FH-int	8.65928	8.64295	8.80676	8.60684	0.126546	0.401807	0.767769		no_diff	8.65111	8.7068
HERVK3-int	8.8533	8.90182	8.99624	8.86659	0.122234	0.399152	0.767769		no_diff	8.87756	8.93141
MLT1H	10.2501	10.1799	10.3082	10.2044	0.10854	0.403734	0.770079		no_diff	10.215	10.2563
LTR47B2	4.83088	4.39114	4.93127	4.7928	0.311745	0.406248	0.770755		no_diff	4.61101	4.86203
MER72B	3.26408	2.96575	3.38013	3.65009	0.500268	0.407362	0.77113		no_diff	3.11492	3.51511
LTR16B	5.6955	5.40354	5.77079	5.66753	0.2332	0.411418	0.772551		no_diff	5.54952	5.71916
MLT1C	11.305	11.2993	11.3897	11.2823	0.101286	0.413824	0.774158		no_diff	11.3022	11.336
LTR28	3.32435	2.58393	3.66049	3.10138	0.530069	0.415549	0.775284		no_diff	2.95414	3.38093
MamGypLTR1a	5.55163	5.32399	5.70173	5.50498	0.236863	0.418311	0.776551		no_diff	5.43781	5.60335
MER41A	8.61773	8.5827	8.62634	8.67979	0.119548	0.425188	0.779135		no_diff	8.60022	8.65307
MER54B	4.78872	4.07856	4.68513	4.77388	0.325001	0.42326	0.779135		no_diff	4.43364	4.72951
MLT2F	7.78046	7.75061	7.91526	7.74652	0.135859	0.42306	0.779135		no_diff	7.76554	7.83089
HERV9NC-int	8.54044	8.45035	8.5498	8.54961	0.120292	0.42662	0.780376		no_diff	8.49539	8.54971
LTR62	5.6955	5.52235	5.64766	5.88586	0.224087	0.427953	0.780814		no_diff	5.60892	5.76676
LTR72B	4.25048	4.22589	4.51439	4.45561	0.326718	0.43118	0.783365		no_diff	4.23819	4.485
LTR70	4.8919	4.53938	4.67616	5.1995	0.298174	0.432782	0.784944		no_diff	4.71564	4.93783
MER77B	7.69744	7.50584	7.77205	7.5741	0.139782	0.435641	0.78706		no_diff	7.60164	7.67308
HERVE-int	8.58731	8.43339	8.56872	8.5593	0.11831	0.439616	0.791309		no_diff	8.51035	8.56401
LTR57	5.0067	5.34026	5.34202	5.37293	0.245865	0.439283	0.791309		no_diff	5.17348	5.35748
LOR1a	6.45762	6.43264	6.66076	6.42376	0.172831	0.441754	0.792775		no_diff	6.44513	6.54226
LTR5_Hs	8.36682	8.40081	8.48384	8.38329	0.117804	0.4413	0.792775		no_diff	8.38381	8.43356
HERV16-int	6.81353	6.63737	6.8422	6.80072	0.160516	0.442719	0.792896		no_diff	6.72545	6.82146
HERV9N-int	6.64061	6.77535	6.78073	6.8239	0.159695	0.447926	0.796619		no_diff	6.70798	6.80231
LTR47B4	4.01477	3.67898	4.17542	4.07783	0.355164	0.454382	0.799379		no_diff	3.84687	4.12662
MER65B	3.68771	4.22589	4.28572	4.19623	0.346712	0.454563	0.799379		no_diff	3.9568	4.24097
LTR2C	6.56143	6.16688	6.59562	6.36809	0.178146	0.457369	0.80105		no_diff	6.36416	6.48185
MER70B	4.91168	4.91006	5.20524	4.95273	0.250651	0.462019	0.805244		no_diff	4.91087	5.07898
LTR19B	5.87749	5.94023	6.00382	6.05209	0.186136	0.46534	0.80601		no_diff	5.90886	6.02796
LTR75B	3.77669	3.19767	3.76575	3.87976	0.393736	0.465019	0.80601		no_diff	3.48718	3.82276
LTR22B	5.17981	4.51093	5.13493	5.00233	0.258095	0.476156	0.807993		no_diff	4.84537	5.06863
MER4A1	8.15704	8.17233	8.22392	8.19881	0.113567	0.470402	0.807993		no_diff	8.16469	8.21137
MER57E2	3.20118	3.39743	3.46594	3.76949	0.414583	0.469769	0.807993		no_diff	3.2993	3.61772
MER57E3	5.847	5.95086	6.00382	6.02034	0.180104	0.481626	0.807993		no_diff	5.89893	6.01208
MER61F	3.64108	3.57285	3.87958	3.87976	0.359558	0.483589	0.807993		no_diff	3.60697	3.87967
MLT1F1-int	6.52337	6.81663	6.88176	6.63241	0.156051	0.482102	0.807993		no_diff	6.67	6.75709
MLT2D	8.52607	8.49825	8.58319	8.52153	0.107435	0.473113	0.807993		no_diff	8.51216	8.55236
LTR53-int	6.55516	6.74513	6.75539	6.71407	0.149733	0.484749	0.8093		no_diff	6.65015	6.73473
MLT1A	9.97906	9.88307	9.92078	9.9968	0.0946762	0.485127	0.809301		no_diff	9.93107	9.95879
ERVL-E-int	10.0677	9.99002	10.0919	10.013	0.0904223	0.490527	0.8106		no_diff	10.0289	10.0524
LTR36	5.0067	4.82014	5.05411	5.11183	0.235742	0.488029	0.8106		no_diff	4.91342	5.08297
LTR42	6.39576	6.55615	6.67434	6.44185	0.155709	0.49028	0.8106		no_diff	6.47595	6.55809
MER101	5.14681	5.55058	5.67495	5.30867	0.218113	0.486599	0.8106		no_diff	5.3487	5.49181
LTR15	8.48045	8.56031	8.58199	8.53001	0.102304	0.497952	0.817945		no_diff	8.52038	8.556
MLT1C-int	6.02098	6.07268	6.33557	5.92925	0.173896	0.498328	0.817945		no_diff	6.04683	6.13241
LTR31	4.83088	4.82014	5.16731	4.77388	0.238207	0.503066	0.819036		no_diff	4.82551	4.9706
LTR41	7.32952	7.42427	7.48272	7.37824	0.12176	0.503324	0.819036		no_diff	7.37689	7.43048
LTR82A	7.0371	7.26726	7.23486	7.20548	0.131083	0.500814	0.819036		no_diff	7.15218	7.22017
MER65A	7.85642	7.75061	7.88345	7.81521	0.112263	0.50354	0.819036		no_diff	7.80352	7.84933
LTR2752	3.32435	2.58393	3.42367	3.21793	0.430302	0.508746	0.82277		no_diff	2.95414	3.3208
MER4D	7.2998	7.03719	7.29911	7.16975	0.128968	0.50895	0.82277		no_diff	7.1685	7.23443
LTR86C	4.67758	4.6738	4.78868	4.90136	0.240004	0.511661	0.824226		no_diff	4.67569	4.84502
MLT2C2	6.74903	6.73901	6.88371	6.73378	0.135627	0.513434	0.824779		no_diff	6.74402	6.80875
MLT1H-int	7.2068	7.263	7.36341	7.209	0.121707	0.516104	0.825974		no_diff	7.2349	7.28621
MER68C	3.93969	3.62689	3.97047	4.07783	0.311234	0.524284	0.832613		no_diff	3.78329	4.02415
MER66B	6.40974	6.19398	6.36379	6.41157	0.14747	0.528198	0.834366		no_diff	6.30186	6.38768
MLT1E1	6.68151	6.79908	6.86607	6.73867	0.13124	0.529883	0.834775		no_diff	6.7403	6.80237
THE1-int	3.20118	3.72925	3.71408	3.76949	0.342779	0.53118	0.835381		no_diff	3.46521	3.74179
HERV4_I-int	9.09413	9.09152	9.12547	9.10092	0.0872468	0.533996	0.837477		no_diff	9.09282	9.1132
MamGypLTR3	5.66085	5.73411	5.86067	5.72775	0.16854	0.534077	0.837477		no_diff	5.69748	5.79421
MLT1D	11.7479	11.6855	11.759	11.6921	0.0756831	0.53703	0.839795		no_diff	11.7167	11.7255
MSTC	8.86476	8.94234	8.86271	8.99465	0.0927382	0.537053	0.839795		no_diff	8.90355	8.92868
HERVK13-int	7.34415	7.28837	7.47239	7.24035	0.113525	0.544121	0.84355		no_diff	7.31626	7.35637
MER52C	4.63062	4.45227	4.72918	4.67539	0.23111	0.545194	0.84355		no_diff	4.54145	4.70229
LTR14B	6.46433	6.39421	6.4997	6.489	0.131346	0.556227	0.844417		no_diff	6.42927	6.49435
MER31B	7.5443	7.70424	7.72497	7.59311	0.102122	0.563526	0.848855		no_diff	7.62427	7.65904
MER65C	8.43504	8.44095	8.45724	8.46073	0.0876103	0.564155	0.849206		no_diff	8.438	8.45899
LTR12_	6.16802	5.86353	6.13405	6.06771	0.144683	0.568593	0.852293		no_diff	6.01578	6.10088
LTR71A	4.67758	4.22589	4.74643	4.47916	0.225919	0.574473	0.853913		no_diff	4.45174	4.6128
LTR8B	7.72005	7.63341	7.7888	7.61984	0.0973518	0.574514	0.853913		no_diff	7.67673	7.70432
PRIMA41-int	6.43729	6.47008	6.59086	6.42376	0.125534	0.574043	0.853913		no_diff	6.45369	6.50731
LTR53	5.5262	5.03522	5.43006	5.38545	0.173863	0.582384	0.856433		no_diff	5.28071	5.40775
MER49	8.93651	8.93031	8.92984	8.96159	0.0790531	0.582622	0.856433		no_diff	8.93341	8.94571
MER70-int	5.44708	5.61884	5.68393	5.55014	0.154238	0.589993	0.858919		no_diff	5.53296	5.61704
ERV24B_Prim-int	5.34894	5.30754	5.38671	5.45835	0.160925	0.594037	0.86129		no_diff	5.32824	5.42253
LTR24	6.29394	6.13926	6.20127	6.36177	0.128649	0.593515	0.86129		no_diff	6.2166	6.28152
LTR38C	3.86049	3.51672	4.06974	3.65009	0.264244	0.608672	0.865586		no_diff	3.6886	3.85992
LTR65	6.46433	6.49208	6.64245	6.39309	0.115557	0.607503	0.865586		no_diff	6.47821	6.51777
MER34C2	7.66866	7.65308	7.83287	7.51837	0.0923498	0.609639	0.865586		no_diff	7.66087	7.67562
MSTB-int	7.86659	7.98072	8.0022	7.87855	0.0845802	0.611785	0.867269		no_diff	7.92365	7.94038
LTR50	8.07829	8.19038	8.23083	8.06322	0.0817906	0.615099	0.870239		no_diff	8.13433	8.14702
LTR52	6.75998	6.64394	6.6878	6.79604	0.10429	0.624054	0.872556		no_diff	6.70196	6.74192
LTR55	5.06085	5.11301	5.1927	5.15633	0.156874	0.628531	0.872556		no_diff	5.08693	5.17452
MER61A	6.27878	6.46267	6.53735	6.28368	0.113678	0.62711	0.872556		no_diff	6.37073	6.41052
LTR104_Mam	6.85499	6.97605	7.00334	6.88247	0.0958224	0.634591	0.875557		no_diff	6.91552	6.9429
LTR1E	3.59289	2.78743	3.60483	3.27286	0.294219	0.632713	0.875557		no_diff	3.19016	3.43884
LTR22	3.13541	3.12443	3.03182	3.60799	0.294964	0.640129	0.876699		no_diff	3.12992	3.3199
MLT1J1-int	5.56419	5.2909	5.47732	5.53898	0.139554	0.63906	0.876699		no_diff	5.42754	5.50815
LOR1b	6.52979	6.54216	6.54476	6.59518	0.099791	0.648397	0.881229		no_diff	6.53597	6.56997
MER4B	7.69744	7.61682	7.61422	7.72699	0.0792608	0.652077	0.881229		no_diff	7.65713	7.6706
MSTC-int	4.55717	4.8658	4.9685	4.63403	0.169442	0.650321	0.881229		no_diff	4.71148	4.80126
MLT1H1-int	4.72307	4.8658	4.9685	4.7928	0.160891	0.652499	0.881244		no_diff	4.79443	4.88065
LTR23-int	3.93969	4.15411	4.16262	4.19623	0.20249	0.655007	0.883529		no_diff	4.0469	4.17942
LTR90B	5.33436	5.05506	5.2959	5.25512	0.141636	0.655698	0.883529		no_diff	5.19471	5.27551
MER57E1	5.88751	6.14852	5.99302	6.1507	0.115007	0.655142	0.883529		no_diff	6.01802	6.07186
LTR49	7.95264	7.86464	7.93608	7.89397	0.0725222	0.660229	0.884648		no_diff	7.90864	7.91502
LTR86A2	5.16341	5.30754	5.35894	5.24141	0.134895	0.665861	0.887539		no_diff	5.23548	5.30018
MER74C	3.54303	3.4583	3.7992	3.47377	0.231479	0.673187	0.892231		no_diff	3.50067	3.63649
LTR16D	5.83669	6.02316	6.11093	5.81361	0.109651	0.67688	0.892422		no_diff	5.92992	5.96227
LTR47A	6.77085	6.52803	6.6653	6.68904	0.0879123	0.685872	0.895319		no_diff	6.64944	6.67717
LTR54	6.92478	7.05701	7.14341	6.84217	0.0785668	0.702573	0.903308		no_diff	6.9909	6.99279
HERVK14-int	7.40821	7.57276	7.47498	7.51267	0.0673893	0.710887	0.911393		no_diff	7.49048	7.49383
LTR75_1	4.45303	4.59466	4.48386	4.7156	0.142983	0.716284	0.913033		no_diff	4.52385	4.59973
LTR86B2	4.12054	4.07856	4.26193	4.10836	0.162189	0.716801	0.913033		no_diff	4.09955	4.18514
MLT1K-int	4.05089	3.82482	4.17542	3.87976	0.171213	0.718997	0.913983		no_diff	3.93786	4.02759
LTR85a	6.98203	6.98124	7.02471	6.94299	0.0701326	0.721779	0.914291		no_diff	6.98164	6.98385
LTR12E	4.60655	4.42203	4.77193	4.35738	0.139639	0.726544	0.915446		no_diff	4.51429	4.56465
LTR39-int	3.38221	3.77782	3.71408	3.691	0.187015	0.727341	0.915542		no_diff	3.58002	3.70254
MER41D	6.21654	6.14852	6.21373	6.17973	0.0804046	0.736719	0.920739		no_diff	6.18253	6.19673
LTR27C	4.18697	3.62689	3.84796	4.19623	0.159768	0.744705	0.924729		no_diff	3.90693	4.0221
LTR88a	4.83088	4.59466	4.8538	4.67539	0.120563	0.744384	0.924729		no_diff	4.71277	4.76459
LTR40a	7.41861	7.55892	7.55549	7.39999	0.057542	0.751394	0.926183		no_diff	7.48877	7.47774
MER67C	7.58183	7.69478	7.57251	7.68204	0.0543815	0.759836	0.930963		no_diff	7.6383	7.62727
MER34B	6.78164	7.07656	6.96333	6.90002	0.0631158	0.762002	0.932158		no_diff	6.9291	6.93167
LTR2	6.69298	6.28081	6.46625	6.54586	0.0689823	0.769709	0.937836		no_diff	6.4869	6.50606
LTR22C	2.83751	2.96575	3.05969	2.97458	0.200581	0.769327	0.937836		no_diff	2.90163	3.01713
LTR1	2.83751	2.58393	2.91463	2.76066	0.213092	0.772085	0.938644		no_diff	2.71072	2.83764
LTR60B	4.31131	3.99884	4.44212	3.94885	0.132046	0.770953	0.938644		no_diff	4.15507	4.19548
MER9a2	5.9934	5.57827	5.8725	5.74727	0.0774958	0.779687	0.941957		no_diff	5.78584	5.80989
LTR103b_Mam	5.56419	5.61884	5.67044	5.52774	0.0784224	0.781514	0.942569		no_diff	5.59151	5.59909
LTR33B	8.29522	8.34144	8.41404	8.16473	0.0440398	0.784845	0.94271		no_diff	8.31833	8.28938
MER76-int	3.68771	4.07856	4.05597	3.84393	0.134864	0.782642	0.94271		no_diff	3.88314	3.94995
LTR91	2.99414	2.96575	3.0034	3.16083	0.179381	0.787743	0.942925		no_diff	2.97994	3.08212
LTR34	5.07846	5.16872	5.07474	5.21361	0.085064	0.794423	0.945916		no_diff	5.12359	5.14417
MER51B	6.73244	6.77535	6.8442	6.62715	0.0551214	0.794131	0.945916		no_diff	6.7539	6.73568
LTR5B	8.64605	8.53404	8.62343	8.50011	0.0389448	0.796998	0.946863		no_diff	8.59005	8.56177
MER73	4.53183	3.87033	4.43149	4.10836	0.112699	0.802651	0.948305		no_diff	4.20108	4.26992
LTR16D2	3.93969	3.77782	3.9408	3.87976	0.119554	0.806685	0.949407		no_diff	3.85876	3.91028
LTR9B	6.19248	6.13926	6.2044	6.10602	0.0574088	0.811766	0.953664		no_diff	6.16587	6.15521
MER39	8.35061	8.18589	8.27979	8.20058	0.0368703	0.816825	0.953664		no_diff	8.26825	8.24018
MER87	4.65429	4.4819	4.65804	4.52513	0.0916072	0.81302	0.953664		no_diff	4.56809	4.59159
MER65D	5.92692	5.80614	5.73667	5.98788	0.0605891	0.821935	0.954494		no_diff	5.86653	5.86228
MLT1L-int	2.83751	3.12443	3.24101	2.83555	0.152605	0.821406	0.954494		no_diff	2.98097	3.03828
LTR38B	4.36968	4.62153	4.49411	4.54758	0.0864514	0.828195	0.954921		no_diff	4.4956	4.52084
LTR79	8.45876	8.48185	8.48512	8.38485	0.0325275	0.830438	0.954921		no_diff	8.4703	8.43498
MER101B	3.68771	4.22589	3.98508	4.04665	0.103531	0.829691	0.954921		no_diff	3.9568	4.01586
MER66D	3.43783	3.57285	3.76575	3.27286	0.116301	0.83667	0.957637		no_diff	3.50534	3.51931
MER92C	4.08614	3.77782	4.1881	3.691	0.0987863	0.84029	0.958924		no_diff	3.93198	3.93955
HUERS-P1-int	7.45277	7.49861	7.44095	7.44553	0.0334902	0.851545	0.963332		no_diff	7.47569	7.44324
MER57C2	4.91168	4.77299	4.8216	4.86608	0.0638871	0.857431	0.963332		no_diff	4.84234	4.84384
LTR1B0	3.32435	3.19767	2.94483	3.60799	0.10444	0.867192	0.966437		no_diff	3.26101	3.27641
LTR5	2.35009	2.87935	2.45063	2.90674	0.123288	0.874817	0.968015		no_diff	2.61472	2.67868
HERVKC4-int	4.31131	4.35957	4.13669	4.52513	0.064795	0.879629	0.968293		no_diff	4.33544	4.33091
LTR14	4.78872	4.8658	4.96113	4.63403	0.0522673	0.885406	0.968293		no_diff	4.82726	4.79758
LTR3B_	4.72307	4.45227	4.69405	4.45561	0.0554708	0.886987	0.968293		no_diff	4.58767	4.57483
LTR10F	6.18437	5.70928	5.89974	5.97137	0.0324485	0.904785	0.974419		no_diff	5.94683	5.93555
LTR25-int	6.51693	6.5631	6.51236	6.489	0.02664	0.903518	0.974419		no_diff	6.54001	6.50068
MER61D	4.31131	4.15411	4.36604	4.04665	0.0524639	0.904859	0.974419		no_diff	4.23271	4.20635
HERVL66-int	5.40584	5.74636	5.49273	5.61535	0.0332055	0.910071	0.975162		no_diff	5.5761	5.55404
HUERS-P3-int	9.45334	9.32907	9.1685	9.49523	0.0162034	0.920265	0.975459		no_diff	9.3912	9.33187
LTR14C	2.83751	2.68927	2.64712	2.90674	0.0765797	0.917299	0.975459		no_diff	2.76339	2.77693
LTR107_Mam	4.398	4.74883	4.62111	4.47916	0.037316	0.92454	0.975777		no_diff	4.57342	4.55014
LTR6A	9.87271	9.98938	9.90574	9.85101	0.0130749	0.9226	0.975777		no_diff	9.93104	9.87837
HERVK11-int	7.57254	7.53439	7.58215	7.41227	0.0139248	0.937633	0.978496		no_diff	7.55347	7.49721
MER41E	5.53897	5.74636	5.70614	5.48185	0.0223555	0.937525	0.978496		no_diff	5.64267	5.59399
MLT1E2-int	5.8263	5.84085	5.96751	5.57221	0.0224105	0.93505	0.978496		no_diff	5.83357	5.76986
MLT1J	11.2057	11.19	11.1898	11.092	0.010427	0.933107	0.978496		no_diff	11.1978	11.1409
LTR8A	8.44356	8.31082	8.33214	8.31623	0.0118389	0.939443	0.978739		no_diff	8.37719	8.32418
LTR72	5.22794	5.30754	5.33633	5.09669	0.0235974	0.940439	0.9793		no_diff	5.26774	5.21651
LTR3B	2.66178	2.68927	2.85225	2.41489	0.0496049	0.948801	0.982709		no_diff	2.67552	2.63357
MSTB2-int	3.32435	2.96575	3.11386	3.16083	0.0409757	0.948979	0.982709		no_diff	3.14505	3.13735
LTR9	6.52979	6.47745	6.5299	6.36177	0.0125883	0.955078	0.983868		no_diff	6.50362	6.44583
MER11C	8.90849	9.01759	9.01771	8.78155	0.00735637	0.96121	0.983868		no_diff	8.96304	8.89963
MER83A-int	3.32435	3.4583	3.56649	3.10138	0.0351853	0.952732	0.983868		no_diff	3.39133	3.33394
PrimLTR79	4.63062	4.26049	4.57358	4.22437	0.022455	0.956922	0.983868		no_diff	4.44555	4.39897
MLT1F	9.53372	9.55666	9.54388	9.41966	0.00456938	0.973272	0.989265		no_diff	9.54519	9.48177
LTR35A	3.32435	3.51672	3.46594	3.27286	0.0159732	0.978107	0.989985		no_diff	3.42053	3.3694
LTR35	4.93119	4.974	4.77193	5.01849	0.00576221	0.986891	0.994786		no_diff	4.95259	4.89521
LTR86A1	6.76543	6.78727	6.73825	6.68399	0.00137147	0.994737	0.998793		no_diff	6.77635	6.71112
MER4-int	9.94887	9.96336	9.92315	9.85551	0.000295363	0.998204	0.999646		no_diff	9.95612	9.88933
HERV-Fc1_LTR2	0	0	0	0.444737	1.13815	0.817764	NA		no_diff	0	0.222369
HERV-Fc1_LTR3	0.495548	0	0.564193	0	0.298153	0.939321	NA		no_diff	0.247774	0.282096
HERV1_LTRc	1.79041	2.34693	2.49213	2.08733	0.349	0.711493	NA		no_diff	2.06867	2.28973
HERV1_LTRd	1.15676	0.540181	1.1866	1.0588	0.549413	0.752321	NA		no_diff	0.848472	1.1227
HERV1_LTRe	1.40022	1.70963	1.82876	1.48817	0.238001	0.845421	NA		no_diff	1.55493	1.65847
LTR108c_Mam	0.495548	0	1.76248	1.48817	3.36583	0.104321	NA		no_diff	0.247774	1.62532
LTR108d_Mam	0.86371	1.70963	1.82876	1.48817	0.581694	0.657931	NA		no_diff	1.28667	1.65847
LTR108e_Mam	2.09722	2.78743	2.71879	2.50941	0.238878	0.770294	NA		no_diff	2.44233	2.6141
LTR109A2	0.495548	0	0.712005	0	0.703526	0.84768	NA		no_diff	0.247774	0.356003
LTR1C	2.56518	1.89721	2.53247	2.41489	0.319064	0.715853	NA		no_diff	2.23119	2.47368
LTR1C3	1.15676	1.49396	1.37585	1.48817	0.222524	0.871144	NA		no_diff	1.32536	1.43201
LTR21C	0	0.540181	0.213528	1.0588	1.51925	0.597463	NA		no_diff	0.27009	0.636164
LTR22C2	2.22919	1.49396	2.45063	2.41489	0.73672	0.441172	NA		no_diff	1.86158	2.43276
MER83C	1.95196	2.06319	2.45063	2.41489	0.608662	0.509052	NA		no_diff	2.00757	2.43276
MLT1E-int	0	0	0	0.444737	1.13815	0.817764	NA		no_diff	0	0.222369
MSTA1-int	0.495548	0	1.46191	1.48817	3.12296	0.146661	NA		no_diff	0.247774	1.47504
PRIMAX-int	1.79041	1.89721	2.40791	2.08733	0.619879	0.533709	NA		no_diff	1.84381	2.24762
UCON51	0.495548	0.932295	1.54312	1.66284	1.70419	0.284496	NA		no_diff	0.713921	1.60298
LTR18C	4.53183	4.22589	2.2231	2.59811	-2.15827	0.00010052	0.00379837	**(padj<0.01)	Down	4.37886	2.41061
MER92-int	8.70675	8.66086	7.9932	8.15013	-0.54678	0.000593561	0.0169521	*(padj<0.05)	no_diff	8.68381	8.07167
MER31-int	8.33238	8.41431	7.79607	7.72206	-0.549547	0.000629408	0.017509	*(padj<0.05)	no_diff	8.37335	7.75906
HERV15-int	5.40584	5.47893	4.39914	4.40733	-1.01101	0.00283364	0.0463394	*(padj<0.05)	Down	5.44239	4.40324
LTR58	5.37767	5.60544	4.6489	4.33174	-0.952878	0.00490044	0.0734039		no_diff	5.49156	4.49032
HERVIP10F-int	9.1441	9.2698	8.8011	8.66703	-0.406563	0.00549797	0.0790379		no_diff	9.20695	8.73406
MER65-int	8.54677	8.61982	7.87465	8.1917	-0.478673	0.00595498	0.0817665		no_diff	8.58329	8.03318
MLT1B-int	8.17352	8.31288	7.81867	7.6871	-0.42466	0.0103292	0.112884		no_diff	8.2432	7.75288
LTR4	6.00265	5.91873	5.16731	5.26869	-0.696299	0.0131844	0.132186		no_diff	5.96069	5.218
HERV1_I-int	3.77669	4.26049	2.82003	2.59811	-1.39528	0.015249	0.144671		no_diff	4.01859	2.70907
MER34B-int	11.6916	11.868	11.2276	11.4943	-0.346902	0.0188959	0.163867		no_diff	11.7798	11.3609
HERVIP10B3-int	9.89461	9.89757	9.55951	9.50674	-0.296347	0.0256845	0.201524		no_diff	9.89609	9.53312
HERVE_a-int	5.43346	5.78252	4.86173	4.88383	-0.700363	0.0273677	0.210869		no_diff	5.60799	4.87278
MamRep1151	8.0134	8.01405	7.40881	7.69215	-0.394609	0.0302272	0.223585		no_diff	8.01373	7.55048
LTR37-int	8.07829	8.09536	7.6875	7.64868	-0.353694	0.0318159	0.228072		no_diff	8.08682	7.66809
LTR7C	7.74782	7.7011	7.19301	7.36566	-0.381289	0.0368939	0.246068		no_diff	7.72446	7.27933
LTR16A1	8.24348	8.23456	7.86679	7.86298	-0.309195	0.0539025	0.293789		no_diff	8.23902	7.86488
MLT-int	6.90518	7.07169	6.57404	6.48319	-0.397798	0.0577042	0.305191		no_diff	6.98844	6.52862
MER57-int	9.02316	8.94101	8.71828	8.56619	-0.271961	0.0645501	0.31975		no_diff	8.98209	8.64224
LTR46-int	6.90024	6.78132	6.40239	6.38065	-0.389139	0.0696771	0.333144		no_diff	6.84078	6.39152
MER34-int	8.37575	8.41815	8.12928	7.97901	-0.274474	0.0823871	0.369427		no_diff	8.39695	8.05415
LOR1-int	9.61212	9.64524	9.3299	9.33024	-0.23235	0.0879864	0.383843		no_diff	9.62868	9.33007
MER57F	7.05944	7.21529	6.8759	6.61658	-0.32009	0.119732	0.45245		no_diff	7.13736	6.74624
HERVFH21-int	7.1371	6.93915	6.73393	6.57893	-0.318139	0.124285	0.460585		no_diff	7.03813	6.65643
HERVH48-int	6.91502	6.49208	6.33557	6.29035	-0.344507	0.140826	0.498595		no_diff	6.70355	6.31296
LTR87	8.79725	8.84168	8.56325	8.513	-0.215138	0.144072	0.501868		no_diff	8.81947	8.53813
LTR2B	6.4441	6.3467	6.07041	5.93777	-0.327573	0.169551	0.541937		no_diff	6.3954	6.00409
MER66-int	7.57564	7.48038	7.30057	7.12193	-0.248272	0.177067	0.551275		no_diff	7.52801	7.21125
LTR83	6.98203	6.94448	6.7404	6.4715	-0.283832	0.177584	0.551476		no_diff	6.96326	6.60595
MER34C_	7.02807	7.05701	6.75326	6.67891	-0.261476	0.193587	0.574282		no_diff	7.04254	6.71609
MER41-int	9.23522	9.20799	8.98674	8.97408	-0.174959	0.212571	0.590689		no_diff	9.22161	8.98041
LTR22B1	5.87749	5.94023	5.29003	5.68788	-0.357495	0.213473	0.591248		no_diff	5.90886	5.48895
HERVK-int	9.21048	9.1924	9.03229	8.88323	-0.175185	0.218127	0.598242		no_diff	9.20144	8.95776
LTR26D	5.44708	4.93169	4.89305	4.52513	-0.434373	0.226119	0.607929		no_diff	5.18938	4.70909
LTR35B	4.96944	4.91006	4.57358	4.27905	-0.452559	0.225735	0.607929		no_diff	4.93975	4.42632
HERV3-int	8.0316	8.05897	7.81969	7.7441	-0.196922	0.230362	0.609404		no_diff	8.04528	7.78189
LTR81C	4.85151	4.22589	4.21313	3.73078	-0.534566	0.23306	0.614041		no_diff	4.5387	3.97195
HUERS-P3b-int	8.66366	8.41431	8.3062	8.27646	-0.18709	0.243664	0.623699		no_diff	8.53898	8.29133
MER9B	4.93119	5.0151	4.32069	4.67539	-0.427647	0.252366	0.630032		no_diff	4.97315	4.49804
LTR90A	6.32377	6.40971	6.13732	5.92067	-0.268241	0.26545	0.648808		no_diff	6.36674	6.029
Harlequin-int	8.72782	8.77744	8.53995	8.513	-0.160142	0.280011	0.664005		no_diff	8.75263	8.52647
MLT1H2-int	5.80531	5.68401	5.47214	5.28214	-0.303573	0.287905	0.671778		no_diff	5.74466	5.37714
LTR81B	6.20856	6.06291	5.8567	5.76654	-0.263198	0.299765	0.681632		no_diff	6.13574	5.81162
ERVL-B4-int	10.1402	10.1669	10.0119	9.89489	-0.132582	0.312296	0.692482		no_diff	10.1535	9.95338
MER34A1	7.93825	8.06387	7.81049	7.7319	-0.164404	0.32609	0.706968		no_diff	8.00106	7.77119
MER101-int	9.80425	9.91532	9.70861	9.61433	-0.132165	0.330775	0.712915		no_diff	9.85979	9.66147
LTR66	5.5262	5.37225	5.12177	5.08138	-0.292799	0.34452	0.729933		no_diff	5.44922	5.10158
HERVL40-int	8.63717	8.71176	8.45002	8.48274	-0.142578	0.345832	0.730773		no_diff	8.67446	8.46638
MER66A	5.56419	5.41894	5.1737	5.12682	-0.285504	0.349941	0.730773		no_diff	5.49156	5.15026
LTR10C	7.56006	7.70738	7.46068	7.34017	-0.167263	0.352156	0.733059		no_diff	7.63372	7.40043
MLT1D-int	8.74584	8.84738	8.65403	8.53001	-0.137477	0.358343	0.740172		no_diff	8.79661	8.59202
LTR81AB	3.86049	3.95726	3.35786	3.47377	-0.473776	0.366424	0.746104		no_diff	3.90887	3.41581
LTR84b	7.41861	7.3256	7.26958	6.98882	-0.168769	0.381302	0.756306		no_diff	7.37211	7.1292
MLT1A-int	6.81353	6.86239	6.70555	6.45378	-0.185021	0.387079	0.762709		no_diff	6.83796	6.57966
LTR21A	6.52337	6.28921	5.90743	6.33621	-0.218252	0.396054	0.767041		no_diff	6.40629	6.12182
ERV24_Prim-int	5.88751	6.1111	5.81234	5.60469	-0.225385	0.398527	0.767769		no_diff	5.99931	5.70851
LTR10E	6.45762	6.48479	6.08064	6.34264	-0.195702	0.411522	0.772551		no_diff	6.4712	6.21164
LTR13	8.4554	8.38325	8.09771	8.33248	-0.135095	0.418366	0.776551		no_diff	8.41932	8.21509
LTR105_Mam	5.93661	5.49355	5.45651	5.43445	-0.227799	0.438338	0.791003		no_diff	5.71508	5.44548
LTR37A	7.85897	7.87025	7.64214	7.70219	-0.127323	0.453661	0.799379		no_diff	7.86461	7.67216
MER4E1	7.80446	7.81313	7.64789	7.5877	-0.124638	0.462909	0.805483		no_diff	7.8088	7.61779
PABL_A	7.09014	7.11014	6.71434	7.03722	-0.154963	0.464102	0.80601		no_diff	7.10014	6.87578
MER51E	4.15414	4.53938	4.0969	3.87976	-0.315043	0.481512	0.807993		no_diff	4.34676	3.98833
MER72	7.07706	7.10062	6.85815	6.91304	-0.139406	0.480843	0.807993		no_diff	7.08884	6.8856
MLT2B3	9.21048	9.18791	9.13369	8.91703	-0.103075	0.477643	0.807993		no_diff	9.1992	9.02536
LTR77	3.93969	4.03925	3.74874	3.4261	-0.348172	0.490402	0.8106		no_diff	3.98947	3.58742
LTR28B	4.53183	3.39743	3.86386	3.4261	-0.369076	0.495355	0.815565		no_diff	3.96463	3.64498
LTR57-int	7.18665	7.21529	7.00334	7.01322	-0.128158	0.50442	0.819157		no_diff	7.20097	7.00828
MER51D	3.64108	3.62689	3.35786	3.10138	-0.365205	0.522397	0.830717		no_diff	3.63398	3.22962
MLT1G-int	5.93661	6.21177	5.90743	5.80431	-0.158685	0.541008	0.842607		no_diff	6.07419	5.85587
LTR1F	3.38221	3.19767	2.88378	2.90674	-0.387137	0.549122	0.843601		no_diff	3.28994	2.89526
LTR26E	4.63062	4.4819	4.36604	4.13825	-0.244932	0.549819	0.843601		no_diff	4.55626	4.25214
MER9a1	5.94623	5.72175	5.62453	5.60469	-0.162657	0.55282	0.843601		no_diff	5.83399	5.61461
LTR101_Mam	6.62871	6.5631	6.42399	6.38065	-0.129429	0.557265	0.844417		no_diff	6.5959	6.40232
LTR108a_Mam	5.17981	5.11301	4.86963	4.91869	-0.196547	0.557338	0.844417		no_diff	5.14641	4.89416
MER95	5.16341	4.953	4.82972	4.77388	-0.202598	0.557911	0.844417		no_diff	5.0582	4.8018
MER57B1	6.93931	7.28837	6.97618	6.90437	-0.117252	0.572782	0.853913		no_diff	7.11384	6.94028
MER9a3	7.60631	7.47671	7.16762	7.54371	-0.11285	0.575205	0.853913		no_diff	7.54151	7.35567
MamGypLTR2b	4.67758	5.13182	4.70291	4.6129	-0.204032	0.582044	0.856433		no_diff	4.9047	4.65791
MER11B	8.03611	8.05405	7.99591	7.7658	-0.0919828	0.583225	0.856433		no_diff	8.04508	7.88085
LTR21B	3.54303	3.26738	3.31225	2.68167	-0.341465	0.588826	0.858919		no_diff	3.4052	2.99696
LTR29	6.73799	6.93915	6.68556	6.64288	-0.112087	0.596413	0.862021		no_diff	6.83857	6.66422
MER4B-int	8.49527	8.34749	8.33855	8.20765	-0.0819521	0.602393	0.863824		no_diff	8.42138	8.2731
LTR18A	4.28122	4.15411	3.92574	3.94885	-0.23541	0.605171	0.863999		no_diff	4.21766	3.93729
LTR6B	5.81584	5.50802	5.4407	5.48185	-0.149563	0.60619	0.864487		no_diff	5.66193	5.46127
LTR102_Mam	6.22447	6.44021	6.15358	6.1507	-0.120057	0.616375	0.870364		no_diff	6.33234	6.15214
MER50B	6.64061	6.37855	6.37492	6.3036	-0.111411	0.627956	0.872556		no_diff	6.50958	6.33926
LTR49-int	8.02253	7.85051	7.81867	7.76819	-0.0794565	0.637899	0.876699		no_diff	7.93652	7.79343
PABL_B	6.56768	6.31413	6.33842	6.20113	-0.109515	0.639885	0.876699		no_diff	6.44091	6.26977
MER41G	4.28122	3.95726	3.84796	3.87976	-0.219139	0.642483	0.878799		no_diff	4.11924	3.86386
LTR1A1	4.08614	3.87033	3.83189	3.56462	-0.225916	0.649544	0.881229		no_diff	3.97823	3.69826
LTR40A1	6.69298	6.73901	6.64245	6.45378	-0.0972387	0.652042	0.881229		no_diff	6.716	6.54811
MER92A	2.66178	2.87935	2.01109	2.76066	-0.369962	0.645747	0.881229		no_diff	2.77056	2.38588
LTR10B	2.99414	3.4583	3.16607	2.59811	-0.293584	0.66045	0.884648		no_diff	3.22622	2.88209
HERVS71-int	7.08143	6.8108	6.85219	6.74354	-0.0878229	0.673706	0.892231		no_diff	6.94612	6.79786
HERVL18-int	5.90735	5.75852	5.53802	5.77607	-0.116026	0.675545	0.892422		no_diff	5.83294	5.65705
LTR106_Mam	6.21654	6.27236	5.88034	6.25669	-0.106638	0.677857	0.892422		no_diff	6.24445	6.06851
LTR85c	6.72128	6.54917	6.59324	6.34904	-0.0935475	0.675607	0.892422		no_diff	6.63522	6.47114
LTR43	6.62871	6.53511	6.43201	6.42376	-0.0907143	0.68119	0.89516		no_diff	6.58191	6.42788
MER84	5.76238	5.87474	5.48761	5.79496	-0.113641	0.686437	0.895319		no_diff	5.81856	5.64129
MER67D	5.7947	6.13926	5.94527	5.63645	-0.108326	0.6922	0.900238		no_diff	5.96698	5.79086
LTR78	9.26916	9.28458	9.21416	9.09522	-0.0542714	0.697549	0.901217		no_diff	9.27687	9.15469
MER4A1_	7.1202	7.16596	7.06652	6.93023	-0.0760993	0.695069	0.901217		no_diff	7.14308	6.99837
MER57A-int	8.1999	8.18364	8.06628	8.06127	-0.062017	0.696127	0.901217		no_diff	8.19177	8.06378
PRIMA4_LTR	5.75145	5.68401	5.66137	5.41016	-0.109325	0.698338	0.901217		no_diff	5.71773	5.53576
LTR24B	6.30145	6.23805	6.19814	6.02834	-0.0874205	0.715686	0.913033		no_diff	6.26975	6.11324
MLT1-int	5.5262	5.67121	5.50799	5.34757	-0.10426	0.719786	0.913983		no_diff	5.5987	5.42778
LTR10B1	7.21876	7.2197	7.18828	6.96817	-0.0685927	0.722646	0.914839		no_diff	7.21923	7.07823
MER51-int	7.19878	7.10539	6.96148	7.0802	-0.067492	0.731071	0.917373		no_diff	7.15208	7.02084
MER4E	7.07706	7.18409	7.11214	6.87361	-0.0650885	0.743571	0.924729		no_diff	7.13058	6.99288
LTR43-int	5.58897	5.25704	5.22383	5.32175	-0.100733	0.745308	0.924828		no_diff	5.423	5.27279
MLT1H2	9.18328	9.17777	9.11969	9.01593	-0.0450618	0.748186	0.924991		no_diff	9.18052	9.06781
MLT1A0-int	7.36223	7.07656	7.21796	6.964	-0.0621479	0.758491	0.930876		no_diff	7.21939	7.09098
MLT1G1-int	5.64912	5.78252	5.65225	5.47015	-0.0860226	0.759209	0.930876		no_diff	5.71582	5.5612
MER110	6.12631	5.99262	6.04275	5.78555	-0.0727784	0.776854	0.940125		no_diff	6.05946	5.91415
MER48	3.64108	3.19767	3.42367	2.97458	-0.166962	0.783335	0.94271		no_diff	3.41938	3.19913
HUERS-P2-int	4.34079	4.59466	4.35483	4.25197	-0.107841	0.79426	0.945916		no_diff	4.46773	4.3034
MamGypLTR1c	6.16802	6.3467	6.15034	6.11357	-0.0626067	0.795222	0.945916		no_diff	6.25736	6.13195
MER57C1	6.79235	6.73901	6.64245	6.65327	-0.0535534	0.798823	0.946863		no_diff	6.76568	6.64786
LTR45	3.43783	2.96575	3.16607	2.83555	-0.164501	0.801025	0.947866		no_diff	3.20179	3.00081
MER92B	7.95979	7.86464	7.80433	7.80592	-0.0421305	0.800711	0.947866		no_diff	7.91221	7.80513
LTR24C	6.30145	6.05307	6.13405	5.97965	-0.0574276	0.817297	0.953664		no_diff	6.17726	6.05685
LTR27E	3.73288	3.57285	3.52711	3.4261	-0.126185	0.817095	0.953664		no_diff	3.65287	3.47661
MLT1I	10.0471	10.1146	10.0223	9.9449	-0.0305645	0.816366	0.953664		no_diff	10.0809	9.9836
LTR13_	3.38221	3.26738	2.75333	3.47377	-0.144594	0.820323	0.954494		no_diff	3.32479	3.11355
LTR54B	7.06827	7.2197	7.11547	6.94722	-0.0441752	0.822345	0.954494		no_diff	7.14398	7.03134
MER57D	6.30145	6.21177	6.15358	6.12853	-0.0517499	0.8283	0.954921		no_diff	6.25661	6.14106
MER90a	8.14037	8.00897	8.04029	7.9027	-0.0360703	0.826273	0.954921		no_diff	8.07467	7.9715
HERV30-int	5.21208	5.11301	5.21766	4.7928	-0.0716421	0.831748	0.954985		no_diff	5.16254	5.00523
LTR40b	7.3694	7.22846	7.23027	7.15885	-0.0395321	0.833265	0.955489		no_diff	7.29893	7.19456
HERV1_LTRb	2.66178	2.78743	2.2231	2.83555	-0.151128	0.84764	0.963309		no_diff	2.72461	2.52932
ERVL47-int	4.72307	4.74883	4.56388	4.65486	-0.067843	0.856416	0.963332		no_diff	4.73595	4.60937
PABL_A-int	7.64227	7.61682	7.57854	7.48095	-0.0322074	0.853467	0.963332		no_diff	7.62954	7.52975
LTR52-int	5.85723	5.82937	5.62453	5.84113	-0.0472983	0.862015	0.965205		no_diff	5.8433	5.73283
LTR38-int	3.77669	3.26738	3.50701	3.27286	-0.0945772	0.869282	0.966437		no_diff	3.52203	3.38993
MLT1I-int	6.82922	6.79319	6.70113	6.72396	-0.034112	0.869433	0.966437		no_diff	6.8112	6.71254
HERV1_LTRa	3.68771	3.26738	3.50701	3.16083	-0.0900229	0.877641	0.968015		no_diff	3.47754	3.33392
LTR44	5.16341	4.93169	5.04717	4.81147	-0.0514038	0.880776	0.968293		no_diff	5.04755	4.92932
MER76	5.6012	5.40354	5.44599	5.34757	-0.0434555	0.883315	0.968293		no_diff	5.50237	5.39678
LTR27	3.13541	2.21202	2.75333	2.41489	-0.109111	0.890321	0.969038		no_diff	2.67372	2.58411
MER4D1	8.11501	8.04167	8.06886	7.90487	-0.0223118	0.89143	0.969753		no_diff	8.07834	7.98687
LTR13A	6.72687	6.44773	6.40239	6.59518	-0.030649	0.894025	0.97018		no_diff	6.5873	6.49879
LTR60	2.83751	3.04727	2.64712	2.97458	-0.0903675	0.898532	0.97254		no_diff	2.94239	2.81085
LTR28C	5.75145	5.55058	5.67945	5.41016	-0.0347543	0.903696	0.974419		no_diff	5.65101	5.5448
LTR8	9.46594	9.46785	9.48889	9.26908	-0.0171071	0.903893	0.974419		no_diff	9.46689	9.37898
MamGypsy2-I	7.3907	7.16596	7.2636	7.11819	-0.0230318	0.904748	0.974419		no_diff	7.27833	7.19089
HERVK14C-int	4.70051	4.62153	4.56388	4.54758	-0.0446966	0.906861	0.974738		no_diff	4.66102	4.55573
LTR84a	6.74903	6.5631	6.55459	6.58437	-0.0254657	0.906934	0.974738		no_diff	6.65606	6.56948
HERVL32-int	3.32435	2.58393	3.03182	2.68167	-0.0813566	0.908647	0.975111		no_diff	2.95414	2.85675
LTR3	5.51331	5.47893	5.40312	5.39786	-0.0322986	0.912557	0.975382		no_diff	5.49612	5.40049
LTR30	4.87185	4.59466	4.66713	4.6129	-0.0378956	0.919595	0.975459		no_diff	4.73325	4.64002
MER66C	5.71814	5.85223	5.56257	5.82284	-0.0288384	0.917704	0.975459		no_diff	5.78518	5.6927
LTR73	6.40277	6.54216	6.43467	6.34264	-0.0176618	0.937839	0.978496		no_diff	6.47246	6.38866
LTR88b	6.23235	6.3467	6.17285	6.24986	-0.0150033	0.949683	0.982715		no_diff	6.28952	6.21135
LTR12D	6.61671	6.47745	6.55459	6.38065	-0.0108068	0.961361	0.983868		no_diff	6.54708	6.46762
LTR89	7.75878	7.80436	7.74012	7.6693	-0.00983663	0.953709	0.983868		no_diff	7.78157	7.70471
LTR9C	3.54303	4.26049	3.92574	3.76949	-0.0300606	0.952633	0.983868		no_diff	3.90176	3.84761
MER77	8.48705	8.46896	8.39297	8.41415	-0.00823031	0.95692	0.983868		no_diff	8.47801	8.40356
LTR19-int	7.4392	7.2715	7.24552	7.324	-0.00799351	0.966081	0.986813		no_diff	7.35535	7.28476
HERVI-int	6.22447	5.99262	6.07383	6.0042	-0.0084349	0.973077	0.989265		no_diff	6.10854	6.03901
MER34A	7.26946	7.24583	7.2272	7.14051	-0.00638536	0.972771	0.989265		no_diff	7.25765	7.18386
LTR81	4.25048	3.39743	4.02803	3.56462	-0.00337569	0.994895	0.998793		no_diff	3.82395	3.79633
MSTA1	6.248	5.91873	5.99663	6.05992	-0.00143416	0.995529	0.998793		no_diff	6.08336	6.02828
LTR39	8.38285	8.43907	8.34564	8.34375	-0.000135521	0.999298	0.999646		no_diff	8.41096	8.3447
LTR86B1	5.76238	5.56449	5.49784	5.70795	-0.000700896	0.998044	0.999646		no_diff	5.66344	5.60289
HERV-Fc1_LTR1	1.60847	1.49396	1.08178	1.81863	-0.0547739	0.966145	NA		no_diff	1.55122	1.4502
HERV-Fc2-int	0.86371	1.24029	0.712005	0.444737	-1.023	0.59813	NA		no_diff	1.052	0.578371
LTR108b_Mam	2.46164	2.21202	1.28432	1.2894	-1.43658	0.182406	NA		no_diff	2.33683	1.28686
LTR1B1	1.95196	2.47029	1.693	2.31375	-0.212556	0.827221	NA		no_diff	2.21112	2.00337
LTR1C1	1.95196	1.24029	1.54312	0.444737	-0.765875	0.594665	NA		no_diff	1.59612	0.993928
LTR22B2	1.79041	2.06319	1.54312	2.08733	-0.0821972	0.939188	NA		no_diff	1.9268	1.81522
LTR7A	0	0.540181	0.399488	0	-0.307015	0.941215	NA		no_diff	0.27009	0.199744
MLT1E1-int	0.495548	0	0	0	-2.19869	0.659708	NA		no_diff	0.247774	0
MLT1M-int	0.495548	0	0	0	-2.19869	0.659708	NA		no_diff	0.247774	0
MLT1O-int	0.495548	0.540181	0.213528	0	-1.91763	0.578256	NA		no_diff	0.517864	0.106764
HERV-Fc2_LTR	0	0	0	0	NA	NA	NA		no_diff	0	0

## Sheet: Figure S2c-S2d
For LTR retrotransposons including 580 elements, repeats differential expression results of HCT116 WT and ARID1A KO RNA-seq from GSE101966. Up:log2FC>1 and padj<0.05; down: log2FC<-1 and padj<0.05.
repName	Log2 (CPM+1)				log2FoldChange	pvalue	padj	sign	group	Mean of log2(CPM+1) in WT	Mean of log2(CPM+1) in KO
	HCT116_WT1	HCT116_WT2	HCT116_arid1a_KO1	HCT116_arid1a_KO2
LTR7Y	9.48021	9.61923	11.8123	11.5979	2.20566	1e-34	2.18e-31	**(padj<0.01)	Up	9.54972	11.7051
LTR7	9.30749	9.58538	11.2916	10.901	1.70155	3.31e-17	1.2e-14	**(padj<0.01)	Up	9.44643	11.0963
HERVH	13.3757	13.7185	15.3598	14.9415	1.65278	4.8e-16	1.5e-13	**(padj<0.01)	Up	13.5471	15.1506
LTR37B	6.37052	6.54493	7.18599	7.70512	1.06056	5.89e-05	0.00596386	**(padj<0.01)	Up	6.45772	7.44556
LTR48B	7.17901	7.18431	7.74014	8.15993	0.837266	0.000343138	0.0257945	*(padj<0.05)	no_diff	7.18166	7.95004
MER68	9.4087	9.17758	9.78399	10.0864	0.700693	0.000379267	0.0275601	*(padj<0.05)	no_diff	9.29314	9.93518
HERVFH19I	3.57738	3.67437	4.54464	5.44553	1.55311	0.00124118	0.0731291		no_diff	3.62588	4.99508
MER52A	7.48278	7.47652	8.14253	7.98789	0.639459	0.00198886	0.0963493		no_diff	7.47965	8.06521
THE1C	8.5646	8.56614	9.0762	9.07496	0.560758	0.00245522	0.11388		no_diff	8.56537	9.07558
LTR38	3.26822	3.57103	4.85415	4.61243	1.42525	0.00318919	0.141887		no_diff	3.41962	4.73329
MLT1A1-int	4.95108	5.22799	5.3772	6.36187	0.91166	0.0171937	0.468658		no_diff	5.08953	5.86953
MSTB2	5.94115	6.16787	6.59285	6.58066	0.574573	0.0322106	0.644213		no_diff	6.05451	6.58676
LTR42	6.11896	5.92407	6.34937	6.74745	0.598047	0.0339203	0.653611		no_diff	6.02151	6.54841
HERVL74	6.35031	6.20861	7.01293	6.5273	0.569448	0.0345483	0.654915		no_diff	6.27946	6.77011
LTR26	4.55151	5.14646	5.9088	5.27794	0.795685	0.0365658	0.661271		no_diff	4.84898	5.59337
LTR27B	4.51565	4.96812	5.26036	5.5695	0.709537	0.0586668	0.809453		no_diff	4.74188	5.41493
MST_I	7.71789	7.43542	7.84898	8.01722	0.409446	0.0591868	0.811491		no_diff	7.57666	7.9331
HERVK13I	4.78027	5.03437	5.23806	5.76659	0.664373	0.0711297	0.842732		no_diff	4.90732	5.50232
HERV4_I	7.46879	7.07838	7.669	7.5731	0.396006	0.0810806	0.873342		no_diff	7.27358	7.62105
MER61C	4.19133	5.18196	5.52265	5.34116	0.696479	0.0844853	0.873802		no_diff	4.68665	5.4319
MLT1L	10.5906	10.4042	10.7242	10.7618	0.295138	0.0895613	0.89974		no_diff	10.4974	10.743
MER54A	6.54074	6.29222	6.727	6.84881	0.427446	0.0922768	0.910907		no_diff	6.41648	6.78791
MER110A	4.4024	4.35162	5.10885	4.7815	0.654308	0.108825	0.959806		no_diff	4.37701	4.94517
LTR88a	4.09743	4.19823	4.24257	5.24526	0.749924	0.115454	0.968354		no_diff	4.14783	4.74392
LTR1D1	3.71021	3.91845	4.5627	4.39133	0.73916	0.120712	0.974634		no_diff	3.81433	4.47701
LTR64	5.30625	5.06004	5.69626	5.54285	0.503632	0.128093	0.999069		no_diff	5.18315	5.61956
MSTC	7.94718	8.00362	8.21425	8.24503	0.30294	0.12868	0.999069		no_diff	7.9754	8.22964
ERV24_Prim	4.47888	4.35162	4.48908	4.91214	0.361649	0.397993	0.999742		no_diff	4.41525	4.70061
ERV24B_Prim	3.99698	3.97352	3.70609	4.23368	0.0505414	0.921664	0.999742		no_diff	3.98525	3.96988
ERV3-16A3_I	8.56021	8.80121	8.70053	8.7621	0.0916829	0.64475	0.999742		no_diff	8.68071	8.73132
ERVL-E	8.55359	8.61458	8.5078	8.57096	0.00360537	0.985003	0.999742		no_diff	8.58409	8.53938
HERV35I	4.04808	5.06004	4.48908	4.80411	0.0255401	0.955653	0.999742		no_diff	4.55406	4.64659
HERVFH21I	6.07035	5.87429	6.28013	5.6714	0.0908596	0.768107	0.999742		no_diff	5.97232	5.97576
HERVIP10FH	7.66568	8.19969	7.98072	8.14672	0.149568	0.530182	0.999742		no_diff	7.93269	8.06372
HERVK	6.02005	6.45587	6.28557	6.36187	0.105559	0.709651	0.999742		no_diff	6.23796	6.32372
HERVK9I	8.33184	8.26323	8.45077	8.11089	0.0430866	0.833485	0.999742		no_diff	8.29753	8.28083
HERVL	7.59012	7.57995	7.61378	7.68394	0.113689	0.5903	0.999742		no_diff	7.58504	7.64886
HUERS-P1	5.98114	6.26488	6.06264	6.41425	0.158426	0.585904	0.999742		no_diff	6.12301	6.23845
HUERS-P3	9.34245	9.88286	9.85897	9.93707	0.305012	0.161435	0.999742		no_diff	9.61265	9.89802
LOR1a	5.17448	5.35785	5.67151	5.62135	0.426962	0.190641	0.999742		no_diff	5.26617	5.64643
LOR1I	7.90623	7.93764	8.00569	7.85613	0.0594086	0.770474	0.999742		no_diff	7.92193	7.93091
LTR1	3.08462	4.24375	4.28669	4.09384	0.444899	0.417746	0.999742		no_diff	3.66418	4.19027
LTR101_Mam	4.65402	5.06004	5.05884	4.91214	0.152814	0.691601	0.999742		no_diff	4.85703	4.98549
LTR102_Mam	4.92398	4.61674	4.77892	5.22864	0.307804	0.435015	0.999742		no_diff	4.77036	5.00378
LTR103_Mam	4.19133	4.19823	4.15006	4.56025	0.226611	0.625917	0.999742		no_diff	4.19478	4.35516
LTR103b_Mam	4.2795	4.19823	4.4115	4.16545	0.111976	0.807638	0.999742		no_diff	4.23886	4.28847
LTR104_Mam	5.21975	5.53306	5.4469	5.45984	0.106022	0.751443	0.999742		no_diff	5.37641	5.45337
LTR106_Mam	3.83184	4.07773	3.86004	4.05666	0.0350467	0.945285	0.999742		no_diff	3.95479	3.95835
LTR10D	4.2795	4.94074	4.83942	5.1776	0.402748	0.331422	0.999742		no_diff	4.61012	5.00851
LTR10E	4.19133	4.26598	4.35044	4.47826	0.238804	0.596794	0.999742		no_diff	4.22865	4.41435
LTR10F	4.4024	5.62192	5.15719	5.12468	0.0174873	0.967178	0.999742		no_diff	5.01216	5.14093
LTR10G	3.88901	3.73937	4.37108	4.26661	0.592487	0.224231	0.999742		no_diff	3.81419	4.31885
LTR12	5.96793	5.82273	6.06264	6.08551	0.233199	0.41268	0.999742		no_diff	5.89533	6.07408
LTR13A	6.88086	6.87284	6.97636	6.94352	0.132867	0.570184	0.999742		no_diff	6.87685	6.95994
LTR14	3.83184	3.7708	4.02541	4.16545	0.364692	0.472983	0.999742		no_diff	3.80132	4.09543
LTR14A	4.04808	4.33068	4.37108	4.01849	0.0495829	0.917088	0.999742		no_diff	4.18938	4.19479
LTR16	6.11896	6.39666	6.23016	6.45769	0.123439	0.656997	0.999742		no_diff	6.25781	6.34393
LTR16A	7.25165	7.5326	7.49187	7.72895	0.259988	0.262735	0.999742		no_diff	7.39213	7.61041
LTR16A2	5.90002	6.28679	6.08779	6.3154	0.136083	0.641141	0.999742		no_diff	6.09341	6.2016
LTR16B	5.55615	5.49592	5.40748	5.55624	0.00520964	0.987088	0.999742		no_diff	5.52604	5.48186
LTR16B2	5.78424	5.88869	5.65478	6.05755	0.0750832	0.807673	0.999742		no_diff	5.83646	5.85617
LTR16C	7.90623	8.07461	8.11984	8.11542	0.170883	0.403007	0.999742		no_diff	7.99042	8.11763
LTR16D	4.32164	4.84061	4.5627	4.75852	0.0865328	0.838894	0.999742		no_diff	4.58113	4.66061
LTR16D1	7.34144	7.17552	7.68969	7.16497	0.244618	0.313274	0.999742		no_diff	7.25848	7.42733
LTR16E1	6.7481	6.83988	7.055	6.70603	0.144547	0.560015	0.999742		no_diff	6.79399	6.88051
LTR17	7.28398	7.32594	7.49422	7.61207	0.298278	0.173066	0.999742		no_diff	7.30496	7.55315
LTR19-int	5.40755	5.29438	5.67981	5.34116	0.227917	0.491913	0.999742		no_diff	5.35097	5.51048
LTR19A	6.65227	6.66689	6.95942	6.70603	0.229586	0.35073	0.999742		no_diff	6.65958	6.83272
LTR1A2	6.65227	6.82498	6.80112	6.75327	0.0802039	0.743653	0.999742		no_diff	6.73863	6.7772
LTR1D	4.95108	5.25046	5.36696	5.1066	0.176417	0.622811	0.999742		no_diff	5.10077	5.23678
LTR23	4.78027	5.11005	5.12109	5.1066	0.198602	0.592037	0.999742		no_diff	4.94516	5.11385
LTR24B	4.36259	4.59933	4.68313	4.47826	0.142663	0.737666	0.999742		no_diff	4.48096	4.5807
LTR25-int	4.83948	5.00823	5.15719	4.7815	0.102109	0.788454	0.999742		no_diff	4.92386	4.96934
LTR26C	4.65402	4.71696	4.59815	5.55624	0.525804	0.217539	0.999742		no_diff	4.68549	5.07719
LTR27E	3.64533	4.17492	3.86004	4.13009	0.0920096	0.859599	0.999742		no_diff	3.91012	3.99507
LTR29	5.48376	5.77702	5.79884	5.58264	0.0974247	0.758012	0.999742		no_diff	5.63039	5.69074
LTR31	3.57738	4.35162	4.22	4.26661	0.254994	0.612309	0.999742		no_diff	3.9645	4.2433
LTR33A	7.17326	7.10019	7.45609	7.06552	0.189328	0.421531	0.999742		no_diff	7.13673	7.26081
LTR33A_	7.05334	6.86558	6.96622	7.10248	0.127563	0.588455	0.999742		no_diff	6.95946	7.03435
LTR33B	7.56402	7.55985	7.62672	7.49186	0.048263	0.820231	0.999742		no_diff	7.56194	7.55929
LTR33C	5.69087	5.32646	5.52265	5.69579	0.154067	0.634622	0.999742		no_diff	5.50867	5.60922
LTR36	3.99698	4.70074	4.76339	4.75852	0.403515	0.357699	0.999742		no_diff	4.34886	4.76096
LTR37A	5.6747	5.80766	5.92285	5.82304	0.177415	0.552173	0.999742		no_diff	5.74118	5.87294
LTR3A	6.10696	5.79242	6.24701	6.02904	0.247703	0.388576	0.999742		no_diff	5.94969	6.13803
LTR3B_	4.2795	3.83169	4.35044	3.76549	0.0906055	0.857874	0.999742		no_diff	4.05559	4.05797
LTR40A1	5.69087	5.63051	5.88029	5.55624	0.120856	0.696897	0.999742		no_diff	5.66069	5.71826
LTR40C	5.82875	5.84505	5.97771	6.15753	0.283551	0.327866	0.999742		no_diff	5.8369	6.06762
LTR41C	5.40755	5.18196	5.28232	5.35654	0.0774568	0.819484	0.999742		no_diff	5.29476	5.31943
LTR43	5.42699	5.40869	5.53185	5.27794	0.043768	0.894597	0.999742		no_diff	5.41784	5.40489
LTR43_I	4.47888	4.56388	4.69955	4.23368	0.0116939	0.978542	0.999742		no_diff	4.52138	4.46661
LTR45B	4.55151	5.13442	4.80949	4.95319	0.035484	0.929488	0.999742		no_diff	4.84296	4.88134
LTR45C	5.24187	5.46743	5.49471	5.48804	0.174567	0.597665	0.999742		no_diff	5.35465	5.49138
LTR46	4.89636	5.08526	5.02016	5.24526	0.185232	0.613822	0.999742		no_diff	4.99081	5.13271
LTR47A	5.60815	5.42854	5.46622	5.55624	0.0445987	0.889466	0.999742		no_diff	5.51835	5.51123
LTR47A2	5.21975	4.94074	5.39746	4.61243	0.0349611	0.928986	0.999742		no_diff	5.08025	5.00494
LTR48	5.76909	5.61328	5.40748	5.96024	0.0668513	0.838652	0.999742		no_diff	5.69118	5.68386
LTR49-int	5.91386	6.14406	6.03056	6.5741	0.337612	0.264269	0.999742		no_diff	6.02896	6.30233
LTR5_Hs	7.42113	7.32064	7.43664	7.3569	0.0774232	0.721366	0.999742		no_diff	7.37088	7.39677
LTR50	7.21299	7.57328	7.51292	7.43142	0.109557	0.636876	0.999742		no_diff	7.39314	7.47217
LTR51	3.71021	4.05238	4.45081	4.19997	0.49959	0.305813	0.999742		no_diff	3.8813	4.32539
LTR52	6.80119	6.563	6.68228	6.63212	0.0262019	0.915933	0.999742		no_diff	6.68209	6.6572
LTR52-int	3.99698	4.52754	4.45081	4.05666	0.0101898	0.982905	0.999742		no_diff	4.26226	4.25373
LTR54B	5.87193	5.77702	5.95738	6.08551	0.251631	0.385811	0.999742		no_diff	5.82448	6.02145
LTR55	3.57738	4.61674	3.97236	4.50611	0.0842871	0.871326	0.999742		no_diff	4.09706	4.23924
LTR56	6.03279	6.03178	6.44495	6.2755	0.384318	0.157205	0.999742		no_diff	6.03229	6.36022
LTR57	4.55151	4.49026	4.85415	4.05666	0.0471385	0.916673	0.999742		no_diff	4.52088	4.45541
LTR61	5.46509	5.35785	5.55006	5.26169	0.0557522	0.866533	0.999742		no_diff	5.41147	5.40588
LTR62	5.12774	5.19361	5.39746	5.32561	0.252088	0.460626	0.999742		no_diff	5.16067	5.36153
LTR67B	7.85334	7.70115	8.06548	7.93253	0.274888	0.179252	0.999742		no_diff	7.77725	7.999
LTR6B	2.98325	4.07773	3.94509	4.01849	0.376794	0.51094	0.999742		no_diff	3.53049	3.98179
LTR72B	3.57738	3.67437	4.15006	3.85485	0.458629	0.389211	0.999742		no_diff	3.62588	4.00246
LTR76	5.28511	5.11005	5.32526	5.30989	0.175834	0.607465	0.999742		no_diff	5.19758	5.31758
LTR78B	6.44866	6.48933	6.55277	6.61304	0.162072	0.522797	0.999742		no_diff	6.46899	6.5829
LTR7B	7.6779	7.94799	8.10298	7.64062	0.114862	0.621803	0.999742		no_diff	7.81294	7.8718
LTR8	8.49954	8.78686	8.66441	8.73588	0.0953416	0.638625	0.999742		no_diff	8.6432	8.70014
LTR81B	5.40755	4.96812	5.00703	5.54285	0.157831	0.66988	0.999742		no_diff	5.18783	5.27494
LTR82A	5.91386	5.74573	5.76025	6.00972	0.11137	0.710042	0.999742		no_diff	5.8298	5.88498
LTR82B	6.47691	6.24264	6.77425	6.35423	0.275167	0.308407	0.999742		no_diff	6.35977	6.56424
LTR84a	5.07943	4.86994	4.86874	5.14254	0.0881586	0.813898	0.999742		no_diff	4.97468	5.00564
LTR86A1	5.21975	5.32646	5.62071	5.54285	0.359636	0.271847	0.999742		no_diff	5.27311	5.58178
LTR86B1	5.0038	4.17492	4.59815	4.68733	0.0748366	0.864112	0.999742		no_diff	4.58936	4.64274
LTR88c	4.04808	4.17492	4.35044	4.09384	0.166727	0.725773	0.999742		no_diff	4.1115	4.22214
LTR8B	6.45814	6.89084	6.84604	6.66955	0.108058	0.68164	0.999742		no_diff	6.67449	6.7578
LTR90B	3.35194	3.67437	3.73823	3.97929	0.397873	0.477022	0.999742		no_diff	3.51315	3.85876
LTR9A1	4.47888	4.49026	4.73182	4.71145	0.294577	0.474906	0.999742		no_diff	4.48457	4.72164
MamGyp-int	8.48107	8.37994	8.56378	8.3866	0.097703	0.613479	0.999742		no_diff	8.4305	8.47519
MamGypLTR1a	3.99698	4.76458	4.63274	4.8483	0.341472	0.442471	0.999742		no_diff	4.38078	4.74052
MamGypLTR1c	4.68663	4.96812	4.64974	5.12468	0.106838	0.789534	0.999742		no_diff	4.82738	4.88721
MamGypLTR1d	3.35194	3.80157	3.86004	3.85485	0.30983	0.576308	0.999742		no_diff	3.57675	3.85744
MamGypLTR2c	3.35194	4.47125	4.35044	4.26661	0.313045	0.547561	0.999742		no_diff	3.91159	4.30853
MamGypLTR3	5.48376	5.32646	5.4469	5.62135	0.185072	0.570466	0.999742		no_diff	5.40511	5.53413
MamGypLTR3a	4.97768	5.03437	5.04606	4.89117	0.0105784	0.977151	0.999742		no_diff	5.00602	4.96862
MamGypsy2-LTR	4.32164	4.56388	4.82453	4.29882	0.187084	0.669743	0.999742		no_diff	4.44276	4.56167
MamRep1151	6.05794	6.29222	6.30179	6.76485	0.416291	0.14676	0.999742		no_diff	6.17508	6.53332
MamRep1527	5.46509	5.38857	5.3772	5.92971	0.305179	0.367475	0.999742		no_diff	5.42683	5.65345
MER110	4.14515	4.39261	4.05121	4.47826	0.0379966	0.93549	0.999742		no_diff	4.26888	4.26474
MER110I	3.26822	3.67437	3.97236	4.01849	0.576456	0.293902	0.999742		no_diff	3.47129	3.99543
MER11A	6.34009	6.50343	6.57962	6.16628	0.00914248	0.973337	0.999742		no_diff	6.42176	6.37295
MER11D	4.44115	4.30943	4.66653	4.9931	0.532795	0.202897	0.999742		no_diff	4.37529	4.82981
MER21A	8.17402	8.27971	8.16782	8.2471	0.0273455	0.891192	0.999742		no_diff	8.22687	8.20746
MER21C	9.63341	9.656	9.5847	9.69766	0.04745	0.792278	0.999742		no_diff	9.6447	9.64118
MER21I	5.60815	6.09523	5.74451	5.97027	0.0207822	0.947484	0.999742		no_diff	5.85169	5.85739
MER34	6.05794	6.2538	6.32842	6.48594	0.294163	0.281165	0.999742		no_diff	6.15587	6.40718
MER34A	5.44616	5.47699	5.60337	5.51571	0.148348	0.642482	0.999742		no_diff	5.46157	5.55954
MER34B	5.5022	5.19361	5.57696	5.45984	0.228848	0.487975	0.999742		no_diff	5.34791	5.5184
MER34C_	5.30625	5.22799	5.26036	5.21183	0.0193963	0.954765	0.999742		no_diff	5.26712	5.23609
MER39	6.56725	7.07838	7.08029	7.08873	0.276849	0.284979	0.999742		no_diff	6.82282	7.08451
MER39B	6.09486	6.13805	6.23016	6.29159	0.192885	0.478634	0.999742		no_diff	6.11645	6.26088
MER41B	7.29988	7.47652	7.50827	7.63117	0.225566	0.309636	0.999742		no_diff	7.3882	7.56972
MER41C	4.81018	5.13442	4.79428	5.1776	0.0491516	0.898378	0.999742		no_diff	4.9723	4.98594
MER41D	5.26365	5.27259	5.46622	5.29401	0.166785	0.620094	0.999742		no_diff	5.26812	5.38011
MER41E	5.28511	5.00823	5.1924	4.9931	0.00254453	0.994342	0.999742		no_diff	5.14667	5.09275
MER41I	6.98942	7.00097	6.98977	7.10704	0.102723	0.658769	0.999742		no_diff	6.99519	7.0484
MER4A	7.55963	7.7374	7.54279	7.69002	0.011754	0.957158	0.999742		no_diff	7.64852	7.61641
MER4A1	7.08427	7.24432	7.14763	7.12511	0.0143029	0.950233	0.999742		no_diff	7.16429	7.13637
MER4B	6.22268	6.41169	6.51617	6.43613	0.2009	0.445694	0.999742		no_diff	6.31718	6.47615
MER4CL34	5.76909	6.17376	6.10021	6.19223	0.198169	0.500434	0.999742		no_diff	5.97143	6.14622
MER4D0	6.52279	6.38655	6.63613	6.32325	0.0868481	0.740364	0.999742		no_diff	6.45467	6.47969
MER4E	5.59103	5.34747	5.49471	5.89853	0.295725	0.367579	0.999742		no_diff	5.46925	5.69662
MER4I	7.80959	8.21262	8.00569	8.28577	0.170575	0.459724	0.999742		no_diff	8.01111	8.14573
MER50	6.90878	7.17846	7.14463	7.32988	0.233112	0.331037	0.999742		no_diff	7.04362	7.23726
MER50I	4.58649	5.11005	4.99379	4.93281	0.12265	0.75415	0.999742		no_diff	4.84827	4.9633
MER51A	6.89489	6.83988	6.86071	6.81581	0.0209982	0.929291	0.999742		no_diff	6.86738	6.83826
MER51B	6.0072	5.22799	5.829	5.75503	0.199817	0.551624	0.999742		no_diff	5.61759	5.79201
MER51I	5.82875	5.60458	5.67151	5.73162	0.0363549	0.905449	0.999742		no_diff	5.71667	5.70157
MER52-int	2.98325	3.91845	4.02541	3.89753	0.477854	0.404353	0.999742		no_diff	3.45085	3.96147
MER57A1	5.36788	5.71374	5.79121	5.93996	0.356531	0.258139	0.999742		no_diff	5.54081	5.86558
MER57B1	5.46509	5.47699	5.41744	5.51571	0.0427425	0.895044	0.999742		no_diff	5.47104	5.46657
MER57B2	6.27724	6.53581	6.68228	6.26739	0.121099	0.659829	0.999742		no_diff	6.40652	6.47483
MER57I	6.40032	6.57195	6.5437	6.56088	0.107261	0.676081	0.999742		no_diff	6.48613	6.55229
MER61B	4.68663	5.20516	5.04606	5.62135	0.42933	0.267418	0.999742		no_diff	4.9459	5.33371
MER61I	6.10696	6.86558	6.65729	6.83241	0.244249	0.41014	0.999742		no_diff	6.48627	6.74485
MER65A	6.38052	6.82498	6.77037	6.8269	0.216915	0.411278	0.999742		no_diff	6.60275	6.79864
MER66_I	6.15437	6.39666	6.24701	6.51364	0.146626	0.596214	0.999742		no_diff	6.27551	6.38033
MER68_I	6.66869	6.4067	6.65729	6.84881	0.270676	0.288424	0.999742		no_diff	6.53769	6.75305
MER68B	5.5022	5.52386	5.6293	5.44553	0.0768647	0.80986	0.999742		no_diff	5.51303	5.53741
MER70_I	4.44115	4.07773	4.71577	3.71865	0.10507	0.833041	0.999742		no_diff	4.25944	4.21721
MER70B	4.32164	4.15123	4.50784	3.76549	0.00608803	0.99005	0.999742		no_diff	4.23644	4.13666
MER73	3.43107	4.02657	3.76966	4.01849	0.167669	0.758487	0.999742		no_diff	3.72882	3.89407
MER74B	6.36045	6.37637	6.60597	6.52048	0.246001	0.335858	0.999742		no_diff	6.36841	6.56323
MER77B	6.11896	6.35059	6.18425	6.3154	0.0520485	0.850357	0.999742		no_diff	6.23478	6.24983
MER83	4.51565	4.92685	4.80949	4.80411	0.104428	0.795108	0.999742		no_diff	4.72125	4.8068
MER83B	4.55151	4.73301	4.83942	4.47826	0.0704486	0.864702	0.999742		no_diff	4.64226	4.65884
MER84	5.10379	5.28352	5.59462	5.22864	0.276582	0.424305	0.999742		no_diff	5.19366	5.41163
MER87	3.71021	3.53487	3.5699	3.81086	0.128793	0.818967	0.999742		no_diff	3.62254	3.69038
MER87B	3.43107	3.70724	4.17375	3.67024	0.4369	0.428712	0.999742		no_diff	3.56915	3.92199
MER89	7.21299	7.19013	7.1625	7.18233	0.0199596	0.92895	0.999742		no_diff	7.20156	7.17242
MER90	5.88605	6.07649	5.95054	6.05755	0.0617302	0.830764	0.999742		no_diff	5.98127	6.00405
MER90a	6.31944	6.56748	6.54824	6.54082	0.137547	0.598068	0.999742		no_diff	6.44346	6.54453
MER92-int	6.43912	6.25935	6.45948	6.21772	0.0474028	0.858852	0.999742		no_diff	6.34924	6.3386
MER9a1	4.74973	4.63393	4.73182	4.7815	0.118577	0.765862	0.999742		no_diff	4.69183	4.75666
MER9a3	6.82336	6.66689	6.86799	6.63212	0.0621485	0.800543	0.999742		no_diff	6.74513	6.75006
MLT1A0	10.2488	10.2871	10.2893	10.244	0.0479051	0.781239	0.999742		no_diff	10.268	10.2667
MLT1B	10.163	10.2482	10.4235	10.3003	0.205245	0.241432	0.999742		no_diff	10.2056	10.3619
MLT1D	11.0169	11.0737	11.0146	11.1233	0.0744309	0.668082	0.999742		no_diff	11.0453	11.0689
MLT1D-int	7.76065	7.68886	7.69584	7.83707	0.0937718	0.655331	0.999742		no_diff	7.72476	7.76645
MLT1E	4.65402	4.99498	5.08406	4.73518	0.126288	0.7478	0.999742		no_diff	4.8245	4.90962
MLT1E1A	7.87473	7.96507	7.98408	8.10179	0.171256	0.404895	0.999742		no_diff	7.9199	8.04294
MLT1E2	8.62685	8.62966	8.70866	8.64798	0.0997723	0.594706	0.999742		no_diff	8.62825	8.67832
MLT1E2-int	4.47888	4.33068	4.91164	4.50611	0.389408	0.358938	0.999742		no_diff	4.40478	4.70887
MLT1E3	7.60299	7.56658	7.7889	7.69608	0.209125	0.315816	0.999742		no_diff	7.58479	7.74249
MLT1F_I	5.78424	5.80006	5.97097	6.37703	0.447912	0.133766	0.999742		no_diff	5.79215	6.174
MLT1F1	8.54694	8.30811	8.6295	8.49134	0.183583	0.348803	0.999742		no_diff	8.42753	8.56042
MLT1F2	8.76878	8.69461	8.74371	8.66969	0.0255622	0.890898	0.999742		no_diff	8.7317	8.7067
MLT1F2-int	4.36259	4.24375	4.43129	4.63783	0.296033	0.500165	0.999742		no_diff	4.30317	4.53456
MLT1G	7.44038	7.38299	7.57428	7.54988	0.201439	0.345126	0.999742		no_diff	7.41169	7.56208
MLT1G-int	3.57738	4.22117	4.39143	4.33032	0.469621	0.339821	0.999742		no_diff	3.89927	4.36087
MLT1H1-int	2.75625	4.00029	3.83054	4.44986	0.704242	0.232315	0.999742		no_diff	3.37827	4.1402
MLT1H2-int	3.57738	3.91845	3.76966	3.89753	0.112357	0.835163	0.999742		no_diff	3.74791	3.83359
MLT1J-int	5.6747	5.95176	5.88747	5.89853	0.112643	0.707245	0.999742		no_diff	5.81323	5.893
MLT1J2	8.65596	8.60262	8.62843	8.57754	0.0239049	0.898665	0.999742		no_diff	8.62929	8.60298
MLT1J2-int	4.09743	4.28787	3.99913	4.36114	0.0296	0.950606	0.999742		no_diff	4.19265	4.18014
MLT1K	10.2985	10.3161	10.3636	10.3559	0.102114	0.552297	0.999742		no_diff	10.3073	10.3597
MLT1M	7.20175	7.19013	7.18308	7.12959	0.00964183	0.965654	0.999742		no_diff	7.19594	7.15633
MLT1N2	7.70601	7.86486	8.01227	8.06716	0.298973	0.150423	0.999742		no_diff	7.78543	8.03971
MLT1O	7.87118	7.95142	7.94159	7.96801	0.0905331	0.656911	0.999742		no_diff	7.9113	7.9548
MLT2A1	7.67384	7.53489	7.71008	7.73779	0.170909	0.415101	0.999742		no_diff	7.60437	7.72394
MLT2A2	7.35672	7.36766	7.45368	7.65313	0.244146	0.269723	0.999742		no_diff	7.36219	7.5534
MLT2B2	5.88605	6.11374	6.18425	6.03861	0.151925	0.594383	0.999742		no_diff	5.99989	6.11143
MLT2C1	6.76347	6.79472	6.731	6.9333	0.103833	0.671675	0.999742		no_diff	6.77909	6.83215
MLT2C2	5.62508	5.85975	5.80644	6.12197	0.267346	0.383502	0.999742		no_diff	5.74241	5.96421
MLT2D	7.52848	7.72743	7.70399	7.65935	0.0951989	0.658367	0.999742		no_diff	7.62795	7.68167
MLT2F	7.71789	7.51183	7.55186	7.72303	0.0752077	0.729278	0.999742		no_diff	7.61486	7.63744
MSTA1	6.57598	6.4067	6.47862	6.45054	0.0245535	0.923524	0.999742		no_diff	6.49134	6.46458
MSTB-int	6.59329	6.69584	6.58846	6.74161	0.0664364	0.791359	0.999742		no_diff	6.64456	6.66503
MSTD	8.71841	8.74296	8.72479	8.65266	0.00722558	0.969199	0.999742		no_diff	8.73069	8.68873
MSTD-int	5.40755	5.62192	5.4469	5.71978	0.110338	0.735229	0.999742		no_diff	5.51474	5.58334
PABL_A	5.32709	4.95449	5.23806	4.97328	0.0233485	0.948671	0.999742		no_diff	5.14079	5.10567
ERVL47	1.95538	2.35573	2.51168	2.01481	0.178382	0.854082	NA		no_diff	2.15555	2.26325
HERV-Fc1_LTR3	0	0	0	1.45306	3.56342	0.279923	NA		no_diff	0	0.726528
HERV1_LTRa	1.95538	1.61318	2.58419	1.45306	0.536967	0.630489	NA		no_diff	1.78428	2.01862
HERV1_LTRb	0.655935	0	1.46653	1.45306	3.0342	0.156143	NA		no_diff	0.327968	1.45979
HERV1_LTRe	0.655935	0.667538	0.371757	0.902218	0.0172387	0.994089	NA		no_diff	0.661737	0.636988
HERVKC4	2.62778	2.17956	1.97793	3.2764	0.474624	0.591256	NA		no_diff	2.40367	2.62717
LTR108b_Mam	0.655935	0.912681	0.66708	1.85072	1.12089	0.522006	NA		no_diff	0.784308	1.2589
LTR108c_Mam	0	0.372039	0.371757	1.20377	2.08797	0.453296	NA		no_diff	0.186019	0.787763
LTR108d_Mam	1.10519	0.667538	0.912101	1.20377	0.419514	0.817851	NA		no_diff	0.886365	1.05794
LTR108e_Mam	0.655935	1.61318	1.97793	1.66555	0.917695	0.497624	NA		no_diff	1.13456	1.82174
LTR109A2	0	0.667538	1.3043	0	1.23632	0.661281	NA		no_diff	0.333769	0.65215
LTR16D2	2.48674	2.43635	2.58419	2.91016	0.397571	0.629486	NA		no_diff	2.46154	2.74718
LTR1B1	2.87421	2.9572	3.33796	3.33969	0.519623	0.44059	NA		no_diff	2.9157	3.33882
LTR1C	1.95538	2.65426	2.65322	3.51441	0.936475	0.248337	NA		no_diff	2.30482	3.08381
LTR1C1	2.3304	1.86696	2.35473	2.73294	0.622137	0.501655	NA		no_diff	2.09868	2.54384
LTR1C3	1.44727	1.30504	1.12149	1.66555	0.110572	0.938097	NA		no_diff	1.37615	1.39352
LTR1F1	1.95538	2.84354	3.00975	2.82427	0.53482	0.511881	NA		no_diff	2.39946	2.91701
LTR21B	3.57738	3.11248	3.99913	2.91016	0.292799	0.649698	NA		no_diff	3.34493	3.45465
LTR21C	0.655935	0	0.371757	1.20377	1.80873	0.49936	NA		no_diff	0.327968	0.787763
LTR22A	3.08462	2.9572	3.15964	2.82427	0.0364153	0.958954	NA		no_diff	3.02091	2.99196
LTR22C0	2.3304	1.74564	2.7191	2.16213	0.601952	0.531161	NA		no_diff	2.03802	2.44062
LTR22C2	0.655935	1.30504	1.46653	0.902218	0.360973	0.830719	NA		no_diff	0.980486	1.18438
LTR23-int	2.3304	1.97886	3.3793	2.63544	1.15076	0.168417	NA		no_diff	2.15463	3.00737
LTR26B	1.10519	2.65426	2.84247	2.99123	0.976904	0.283109	NA		no_diff	1.87973	2.91685
LTR26D	3.50608	2.9572	3.3793	3.06798	0.0516702	0.937485	NA		no_diff	3.23164	3.22364
LTR34	2.98325	3.67437	3.80042	3.2764	0.232848	0.708802	NA		no_diff	3.32881	3.53841
LTR35A	1.95538	2.65426	2.7191	2.53086	0.351407	0.688065	NA		no_diff	2.30482	2.62498
LTR43B	2.62778	3.20743	3.25155	3.14085	0.302544	0.665279	NA		no_diff	2.9176	3.1962
LTR47B	2.87421	2.72015	2.90042	2.91016	0.178981	0.810877	NA		no_diff	2.79718	2.90529
LTR47B2	2.48674	3.16074	2.78211	3.45848	0.342246	0.641156	NA		no_diff	2.82374	3.1203
LTR47B3	1.95538	3.11248	3.00975	2.99123	0.3999	0.613448	NA		no_diff	2.53393	3.00049
LTR47B4	3.26822	3.16074	3.5699	2.73294	0.0606046	0.928604	NA		no_diff	3.21448	3.15142
LTR59	1.44727	2.58522	2.35473	2.16213	0.161773	0.872427	NA		no_diff	2.01624	2.25843
LTR60	1.95538	1.86696	1.61235	2.41811	0.250395	0.816974	NA		no_diff	1.91117	2.01523
LTR60B	3.08462	3.01084	3.25155	3.14085	0.221571	0.743114	NA		no_diff	3.04773	3.1962
LTR68	3.08462	2.78316	3.53374	3.85485	0.910269	0.150215	NA		no_diff	2.93389	3.69429
LTR69	2.98325	2.43635	3.06147	2.82427	0.329482	0.664897	NA		no_diff	2.7098	2.94287
LTR75_1	2.62778	2.9572	3.20633	2.63544	0.208637	0.782029	NA		no_diff	2.79249	2.92088
LTR7A	0	0.372039	0.371757	0.520517	0.974075	0.780328	NA		no_diff	0.186019	0.446137
LTR80A	2.75625	3.42061	3.80042	3.67024	0.685203	0.26729	NA		no_diff	3.08843	3.73533
LTR80B	2.48674	3.25266	3.00975	4.23368	0.91893	0.184899	NA		no_diff	2.8697	3.62171
LTR81AB	2.15504	1.97886	1.97793	2.16213	0.058869	0.954264	NA		no_diff	2.06695	2.07003
MER101B	2.62778	2.0827	2.43534	2.73294	0.333022	0.703067	NA		no_diff	2.35524	2.58414
MER34C	2.62778	2.65426	2.90042	3.2764	0.57295	0.442456	NA		no_diff	2.64102	3.08841
MER51D	2.3304	3.06255	2.65322	3.40031	0.38231	0.617953	NA		no_diff	2.69648	3.02676
MER57E2	2.15504	1.30504	1.86606	1.66555	0.0773288	0.948299	NA		no_diff	1.73004	1.7658
MER61D	2.87421	4.02657	3.25155	4.01849	0.128423	0.839187	NA		no_diff	3.45039	3.63502
MER61F	1.95538	2.72015	2.84247	3.14085	0.720017	0.374271	NA		no_diff	2.33777	2.99166
MER66D	2.48674	2.72015	2.84247	2.73294	0.24898	0.753981	NA		no_diff	2.60345	2.78771
MER68C	2.62778	3.16074	2.84247	3.33969	0.233047	0.746602	NA		no_diff	2.89426	3.09108
MER70C	3.35194	3.01084	3.3793	3.14085	0.151615	0.817099	NA		no_diff	3.18139	3.26008
MER83AI	2.62778	2.84354	3.11139	2.29579	0.0736893	0.926461	NA		no_diff	2.73566	2.70359
MER83BI	1.95538	3.70724	3.53374	3.14085	0.283945	0.701141	NA		no_diff	2.83131	3.33729
MER83C	1.44727	1.97886	1.86606	2.53086	0.666192	0.538035	NA		no_diff	1.71306	2.19846
MER84I	1.10519	1.61318	2.26935	0.902218	0.574241	0.673563	NA		no_diff	1.35919	1.58579
MER92A	1.44727	2.27033	2.58419	2.73294	0.923848	0.329432	NA		no_diff	1.8588	2.65856
MLT1E-int	0	0.372039	0	0.520517	0.166108	0.969479	NA		no_diff	0.186019	0.260258
MLT1K-int	3.26822	2.65426	3.15964	3.40031	0.407226	0.552416	NA		no_diff	2.96124	3.27997
MLT1N2-int	1.95538	2.58522	2.95612	2.63544	0.615294	0.46935	NA		no_diff	2.2703	2.79578
MLT2B5	2.62778	3.11248	2.90042	3.2764	0.255987	0.722565	NA		no_diff	2.87013	3.08841
MSTA1-int	0.655935	0.912681	1.3043	0.902218	0.703785	0.704185	NA		no_diff	0.784308	1.10326
MSTC-int	2.98325	3.06255	3.29541	3.45848	0.439686	0.503756	NA		no_diff	3.0229	3.37695
PRIMAX_I	0.655935	0.667538	0.912101	1.20377	0.945871	0.631794	NA		no_diff	0.661737	1.05794
THE1_I	2.75625	3.16074	3.25155	2.63544	0.0409731	0.955291	NA		no_diff	2.95849	2.9435
UCON51	0	0	0.371757	0.902218	2.98382	0.396888	NA		no_diff	0	0.636988
MER34-int	7.74911	7.60851	6.64886	5.909	-1.30959	9.32e-07	0.000145143	**(padj<0.01)	Down	7.67881	6.27893
LTR7C	8.53803	8.48436	7.75789	7.41314	-0.868271	3.15e-05	0.00404452	**(padj<0.01)	no_diff	8.5112	7.58551
LTR41B	9.087	9.20373	8.52977	8.33707	-0.663953	0.000537861	0.0366418	*(padj<0.05)	no_diff	9.14536	8.43342
LTR18C	5.0038	4.58172	3.5699	2.01481	-1.85998	0.00104688	0.0633943		no_diff	4.79276	2.79235
LTR40B	6.74035	6.68763	6.03056	5.86666	-0.721267	0.00595593	0.223861		no_diff	6.71399	5.94861
HERV3	7.1442	6.99099	6.28013	6.45769	-0.6536	0.00814488	0.281839		no_diff	7.0676	6.36891
MER77	8.5425	8.69768	7.97736	8.11089	-0.531538	0.00841817	0.286744		no_diff	8.62009	8.04413
LTR1B	6.98287	7.08777	6.37002	6.36187	-0.630987	0.00997907	0.324692		no_diff	7.03532	6.36595
LTR10B1	5.6747	5.36816	4.85415	3.93899	-1.0262	0.0105861	0.339378		no_diff	5.52143	4.39657
MamGypLTR1b	8.84842	8.40269	8.25229	7.78118	-0.553294	0.0161379	0.453229		no_diff	8.62555	8.01674
MER65C	8.43142	8.30543	7.9364	7.74657	-0.475247	0.0178434	0.468658		no_diff	8.36842	7.84149
LTR10C	6.7481	6.76771	6.07527	6.15753	-0.601403	0.0194495	0.487354		no_diff	6.7579	6.1164
THE1A-int	9.97368	10.0011	9.61908	9.43241	-0.410505	0.0217091	0.520064		no_diff	9.98737	9.52574
LTR85a	6.61886	6.73621	6.03703	6.07625	-0.584942	0.0257949	0.573388		no_diff	6.67754	6.05664
LTR26E	5.05466	5.36816	4.45081	4.23368	-0.865966	0.0286222	0.60579		no_diff	5.21141	4.34224
HERVL18-int	5.75378	5.58703	5.18076	4.42089	-0.781693	0.0330583	0.645792		no_diff	5.67041	4.80082
HERVH48I	5.36788	5.57817	4.88318	4.44986	-0.770778	0.036219	0.661271		no_diff	5.47303	4.66652
HERV-Fc1	5.0038	4.43247	4.02541	3.45848	-0.953142	0.046125	0.756033		no_diff	4.71813	3.74195
HERVIP10F	7.55522	8.00692	7.02275	7.49534	-0.481867	0.0624993	0.820773		no_diff	7.78107	7.25905
HERVIP10B3-int	8.13319	8.06354	7.84714	7.41314	-0.403378	0.0666693	0.828403		no_diff	8.09837	7.63014
LTR25	6.08266	6.08276	5.76805	4.9931	-0.607422	0.0669862	0.828403		no_diff	6.08271	5.38057
MER11B	7.82432	8.40144	7.70196	7.62483	-0.439752	0.0685525	0.830247		no_diff	8.11288	7.6634
ERVL-B4	8.91014	8.98916	8.52632	8.60999	-0.333942	0.078781	0.869947		no_diff	8.94965	8.56815
LTR2B	6.97629	6.54037	6.33893	6.15753	-0.467894	0.0797099	0.869947		no_diff	6.75833	6.24823
LTR35	5.10379	5.04726	4.35044	4.39133	-0.683685	0.0838845	0.873802		no_diff	5.07553	4.37088
LTR72	4.65402	4.33068	3.76966	3.51441	-0.843009	0.084037	0.873802		no_diff	4.49235	3.64203
MLT1G1	7.82432	7.86486	7.45368	7.41682	-0.363192	0.0830474	0.873802		no_diff	7.84459	7.43525
LTR35B	5.75378	5.50529	4.74769	5.21183	-0.602922	0.0863936	0.880084		no_diff	5.62954	4.97976
HERV-K14I	5.90002	5.64755	5.27138	5.1066	-0.542576	0.0938635	0.913493		no_diff	5.77378	5.18899
MLT1H	10.0248	9.96796	9.64261	9.67714	-0.28641	0.101763	0.948053		no_diff	9.99638	9.65987
PABL_B	5.28511	5.40869	4.73182	4.7815	-0.567237	0.117033	0.968354		no_diff	5.3469	4.75666
ERV3-16A3_LTR	5.59103	5.93798	5.26036	5.86666	-0.149751	0.66068	0.999742		no_diff	5.7645	5.56351
ERVL	5.59103	5.57817	5.56805	5.47401	-0.0146998	0.962873	0.999742		no_diff	5.5846	5.52103
HARLEQUIN	7.44991	7.55985	7.21482	7.28638	-0.210383	0.340787	0.999742		no_diff	7.50488	7.2506
HERV15I	5.0038	5.13442	4.99379	3.97929	-0.459873	0.285214	0.999742		no_diff	5.06911	4.48654
HERV16	5.78424	6.10143	5.56805	5.89853	-0.176929	0.570251	0.999742		no_diff	5.94283	5.73329
HERV17	6.90185	7.03696	6.78967	6.66338	-0.199552	0.406882	0.999742		no_diff	6.96941	6.72652
HERV9	5.69087	5.31585	5.12109	5.0883	-0.359507	0.294212	0.999742		no_diff	5.50336	5.10469
HERV9N-int	5.73831	5.30515	5.32526	4.9931	-0.311539	0.368849	0.999742		no_diff	5.52173	5.15918
HERV9NC-int	7.06579	6.97421	7.01621	6.78204	-0.0654604	0.781506	0.999742		no_diff	7.02	6.89913
HERVE	7.92001	7.72542	7.70399	7.7582	-0.041693	0.841741	0.999742		no_diff	7.82271	7.7311
HERVK11I	5.60815	5.23927	5.55909	4.9931	-0.068719	0.846136	0.999742		no_diff	5.42371	5.27609
HERVK22I	7.10251	6.83245	6.93883	6.64471	-0.118697	0.629513	0.999742		no_diff	6.96748	6.79177
HERVK3I	7.94718	7.85205	7.81549	7.43142	-0.213894	0.328655	0.999742		no_diff	7.89962	7.62345
HERVL_40	7.28398	7.5326	7.30875	7.34152	-0.0460211	0.839307	0.999742		no_diff	7.40829	7.32514
HERVP71A_I	4.09743	4.71696	4.17375	4.47826	-0.0918067	0.843338	0.999742		no_diff	4.4072	4.32601
HERVS71	4.81018	4.86994	4.96692	3.97929	-0.239414	0.588131	0.999742		no_diff	4.84006	4.4731
HUERS-P2	3.71021	3.94625	3.3793	3.89753	-0.156305	0.779001	0.999742		no_diff	3.82823	3.63842
HUERS-P3B	5.73831	5.67273	5.67151	5.55624	-0.0410091	0.89388	0.999742		no_diff	5.70552	5.61387
LOR1b	5.32709	5.95176	5.6293	5.51571	-0.072114	0.830874	0.999742		no_diff	5.63942	5.57251
LTR06	5.85768	5.7218	6.10021	4.93281	-0.105679	0.777539	0.999742		no_diff	5.78974	5.51651
LTR105_Mam	4.44115	4.52754	4.30826	4.56025	-0.00693169	0.987294	0.999742		no_diff	4.48434	4.43425
LTR107_Mam	3.64533	3.8901	3.49665	3.62014	-0.197226	0.72524	0.999742		no_diff	3.76771	3.5584
LTR108a_Mam	4.09743	3.8901	3.67323	3.89753	-0.169526	0.744542	0.999742		no_diff	3.99377	3.78538
LTR10A	6.23376	6.39666	6.00438	5.81192	-0.366979	0.190216	0.999742		no_diff	6.31521	5.90815
LTR12_	6.09486	5.65599	5.61207	5.89853	-0.0714586	0.819278	0.999742		no_diff	5.87542	5.7553
LTR12B	5.21975	4.59933	4.71577	4.75852	-0.141536	0.724677	0.999742		no_diff	4.90954	4.73715
LTR12C	10.0007	9.72833	9.87306	9.66638	-0.0453634	0.80734	0.999742		no_diff	9.8645	9.76972
LTR12D	6.45814	6.27588	6.25813	5.97027	-0.195405	0.475341	0.999742		no_diff	6.36701	6.1142
LTR12E	5.92757	5.70563	5.79121	5.55624	-0.086714	0.776265	0.999742		no_diff	5.8166	5.67372
LTR12F	4.95108	5.42854	4.86874	5.26169	-0.10729	0.776169	0.999742		no_diff	5.18981	5.06522
LTR13	8.86097	8.55828	8.51013	8.35249	-0.230564	0.24645	0.999742		no_diff	8.70963	8.43131
LTR14B	6.39046	6.14406	6.08779	6.17498	-0.0866883	0.75213	0.999742		no_diff	6.26726	6.13139
LTR15	7.49204	7.5621	7.51755	7.3569	-0.0408787	0.850353	0.999742		no_diff	7.52707	7.43723
LTR16A1	7.90276	7.80918	7.91724	7.5632	-0.0547785	0.799937	0.999742		no_diff	7.85597	7.74022
LTR16B1	5.96793	6.03825	5.76025	5.70784	-0.227637	0.436219	0.999742		no_diff	6.00309	5.73404
LTR16E2	6.90185	6.83245	6.76648	6.60017	-0.131911	0.584925	0.999742		no_diff	6.86715	6.68333
LTR18B	5.12774	5.44811	5.32526	5.03193	-0.0745071	0.83347	0.999742		no_diff	5.28793	5.1786
LTR19B	5.46509	5.63906	5.34626	5.40172	-0.143642	0.659896	0.999742		no_diff	5.55207	5.37399
LTR19C	4.92398	4.49026	4.69955	4.47826	-0.0669324	0.871849	0.999742		no_diff	4.70712	4.5889
LTR1A1	4.74973	5.08526	4.86874	4.80411	-0.0583904	0.880049	0.999742		no_diff	4.9175	4.83642
LTR2	6.14266	6.41667	5.95054	6.13986	-0.202641	0.47543	0.999742		no_diff	6.27966	6.0452
LTR21A	7.25709	6.94695	7.35092	6.5741	-0.0405879	0.884167	0.999742		no_diff	7.10202	6.96251
LTR22B1	5.36788	5.58703	4.91164	5.1066	-0.444265	0.202865	0.999742		no_diff	5.47746	5.00912
LTR22E	5.90002	5.42854	5.66317	5.52934	-0.021281	0.947186	0.999742		no_diff	5.66428	5.59626
LTR24	5.48376	5.11005	4.99379	4.86989	-0.323477	0.369909	0.999742		no_diff	5.29691	4.93184
LTR24C	4.36259	4.43247	4.17375	4.13009	-0.213977	0.639297	0.999742		no_diff	4.39753	4.15192
LTR2752	4.04808	3.83169	3.49665	3.56824	-0.388751	0.475393	0.999742		no_diff	3.93988	3.53245
LTR28C	5.55615	5.81521	5.48527	5.19481	-0.309278	0.345586	0.999742		no_diff	5.68568	5.34004
LTR2C	6.05794	6.19709	6.14883	5.63403	-0.170281	0.570331	0.999742		no_diff	6.12751	5.89143
LTR3	6.66869	6.40169	6.47862	5.909	-0.264261	0.353839	0.999742		no_diff	6.53519	6.19381
LTR30	3.99698	4.30943	4.47007	3.33969	-0.109747	0.837718	0.999742		no_diff	4.15321	3.90488
LTR32	6.36045	6.37125	6.17254	6.04811	-0.208527	0.43729	0.999742		no_diff	6.36585	6.11033
LTR33	8.85381	8.95707	8.8104	8.77217	-0.0674643	0.719082	0.999742		no_diff	8.90544	8.79129
LTR37-int	6.30901	6.55399	6.2245	6.00972	-0.276859	0.313236	0.999742		no_diff	6.4315	6.11711
LTR38B	3.83184	3.73937	3.6396	3.71865	-0.0647857	0.905507	0.999742		no_diff	3.78561	3.67913
LTR39	8.22487	7.95655	8.02372	7.5731	-0.228013	0.310345	0.999742		no_diff	8.09071	7.79841
LTR4	5.38785	5.06004	5.05884	5.01265	-0.141853	0.691711	0.999742		no_diff	5.22395	5.03574
LTR40A	5.79923	6.03825	5.57696	5.99995	-0.0843623	0.787251	0.999742		no_diff	5.91874	5.78846
LTR41	7.5684	7.33386	7.40447	7.30631	-0.0452632	0.837123	0.999742		no_diff	7.45113	7.35539
LTR46-int	6.04542	6.10143	5.89462	5.96024	-0.102524	0.718295	0.999742		no_diff	6.07342	5.92743
LTR49	6.95636	7.08777	6.89318	6.79338	-0.135295	0.567513	0.999742		no_diff	7.02207	6.84328
LTR53	4.65402	4.88438	4.92566	4.42089	-0.0369947	0.928307	0.999742		no_diff	4.7692	4.67327
LTR53-int	6.21152	5.84505	5.829	5.86666	-0.134909	0.646799	0.999742		no_diff	6.02829	5.84783
LTR54	5.46509	5.57817	5.16902	5.35654	-0.221522	0.506566	0.999742		no_diff	5.52163	5.26278
LTR57-int	4.14515	4.47125	3.99913	3.51441	-0.531964	0.290137	0.999742		no_diff	4.3082	3.75677
LTR58	4.47888	4.45199	3.99913	4.42089	-0.209992	0.644992	0.999742		no_diff	4.46543	4.21001
LTR5A	7.39176	7.25269	7.31941	7.08873	-0.0627984	0.780522	0.999742		no_diff	7.32222	7.20407
LTR5B	8.0479	7.78436	7.93294	7.76686	-0.015268	0.942012	0.999742		no_diff	7.91613	7.8499
LTR65	4.14515	5.08526	4.74769	4.56025	-0.0178288	0.968163	0.999742		no_diff	4.6152	4.65397
LTR66	4.47888	4.78011	4.22	4.13009	-0.447187	0.312042	0.999742		no_diff	4.6295	4.17504
LTR6A	10.2045	10.2479	10.2206	9.46293	-0.290459	0.207823	0.999742		no_diff	10.2262	9.84176
LTR71B	3.99698	4.28787	3.76966	4.19997	-0.129437	0.795793	0.999742		no_diff	4.14242	3.98481
LTR73	5.21975	5.64755	5.14525	5.40172	-0.143759	0.681246	0.999742		no_diff	5.43365	5.27349
LTR75	5.38785	5.08526	5.12109	4.80411	-0.218008	0.549062	0.999742		no_diff	5.23656	4.9626
LTR78	8.49495	8.64671	8.28936	8.57754	-0.0849837	0.683295	0.999742		no_diff	8.57083	8.43345
LTR79	7.26251	7.34695	7.12046	7.33377	-0.0285841	0.900772	0.999742		no_diff	7.30473	7.22712
LTR81A	5.44616	5.28352	5.43715	4.9931	-0.0796496	0.81909	0.999742		no_diff	5.36484	5.21512
LTR83	6.37052	6.58527	6.08155	6.54754	-0.109995	0.698549	0.999742		no_diff	6.47789	6.31454
LTR84b	5.38785	5.82273	5.42733	5.43107	-0.163403	0.622795	0.999742		no_diff	5.60529	5.4292
LTR85b	4.23609	4.86994	4.61555	4.23368	-0.128774	0.774569	0.999742		no_diff	4.55301	4.42461
LTR85c	5.76909	5.69747	5.53185	5.43107	-0.204852	0.510353	0.999742		no_diff	5.73328	5.48146
LTR87	7.24071	7.09399	7.05818	6.95872	-0.107931	0.636499	0.999742		no_diff	7.16735	7.00845
LTR88b	5.12774	5.50529	5.30395	5.1066	-0.0871189	0.804567	0.999742		no_diff	5.31652	5.20528
LTR89	7.24619	7.13986	6.96622	6.77633	-0.269519	0.24456	0.999742		no_diff	7.19302	6.87127
LTR8A	8.12726	8.39515	8.31089	8.00263	-0.0585707	0.785592	0.999742		no_diff	8.26121	8.15676
LTR9	5.53839	6.27588	5.74451	5.87736	-0.11671	0.724535	0.999742		no_diff	5.90714	5.81094
LTR90A	5.10379	5.00823	4.93954	4.75852	-0.157675	0.672278	0.999742		no_diff	5.05601	4.84903
LTR9B	5.75378	6.41169	5.95054	6.13094	-0.0482459	0.877947	0.999742		no_diff	6.08274	6.04074
LTR9D	5.32709	5.78474	5.56805	5.38681	-0.0617337	0.853584	0.999742		no_diff	5.55592	5.47743
MamGypLTR2b	4.47888	4.45199	3.70609	3.93899	-0.632683	0.183903	0.999742		no_diff	4.46543	3.82254
MamGypsy2-I	5.6747	5.77702	5.46622	5.59566	-0.155373	0.619284	0.999742		no_diff	5.72586	5.53094
MER101	3.35194	4.33068	3.73823	3.85485	-0.126265	0.821507	0.999742		no_diff	3.84131	3.79654
MER101_I	7.52397	7.49781	7.25146	7.22066	-0.22683	0.295568	0.999742		no_diff	7.51089	7.23606
MER11C	7.78344	7.79013	7.81549	7.65313	-0.00128735	0.995054	0.999742		no_diff	7.78678	7.73431
MER21B	8.16537	8.06354	8.16043	7.95543	-0.00264607	0.989523	0.999742		no_diff	8.11445	8.05793
MER31_I	6.77109	6.82872	6.30179	6.70001	-0.243368	0.354995	0.999742		no_diff	6.79991	6.5009
MER31A	7.57713	7.56882	7.32471	7.27428	-0.225557	0.294049	0.999742		no_diff	7.57297	7.2995
MER31B	7.05334	7.48365	6.83865	7.04193	-0.304134	0.228744	0.999742		no_diff	7.26849	6.94029
MER34A1	6.67683	6.71617	6.66149	6.52048	-0.0567645	0.818769	0.999742		no_diff	6.6965	6.59099
MER34B_I	10.2087	10.2079	10.0175	10.0021	-0.14888	0.388528	0.999742		no_diff	10.2083	10.0098
MER34C2	6.44866	6.42657	6.42535	6.21772	-0.0631295	0.809687	0.999742		no_diff	6.43762	6.32153
MER41A	7.45465	7.34955	7.38684	7.31027	-0.00252029	0.99075	0.999742		no_diff	7.4021	7.34855
MER41G	5.12774	4.89868	5.02016	4.44986	-0.20008	0.612449	0.999742		no_diff	5.01321	4.73501
MER48	3.64533	4.37226	4.37108	2.99123	-0.192447	0.744699	0.999742		no_diff	4.00879	3.68116
MER49	8.30845	8.33465	8.3321	8.13339	-0.0370279	0.85146	0.999742		no_diff	8.32155	8.23274
MER4A1_	6.25566	6.10143	6.11863	5.909	-0.110136	0.693481	0.999742		no_diff	6.17854	6.01382
MER4BI	6.77867	6.94006	6.96961	6.52048	-0.0538072	0.834431	0.999742		no_diff	6.85937	6.74505
MER4C	5.24187	5.5603	5.26036	4.93281	-0.271532	0.442561	0.999742		no_diff	5.40108	5.09659
MER4D	5.78424	6.20861	5.92982	5.99013	-0.0181947	0.951629	0.999742		no_diff	5.99642	5.95997
MER4D1	6.39046	6.57195	6.5022	6.26739	-0.0511401	0.846576	0.999742		no_diff	6.4812	6.3848
MER4E1	6.38052	6.39666	6.06264	6.17498	-0.225411	0.401906	0.999742		no_diff	6.38859	6.11881
MER50B	5.07943	5.38857	4.86874	4.95319	-0.305361	0.404481	0.999742		no_diff	5.234	4.91096
MER51C	4.92398	5.00823	4.69955	4.86989	-0.143698	0.707593	0.999742		no_diff	4.96611	4.78472
MER52C	5.79923	5.50529	5.62071	5.5695	-0.00621682	0.984194	0.999742		no_diff	5.65226	5.5951
MER52D	7.09646	7.07523	6.49282	6.9486	-0.302574	0.237854	0.999742		no_diff	7.08584	6.72071
MER54B	6.02005	5.77702	5.58582	5.97027	-0.0615222	0.842043	0.999742		no_diff	5.89854	5.77804
MER57A_I	8.6477	8.56614	8.09525	8.65888	-0.151191	0.511165	0.999742		no_diff	8.60692	8.37706
MER57C1	5.48376	5.74573	5.45659	5.59566	-0.0575703	0.858122	0.999742		no_diff	5.61475	5.52612
MER57D	4.89636	5.12229	4.58053	4.26661	-0.560123	0.165155	0.999742		no_diff	5.00933	4.42357
MER57E1	4.71853	4.54583	4.4115	4.26661	-0.250451	0.558427	0.999742		no_diff	4.63218	4.33906
MER57E3	4.47888	4.22117	4.37108	3.81086	-0.184492	0.6982	0.999742		no_diff	4.35002	4.09097
MER57F	5.5022	5.44811	5.35664	5.22864	-0.134263	0.684277	0.999742		no_diff	5.47516	5.29264
MER61A	5.99423	6.2538	6.2358	5.86666	-0.0251055	0.931405	0.999742		no_diff	6.12402	6.05123
MER61E	4.04808	4.12715	3.60517	4.09384	-0.196249	0.702479	0.999742		no_diff	4.08761	3.84951
MER65D	5.17448	4.98161	4.61555	4.66279	-0.403185	0.291954	0.999742		no_diff	5.07805	4.63917
MER65I	8.0479	7.93243	7.71816	7.74365	-0.209923	0.303487	0.999742		no_diff	7.99017	7.73091
MER66A	5.44616	5.20516	4.98041	5.50194	-0.015781	0.964922	0.999742		no_diff	5.32566	5.24118
MER66B	6.66051	6.47508	6.69461	6.26739	-0.0185464	0.944452	0.999742		no_diff	6.5678	6.481
MER66C	4.97768	4.81068	4.76339	4.86989	-0.0284023	0.941073	0.999742		no_diff	4.89418	4.81664
MER67A	5.59103	5.58703	5.16902	5.38681	-0.268736	0.414523	0.999742		no_diff	5.58903	5.27792
MER67B	6.14266	6.05111	5.90173	5.99995	-0.0977388	0.729496	0.999742		no_diff	6.09689	5.95084
MER67C	7.04078	6.81748	6.63613	7.0702	-0.0112675	0.965171	0.999742		no_diff	6.92913	6.85316
MER67D	4.14515	5.20516	4.4115	4.82637	-0.130974	0.776415	0.999742		no_diff	4.67515	4.61893
MER70A	3.71021	4.02657	3.5699	4.01849	-0.0435614	0.935614	0.999742		no_diff	3.86839	3.79419
MER72	6.1775	6.2538	5.86582	5.84501	-0.320324	0.25454	0.999742		no_diff	6.21565	5.85542
MER74A	6.91567	6.95039	6.83122	6.71202	-0.113376	0.633576	0.999742		no_diff	6.93303	6.77162
MER76	7.34144	6.88726	6.6864	6.99357	-0.227598	0.376059	0.999742		no_diff	7.11435	6.83998
MER89I	3.57738	4.81068	3.80042	4.56025	-0.0943625	0.861303	0.999742		no_diff	4.19403	4.18033
MER92B	7.95054	7.67232	7.62242	7.34152	-0.275501	0.212269	0.999742		no_diff	7.81143	7.48197
MER9a2	5.36788	5.23927	4.96692	5.1776	-0.185142	0.598498	0.999742		no_diff	5.30357	5.07226
MER9B	5.24187	4.74888	4.48908	4.29882	-0.575155	0.160277	0.999742		no_diff	4.99538	4.39395
MLT-int	6.81601	6.49404	6.42535	6.26739	-0.259973	0.31867	0.999742		no_diff	6.65502	6.34637
MLT1_I	4.19133	4.47125	3.83054	4.29882	-0.239658	0.61827	0.999742		no_diff	4.33129	4.06468
MLT1A	8.97759	9.12686	8.89923	8.86113	-0.127046	0.499871	0.999742		no_diff	9.05222	8.88018
MLT1A-int	5.72267	5.65599	5.41744	5.1066	-0.374723	0.249914	0.999742		no_diff	5.68933	5.26202
MLT1A0-int	5.07943	5.36816	4.9533	5.12468	-0.159967	0.65826	0.999742		no_diff	5.2238	5.03899
MLT1A1	8.38993	8.48791	8.42386	8.36014	-9.48e-05	0.99961	0.999742		no_diff	8.43892	8.392
MLT1B-int	6.61886	6.86194	6.80112	6.5937	-0.00208467	0.993414	0.999742		no_diff	6.7404	6.69741
MLT1C	10.7281	10.8205	10.7547	10.6148	-0.0405104	0.815896	0.999742		no_diff	10.7743	10.6848
MLT1C-int	5.64181	5.337	5.21541	5.44553	-0.10947	0.744502	0.999742		no_diff	5.48941	5.33047
MLT1E1	6.39046	6.03178	6.20739	5.99013	-0.0595268	0.833099	0.999742		no_diff	6.21112	6.09876
MLT1E3-int	3.64533	3.8901	3.11139	3.93899	-0.18001	0.758675	0.999742		no_diff	3.76771	3.52519
MLT1F	8.7341	8.6864	8.60792	8.54937	-0.0816381	0.662882	0.999742		no_diff	8.71025	8.57865
MLT1F1-int	4.32164	4.45199	4.54464	4.09384	-0.00608002	0.989301	0.999742		no_diff	4.38682	4.31924
MLT1G1-int	3.64533	4.19823	3.70609	3.85485	-0.15628	0.7705	0.999742		no_diff	3.92178	3.78047
MLT1G3	7.44038	7.5211	7.26806	7.48138	-0.0566511	0.80041	0.999742		no_diff	7.48074	7.37472
MLT1G3-int	3.83184	4.50902	3.80042	4.19997	-0.192012	0.705963	0.999742		no_diff	4.17043	4.00019
MLT1H_I	5.79923	5.79242	5.72059	5.5695	-0.101785	0.737151	0.999742		no_diff	5.79583	5.64504
MLT1H1	7.19042	7.4789	7.21197	7.34538	-0.020196	0.931138	0.999742		no_diff	7.33466	7.27867
MLT1H2	8.19684	8.3901	8.08903	8.19029	-0.110897	0.588217	0.999742		no_diff	8.29347	8.13966
MLT1I	9.04831	9.14496	8.8587	8.98381	-0.126717	0.503017	0.999742		no_diff	9.09664	8.92126
MLT1I-int	5.24187	5.30515	5.04606	5.22864	-0.0940718	0.787903	0.999742		no_diff	5.27351	5.13735
MLT1J	10.2832	10.4447	10.1137	10.3843	-0.0613364	0.749169	0.999742		no_diff	10.3639	10.249
MLT1J1	7.53297	7.48838	7.40946	7.44946	-0.0317922	0.882239	0.999742		no_diff	7.51068	7.42946
MLT1J1-int	3.57738	4.50902	3.99913	3.81086	-0.207742	0.696481	0.999742		no_diff	4.0432	3.90499
MLT2B1	6.65227	6.64161	6.61465	6.50676	-0.0366081	0.882937	0.999742		no_diff	6.64694	6.56071
MLT2B3	8.60141	8.70787	8.31888	8.46142	-0.216635	0.271488	0.999742		no_diff	8.65464	8.39015
MLT2B4	8.25236	8.20401	7.9102	7.99282	-0.227169	0.254896	0.999742		no_diff	8.22819	7.95151
MLT2E	4.19133	4.41268	4.2648	4.23368	-0.0217999	0.962117	0.999742		no_diff	4.30201	4.24924
MSTA	10.1278	10.2909	10.1106	9.99657	-0.109736	0.542067	0.999742		no_diff	10.2094	10.0536
MSTA-int	8.43862	8.49381	8.42632	8.34094	-0.0342153	0.859048	0.999742		no_diff	8.46621	8.38363
MSTB	9.0436	9.32051	9.18438	9.04561	-0.0269412	0.890836	0.999742		no_diff	9.18205	9.115
MSTB1	8.22209	8.36843	8.25229	8.23674	-0.00627238	0.974839	0.999742		no_diff	8.29526	8.24452
MSTB1-int	3.83184	3.97352	3.73823	3.85485	-0.0755892	0.885737	0.999742		no_diff	3.90268	3.79654
PABL_AI	5.42699	5.63051	5.30395	5.41647	-0.135732	0.680554	0.999742		no_diff	5.52875	5.36021
PABL_BI	4.04808	4.52754	4.05121	4.19997	-0.164661	0.730173	0.999742		no_diff	4.28781	4.12559
PRIMA4_I	6.70098	6.73222	6.74292	6.54754	-0.0200736	0.935271	0.999742		no_diff	6.7166	6.64523
PRIMA4_LTR	4.36259	5.02136	4.77892	4.53343	-0.0447743	0.916289	0.999742		no_diff	4.69197	4.65618
PRIMA41	5.1513	5.19361	5.07151	4.42089	-0.348335	0.369873	0.999742		no_diff	5.17245	4.7462
THE1A	8.94088	9.04566	8.74766	8.58409	-0.279183	0.141552	0.999742		no_diff	8.99327	8.66587
THE1B	9.97698	10.1218	10.0011	9.85213	-0.0754468	0.67625	0.999742		no_diff	10.0494	9.9266
THE1B-int	9.03254	8.95877	8.91073	8.65577	-0.157566	0.407663	0.999742		no_diff	8.99566	8.78325
THE1C-int	6.8667	6.89797	6.68228	6.76485	-0.112461	0.640501	0.999742		no_diff	6.88234	6.72356
THE1D	9.36655	9.5558	9.39932	9.41965	-0.0076572	0.967234	0.999742		no_diff	9.46117	9.40949
THE1D-int	7.91313	8.06987	7.69379	7.5992	-0.301842	0.149186	0.999742		no_diff	7.9915	7.6465
HERV-Fc1_LTR1	2.15504	2.0827	1.12149	0.520517	-1.95725	0.150423	NA		no_diff	2.11887	0.821002
HERV-Fc2	0.655935	1.12216	0	1.20377	-0.469859	0.83248	NA		no_diff	0.889046	0.601885
HERV-K14CI	2.75625	2.0827	2.51168	1.66555	-0.287054	0.76508	NA		no_diff	2.41947	2.08862
HERV1_I	1.44727	2.27033	1.86606	1.45306	-0.329009	0.78074	NA		no_diff	1.8588	1.65956
HERV1_LTRc	0.655935	1.12216	1.12149	0.520517	-0.0976379	0.96041	NA		no_diff	0.889046	0.821002
HERV1_LTRd	1.10519	0.372039	0.66708	0.520517	-0.360309	0.875239	NA		no_diff	0.738615	0.593798
HERV30I	3.35194	3.86119	3.67323	3.21022	-0.152151	0.799303	NA		no_diff	3.60656	3.44172
HERVE_a	3.83184	3.60631	3.41949	3.56824	-0.192648	0.735791	NA		no_diff	3.71907	3.49386
HERVI	3.35194	3.73937	3.20633	3.67024	-0.0892161	0.882607	NA		no_diff	3.54565	3.43828
HERVK11DI	1.72358	2.35573	2.08175	2.01481	-0.0219787	0.983133	NA		no_diff	2.03965	2.04828
HERVL32-int	1.95538	1.74564	1.86606	1.45306	-0.183762	0.876501	NA		no_diff	1.85051	1.65956
HERVL66I	3.71021	3.20743	3.60517	3.14085	-0.0190348	0.975464	NA		no_diff	3.45882	3.37301
LTR10B	2.62778	2.35573	2.1786	1.66555	-0.630902	0.513764	NA		no_diff	2.49175	1.92207
LTR10B2	2.75625	2.0827	1.86606	1.66555	-0.813471	0.422407	NA		no_diff	2.41947	1.7658
LTR13_	3.64533	3.91845	3.53374	3.33969	-0.340415	0.55124	NA		no_diff	3.78189	3.43671
LTR14C	1.44727	1.61318	1.12149	1.45306	-0.353298	0.801275	NA		no_diff	1.53023	1.28727
LTR18A	3.64533	3.29652	2.84247	2.53086	-0.822705	0.229692	NA		no_diff	3.47092	2.68667
LTR1B0	3.71021	3.33908	3.83054	2.63544	-0.122206	0.851148	NA		no_diff	3.52465	3.23299
LTR1E	2.98325	3.67437	3.3793	3.21022	-0.0620861	0.923168	NA		no_diff	3.32881	3.29476
LTR1F	1.95538	3.01084	2.26935	2.29579	-0.364286	0.68941	NA		no_diff	2.48311	2.28257
LTR1F2	1.72358	3.06255	2.43534	2.29579	-0.225063	0.806897	NA		no_diff	2.39307	2.36556
LTR22	3.08462	2.58522	2.65322	1.85072	-0.571392	0.502233	NA		no_diff	2.83492	2.25197
LTR22B	3.17934	3.70724	3.06147	3.2764	-0.307176	0.631776	NA		no_diff	3.44329	3.16893
LTR22B2	0.655935	0.912681	0.371757	0.902218	-0.337246	0.878552	NA		no_diff	0.784308	0.636988
LTR22C	1.10519	2.17956	0.66708	2.16213	-0.244087	0.855537	NA		no_diff	1.64238	1.4146
LTR27	2.3304	2.84354	1.61235	2.63544	-0.487977	0.599116	NA		no_diff	2.58697	2.12389
LTR27C	2.98325	3.83169	3.25155	3.14085	-0.287975	0.658228	NA		no_diff	3.40747	3.1962
LTR27D	1.72358	3.45971	2.35473	2.01481	-0.787422	0.395954	NA		no_diff	2.59165	2.18477
LTR28	2.48674	3.25266	2.65322	2.99123	-0.096827	0.899009	NA		no_diff	2.8697	2.82222
LTR28B	3.26822	3.64074	3.00975	3.21022	-0.366601	0.568185	NA		no_diff	3.45448	3.10999
LTR38-int	1.95538	1.97886	1.74477	0.902218	-0.778742	0.532131	NA		no_diff	1.96712	1.3235
LTR38A1	3.08462	2.17956	2.1786	2.53086	-0.322367	0.711871	NA		no_diff	2.63209	2.35473
LTR38C	2.87421	3.45971	3.15964	2.91016	-0.152197	0.825412	NA		no_diff	3.16696	3.0349
LTR39-int	2.3304	1.86696	1.46653	2.16213	-0.293111	0.787015	NA		no_diff	2.09868	1.81433
LTR3B	2.87421	2.72015	1.97793	2.41811	-0.667762	0.436461	NA		no_diff	2.79718	2.19802
LTR44	2.87421	3.67437	2.84247	3.51441	-0.121717	0.857621	NA		no_diff	3.27429	3.17844
LTR45	3.17934	3.42061	2.43534	2.63544	-0.853087	0.240213	NA		no_diff	3.29997	2.53539
LTR5	3.64533	3.70724	2.58419	2.73294	-1.10649	0.0924062	NA		no_diff	3.67628	2.65856
LTR53B	3.17934	3.20743	3.29541	2.63544	-0.158081	0.820031	NA		no_diff	3.19339	2.96542
LTR70	1.95538	2.9572	2.43534	2.63544	-0.00955849	0.991265	NA		no_diff	2.45629	2.53539
LTR71A	2.87421	3.49778	3.11139	2.82427	-0.252617	0.717014	NA		no_diff	3.18599	2.96783
LTR75B	2.48674	2.58522	1.3043	2.16213	-0.942216	0.347373	NA		no_diff	2.53598	1.73322
LTR77	3.43107	3.45971	3.06147	3.06798	-0.3795	0.554975	NA		no_diff	3.44539	3.06472
LTR81	2.75625	2.84354	2.26935	2.63544	-0.366838	0.653428	NA		no_diff	2.79989	2.45239
LTR81C	2.75625	4.12715	3.11139	3.71865	-0.174777	0.791084	NA		no_diff	3.4417	3.41502
LTR86A2	3.77231	3.86119	3.60517	3.2764	-0.349929	0.536946	NA		no_diff	3.81675	3.44079
LTR86B2	3.26822	3.20743	2.84247	3.40031	-0.0600459	0.92866	NA		no_diff	3.23782	3.12139
LTR86C	3.71021	3.67437	3.33796	3.56824	-0.211215	0.714619	NA		no_diff	3.69229	3.4531
LTR91	2.75625	2.43635	2.08175	1.66555	-0.83603	0.379782	NA		no_diff	2.5963	1.87365
LTR9C	3.64533	3.01084	3.29541	3.06798	-0.114993	0.86034	NA		no_diff	3.32808	3.18169
MER34D	3.08462	2.84354	2.7191	2.63544	-0.277916	0.713221	NA		no_diff	2.96408	2.67727
MER50C	2.48674	2.58522	2.58419	2.29579	-0.0613837	0.943231	NA		no_diff	2.53598	2.43999
MER51E	3.08462	3.64074	3.06147	2.63544	-0.560878	0.415202	NA		no_diff	3.36268	2.84845
MER57C2	3.35194	3.49778	3.11139	3.56824	-0.0432289	0.944688	NA		no_diff	3.42486	3.33981
MER65B	3.64533	2.72015	2.90042	3.21022	-0.131001	0.850992	NA		no_diff	3.18274	3.05532
MER72B	2.98325	3.11248	2.84247	2.29579	-0.476355	0.532297	NA		no_diff	3.04786	2.56913
MER74C	2.98325	3.42061	2.35473	2.82427	-0.686917	0.354093	NA		no_diff	3.20193	2.5895
MER76-int	2.75625	2.27033	2.26935	2.29579	-0.236296	0.791839	NA		no_diff	2.51329	2.28257
MER88	2.62778	2.58522	2.65322	2.16213	-0.156172	0.855459	NA		no_diff	2.6065	2.40768
MER92C	2.3304	2.65426	2.51168	2.16213	-0.152086	0.864238	NA		no_diff	2.49233	2.33691
MER92D	3.43107	3.38042	1.86606	2.53086	-1.34352	0.0769728	NA		no_diff	3.40574	2.19846
MER95	3.64533	3.45971	3.3793	2.82427	-0.407572	0.519829	NA		no_diff	3.55252	3.10179
MLT1E1A-int	2.15504	3.01084	2.08175	2.41811	-0.472383	0.598316	NA		no_diff	2.58294	2.24993
MLT1L-int	1.72358	1.97886	1.46653	1.66555	-0.388328	0.747626	NA		no_diff	1.85122	1.56604
MLT1O-int	0	1.30504	0.66708	0	-1.30289	0.642864	NA		no_diff	0.652519	0.33354
MSTB2-int	1.10519	2.9572	1.97793	2.41811	-0.157434	0.879168	NA		no_diff	2.0312	2.19802
PrimLTR79	3.17934	3.70724	3.33796	2.73294	-0.41082	0.534497	NA		no_diff	3.44329	3.03545
HERV-Fc1_LTR2	0	0	0	0	NA	NA	NA		no_diff	0	0
HERV-Fc2_LTR	0	0	0	0	NA	NA	NA		no_diff	0	0
MLT1E1-int	0	0	0	0	NA	NA	NA		no_diff	0	0
MLT1M-int	0	0	0	0	NA	NA	NA		no_diff	0	0

## Sheet: Figure S2e-S2f
For LTR retrotransposons including 580 elements, repeats differential expression results of HCT116 WT and ARID1A KO RNA-seq from this study. Up:log2FC>1 and padj<0.05; down: log2FC<-1 and padj<0.05.
repName	Log2 (CPM+1)				log2FoldChange	pvalue	padj	sign	group	Mean of log2(CPM+1) in WT	Mean of log2(CPM+1) in KO
	HCT116_WT1	HCT116_WT2	HCT116_arid1a_KO1	HCT116_arid1a_KO2
HERVH	12.8158	12.8622	14.0273	13.9428	1.22144	7.66e-73	9.45e-70	**(padj<0.01)	Up	12.839	13.9851
LTR7	9.68582	9.65201	11.1766	10.9635	1.48096	5.13e-70	4.22e-67	**(padj<0.01)	Up	9.66891	11.07
MER52A	7.04346	7.08455	8.40206	8.51135	1.4765	3.18e-33	5.61e-31	**(padj<0.01)	Up	7.06401	8.4567
LTR67B	7.83089	7.85279	8.79685	8.90756	1.09071	1.23e-23	1.69e-21	**(padj<0.01)	Up	7.84184	8.85221
HERVL18-int	4.61489	4.9932	6.61072	6.7345	1.97248	1.03e-18	1.02e-16	**(padj<0.01)	Up	4.80405	6.67261
MER41B	6.43739	6.49079	7.76744	7.57188	1.29333	2.42e-18	2.22e-16	**(padj<0.01)	Up	6.46409	7.66966
MamGyp-int	8.64743	8.72374	9.41863	9.34946	0.774934	1.82e-16	1.41e-14	**(padj<0.01)	no_diff	8.68558	9.38404
MLT1F1	8.73779	8.86168	9.49575	9.39343	0.720394	1.02e-13	6.29e-12	**(padj<0.01)	no_diff	8.79974	9.44459
MER65C	7.56745	7.44732	8.07352	8.02889	0.621272	2.5e-07	5.99e-06	**(padj<0.01)	no_diff	7.50739	8.05121
LTR17	6.18641	6.40312	7.03997	7.10355	0.856553	5.01e-07	1.12e-05	**(padj<0.01)	no_diff	6.29476	7.07176
ERV3-16A3_I	8.13699	8.10092	8.56203	8.54097	0.509676	1.12e-06	2.33e-05	**(padj<0.01)	no_diff	8.11896	8.5515
MER57A_I	7.4455	7.67024	8.04972	8.16323	0.623035	2.87e-06	5.12e-05	**(padj<0.01)	no_diff	7.55787	8.10648
LTR12D	5.71751	5.70972	6.48933	6.52514	0.881481	5.18e-06	8.51e-05	**(padj<0.01)	no_diff	5.71362	6.50723
LTR81B	6.33119	6.39074	6.96159	7.0496	0.727296	1.09e-05	0.000154236	**(padj<0.01)	no_diff	6.36097	7.0056
MLT2F	7.65339	7.72056	8.1812	8.03029	0.497318	3.98e-05	0.000457271	**(padj<0.01)	no_diff	7.68698	8.10575
LTR3	6.29129	6.62366	7.01949	7.16826	0.709802	6.32e-05	0.000693431	**(padj<0.01)	no_diff	6.45747	7.09387
MST_I	7.79281	7.96141	8.22436	8.36111	0.491807	7.59e-05	0.000806978	**(padj<0.01)	no_diff	7.87711	8.29274
LTR33A	7.57744	7.44931	7.92858	7.88846	0.471837	0.000125322	0.00123717	**(padj<0.01)	no_diff	7.51338	7.90852
LTR48B	7.60049	7.49821	7.79331	7.9368	0.394573	0.00205889	0.0123633	*(padj<0.05)	no_diff	7.54935	7.86506
HERVL74	5.22739	5.73606	5.98638	6.20317	0.680719	0.00519977	0.0269601	*(padj<0.05)	no_diff	5.48172	6.09478
LTR3A	6.45556	6.58434	6.84998	6.9052	0.435528	0.00901607	0.041748	*(padj<0.05)	no_diff	6.51995	6.87759
LTR33A_	6.38905	6.38243	6.76022	6.6964	0.422346	0.0127403	0.053933		no_diff	6.38574	6.72831
LTR16D1	9.05979	9.06557	9.29782	9.13634	0.232104	0.0132637	0.0557662		no_diff	9.06268	9.21708
LTR1D	3.70941	4.12009	4.77842	4.58282	0.870565	0.0172874	0.0688149		no_diff	3.91475	4.68062
HERVFH19I	3.75706	3.92787	4.58283	4.56755	0.848258	0.0211859	0.0795841		no_diff	3.84247	4.57519
LTR1	4.24882	4.60752	5.0947	5.00179	0.708816	0.0241762	0.0887021		no_diff	4.42817	5.04825
LTR16A	6.98962	6.80562	7.12634	7.18336	0.332947	0.0275307	0.0972698		no_diff	6.89762	7.15485
MLT1D	10.4279	10.4174	10.5205	10.4994	0.163057	0.0275497	0.0972698		no_diff	10.4226	10.5099
LTR41	7.35548	7.23984	7.54359	7.47289	0.287101	0.0316038	0.106441		no_diff	7.29766	7.50824
LTR83	5.8984	6.13279	6.28563	6.427	0.417846	0.0373035	0.121458		no_diff	6.0156	6.35632
MER74A	6.98462	7.10995	7.29778	7.21556	0.285354	0.0518566	0.154381		no_diff	7.04728	7.25667
LTR78B	7.18084	7.20962	7.46621	7.30807	0.270665	0.0532304	0.157341		no_diff	7.19523	7.38714
LTR30	2.2431	3.41149	3.92123	3.6849	1.03327	0.0616238	0.175418		no_diff	2.8273	3.80307
MER67A	6.45556	6.6585	6.70355	6.88686	0.31536	0.0734129	0.197152		no_diff	6.55703	6.79521
ERVL	4.85281	4.91468	5.20768	5.36193	0.490965	0.0745195	0.199473		no_diff	4.88375	5.28481
LTR52	6.95172	6.92489	7.09731	7.14529	0.260475	0.0791422	0.207291		no_diff	6.9383	7.1213
MamGypLTR2c	3.84789	4.19794	4.32345	4.7545	0.625632	0.0972091	0.239195		no_diff	4.02292	4.53897
MLT1H	9.61928	9.54577	9.66318	9.61436	0.132011	0.108921	0.258932		no_diff	9.58252	9.63877
MLT1J	9.88597	9.96682	10.0313	9.9335	0.131154	0.119817	0.278444		no_diff	9.92639	9.9824
MER51A	6.71283	6.72246	6.92901	6.83996	0.244685	0.122397	0.283108		no_diff	6.71764	6.88448
MLT1J-int	5.14917	5.06767	5.47175	5.36193	0.393016	0.126188	0.289166		no_diff	5.10842	5.41684
LTR40A1	4.58879	4.56408	5.0947	4.7944	0.465808	0.131067	0.296425		no_diff	4.57644	4.94455
LTR7Y	10.3637	10.4169	10.4964	10.3713	0.119527	0.134773	0.302381		no_diff	10.3903	10.4339
MER52C	5.52448	5.6693	5.7205	5.9906	0.344046	0.136814	0.304107		no_diff	5.59689	5.85555
MLT2C1	6.52258	6.38243	6.70676	6.55642	0.257236	0.136898	0.304107		no_diff	6.4525	6.63159
LTR8B	6.11962	5.92531	6.22876	6.23735	0.286578	0.143729	0.315871		no_diff	6.02246	6.23306
LTR43_I	5.33336	5.63472	5.67538	5.80119	0.328154	0.172375	0.358682		no_diff	5.48404	5.73828
LTR26C	3.78031	4.01648	4.10748	4.53651	0.537313	0.174411	0.359906		no_diff	3.89839	4.322
LTR50	7.67836	7.71726	7.77204	7.79811	0.163274	0.185165	0.373356		no_diff	7.69781	7.78507
MSTC	7.57744	7.52111	7.67712	7.60218	0.166883	0.186572	0.375886		no_diff	7.54928	7.63965
LTR1A1	4.21509	4.0378	4.49651	4.50479	0.467274	0.189457	0.378915		no_diff	4.12645	4.50065
MER41G	3.50129	3.90484	3.73272	4.52073	0.571319	0.200728	0.392549		no_diff	3.70306	4.12673
HERV9NC-int	6.91017	6.84548	7.07515	6.9052	0.191161	0.214859	0.409792		no_diff	6.87782	6.99017
MLT1E2-int	3.6091	3.50634	4.10748	3.81992	0.520789	0.232144	0.42884		no_diff	3.55772	3.9637
HERVIP10FH	7.16547	7.21899	7.20103	7.3688	0.171388	0.241191	0.438659		no_diff	7.19223	7.28491
MER65A	5.59174	5.416	5.9326	5.45617	0.287297	0.244312	0.442703		no_diff	5.50387	5.69438
LTR16	6.08269	5.86096	6.21531	6.04123	0.233315	0.251578	0.451702		no_diff	5.97182	6.12827
MLT1N2	7.10691	7.14722	7.24581	7.18086	0.162662	0.255054	0.45548		no_diff	7.12706	7.21333
LTR81A	4.6019	4.83165	5.04488	4.9079	0.341158	0.257027	0.457533		no_diff	4.71677	4.97639
LTR2752	3.50129	4.54931	4.43595	4.55211	0.469699	0.258674	0.459549		no_diff	4.0253	4.49403
LTR12B	4.78546	4.74353	5.24346	4.72726	0.327452	0.286994	0.491535		no_diff	4.7645	4.98536
LTR27B	4.4507	4.34206	4.59673	4.71345	0.346708	0.295896	0.499823		no_diff	4.39638	4.65509
MLT2E	4.26539	4.59319	4.65101	4.74094	0.344751	0.303024	0.505997		no_diff	4.42929	4.69598
MER57C1	5.40242	5.69637	5.66222	5.7412	0.223499	0.34842	0.55016		no_diff	5.5494	5.70171
MER4E	4.94828	4.8438	5.02446	5.13209	0.264303	0.351104	0.553337		no_diff	4.89604	5.07827
LTR58	4.314	4.28968	4.3565	4.69951	0.324053	0.35615	0.558791		no_diff	4.30184	4.528
LTR33B	7.61511	7.60208	7.7751	7.51728	0.118814	0.372405	0.571933		no_diff	7.6086	7.64619
MamRep1527	4.50753	4.75645	5.02446	4.59793	0.271677	0.400589	0.594142		no_diff	4.63199	4.8112
LTR3B_	4.64053	4.80701	4.84979	4.94383	0.253282	0.403751	0.597396		no_diff	4.72377	4.89681
MER57A1	4.61489	4.39259	4.81455	4.56755	0.272431	0.404533	0.598196		no_diff	4.50374	4.69105
MER51B	4.94828	5.31481	5.37023	5.19307	0.219762	0.424697	0.618744		no_diff	5.13154	5.28165
MER54A	6.26268	5.98142	6.10295	6.28948	0.148181	0.463615	0.646808		no_diff	6.12205	6.19621
MamGypLTR1a	3.75706	3.41149	3.75767	3.87058	0.315472	0.481839	0.660288		no_diff	3.58428	3.81413
MER84	4.53513	4.69066	4.84979	4.65685	0.222626	0.482506	0.660835		no_diff	4.61289	4.75332
ERV24_Prim	3.68498	3.30997	3.73272	3.6849	0.293633	0.527166	0.700994		no_diff	3.49747	3.70881
MER4A	6.68846	6.5138	6.57957	6.67518	0.101033	0.554019	0.723147		no_diff	6.60113	6.62737
MamGypsy2-LTR	5.31756	4.73049	5.00375	5.27997	0.175613	0.556077	0.723838		no_diff	5.02403	5.14186
MER52D	6.61923	6.47133	6.57957	6.56028	0.0991822	0.561753	0.727764		no_diff	6.54528	6.56993
MLT2A2	6.8755	6.9644	6.95621	6.90824	0.0873201	0.572082	0.734981		no_diff	6.91995	6.93222
MLT1E3	6.50524	6.5176	6.70676	6.34876	0.102864	0.575281	0.737172		no_diff	6.51142	6.52776
MER21C	9.35129	9.37614	9.42156	9.25251	0.0507064	0.580822	0.740428		no_diff	9.36371	9.33704
LTR12C	9.7811	9.66449	9.63484	9.7533	0.0481405	0.587377	0.74724		no_diff	9.7228	9.69407
LTR56	8.69409	8.86466	8.77944	8.74821	0.0567102	0.592338	0.752409		no_diff	8.77937	8.76382
MER74B	6.43006	6.11785	6.43621	6.14262	0.0910301	0.646895	0.79272		no_diff	6.27395	6.28942
LTR57	4.16297	3.88144	3.94315	4.24163	0.15215	0.702466	0.829624		no_diff	4.02221	4.09239
LTR75	3.58289	4.30735	4.25499	3.87058	0.164126	0.702535	0.829624		no_diff	3.94512	4.06279
MER61A	4.98876	4.87968	5.10446	4.82041	0.111152	0.701882	0.829624		no_diff	4.93422	4.96243
LTR21A	6.66367	6.52894	6.60386	6.56798	0.0641329	0.704217	0.830169		no_diff	6.5963	6.58592
LTR73	4.72683	4.42533	4.71612	4.53651	0.123444	0.706103	0.831008		no_diff	4.57608	4.62632
HERV30I	3.41479	3.23809	3.48626	3.36977	0.186765	0.709669	0.83176		no_diff	3.32644	3.42801
LTR54B	4.26539	4.25368	4.63763	3.89526	0.132004	0.733337	0.849308		no_diff	4.25954	4.26645
LTR46-int	4.72683	5.44023	5.20768	5.1006	0.10177	0.740229	0.854483		no_diff	5.08353	5.15414
PABL_B	4.24882	3.56627	4.10748	3.87058	0.12685	0.76594	0.871143		no_diff	3.90755	3.98903
MLT1B	9.68736	9.68871	9.70308	9.56666	0.023604	0.781811	0.879449		no_diff	9.68803	9.63487
MLT2B2	5.10382	5.02559	4.92882	5.18308	0.0723292	0.796893	0.887915		no_diff	5.0647	5.05595
LTR27E	3.529	4.15954	3.83005	3.98996	0.110444	0.801015	0.889696		no_diff	3.84427	3.91
MER66B	5.5585	5.34933	5.50898	5.37076	0.0596327	0.807582	0.893912		no_diff	5.45392	5.43987
MER57B1	4.94828	5.34078	5.21671	5.07922	0.0660454	0.814597	0.897511		no_diff	5.14453	5.14796
LTR103_Mam	3.6091	3.80887	3.75767	3.71294	0.100285	0.821076	0.901831		no_diff	3.70898	3.73531
LTR8	8.19869	8.13719	8.16614	8.06741	0.0249631	0.821525	0.901923		no_diff	8.16794	8.11677
LTR14	4.14517	4.12009	4.23736	4.03507	0.0832638	0.827142	0.905709		no_diff	4.13263	4.13621
MLT1M	6.88089	6.89598	6.89004	6.79804	0.0315601	0.839384	0.911796		no_diff	6.88844	6.84404
MLT1H_I	4.69048	4.54931	4.61049	4.59793	0.0579428	0.857048	0.924034		no_diff	4.61989	4.60421
LTR16A2	5.78803	5.71635	5.63554	5.78147	0.0329489	0.882652	0.935909		no_diff	5.75219	5.7085
LTR82A	5.69933	5.62771	5.51631	5.72063	0.0333659	0.885485	0.936323		no_diff	5.66352	5.61847
MER31A	7.41053	7.45923	7.49061	7.259	0.0191844	0.890996	0.940136		no_diff	7.43488	7.3748
HERVK3I	8.07135	8.07794	8.08342	7.93829	0.0132197	0.908768	0.951291		no_diff	8.07465	8.01086
LTR9B	5.4099	5.36629	5.41798	5.24199	0.0188135	0.940156	0.969622		no_diff	5.38809	5.32998
MER67C	5.67473	5.53326	5.6556	5.43107	0.0167164	0.943463	0.970702		no_diff	5.60399	5.54333
MER76	6.80357	6.71586	6.47435	6.88993	0.0130219	0.943563	0.970702		no_diff	6.75971	6.68214
LTR84a	5.20178	5.10856	5.17099	5.02434	0.0178786	0.947269	0.973297		no_diff	5.15517	5.09767
LTR64	4.77393	5.31481	5.17099	4.84595	0.0199068	0.948158	0.9734		no_diff	5.04437	5.00847
ERV24B_Prim	2.43112	3.0826	3.03402	2.53475	0.0883509	0.892492	NA		no_diff	2.75686	2.78439
HERV-Fc1_LTR1	1.7724	0.311518	1.25809	1.17746	0.0797725	0.955136	NA		no_diff	1.04196	1.21777
HERV-Fc2_LTR	0.286474	0	0.300961	0.324645	1.17287	0.744878	NA		no_diff	0.143237	0.312803
HERV1_I	0.525378	0	0	0.589487	0.286247	0.932785	NA		no_diff	0.262689	0.294744
HERV1_LTRb	1.57381	0.56757	0.549846	1.91683	0.480462	0.730277	NA		no_diff	1.07069	1.23334
HERV1_LTRd	0.286474	0	1.25809	0.324645	2.9261	0.254316	NA		no_diff	0.143237	0.791368
HERVE_a	1.94693	1.66408	2.3055	1.00678	0.0547648	0.957415	NA		no_diff	1.8055	1.65614
HUERS-P2	0.286474	0.311518	1.51385	0.589487	2.43075	0.215589	NA		no_diff	0.298996	1.05167
LTR109A2	0.286474	0	0	0.324645	0.226839	0.960772	NA		no_diff	0.143237	0.162322
LTR18C	1.67652	1.96057	2.43492	2.65523	1.0081	0.209842	NA		no_diff	1.81854	2.54507
LTR1C	1.34346	1.86835	2.23617	1.46806	0.460979	0.647525	NA		no_diff	1.6059	1.85211
LTR1E	1.94693	2.04725	2.60957	1.81703	0.42365	0.617137	NA		no_diff	1.99709	2.2133
LTR1F1	1.06921	1.54996	1.73103	1.33006	0.415749	0.722059	NA		no_diff	1.30958	1.53055
LTR1F2	0.730285	0.973832	0.762047	1.17746	0.346013	0.827471	NA		no_diff	0.852058	0.969753
LTR22	1.21284	1.29047	1.51385	1.46806	0.465814	0.696213	NA		no_diff	1.25165	1.49096
LTR27D	0.909675	0.311518	1.51385	0.324645	0.985773	0.582043	NA		no_diff	0.610596	0.91925
LTR28B	2.83801	2.54108	3.36157	2.40328	0.381898	0.559545	NA		no_diff	2.68955	2.88243
LTR34	2.59743	2.34971	2.3055	2.59625	0.0511526	0.943508	NA		no_diff	2.47357	2.45088
LTR38	2.54409	1.86835	2.55367	3.05629	0.781183	0.276338	NA		no_diff	2.20622	2.80498
LTR38A1	1.21284	0.784954	1.62653	0	0.107061	0.949589	NA		no_diff	0.998896	0.813263
LTR3B	1.46323	1.54996	2.66339	1.33006	0.967194	0.335171	NA		no_diff	1.5066	1.99673
LTR55	3.258	2.65587	3.39377	3.09941	0.377195	0.506407	NA		no_diff	2.95694	3.24659
LTR60	1.21284	0.56757	0.300961	1.33006	0.0359828	0.98293	NA		no_diff	0.890204	0.815512
LTR70	2.43112	2.12901	2.43492	2.33276	0.197048	0.795372	NA		no_diff	2.28006	2.38384
LTR72B	2.64886	2.54108	2.76535	2.96599	0.397798	0.536557	NA		no_diff	2.59497	2.86567
LTR75_1	2.74654	2.59962	2.94991	2.7119	0.264789	0.678564	NA		no_diff	2.67308	2.8309
LTR77	1.7724	1.54996	1.91975	1.81703	0.364933	0.708832	NA		no_diff	1.66118	1.86839
LTR81	0.286474	2.04725	1.51385	1.70982	0.369338	0.768424	NA		no_diff	1.16686	1.61184
LTR81AB	0.525378	1.29047	2.23617	2.01016	1.91801	0.0845615	NA		no_diff	0.907923	2.12316
LTR86A2	3.29075	2.59962	2.55367	3.36977	0.115869	0.852576	NA		no_diff	2.94518	2.96172
LTR86B2	1.46323	0.973832	2.23617	1.33006	1.01539	0.365625	NA		no_diff	1.21853	1.78312
LTR86C	3.00522	2.7622	3.22508	2.86965	0.270242	0.647207	NA		no_diff	2.88371	3.04737
LTR88c	2.2431	2.86123	2.16333	3.14127	0.251911	0.724486	NA		no_diff	2.55216	2.6523
MER101B	0.525378	1.54996	1.25809	1.17746	0.237106	0.86507	NA		no_diff	1.03767	1.21777
MER51E	0.730285	2.04725	1.91975	1.81703	0.557466	0.605796	NA		no_diff	1.38877	1.86839
MER61C	3.04415	3.04096	3.54478	3.29755	0.505354	0.339366	NA		no_diff	3.04256	3.42117
MER68C	1.34346	0.56757	0.947	1.17746	0.194991	0.896252	NA		no_diff	0.955514	1.06223
MER72B	1.46323	0.973832	1.25809	1.594	0.402804	0.743668	NA		no_diff	1.21853	1.42604
MER92D	0.525378	1.42604	1.51385	1.70982	1.03314	0.413468	NA		no_diff	0.975711	1.61184
MLT1A1-int	2.83801	2.65587	3.54478	2.09782	0.358512	0.599094	NA		no_diff	2.74694	2.8213
MLT1E1A-int	2.02686	1.76982	2.49552	2.40328	0.778837	0.334686	NA		no_diff	1.89834	2.4494
MLT1F1-int	3.41479	3.04096	3.54478	2.96599	0.125714	0.816447	NA		no_diff	3.22787	3.25538
MLT1H2-int	1.21284	2.41636	1.51385	2.76642	0.512339	0.587113	NA		no_diff	1.8146	2.14014
MLT1J2-int	3.08207	2.20639	3.11351	2.53475	0.245059	0.714609	NA		no_diff	2.64423	2.82413
MLT1N2-int	2.30853	2.12901	3.22508	1.81703	0.643014	0.413044	NA		no_diff	2.21877	2.52106
MLT2B5	2.02686	1.96057	2.23617	2.33276	0.45295	0.581681	NA		no_diff	1.99371	2.28447
MSTB2-int	0	0.311518	1.11091	0.324645	2.65619	0.316957	NA		no_diff	0.155759	0.717779
MLT1L	11.6404	11.6153	10.7876	10.7011	-0.807811	8.66e-31	1.42e-28	**(padj<0.01)	no_diff	11.6279	10.7444
LTR41B	9.73387	9.69795	8.84495	8.75497	-0.841206	6.95e-22	7.8e-20	**(padj<0.01)	no_diff	9.71591	8.79996
HERVIP10F	7.51124	7.61456	6.32373	6.27545	-1.19962	4.59e-15	3.15e-13	**(padj<0.01)	Down	7.5629	6.29959
HERVK9I	7.90944	7.78504	7.12155	6.7849	-0.81493	1.88e-08	6.45e-07	**(padj<0.01)	no_diff	7.84724	6.95322
LTR45B	6.31536	6.41946	5.11416	5.1527	-1.18379	5.84e-08	1.76e-06	**(padj<0.01)	Down	6.36741	5.13343
MSTA-int	7.34382	7.44931	6.46301	6.57944	-0.807119	2.14e-07	5.29e-06	**(padj<0.01)	no_diff	7.39657	6.52123
MER34-int	7.36896	7.23061	6.5513	6.26602	-0.817332	4.82e-07	1.09e-05	**(padj<0.01)	no_diff	7.29979	6.40866
ERVL-B4	8.95896	8.86913	8.45261	8.14663	-0.533203	2.41e-06	4.68e-05	**(padj<0.01)	no_diff	8.91405	8.29962
LTR78	7.41796	7.28067	6.39704	6.64639	-0.754319	2.82e-06	5.08e-05	**(padj<0.01)	no_diff	7.34932	6.52172
LTR10C	6.29129	6.47914	5.40224	5.35305	-0.95327	7.93e-06	0.000120026	**(padj<0.01)	no_diff	6.38521	5.37764
MER92B	6.33512	6.33153	5.44127	5.18308	-0.958064	8.96e-06	0.00013328	**(padj<0.01)	no_diff	6.33332	5.31218
HERVE	7.41611	7.51352	6.82659	6.66803	-0.646235	1.42e-05	0.000192451	**(padj<0.01)	no_diff	7.46481	6.74731
LTR13	9.35999	9.2971	8.89642	8.85428	-0.378287	2.38e-05	0.0002994	**(padj<0.01)	no_diff	9.32854	8.87535
HERVK22I	5.986	5.75549	4.91779	4.61289	-1.05395	4.06e-05	0.000463403	**(padj<0.01)	Down	5.87075	4.76534
LTR10A	5.60482	5.52573	4.45133	4.35272	-1.12591	5.45e-05	0.000608207	**(padj<0.01)	Down	5.56528	4.40202
MER101_I	6.44832	6.43562	5.68841	5.44785	-0.806901	7.64e-05	0.000808967	**(padj<0.01)	no_diff	6.44197	5.56813
HERVK	5.77072	5.93102	5.00375	4.50479	-1.0305	0.000116489	0.00116868	**(padj<0.01)	Down	5.85087	4.75427
LTR1A2	6.85375	6.86649	6.18803	6.09015	-0.652683	0.000160304	0.00154543	**(padj<0.01)	no_diff	6.86012	6.13909
LTR7C	7.50602	7.6973	7.10948	6.72421	-0.605577	0.000161626	0.0015461	**(padj<0.01)	no_diff	7.60166	6.91684
THE1B	9.7793	9.77498	9.41226	9.36886	-0.311333	0.000176819	0.00167842	**(padj<0.01)	no_diff	9.77714	9.39056
HERVIP10B3-int	8.12114	8.28274	7.74889	7.6003	-0.455234	0.000282351	0.00251568	**(padj<0.01)	no_diff	8.20194	7.67459
HERVH48I	5.16692	4.81938	3.96475	3.26004	-1.34379	0.000331264	0.0028695	**(padj<0.01)	Down	4.99315	3.6124
MLT1G1	7.78995	7.87221	7.32934	7.29189	-0.448385	0.00054382	0.00430176	**(padj<0.01)	no_diff	7.83108	7.31062
MER21B	7.85846	7.67535	7.34589	7.06055	-0.486554	0.000579904	0.00446709	**(padj<0.01)	no_diff	7.76691	7.20322
LTR14B	5.8332	5.50291	4.91779	4.47235	-0.91563	0.00099658	0.00698738	**(padj<0.01)	no_diff	5.66805	4.69507
MER41A	6.65111	6.6342	6.09807	5.82707	-0.606707	0.00128176	0.00850374	**(padj<0.01)	no_diff	6.64266	5.96257
LTR10B1	5.65599	5.53326	4.69043	4.69951	-0.851542	0.00137117	0.00897627	**(padj<0.01)	no_diff	5.59463	4.69497
HUERS-P3	6.03516	5.93671	5.30401	5.07922	-0.731564	0.00164677	0.0103416	*(padj<0.05)	no_diff	5.98593	5.19161
HERV3	6.18641	6.24707	5.3783	5.57549	-0.674582	0.00184851	0.0112924	*(padj<0.05)	no_diff	6.21674	5.47689
MER4D1	6.02059	6.1078	5.1986	5.41409	-0.694344	0.0024159	0.0140972	*(padj<0.05)	no_diff	6.06419	5.30634
MSTA	9.47801	9.53127	9.2508	8.99864	-0.300774	0.00255822	0.0148209	*(padj<0.05)	no_diff	9.50464	9.12472
MLT1H2	8.203	8.12852	7.82613	7.63917	-0.356563	0.0027804	0.0159212	*(padj<0.05)	no_diff	8.16576	7.73265
HERVL_40	7.39367	7.41712	6.95081	6.8745	-0.420194	0.0032991	0.0183383	*(padj<0.05)	no_diff	7.4054	6.91266
HARLEQUIN	5.94029	6.00327	5.30401	5.1629	-0.67704	0.00332994	0.0184267	*(padj<0.05)	no_diff	5.97178	5.23345
LTR37-int	6.33119	6.0617	5.7205	5.1629	-0.670949	0.00483513	0.0254981	*(padj<0.05)	no_diff	6.19644	5.4417
LTR40A	4.72683	4.89144	3.87636	3.74044	-0.980593	0.00596418	0.0299788	*(padj<0.05)	no_diff	4.80914	3.8084
LTR7B	6.96953	6.90471	6.5935	6.01895	-0.533898	0.00603281	0.0302007	*(padj<0.05)	no_diff	6.93712	6.30622
MamRep1151	5.42473	5.08826	4.16458	4.55211	-0.851718	0.00650686	0.0322469	*(padj<0.05)	no_diff	5.25649	4.35835
MER83B	5.35675	5.47972	4.75382	4.40521	-0.7811	0.00653994	0.0323458	*(padj<0.05)	no_diff	5.41824	4.57952
PABL_AI	4.95851	5.01487	4.06812	4.05711	-0.891668	0.00671492	0.0331448	*(padj<0.05)	no_diff	4.98669	4.06262
HERV17	6.46993	6.56978	6.11748	5.62797	-0.561162	0.00743116	0.035961	*(padj<0.05)	no_diff	6.51985	5.87272
MER90a	5.991	5.98142	5.43355	5.18308	-0.610439	0.0077611	0.0372507	*(padj<0.05)	no_diff	5.98621	5.30832
MLT1A1	7.85162	7.8558	7.55431	7.28257	-0.355792	0.00777315	0.0372507	*(padj<0.05)	no_diff	7.85371	7.41844
LTR40C	5.04744	4.9712	4.18312	4.03507	-0.8632	0.00794996	0.0379507	*(padj<0.05)	no_diff	5.00932	4.1091
MER11C	7.05065	7.0456	6.60729	6.51323	-0.415822	0.00852438	0.0399965	*(padj<0.05)	no_diff	7.04813	6.56026
LTR8A	8.08075	8.15071	7.76436	7.69646	-0.311632	0.00862709	0.0404016	*(padj<0.05)	no_diff	8.11573	7.73041
HERVL	7.24701	7.00558	6.67763	6.60958	-0.414909	0.00905242	0.0417596	*(padj<0.05)	no_diff	7.12629	6.64361
LTR40B	8.10051	8.2591	7.83495	7.74309	-0.319011	0.00920886	0.042323	*(padj<0.05)	no_diff	8.1798	7.78902
HERVK11I	5.0184	4.89144	4.2195	3.89526	-0.854853	0.0107654	0.0480453	*(padj<0.05)	no_diff	4.95492	4.05738
LTR5B	8.08192	7.99587	7.71743	7.60965	-0.300692	0.0116101	0.0505356		no_diff	8.03889	7.66354
MER4A1	6.77781	6.64119	6.30269	6.1008	-0.435553	0.0148217	0.060865		no_diff	6.7095	6.20174
MLT1I	8.38274	8.28942	8.04212	7.94864	-0.265923	0.0158819	0.064895		no_diff	8.33608	7.99538
LTR16A1	7.40119	7.48663	7.10462	6.95887	-0.338471	0.0182313	0.071762		no_diff	7.44391	7.03174
MLT2B1	6.11505	6.11284	5.58763	5.50509	-0.501468	0.0186849	0.0730815		no_diff	6.11394	5.54636
MSTB-int	5.73547	5.67611	5.18945	4.91997	-0.585053	0.0194387	0.0750778		no_diff	5.70579	5.05471
LTR88b	5.02814	4.42533	3.73272	3.96686	-0.874603	0.0203747	0.0771237		no_diff	4.72674	3.84979
MER41I	5.73547	5.95924	5.42578	4.93195	-0.591813	0.0210606	0.079308		no_diff	5.84735	5.17887
MamGypLTR1b	8.40815	8.38301	8.05098	8.0943	-0.248011	0.0225014	0.0836348		no_diff	8.39558	8.07264
MER57F	3.80319	4.13995	2.86058	2.96599	-1.104	0.0243321	0.0889655		no_diff	3.97157	2.91328
LTR25	5.05699	4.79454	4.37274	3.79391	-0.780398	0.0251272	0.0914659		no_diff	4.92576	4.08333
HERV9	4.97875	5.09844	4.4047	4.16252	-0.706887	0.0263277	0.0948565		no_diff	5.0386	4.28361
MER54B	6.81487	6.7323	6.16489	6.43123	-0.398891	0.0269152	0.0961335		no_diff	6.77359	6.29806
MLT1G3	7.3301	7.29845	6.95621	6.88993	-0.317961	0.0271446	0.0962545		no_diff	7.31428	6.92307
MER21I	4.83071	4.93756	4.18312	4.05711	-0.723862	0.0301018	0.103614		no_diff	4.88413	4.12012
MER61I	5.36447	5.34078	4.38881	4.88344	-0.642351	0.0304493	0.104229		no_diff	5.35262	4.63612
HUERS-P3B	4.46512	4.45734	3.57317	3.62714	-0.842331	0.0315935	0.106441		no_diff	4.46123	3.60016
MSTB	8.31868	8.21062	8.06604	7.78331	-0.259693	0.0338832	0.112397		no_diff	8.26465	7.92468
MLT1A	8.72287	8.58122	8.42756	8.28027	-0.222745	0.0350532	0.115657		no_diff	8.65205	8.35392
THE1D	8.57615	8.64515	8.36904	8.25785	-0.222253	0.0363457	0.11881		no_diff	8.61065	8.31345
MER68	8.45225	8.34608	8.11636	8.0903	-0.221602	0.0396863	0.127202		no_diff	8.39917	8.10333
LTR84b	5.1312	5.02559	4.37274	4.45586	-0.614465	0.0449063	0.139529		no_diff	5.0784	4.4143
LTR39	7.71953	7.60387	7.42202	7.20573	-0.270969	0.0454693	0.140273		no_diff	7.6617	7.31387
MSTD-int	4.85281	4.63577	4.02766	4.01269	-0.688841	0.0478388	0.145654		no_diff	4.74429	4.02017
LTR87	7.91864	7.99041	7.71106	7.55649	-0.245409	0.0489942	0.148365		no_diff	7.95452	7.63377
LTR49	5.94029	6.16707	5.70134	5.37076	-0.447357	0.0510802	0.152993		no_diff	6.05368	5.53605
LTR18B	5.39491	5.17743	4.70333	4.65685	-0.553616	0.0512285	0.153065		no_diff	5.28617	4.68009
MSTD	8.42485	8.43517	8.221	8.06197	-0.211913	0.0538489	0.158333		no_diff	8.43001	8.14149
MLT2D	7.18521	7.0587	6.88721	6.57563	-0.310835	0.0551181	0.161167		no_diff	7.12195	6.73142
MLT1A0-int	4.56221	4.37594	3.68147	3.74044	-0.73268	0.0572906	0.165372		no_diff	4.46908	3.71095
MER68_I	6.45916	6.0926	5.78261	5.85879	-0.396333	0.0590428	0.169242		no_diff	6.27588	5.8207
THE1A	8.58691	8.38301	8.2857	8.10492	-0.215021	0.0589896	0.169242		no_diff	8.48496	8.19531
MER11A	6.08735	6.18151	5.60836	5.72752	-0.398585	0.0603726	0.172453		no_diff	6.13443	5.66794
LTR22E	5.30959	5.26142	4.70333	4.69951	-0.527507	0.0604472	0.172467		no_diff	5.2855	4.70142
THE1B-int	7.9147	7.89722	7.75665	7.35107	-0.264697	0.0621735	0.176298		no_diff	7.90596	7.55386
MLT1A0	9.71401	9.6416	9.49992	9.39235	-0.155664	0.065377	0.18377		no_diff	9.67781	9.44613
MER31_I	5.88774	5.74256	5.50898	5.05752	-0.451298	0.0677111	0.188379		no_diff	5.81515	5.28325
LOR1a	5.31756	5.36629	4.75382	4.80746	-0.503161	0.0680503	0.188494		no_diff	5.34192	4.78064
LTR104_Mam	5.36447	4.8438	4.61049	4.37043	-0.577958	0.0684768	0.188732		no_diff	5.10414	4.49046
LTR10E	4.58879	4.25368	3.62834	3.74044	-0.717027	0.0691637	0.189848		no_diff	4.42124	3.68439
PABL_BI	4.0335	4.05882	3.15167	3.29755	-0.817355	0.0716667	0.194153		no_diff	4.04616	3.22461
MER4CL34	5.87699	5.59211	5.50161	4.78122	-0.492434	0.0756152	0.20175		no_diff	5.73455	5.14142
LTR13A	7.31625	7.29402	7.04505	6.90216	-0.256481	0.0762213	0.202491		no_diff	7.30514	6.97361
MER67B	5.93512	6.01407	5.53808	5.50509	-0.38662	0.079301	0.207325		no_diff	5.9746	5.52158
MER57I	6.06859	6.31415	5.83632	5.67148	-0.372725	0.0808008	0.210799		no_diff	6.19137	5.7539
MER39	5.75907	5.81846	5.50161	5.04654	-0.432777	0.0818693	0.212912		no_diff	5.78876	5.27408
LTR85a	7.50078	7.71561	7.31259	7.27554	-0.245117	0.0836844	0.215244		no_diff	7.6082	7.29407
PRIMA4_I	6.83998	6.82722	6.44776	6.50122	-0.286695	0.0837959	0.215244		no_diff	6.8336	6.47449
LTR48	4.37636	4.59319	3.65515	3.91952	-0.663011	0.0856365	0.218112		no_diff	4.48477	3.78734
LTR14A	4.09042	3.92787	3.36157	3.05629	-0.789564	0.0863554	0.218793		no_diff	4.00914	3.20893
MER4A1_	4.83071	4.83165	4.30664	4.12128	-0.566553	0.0875589	0.220506		no_diff	4.83118	4.21396
MLT2B4	7.6581	7.54178	7.37441	7.22046	-0.227381	0.0899823	0.225079		no_diff	7.59994	7.29743
THE1D-int	7.08139	6.9476	6.5513	6.76829	-0.278825	0.0900133	0.225079		no_diff	7.0145	6.6598
MLT1C	10.4295	10.4948	10.2911	10.2156	-0.133906	0.0907658	0.226731		no_diff	10.4622	10.2534
MLT1D-int	6.35848	6.00327	5.55241	5.90812	-0.380417	0.0924021	0.230119		no_diff	6.18088	5.73027
HERVK13I	5.18446	5.54075	4.79056	4.88344	-0.47751	0.0926144	0.230352		no_diff	5.36261	4.837
LTR6A	12.2807	12.3795	12.2193	12.0188	-0.134641	0.0974427	0.239292		no_diff	12.3301	12.1191
MER66_I	4.78546	5.22469	4.62413	4.20262	-0.542568	0.102587	0.249198		no_diff	5.00508	4.41337
MER4I	7.42167	7.2604	7.10705	6.95887	-0.234385	0.105468	0.254195		no_diff	7.34103	7.03296
MLT1E2	7.85573	7.93181	7.65571	7.58332	-0.200275	0.105914	0.254772		no_diff	7.89377	7.61951
MER57E3	4.37636	4.23534	3.57317	3.6849	-0.648176	0.107872	0.258		no_diff	4.30585	3.62904
ERVL-E	7.70745	7.57316	7.30415	7.40147	-0.213468	0.109384	0.259328		no_diff	7.64031	7.35281
MER34A	5.32548	4.86782	4.61049	4.52073	-0.491098	0.11143	0.263418		no_diff	5.09665	4.56561
MLT-int	5.35675	4.85586	4.48161	4.67121	-0.490678	0.116313	0.273392		no_diff	5.10631	4.57641
MER34A1	5.94544	6.04072	5.62201	5.54462	-0.342189	0.116768	0.274199		no_diff	5.99308	5.58332
MLT2B3	8.32857	8.44917	8.22324	8.03862	-0.182407	0.1177	0.275862		no_diff	8.38887	8.13093
LTR2C	6.08735	6.12783	5.64226	5.77483	-0.328806	0.119291	0.278086		no_diff	6.10759	5.70855
LTR35B	5.79946	5.78732	5.26102	5.46444	-0.360484	0.126412	0.289411		no_diff	5.79339	5.36273
LTR1B	5.9037	5.91958	5.41798	5.5831	-0.341084	0.130405	0.295976		no_diff	5.91164	5.50054
LTR47A2	3.529	3.85765	3.26043	2.40328	-0.826105	0.130567	0.295976		no_diff	3.69333	2.83186
LTR9	5.20178	5.23396	4.76617	4.69951	-0.425082	0.133738	0.300771		no_diff	5.21787	4.73284
LTR19-int	4.97875	4.83165	4.48161	4.26075	-0.47773	0.135687	0.303604		no_diff	4.9052	4.37118
HERV16	5.1312	4.73049	4.5688	4.24163	-0.474807	0.146402	0.320337		no_diff	4.93085	4.40521
MER77	8.55945	8.67097	8.3238	8.43871	-0.159093	0.151462	0.328189		no_diff	8.61521	8.38125
MSTA1	4.89602	4.93756	4.48161	4.35272	-0.443204	0.160153	0.341918		no_diff	4.91679	4.41716
MER21A	7.39555	7.4313	7.24139	7.03024	-0.200322	0.161504	0.343023		no_diff	7.41343	7.13582
LTR33C	4.88534	4.60752	4.12677	4.31663	-0.47657	0.162174	0.343558		no_diff	4.74643	4.2217
MamGypsy2-I	5.04744	4.83165	4.2195	4.62769	-0.449654	0.167075	0.351526		no_diff	4.93954	4.4236
MER11B	8.47914	8.37883	8.39413	7.88538	-0.19413	0.167452	0.35174		no_diff	8.42899	8.13975
HERVFH21I	4.53513	4.48865	4.06812	3.84548	-0.506068	0.16855	0.352826		no_diff	4.51189	3.9568
LTR4	4.28178	4.17886	3.65515	3.62714	-0.555574	0.172306	0.358682		no_diff	4.23032	3.64115
MER9a2	4.4507	4.56408	4.37274	3.09941	-0.599629	0.174118	0.359601		no_diff	4.50739	3.73608
MER50I	4.19793	3.83347	3.36157	3.43854	-0.60201	0.178079	0.365337		no_diff	4.0157	3.40006
MER57D	4.24882	3.56627	2.99258	3.50419	-0.659548	0.178714	0.36603		no_diff	3.90755	3.24838
LTR1B0	3.63484	3.65175	3.11351	2.76642	-0.696396	0.179616	0.367269		no_diff	3.64329	2.93997
HERV4_I	6.91805	6.98101	6.65124	6.67518	-0.21367	0.180443	0.368045		no_diff	6.94953	6.66321
THE1C-int	5.26907	5.06767	4.7288	4.72726	-0.382444	0.183419	0.372175		no_diff	5.16837	4.72803
THE1C	8.22117	8.1085	8.00613	7.86678	-0.152706	0.184778	0.373186		no_diff	8.16483	7.93645
LTR89	6.36619	6.24707	5.98109	5.98486	-0.253454	0.190401	0.378975		no_diff	6.30663	5.98298
MER39B	4.98876	5.14832	4.58283	4.65685	-0.39152	0.191311	0.380156		no_diff	5.06854	4.61984
LTR23	4.7027	4.17886	4.06812	3.74044	-0.505467	0.194783	0.384272		no_diff	4.44078	3.90428
MLT1G	7.16105	7.08455	6.87301	6.8463	-0.189716	0.203889	0.397785		no_diff	7.1228	6.85966
MER77B	6.13322	5.86096	5.88809	5.30781	-0.307294	0.205865	0.40069		no_diff	5.99709	5.59795
LTR16B	4.37636	4.47308	3.89897	3.91952	-0.471453	0.209961	0.405147		no_diff	4.42472	3.90925
LTR5_Hs	7.61672	7.55294	7.42786	7.25423	-0.167154	0.211213	0.406609		no_diff	7.58483	7.34105
LTR54	4.67815	3.97285	4.16458	3.22153	-0.559655	0.211749	0.406849		no_diff	4.3255	3.69305
MSTB2	5.59174	5.31481	5.26102	4.80746	-0.342436	0.211997	0.406849		no_diff	5.45327	5.03424
LTR25-int	3.95394	3.41149	3.07431	3.05629	-0.633887	0.213762	0.40882		no_diff	3.68272	3.0653
LTR26E	4.29798	4.32481	3.87636	3.6849	-0.486071	0.215864	0.410757		no_diff	4.31139	3.78063
MER89	7.43088	7.24902	7.18731	6.98209	-0.180031	0.219867	0.415492		no_diff	7.33995	7.0847
LTR19C	5.56521	5.46405	5.21671	5.05752	-0.309813	0.220797	0.416611		no_diff	5.51463	5.13711
MER65I	3.4442	3.95054	2.99258	3.18196	-0.6216	0.223119	0.418798		no_diff	3.69737	3.08727
MER9a1	3.86974	4.42533	3.60102	3.62714	-0.526904	0.222788	0.418798		no_diff	4.14753	3.61408
MER34B	5.1312	4.75645	4.87282	3.89526	-0.434056	0.233908	0.430825		no_diff	4.94383	4.38404
MLT1C-int	4.99871	5.16779	4.83814	4.47235	-0.358592	0.237084	0.43536		no_diff	5.08325	4.65524
MER34	5.59829	5.78101	5.55241	5.04654	-0.304762	0.237778	0.435991		no_diff	5.68965	5.29948
LTR16E2	6.76912	6.6516	6.53335	6.33078	-0.202893	0.240411	0.438323		no_diff	6.71036	6.43206
LTR37B	6.27091	6.0617	6.02286	5.64989	-0.250617	0.242808	0.440625		no_diff	6.1663	5.83637
MER34C_	4.18056	3.85765	3.80633	3.01185	-0.533947	0.252282	0.452229		no_diff	4.0191	3.40909
LTR86A1	4.0335	4.54931	3.83005	3.79391	-0.460418	0.257131	0.457533		no_diff	4.2914	3.81198
MER49	7.5791	7.58589	7.48688	7.19831	-0.158827	0.25864	0.459549		no_diff	7.58249	7.3426
MLT1F	8.58773	8.55187	8.42756	8.32864	-0.115829	0.259184	0.459549		no_diff	8.5698	8.3781
LTR36	3.97425	3.99483	3.29494	3.59737	-0.498982	0.263025	0.462354		no_diff	3.98454	3.44616
LOR1b	4.0335	4.2718	3.78221	3.53592	-0.453479	0.277552	0.481037		no_diff	4.15265	3.65906
MER4C	4.36102	4.37594	3.70732	4.07882	-0.416045	0.283145	0.487991		no_diff	4.36848	3.89307
MLT1F2	8.27331	8.27938	8.08835	8.08226	-0.116012	0.289594	0.493867		no_diff	8.27635	8.0853
HERVL66I	3.82572	3.90484	3.29494	3.40457	-0.485965	0.291325	0.495313		no_diff	3.86528	3.34975
MLT1E	4.314	4.15954	3.92123	3.62714	-0.411247	0.305155	0.508522		no_diff	4.23677	3.77419
MER92-int	4.4507	4.69066	4.27241	4.03507	-0.363323	0.308669	0.511616		no_diff	4.57068	4.15374
LTR49-int	4.46512	5.24317	4.70333	4.22226	-0.368511	0.310438	0.514203		no_diff	4.85415	4.4628
LTR76	7.06255	7.16913	7.01432	6.73792	-0.161028	0.312824	0.51573		no_diff	7.11584	6.87612
LTR16B1	5.25254	5.30604	4.95063	4.93195	-0.272741	0.314873	0.518071		no_diff	5.27929	4.94129
LTR90A	4.42142	4.07953	3.75767	3.87058	-0.397662	0.31899	0.520679		no_diff	4.25048	3.81413
MER110A	3.63484	3.50634	3.11351	2.96599	-0.514228	0.317739	0.520679		no_diff	3.57059	3.03975
MLT1I-int	4.43614	3.41149	3.07431	3.79391	-0.497019	0.324368	0.526671		no_diff	3.92381	3.43411
MER61E	3.80319	3.30997	3.36157	2.59625	-0.533138	0.328878	0.530851		no_diff	3.55658	2.97891
LTR16D	3.84789	3.47541	3.36157	2.91863	-0.493252	0.329781	0.53196		no_diff	3.66165	3.1401
LTR2	5.31756	5.28836	5.17099	4.72726	-0.271139	0.333275	0.535148		no_diff	5.30296	4.94913
MER11D	4.77393	3.73245	4.16458	3.47174	-0.436622	0.335312	0.537371		no_diff	4.25319	3.81816
HERVS71	4.62777	4.69066	4.46655	4.05711	-0.325891	0.346855	0.549799		no_diff	4.65921	4.26183
HERVI	3.78031	3.65175	3.48626	2.91863	-0.459396	0.354215	0.556463		no_diff	3.71603	3.20244
LTR19B	5.35675	5.13848	5.07498	4.76792	-0.255566	0.361553	0.562619		no_diff	5.24762	4.92145
LOR1I	6.15562	5.90805	5.76426	5.78147	-0.192244	0.365749	0.565582		no_diff	6.03183	5.77286
LTR82B	4.98876	4.67713	4.61049	4.35272	-0.291911	0.36653	0.565726		no_diff	4.83295	4.4816
LTR2B	5.46115	5.42412	5.05498	5.23234	-0.22827	0.375781	0.5764		no_diff	5.44264	5.14366
HERV9N-int	4.93798	5.04678	4.75382	4.56755	-0.266332	0.376473	0.576427		no_diff	4.99238	4.66068
MER65D	5.15808	5.13848	4.96141	4.69951	-0.246268	0.388201	0.585698		no_diff	5.14828	4.83046
LTR53-int	4.6019	4.44142	3.73272	4.45586	-0.32823	0.393517	0.589678		no_diff	4.52166	4.09429
MER57B2	6.61277	6.49465	6.47811	6.15289	-0.157142	0.397476	0.592016		no_diff	6.55371	6.3155
LTR66	4.71482	4.25368	3.96475	4.27962	-0.314282	0.399254	0.593233		no_diff	4.48425	4.12218
MER51I	5.20178	4.91468	4.88419	4.61289	-0.244619	0.411487	0.605576		no_diff	5.05823	4.74854
LTR19A	6.69765	6.59877	6.51882	6.34876	-0.139137	0.421338	0.615668		no_diff	6.64821	6.43379
MER90	5.51758	5.60646	5.18945	5.39691	-0.196571	0.430365	0.623688		no_diff	5.56202	5.29318
MER9B	4.66572	4.54931	4.20143	4.35272	-0.269528	0.43159	0.623998		no_diff	4.60751	4.27707
MER34B_I	10.6624	10.6857	10.5805	10.4988	-0.0587635	0.433444	0.625214		no_diff	10.6741	10.5397
LTR10G	3.80319	3.34461	3.29494	3.01185	-0.400707	0.434034	0.625323		no_diff	3.5739	3.15339
LTR37A	5.00859	5.25232	4.96141	4.71345	-0.227451	0.434907	0.625471		no_diff	5.13046	4.83743
HERV-K14I	4.64053	4.32481	4.38881	3.84548	-0.290586	0.437986	0.627365		no_diff	4.48267	4.11714
MER4D	5.113	4.98224	4.86135	4.64234	-0.227167	0.438819	0.627466		no_diff	5.04762	4.75185
LTR28C	5.26083	5.44023	5.10446	5.05752	-0.204443	0.440708	0.628632		no_diff	5.35053	5.08099
LTR5	3.47303	4.25368	3.42526	3.59737	-0.36189	0.447164	0.633889		no_diff	3.86335	3.51132
MLT1_I	4.05272	3.34461	3.42526	3.22153	-0.375985	0.447496	0.633995		no_diff	3.69867	3.3234
LTR47A	4.24882	4.53438	4.30664	3.74044	-0.292611	0.451872	0.638728		no_diff	4.3916	4.02354
MLT1E1A	7.88552	8.03219	7.912	7.65732	-0.0967535	0.46219	0.645915		no_diff	7.95885	7.78466
LTR15	7.2574	7.36112	7.29565	6.92631	-0.114173	0.469321	0.652554		no_diff	7.30926	7.11098
MLT1O	8.16597	8.07408	8.02809	7.89459	-0.0826066	0.471732	0.654064		no_diff	8.12002	7.96134
LTR105_Mam	4.23205	4.62171	4.28963	3.91952	-0.266815	0.480334	0.659766		no_diff	4.42688	4.10458
PABL_A	4.40656	4.39259	4.04803	4.12128	-0.256303	0.483932	0.661686		no_diff	4.39958	4.08465
MER51C	4.14517	3.90484	3.60102	3.76742	-0.292542	0.48972	0.667287		no_diff	4.02501	3.68422
LTR85c	3.89125	3.67915	3.57317	3.26004	-0.32022	0.49119	0.668647		no_diff	3.7852	3.41661
PRIMA4_LTR	3.84789	3.37844	3.18884	3.33411	-0.329148	0.508757	0.685005		no_diff	3.61317	3.26148
LTR79	6.8755	7.01904	6.83833	6.6964	-0.106442	0.509541	0.685311		no_diff	6.94727	6.76736
LTR103b_Mam	3.75706	3.34461	3.39377	2.96599	-0.3322	0.517994	0.693656		no_diff	3.55084	3.17988
ERV3-16A3_LTR	5.58515	5.34078	5.3292	5.13209	-0.163638	0.521298	0.696946		no_diff	5.46296	5.23064
MER68B	5.69322	5.30604	5.31245	5.24199	-0.163769	0.522134	0.697309		no_diff	5.49963	5.27722
LTR41C	4.57556	4.60752	4.30664	4.33479	-0.208143	0.539941	0.712226		no_diff	4.59154	4.32071
LTR101_Mam	4.4507	4.3591	4.08794	4.16252	-0.219332	0.546068	0.716699		no_diff	4.4049	4.12523
MamGypLTR3	4.53513	4.15954	4.08794	4.05711	-0.226486	0.546527	0.716699		no_diff	4.34734	4.07252
MER41E	4.1089	4.44142	4.23736	3.6849	-0.240839	0.548606	0.718281		no_diff	4.27516	3.96113
LTR26	3.80319	4.19794	3.73272	3.6849	-0.253002	0.55543	0.72376		no_diff	4.00056	3.70881
MER34C2	5.61778	5.74904	5.58763	5.35305	-0.139043	0.558536	0.725401		no_diff	5.68341	5.47034
MER31B	5.78803	5.81846	5.62879	5.57549	-0.129224	0.562187	0.727764		no_diff	5.80325	5.60214
MLT1A-int	5.26083	5.01487	4.96141	4.85855	-0.163152	0.562808	0.727993		no_diff	5.13785	4.90998
MLT1J2	8.41002	8.37883	8.28999	8.22659	-0.060559	0.565575	0.730806		no_diff	8.39443	8.25829
MER4D0	6.00093	5.74904	5.9216	5.37076	-0.136098	0.575189	0.737172		no_diff	5.87499	5.64618
LTR42	6.24608	6.14758	6.12709	5.88982	-0.111176	0.577953	0.739444		no_diff	6.19683	6.00845
LTR106_Mam	4.09042	3.34461	3.18884	3.65631	-0.274353	0.579409	0.73946		no_diff	3.71751	3.42257
MER70_I	3.58289	3.34461	3.26043	3.01185	-0.287622	0.579408	0.73946		no_diff	3.46375	3.13614
MER72	5.18446	4.76926	4.82639	4.68543	-0.165484	0.585995	0.746235		no_diff	4.97686	4.75591
LTR43	4.75057	4.57871	4.5688	4.26075	-0.178982	0.592563	0.752409		no_diff	4.66464	4.41477
MER50	6.35461	6.59877	6.35677	6.26128	-0.0993001	0.597947	0.756787		no_diff	6.47669	6.30903
MSTB1	7.31824	7.14476	7.23918	6.89911	-0.0802327	0.609061	0.765667		no_diff	7.2315	7.06915
LTR06	4.40656	4.28968	4.28963	3.87058	-0.192415	0.609658	0.765718		no_diff	4.34812	4.08011
LTR45C	4.6019	4.30735	4.48161	3.87058	-0.190833	0.611736	0.765989		no_diff	4.45463	4.1761
HUERS-P1	6.81487	6.78685	6.6809	6.61331	-0.0791165	0.624509	0.775296		no_diff	6.80086	6.6471
MLT1H1	6.94144	6.86649	6.71634	6.7882	-0.0770394	0.625917	0.776263		no_diff	6.90397	6.75227
LTR9D	4.78546	4.83165	4.45133	4.71345	-0.153566	0.628766	0.779014		no_diff	4.80855	4.58239
MamGypLTR1c	4.64053	4.54931	4.3565	4.38792	-0.157829	0.638753	0.78833		no_diff	4.59492	4.37221
MamGypLTR2b	4.43614	4.60752	4.4047	4.18271	-0.16231	0.642356	0.790431		no_diff	4.52183	4.2937
MER9a3	6.43006	6.25164	6.11748	6.24217	-0.0881908	0.643427	0.790431		no_diff	6.34085	6.17983
MER61B	3.4442	3.80887	3.36157	3.36977	-0.224038	0.644926	0.791486		no_diff	3.62653	3.36567
LTR102_Mam	3.19018	3.83347	3.51582	2.96599	-0.236344	0.654502	0.798474		no_diff	3.51182	3.2409
LTR12F	4.85281	4.81938	4.70333	4.55211	-0.138736	0.653392	0.798474		no_diff	4.8361	4.62772
MLT1B-int	5.77072	5.74256	5.68191	5.48083	-0.0995368	0.661353	0.80434		no_diff	5.75664	5.58137
LTR13_	4.4794	4.19794	4.06812	4.18271	-0.154766	0.676612	0.814177		no_diff	4.33867	4.12542
LTR16B2	5.35675	5.39962	5.32085	5.06841	-0.107339	0.678904	0.816329		no_diff	5.37819	5.19463
MLT1E3-int	3.70941	3.37844	3.45608	3.14127	-0.194684	0.696547	0.827276		no_diff	3.54392	3.29868
LTR5A	7.16768	6.89598	6.99608	6.79804	-0.062411	0.697205	0.827568		no_diff	7.03183	6.89706
MER4B	5.24421	5.68965	5.37023	5.25158	-0.101988	0.700949	0.829624		no_diff	5.46693	5.31091
LTR65	4.32984	4.2718	4.00699	4.18271	-0.139423	0.709033	0.83176		no_diff	4.30082	4.09485
MLT1K	10.0656	10.0765	10.045	9.88427	-0.0292767	0.725562	0.842857		no_diff	10.071	9.96463
MLT2A1	6.44832	6.19106	6.19718	6.18327	-0.0604492	0.751852	0.861228		no_diff	6.31969	6.19022
LTR32	5.79946	5.28836	5.46419	5.36193	-0.0786008	0.759347	0.865662		no_diff	5.54391	5.41306
MER4BI	5.40242	5.21536	5.34575	4.94383	-0.0813299	0.764315	0.870078		no_diff	5.30889	5.14479
THE1A-int	8.76791	8.76428	8.71957	8.60221	-0.0288122	0.770321	0.875703		no_diff	8.7661	8.66089
LTR9A1	3.3541	3.53662	3.57317	2.81896	-0.150755	0.776826	0.877761		no_diff	3.44536	3.19607
LTR12	5.39491	5.30604	5.17099	5.24199	-0.0720461	0.779056	0.87795		no_diff	5.35048	5.20649
LTR53	4.16297	3.92787	3.94315	3.81992	-0.102469	0.800815	0.889696		no_diff	4.04542	3.88154
LTR46	4.16297	3.78384	3.89897	3.74044	-0.0989896	0.813618	0.897234		no_diff	3.97341	3.8197
LTR12E	5.89308	5.57032	5.46419	5.74799	-0.0531051	0.824445	0.904325		no_diff	5.7317	5.60609
LTR12_	4.78546	5.1186	4.90668	4.74094	-0.06543	0.828803	0.905915		no_diff	4.95203	4.82381
MER41D	5.82763	5.77468	5.91052	5.39691	-0.0520343	0.827738	0.905915		no_diff	5.80115	5.65372
LTR16E1	6.82329	6.58434	6.55842	6.64275	-0.0320089	0.85155	0.919749		no_diff	6.70382	6.60059
MLT2C2	4.97875	5.27045	4.90668	5.1006	-0.0538595	0.85083	0.919749		no_diff	5.1246	5.00364
MER4E1	5.68092	5.91958	5.81864	5.5524	-0.0409312	0.859449	0.925318		no_diff	5.80025	5.68552
LTR16C	7.55065	7.57863	7.50726	7.42919	-0.0209395	0.872092	0.929109		no_diff	7.56464	7.46823
MLT1F_I	5.72951	5.18701	5.46419	5.2611	-0.0428623	0.871722	0.929109		no_diff	5.45826	5.36265
LTR33	8.77082	8.71052	8.63875	8.66096	-0.0152456	0.876068	0.931554		no_diff	8.74067	8.64986
MamGypLTR3a	3.99427	4.21676	3.85339	4.1002	-0.0607004	0.879399	0.933406		no_diff	4.10551	3.9768
LTR88a	4.23205	4.15954	4.23736	3.89526	-0.0511914	0.89426	0.941567		no_diff	4.1958	4.06631
LTR10F	4.18056	4.40905	4.43595	3.87058	-0.0504552	0.895907	0.942899		no_diff	4.29481	4.15327
LTR61	5.69322	5.5993	5.58066	5.50509	-0.0298833	0.896951	0.943595		no_diff	5.64626	5.54287
LTR62	4.57556	4.71734	4.74137	4.29824	-0.0411496	0.902499	0.947815		no_diff	4.64645	4.5198
LTR86B1	4.23205	4.21676	3.96475	4.24163	-0.0454936	0.904898	0.948318		no_diff	4.22441	4.10319
PRIMA41	3.89125	4.44142	4.2195	3.91952	-0.0481557	0.904844	0.948318		no_diff	4.16634	4.06951
MER50B	4.12715	3.75837	4.08794	3.53592	-0.0482351	0.911339	0.952572		no_diff	3.94276	3.81193
MLT1E1	6.03031	6.11284	5.91607	6.04123	-0.0179742	0.929959	0.963939		no_diff	6.07158	5.97865
MER48	3.95394	3.12307	3.94315	2.81896	-0.0426955	0.937825	0.968837		no_diff	3.53851	3.38106
LTR24	4.07169	3.97285	4.04803	3.79391	-0.0271667	0.94655	0.97297		no_diff	4.02227	3.92097
LTR108a_Mam	3.50129	3.16244	3.48626	2.96599	-0.0263507	0.960471	0.980508		no_diff	3.33186	3.22612
MER66A	4.24882	4.63577	4.55463	4.16252	-0.0131219	0.971139	0.98521		no_diff	4.44229	4.35857
MLT1J1	6.71283	6.40312	6.42846	6.53695	-0.00651207	0.971413	0.98521		no_diff	6.55797	6.48271
LTR29	5.14917	5.00408	5.01414	4.97889	-0.00830215	0.9762	0.986535		no_diff	5.07663	4.99651
MER41C	5.78228	5.73606	5.74567	5.62059	-0.000499821	0.998202	0.998248		no_diff	5.75917	5.68313
ERVL47	2.02686	1.66408	0.549846	2.33276	-0.140461	0.898655	NA		no_diff	1.84547	1.44131
HERV-Fc1	2.59743	2.59962	0.947	1.594	-1.70768	0.059689	NA		no_diff	2.59852	1.2705
HERV-K14CI	2.43112	1.29047	1.62653	1.00678	-0.832932	0.445356	NA		no_diff	1.86079	1.31665
HERV1_LTRa	0.525378	1.14082	1.11091	0	-0.432907	0.826803	NA		no_diff	0.833099	0.555457
HERV1_LTRc	2.2431	0.311518	1.11091	1.594	-0.236787	0.855612	NA		no_diff	1.27731	1.35246
HERV1_LTRe	0.909675	0.973832	0.549846	1.00678	-0.247917	0.880788	NA		no_diff	0.941753	0.778314
HERV15I	3.15504	3.73245	2.71527	2.7119	-0.787726	0.168432	NA		no_diff	3.44374	2.71358
HERV35I	2.793	3.59533	2.81375	1.91683	-0.877518	0.188753	NA		no_diff	3.19417	2.36529
HERVKC4	2.17456	3.34461	0.762047	1.70982	-2.03093	0.0260064	NA		no_diff	2.75959	1.23593
HERVL32-int	0.909675	1.29047	0.549846	0.589487	-1.19	0.482635	NA		no_diff	1.10007	0.569667
HERVP71A_I	3.04415	3.41149	2.94991	2.65523	-0.415144	0.476235	NA		no_diff	3.22782	2.80257
LTR107_Mam	3.32278	2.48007	2.71527	1.81703	-0.668201	0.351584	NA		no_diff	2.90142	2.26615
LTR108c_Mam	0.286474	0.56757	0	0	-2.90853	0.449883	NA		no_diff	0.427022	0
LTR108e_Mam	0.525378	0.973832	0	0.324645	-2.43705	0.355712	NA		no_diff	0.749605	0.162322
LTR10B	1.7724	1.66408	1.39163	1.594	-0.256134	0.808957	NA		no_diff	1.71824	1.49282
LTR10B2	1.57381	1.66408	1.62653	1.17746	-0.232038	0.835106	NA		no_diff	1.61894	1.40199
LTR10D	3.19018	3.04096	2.86058	1.70982	-0.770565	0.258138	NA		no_diff	3.11557	2.2852
LTR14C	1.8623	1.86835	1.51385	0.81317	-0.939102	0.40124	NA		no_diff	1.86532	1.16351
LTR16D2	1.8623	1.42604	1.73103	1.33006	-0.0960728	0.928696	NA		no_diff	1.64417	1.53055
LTR18A	2.54409	2.12901	2.43492	1.00678	-0.521958	0.566075	NA		no_diff	2.33655	1.72085
LTR1B1	2.1026	2.04725	2.08662	1.00678	-0.51796	0.597305	NA		no_diff	2.07492	1.5467
LTR1C1	1.06921	0	0	0.589487	-1.03531	0.708161	NA		no_diff	0.534603	0.294744
LTR1C3	0.525378	0.311518	0	0	-2.85418	0.465439	NA		no_diff	0.418448	0
LTR1D1	3.04415	2.48007	2.08662	2.40328	-0.572678	0.423345	NA		no_diff	2.76211	2.24495
LTR1F	1.67652	1.42604	1.25809	1.00678	-0.616332	0.613139	NA		no_diff	1.55128	1.13244
LTR21B	2.69853	2.86123	2.16333	2.59625	-0.388632	0.573675	NA		no_diff	2.77988	2.37979
LTR22A	2.48871	2.27983	2.3055	2.33276	-0.00933019	0.990115	NA		no_diff	2.38427	2.31913
LTR22B	3.47303	2.99808	2.90593	2.53475	-0.520879	0.379366	NA		no_diff	3.23555	2.72034
LTR22B1	3.63484	3.30997	2.90593	2.81896	-0.619575	0.254818	NA		no_diff	3.4724	2.86245
LTR22B2	1.57381	0.784954	1.25809	0	-0.873502	0.606975	NA		no_diff	1.17938	0.629045
LTR22C	2.43112	3.16244	2.0056	2.53475	-0.588041	0.413884	NA		no_diff	2.79678	2.27017
LTR22C0	2.88167	2.41636	2.43492	2.53475	-0.141691	0.838114	NA		no_diff	2.64901	2.48483
LTR22C2	1.06921	0	0	0	-3.53274	0.320978	NA		no_diff	0.534603	0
LTR23-int	1.67652	1.86835	1.91975	0	-0.727398	0.580198	NA		no_diff	1.77243	0.959876
LTR24B	3.32278	3.47541	3.11351	2.96599	-0.327425	0.539451	NA		no_diff	3.39909	3.03975
LTR24C	3.529	2.95389	2.60957	3.09941	-0.370681	0.52683	NA		no_diff	3.24145	2.85449
LTR26B	1.06921	2.04725	1.62653	1.17746	-0.265186	0.817212	NA		no_diff	1.55823	1.40199
LTR26D	2.83801	2.41636	2.08662	1.594	-0.915527	0.250298	NA		no_diff	2.62719	1.84031
LTR27	2.02686	1.96057	1.91975	0.81317	-0.675865	0.517481	NA		no_diff	1.99371	1.36646
LTR27C	1.8623	2.54108	1.51385	1.594	-0.871686	0.351166	NA		no_diff	2.20169	1.55393
LTR28	2.02686	1.76982	1.62653	2.01016	-0.0241159	0.97954	NA		no_diff	1.89834	1.81834
LTR31	3.04415	3.23809	2.43492	2.01016	-1.00088	0.127998	NA		no_diff	3.14112	2.22254
LTR35	3.63484	2.9083	2.94991	2.91863	-0.354126	0.535774	NA		no_diff	3.27157	2.93427
LTR35A	2.02686	1.42604	2.16333	0	-0.377454	0.772299	NA		no_diff	1.72645	1.08166
LTR38-int	0	0.784954	0.549846	0	-0.575356	0.852392	NA		no_diff	0.392477	0.274923
LTR38B	2.37113	2.04725	2.3055	1.17746	-0.412091	0.652233	NA		no_diff	2.20919	1.74148
LTR38C	2.37113	2.65587	2.37166	2.47051	-0.0452142	0.949922	NA		no_diff	2.5135	2.42109
LTR39-int	1.8623	0.311518	0	0.589487	-2.43842	0.226887	NA		no_diff	1.08691	0.294744
LTR43B	3.4442	3.12307	2.0056	2.09782	-1.40624	0.0315629	NA		no_diff	3.28364	2.05171
LTR44	1.06921	1.14082	0.762047	0.81317	-0.589537	0.704455	NA		no_diff	1.10501	0.787608
LTR45	2.69853	2.27983	2.37166	2.01016	-0.298683	0.695214	NA		no_diff	2.48918	2.19091
LTR47B	2.59743	2.41636	1.51385	1.81703	-1.02504	0.224048	NA		no_diff	2.50689	1.66544
LTR47B2	1.94693	1.86835	2.0056	1.46806	-0.127439	0.894141	NA		no_diff	1.90764	1.73683
LTR47B3	2.17456	1.29047	1.39163	0.81317	-0.977449	0.408542	NA		no_diff	1.73252	1.1024
LTR47B4	3.08207	3.30997	3.03402	3.22153	-0.00316563	0.995391	NA		no_diff	3.19602	3.12778
LTR51	3.11901	3.44381	2.49552	3.18196	-0.39205	0.503077	NA		no_diff	3.28141	2.83874
LTR52-int	2.2431	1.29047	1.62653	1.46806	-0.347279	0.74001	NA		no_diff	1.76679	1.54729
LTR53B	2.1026	2.27983	2.23617	2.01016	-0.0101214	0.99015	NA		no_diff	2.19121	2.12316
LTR57-int	2.69853	2.34971	2.0056	1.70982	-0.781383	0.333349	NA		no_diff	2.52412	1.85771
LTR59	1.94693	2.41636	1.62653	0.589487	-1.39505	0.189032	NA		no_diff	2.18164	1.10801
LTR60B	2.74654	2.41636	0.947	0.589487	-2.72668	0.00865078	NA		no_diff	2.58145	0.768244
LTR68	1.7724	0.973832	0.549846	1.17746	-0.892149	0.525146	NA		no_diff	1.37311	0.863652
LTR69	1.34346	1.66408	1.11091	0.589487	-1.07845	0.423978	NA		no_diff	1.50377	0.850201
LTR6B	2.793	3.04096	2.71527	2.33276	-0.379251	0.560801	NA		no_diff	2.91698	2.52402
LTR71A	2.30853	2.27983	1.73103	1.00678	-1.15194	0.227968	NA		no_diff	2.29418	1.36891
LTR71B	2.9652	2.48007	2.08662	2.09782	-0.725448	0.325564	NA		no_diff	2.72263	2.09222
LTR72	3.19018	3.04096	2.81375	2.86965	-0.2395	0.681843	NA		no_diff	3.11557	2.8417
LTR75B	1.34346	1.29047	0.549846	1.46806	-0.344467	0.800994	NA		no_diff	1.31696	1.00895
LTR80A	1.21284	1.14082	1.25809	0.81317	-0.15521	0.911717	NA		no_diff	1.17683	1.03563
LTR80B	2.1026	2.48007	2.0056	1.33006	-0.722465	0.420281	NA		no_diff	2.29133	1.66783
LTR81C	2.69853	2.04725	2.08662	2.33276	-0.165825	0.832253	NA		no_diff	2.37289	2.20969
LTR85b	3.63484	3.23809	3.15167	3.05629	-0.30823	0.558239	NA		no_diff	3.43646	3.10398
LTR90B	2.92404	2.48007	2.66339	2.59625	-0.0285082	0.965835	NA		no_diff	2.70205	2.62982
LTR91	0.909675	1.86835	1.11091	1.00678	-0.63086	0.630457	NA		no_diff	1.38901	1.05885
LTR9C	2.64886	2.95389	0	1.00678	-3.52941	0.00166802	NA		no_diff	2.80138	0.503391
MamGypLTR1d	2.92404	3.0826	2.90593	2.59625	-0.209393	0.731815	NA		no_diff	3.00332	2.75109
MER101	3.08207	3.41149	3.03402	3.01185	-0.188207	0.734231	NA		no_diff	3.24678	3.02294
MER110	3.38477	3.23809	1.62653	2.01016	-1.73128	0.0109662	NA		no_diff	3.31143	1.81834
MER110I	3.15504	2.99808	2.90593	1.81703	-0.647245	0.3374	NA		no_diff	3.07656	2.36148
MER34C	2.54409	1.76982	1.39163	2.01016	-0.560426	0.54459	NA		no_diff	2.15696	1.7009
MER34D	2.48871	2.12901	1.73103	2.09782	-0.43557	0.604075	NA		no_diff	2.30886	1.91443
MER50C	2.64886	3.04096	0.549846	1.00678	-3.0211	0.00204522	NA		no_diff	2.84491	0.778314
MER51D	2.43112	2.12901	1.82848	0.81317	-1.15117	0.24109	NA		no_diff	2.28006	1.32082
MER52-int	2.2431	2.86123	1.25809	1.33006	-1.71083	0.0596811	NA		no_diff	2.55216	1.29408
MER57C2	2.17456	1.76982	1.91975	1.46806	-0.303477	0.750428	NA		no_diff	1.97219	1.6939
MER57E1	3.32278	3.20076	3.07431	2.33276	-0.509243	0.3937	NA		no_diff	3.26177	2.70354
MER57E2	1.57381	1.14082	1.11091	1.00678	-0.47504	0.718174	NA		no_diff	1.35731	1.05885
MER61D	2.2431	2.95389	2.49552	2.47051	-0.117449	0.86869	NA		no_diff	2.5985	2.48301
MER61F	1.94693	2.9083	1.51385	1.81703	-1.02547	0.242327	NA		no_diff	2.42761	1.66544
MER65B	2.9652	2.86123	2.08662	2.53475	-0.625719	0.357496	NA		no_diff	2.91321	2.31068
MER66C	3.08207	3.0826	2.76535	3.14127	-0.0573993	0.921199	NA		no_diff	3.08233	2.95331
MER66D	1.94693	1.14082	0.947	0.589487	-1.42049	0.29936	NA		no_diff	1.54387	0.768244
MER67D	3.6091	3.67915	2.23617	2.7119	-1.23883	0.0287086	NA		no_diff	3.64413	2.47403
MER70A	3.47303	3.23809	2.55367	2.18046	-1.06395	0.0812651	NA		no_diff	3.35556	2.36707
MER70B	3.75706	2.99808	2.71527	3.14127	-0.46467	0.414296	NA		no_diff	3.37757	2.92827
MER70C	2.69853	3.04096	3.32864	1.46806	-0.16329	0.827644	NA		no_diff	2.86974	2.39835
MER73	2.2431	2.41636	1.82848	0.81317	-1.20879	0.212539	NA		no_diff	2.32973	1.32082
MER74C	2.30853	0.973832	0.762047	1.00678	-1.44668	0.261676	NA		no_diff	1.64118	0.884414
MER76-int	1.57381	1.54996	1.62653	1.17746	-0.145349	0.897739	NA		no_diff	1.56189	1.40199
MER83	3.84789	3.59533	2.55367	2.76642	-1.1216	0.0361961	NA		no_diff	3.72161	2.66005
MER83AI	1.21284	0.311518	0.300961	0.589487	-1.00144	0.627969	NA		no_diff	0.762178	0.445224
MER83BI	2.1026	2.9083	2.16333	2.18046	-0.410243	0.595825	NA		no_diff	2.50545	2.1719
MER83C	1.21284	0.56757	0.549846	0.589487	-0.814606	0.657361	NA		no_diff	0.890204	0.569667
MER84I	0	1.66408	0.549846	0.589487	-1.10009	0.574185	NA		no_diff	0.832039	0.569667
MER87	3.04415	3.50634	3.03402	1.81703	-0.784425	0.231377	NA		no_diff	3.27525	2.42553
MER87B	2.793	2.95389	2.16333	2.76642	-0.374734	0.576801	NA		no_diff	2.87344	2.46488
MER88	1.94693	1.66408	1.73103	1.33006	-0.313232	0.761065	NA		no_diff	1.8055	1.53055
MER89I	3.258	2.99808	2.23617	1.81703	-1.24095	0.06927	NA		no_diff	3.12804	2.0266
MER92A	1.21284	0.56757	0.549846	0.81317	-0.481488	0.783553	NA		no_diff	0.890204	0.681508
MER92C	2.69853	1.66408	1.82848	1.70982	-0.587744	0.516684	NA		no_diff	2.1813	1.76915
MER95	1.57381	2.41636	2.23617	0.324645	-0.60275	0.592692	NA		no_diff	1.99509	1.28041
MLT1F2-int	2.74654	3.23809	1.82848	2.09782	-1.20557	0.092522	NA		no_diff	2.99231	1.96315
MLT1G-int	1.94693	1.42604	1.73103	1.00678	-0.370179	0.739834	NA		no_diff	1.68648	1.36891
MLT1G1-int	1.57381	2.41636	2.0056	1.70982	-0.183456	0.842651	NA		no_diff	1.99509	1.85771
MLT1G3-int	1.67652	2.48007	2.0056	1.70982	-0.284932	0.753085	NA		no_diff	2.07829	1.85771
MLT1H1-int	2.69853	2.27983	0.762047	1.46806	-1.85217	0.0563528	NA		no_diff	2.48918	1.11505
MLT1J1-int	2.83801	2.20639	2.66339	2.01016	-0.146049	0.845003	NA		no_diff	2.5222	2.33677
MLT1K-int	3.19018	3.23809	2.94991	2.81896	-0.297978	0.600031	NA		no_diff	3.21413	2.88443
MLT1L-int	1.34346	1.29047	0.947	1.00678	-0.547272	0.688183	NA		no_diff	1.31696	0.976891
MSTA1-int	0	0.311518	0	0	-1.36005	0.785056	NA		no_diff	0.155759	0
MSTB1-int	2.88167	1.42604	2.16333	1.70982	-0.405125	0.653606	NA		no_diff	2.15385	1.93658
MSTC-int	2.02686	1.96057	0.549846	1.17746	-1.71936	0.1434	NA		no_diff	1.99371	0.863652
PrimLTR79	3.04415	3.0826	2.86058	3.09941	-0.0138872	0.980782	NA		no_diff	3.06338	2.97999
THE1_I	1.46323	1.42604	0	0.589487	-2.71643	0.131327	NA		no_diff	1.44463	0.294744
UCON51	0.730285	0	0	0.324645	-1.31496	0.710686	NA		no_diff	0.365142	0.162322
HERV-Fc1_LTR2	0	0	0	0	NA	NA	NA		no_diff	0	0
HERV-Fc1_LTR3	0	0	0	0	NA	NA	NA		no_diff	0	0
HERV-Fc2	0	0	0	0	NA	NA	NA		no_diff	0	0
HERVK11DI	0	0	0	0	NA	NA	NA		no_diff	0	0
LTR108b_Mam	0	0	0	0	NA	NA	NA		no_diff	0	0
LTR108d_Mam	0	0	0	0	NA	NA	NA		no_diff	0	0
LTR21C	0	0	0	0	NA	NA	NA		no_diff	0	0
LTR7A	0	0	0	0	NA	NA	NA		no_diff	0	0
MLT1E-int	0	0	0	0	NA	NA	NA		no_diff	0	0
MLT1E1-int	0	0	0	0	NA	NA	NA		no_diff	0	0
MLT1M-int	0	0	0	0	NA	NA	NA		no_diff	0	0
MLT1O-int	0	0	0	0	NA	NA	NA		no_diff	0	0
PRIMAX_I	0	0	0	0	NA	NA	NA		no_diff	0	0

## Sheet: Figure S2g
repeatMasker repName	repClass	repFamily	log2FoldChange	pvalue	padj	change	sign
RMER12B	LTR	ERVK	1.77112	1.41167e-18	2.46101e-16	Up	**(padj<0.01)
RLTR1D	LTR	ERV1	1.65374	1.71787e-14	1.2835e-12	Up	**(padj<0.01)
IAPLTR4_I	LTR	ERVK	1.32303	0.0467165	0.436299	Up
RLTR1B-int	LTR	ERV1	1.08603	2.9393e-06	0.000109804	Up	**(padj<0.01)
RMER13B	LTR	ERVK	0.873747	9.95673e-07	4.52815e-05	Up	**(padj<0.01)
MER92B	LTR	ERV1	0.744683	0.00273678	0.0580618	Up
RLTRETN_Mm	LTR	ERVK	0.722794	0.000258541	0.00730903	Up	**(padj<0.01)
RMER17D2	LTR	ERVK	0.681021	0.00326602	0.0644577	Up
RLTR9B	LTR	ERVK	0.65053	0.00571191	0.0981111	Up
RNLTR23	LTR	ERVK	0.616448	0.0256537	0.31345	Up
RMER17A-int	LTR	ERVK	0.612906	0.0140968	0.20768	Up
MLT2F	LTR	ERVL	1.54644	0.0695651	0.551251	NoDiff
LTR84a	LTR	ERVL	1.14784	0.110473	0.661167	NoDiff
LTR86A2	LTR	ERVL	1.00922	0.392839	0.99346	NoDiff
LTR73	LTR	ERV1	0.964235	0.300096	0.99346	NoDiff
LTR88a	LTR	Gypsy	0.891884	0.0836617	0.599384	NoDiff
MLT1E2-int	LTR	MaLR	0.779527	0.521917	0.99346	NoDiff
RLTR13B2	LTR	ERVK	0.664541	0.282631	0.979908	NoDiff
RLTR3_Mm	LTR	ERVK	0.648726	0.0760769	0.580479	NoDiff
MER57F	LTR	ERV1	0.61427	0.187686	0.824131	NoDiff
LTR86A1	LTR	ERVL	0.606464	0.686076	0.99346	NoDiff
MER21-int	LTR	ERV1	0.585019	0.0662133	0.549676	NoDiff
MER50	LTR	ERV1	0.582754	0.0813528	0.592486	NoDiff
LTR16E2	LTR	ERVL	0.564953	0.051373	0.461474	NoDiff
RLTR13D4	LTR	ERVK	0.560361	0.0443103	0.436299	NoDiff
RLTR5_Mm	LTR	ERV1	0.543144	0.0668292	0.55042	NoDiff
ETnERV3-int	LTR	ERVK	0.536345	0.489122	0.99346	NoDiff
HERVL74-int	LTR	ERVL	0.529034	0.359898	0.99346	NoDiff
IAPLTR3-int	LTR	ERVK	0.518305	0.0154901	0.216692	NoDiff
MER57C2	LTR	ERV1	0.507771	0.273592	0.970094	NoDiff
ERVL-int	LTR	ERVL	0.506006	0.147483	0.734605	NoDiff
MER31-int	LTR	ERV1	0.502522	0.233283	0.907117	NoDiff
MERVK26-int	LTR	ERVK	0.488889	0.0147317	0.214019	NoDiff
LTR45	LTR	ERV1	0.484866	0.0452657	0.436299	NoDiff
SRV_MM-int	LTR	ERVK	0.481195	0.0814726	0.592486	NoDiff
MER4B-int	LTR	ERV1	0.467587	0.607594	0.99346	NoDiff
RLTR31B_Mm	LTR	ERVK	0.452954	0.0981633	0.635321	NoDiff
LTR89	LTR	ERVL?	0.445202	0.0891131	0.621415	NoDiff
MMETn-int	LTR	ERVK	0.436485	0.00273842	0.0580618	NoDiff
RLTR20B1	LTR	ERVK	0.433515	0.128596	0.689802	NoDiff
MT-int	LTR	MaLR	0.431469	0.0273801	0.323574	NoDiff
HERV16-int	LTR	ERVL	0.427626	0.188305	0.824131	NoDiff
MER65D	LTR	ERV1	0.422624	0.429597	0.99346	NoDiff
RLTR33	LTR	ERVK	0.422268	0.00277542	0.0580618	NoDiff
LTR85a	LTR	Gypsy?	0.41204	0.49762	0.99346	NoDiff
LTR16D	LTR	ERVL	0.410738	0.377139	0.99346	NoDiff
RLTR19B	LTR	ERVK	0.405292	0.309338	0.99346	NoDiff
RLTR31_Mur	LTR	ERVK	0.400265	0.0686413	0.551251	NoDiff
RLTR8	LTR	ERVK	0.399538	0.0654112	0.547361	NoDiff
MLT1N2	LTR	MaLR	0.397641	0.0745705	0.573535	NoDiff
RMER17B	LTR	ERVK	0.385031	0.0099398	0.159954	NoDiff
MLT1F	LTR	MaLR	0.383632	0.0391045	0.410459	NoDiff
MamGypLTR2	LTR	Gypsy	0.378952	0.479639	0.99346	NoDiff
LTRIS_Mm	LTR	ERV1	0.375776	0.00518514	0.0935113	NoDiff
RMER20A	LTR	ERVK	0.367145	0.0163986	0.225696	NoDiff
LTR80B	LTR	ERVL	0.365425	0.593758	0.99346	NoDiff
MER70B	LTR	ERVL	0.362938	0.417643	0.99346	NoDiff
IAPLTR2b	LTR	ERVK	0.359529	0.0433129	0.431881	NoDiff
LTR16B2	LTR	ERVL	0.357146	0.373682	0.99346	NoDiff
RLTR44E	LTR	ERVK	0.353391	0.360665	0.99346	NoDiff
IAPLTR1a_Mm	LTR	ERVK	0.345727	0.0977869	0.635321	NoDiff
MuLV-int	LTR	ERV1	0.338173	0.222624	0.895633	NoDiff
MER65-int	LTR	ERV1	0.33184	0.50306	0.99346	NoDiff
MLT1A1-int	LTR	MaLR	0.316239	0.656166	0.99346	NoDiff
RLTR13C1	LTR	ERVK	0.313983	0.141762	0.717724	NoDiff
MER34A	LTR	ERV1	0.313472	0.183042	0.821085	NoDiff
LTR84b	LTR	ERVL	0.310904	0.48708	0.99346	NoDiff
MLT1G3	LTR	MaLR	0.309831	0.210927	0.881958	NoDiff
ORR1A0-int	LTR	MaLR	0.30976	0.0105285	0.16437	NoDiff
LTR58	LTR	ERV1	0.308661	0.546692	0.99346	NoDiff
MLT-int	LTR	MaLR	0.301889	0.124561	0.675081	NoDiff
MTA_Mm-int	LTR	MaLR	0.290904	0.00465711	0.0881083	NoDiff
LTR40a	LTR	ERVL	0.289483	0.402029	0.99346	NoDiff
ETnERV-int	LTR	ERVK	0.280703	0.128134	0.689802	NoDiff
RLTR9E	LTR	ERVK	0.277168	0.033538	0.373199	NoDiff
LTR79	LTR	ERVL	0.276406	0.37895	0.99346	NoDiff
MER74B	LTR	ERVL	0.276211	0.239437	0.914054	NoDiff
LTRIS5	LTR	ERV1	0.272184	0.558834	0.99346	NoDiff
LTR31	LTR	ERV1	0.271456	0.452213	0.99346	NoDiff
RLTR44-int	LTR	ERVK	0.270973	0.110359	0.661167	NoDiff
RLTR44A	LTR	ERVK	0.269681	0.447845	0.99346	NoDiff
RLTR44B	LTR	ERVK	0.263984	0.430041	0.99346	NoDiff
MLT1H1	LTR	MaLR	0.261393	0.257764	0.946429	NoDiff
ORR1B1-int	LTR	MaLR	0.256244	0.0933687	0.633778	NoDiff
RMER19C	LTR	ERVK	0.253168	0.0858955	0.60594	NoDiff
LTR33A	LTR	ERVL	0.243818	0.212785	0.881958	NoDiff
MLT2B1	LTR	ERVL	0.243632	0.247841	0.929762	NoDiff
MURVY-LTR	LTR	ERV1	0.240583	0.446281	0.99346	NoDiff
ORR1A0	LTR	MaLR	0.237902	0.079788	0.592486	NoDiff
ORR1E-int	LTR	MaLR	0.233159	0.0980823	0.635321	NoDiff
MMTV-int	LTR	ERVK	0.229937	0.209524	0.88017	NoDiff
MTE2a	LTR	MaLR	0.227606	0.0188374	0.252614	NoDiff
RLTR9A	LTR	ERVK	0.227115	0.199852	0.856744	NoDiff
MLT1H	LTR	MaLR	0.225389	0.0679741	0.551251	NoDiff
RLTR1C	LTR	ERV1	0.220011	0.425895	0.99346	NoDiff
MER67A	LTR	ERV1	0.216126	0.759481	0.99346	NoDiff
RLTR4_Mm	LTR	ERV1	0.215959	0.255188	0.943203	NoDiff
RMER15-int	LTR	ERVL	0.215562	0.0648497	0.547038	NoDiff
MLT1B-int	LTR	MaLR	0.206318	0.379582	0.99346	NoDiff
MamGypLTR1c	LTR	Gypsy	0.201931	0.736436	0.99346	NoDiff
MurERV4-int	LTR	ERVK	0.201772	0.145209	0.726739	NoDiff
ORR1C2-int	LTR	MaLR	0.198574	0.204894	0.864192	NoDiff
MURVY-int	LTR	ERV1	0.198405	0.57232	0.99346	NoDiff
LTR16D1	LTR	ERVL	0.198076	0.666469	0.99346	NoDiff
RLTR20D	LTR	ERVK	0.197577	0.329324	0.99346	NoDiff
LTR33A_	LTR	ERVL	0.193014	0.515684	0.99346	NoDiff
RLTR20A	LTR	ERVK	0.181173	0.282446	0.979908	NoDiff
IAPLTR4	LTR	ERVK	0.180844	0.721961	0.99346	NoDiff
RLTR21	LTR	ERVK	0.180447	0.123451	0.675081	NoDiff
MTE2b-int	LTR	MaLR	0.176594	0.232648	0.907117	NoDiff
MYSERV6-int	LTR	ERVK	0.176225	0.107881	0.661167	NoDiff
IAPEz-int	LTR	ERVK	0.163714	0.239177	0.914054	NoDiff
MTA_Mm	LTR	MaLR	0.162747	0.117736	0.675081	NoDiff
MLT1D	LTR	MaLR	0.161271	0.114012	0.669982	NoDiff
MER67D	LTR	ERV1	0.158536	0.670492	0.99346	NoDiff
RLTR4_MM-int	LTR	ERV1	0.156766	0.435682	0.99346	NoDiff
LTR37B	LTR	ERV1	0.156238	0.704163	0.99346	NoDiff
MYSERV-int	LTR	ERVK	0.156142	0.498868	0.99346	NoDiff
RMER3D-int	LTR	ERVK	0.154182	0.37804	0.99346	NoDiff
RMER20B	LTR	ERVK	0.152683	0.357152	0.99346	NoDiff
LTR68	LTR	ERV1	0.152142	0.822517	0.99346	NoDiff
RLTR44C	LTR	ERVK	0.147942	0.468158	0.99346	NoDiff
ORR1D2	LTR	MaLR	0.147605	0.111262	0.661167	NoDiff
RLTR13D1	LTR	ERVK	0.147235	0.365085	0.99346	NoDiff
ORR1A1	LTR	MaLR	0.145914	0.242184	0.921179	NoDiff
ETnERV2-int	LTR	ERVK	0.144813	0.391955	0.99346	NoDiff
RNERVK23-int	LTR	ERVK	0.140565	0.203526	0.862555	NoDiff
RMER17D	LTR	ERVK	0.140156	0.653802	0.99346	NoDiff
RLTR1B	LTR	ERV1	0.139067	0.372286	0.99346	NoDiff
MLT2B5	LTR	ERVL	0.132843	0.639113	0.99346	NoDiff
RLTR13D2	LTR	ERVK	0.131194	0.481316	0.99346	NoDiff
RLTR9F	LTR	ERVK	0.129917	0.63066	0.99346	NoDiff
RLTR19C	LTR	ERVK	0.127439	0.547415	0.99346	NoDiff
LTR65	LTR	ERV1	0.123331	0.598402	0.99346	NoDiff
RMER17C-int	LTR	ERVK	0.122956	0.453587	0.99346	NoDiff
MTB-int	LTR	MaLR	0.122483	0.325145	0.99346	NoDiff
MTEa-int	LTR	MaLR	0.122282	0.339525	0.99346	NoDiff
MTEb-int	LTR	MaLR	0.120343	0.454489	0.99346	NoDiff
RLTR1	LTR	ERV1	0.1203	0.617864	0.99346	NoDiff
RLTR20C	LTR	ERVK	0.116872	0.451802	0.99346	NoDiff
LTR86C	LTR	ERVL	0.116396	0.867413	0.99346	NoDiff
RLTR10A	LTR	ERVK	0.113584	0.6337	0.99346	NoDiff
LTR50	LTR	ERVL	0.113542	0.586271	0.99346	NoDiff
RLTR16	LTR	ERVK	0.106996	0.478573	0.99346	NoDiff
RLTR15	LTR	ERVK	0.106767	0.348105	0.99346	NoDiff
RLTR25A	LTR	ERVK	0.106464	0.465939	0.99346	NoDiff
MYSERV16_I-int	LTR	ERVK	0.106366	0.4297	0.99346	NoDiff
RLTR17	LTR	ERVK	0.106202	0.434864	0.99346	NoDiff
RLTR12A	LTR	ERVK	0.103925	0.572874	0.99346	NoDiff
MLT1E	LTR	MaLR	0.100415	0.716065	0.99346	NoDiff
MER87	LTR	ERV1	0.100396	0.870557	0.99346	NoDiff
RLTR24	LTR	ERV1	0.0996336	0.574173	0.99346	NoDiff
ERVL-E-int	LTR	ERVL	0.0976818	0.55574	0.99346	NoDiff
MLT1E3	LTR	MaLR	0.0962571	0.680246	0.99346	NoDiff
RodERV21-int	LTR	ERV1	0.0942179	0.629283	0.99346	NoDiff
ORR1B1	LTR	MaLR	0.0899678	0.449147	0.99346	NoDiff
RLTR41	LTR	ERV1	0.0886593	0.58832	0.99346	NoDiff
RLTR25B	LTR	ERVK	0.0860157	0.478116	0.99346	NoDiff
MurERV4_19-int	LTR	ERVK	0.0858064	0.64115	0.99346	NoDiff
RLTR11B	LTR	ERVK	0.0856992	0.52305	0.99346	NoDiff
MLT1F1	LTR	MaLR	0.0843799	0.651597	0.99346	NoDiff
MLT1G1	LTR	MaLR	0.0837679	0.684569	0.99346	NoDiff
LTR48	LTR	ERV1	0.0834441	0.771069	0.99346	NoDiff
MER88	LTR	ERVL	0.0834171	0.831507	0.99346	NoDiff
MER67B	LTR	ERV1	0.0828544	0.837865	0.99346	NoDiff
MER31A	LTR	ERV1	0.0825421	0.6556	0.99346	NoDiff
RLTR6-int	LTR	ERV1	0.0822122	0.562058	0.99346	NoDiff
MLT1A1	LTR	MaLR	0.0817485	0.684079	0.99346	NoDiff
MLT2B4	LTR	ERVL	0.0799613	0.68458	0.99346	NoDiff
RLTR9D	LTR	ERVK	0.0752486	0.629684	0.99346	NoDiff
RLTR19	LTR	ERVK	0.0745974	0.646817	0.99346	NoDiff
MLT2C2	LTR	ERVL	0.0744201	0.822565	0.99346	NoDiff
ORR1B2	LTR	MaLR	0.0741084	0.501924	0.99346	NoDiff
LTR40c	LTR	ERVL	0.0718178	0.821148	0.99346	NoDiff
RLTR30	LTR	ERV1	0.0697727	0.742279	0.99346	NoDiff
MLT2B2	LTR	ERVL	0.0644248	0.717858	0.99346	NoDiff
RMER2	LTR	ERV1	0.0610498	0.739904	0.99346	NoDiff
LTR83	LTR	ERVL	0.0596358	0.813395	0.99346	NoDiff
RLTR13D3	LTR	ERVK	0.0591791	0.706199	0.99346	NoDiff
RMER6D	LTR	ERVK	0.0582047	0.680876	0.99346	NoDiff
RMER21A	LTR	ERV1	0.0578919	0.669217	0.99346	NoDiff
RMER15	LTR	ERVL	0.0578709	0.557936	0.99346	NoDiff
RLTR13A2	LTR	ERVK	0.057753	0.799473	0.99346	NoDiff
MamGypLTR1b	LTR	Gypsy	0.0573573	0.811951	0.99346	NoDiff
RMER19B	LTR	ERVK	0.0565649	0.618099	0.99346	NoDiff
LTR41	LTR	ERVL	0.0559164	0.824873	0.99346	NoDiff
RLTR28B	LTR	ERVL	0.0551888	0.797706	0.99346	NoDiff
RLTR47_MM	LTR	ERV1	0.0549442	0.877153	0.99346	NoDiff
MER110	LTR	ERV1	0.0549083	0.921305	0.99346	NoDiff
RLTR6_Mm	LTR	ERV1	0.0539445	0.710246	0.99346	NoDiff
LTR78	LTR	ERV1	0.0526697	0.869742	0.99346	NoDiff
ORR1C1	LTR	MaLR	0.051384	0.738373	0.99346	NoDiff
LTR81C	LTR	ERV1?	0.0507885	0.816203	0.99346	NoDiff
LTRIS2	LTR	ERV1	0.047527	0.79533	0.99346	NoDiff
RLTR10C	LTR	ERVK	0.0473385	0.785028	0.99346	NoDiff
MLT2E	LTR	ERVL	0.0472124	0.931112	0.99346	NoDiff
RMER16-int	LTR	ERVK	0.045593	0.791951	0.99346	NoDiff
ORR1A4-int	LTR	MaLR	0.0449877	0.773537	0.99346	NoDiff
RLTR20B3	LTR	ERVK	0.0444021	0.821694	0.99346	NoDiff
ORR1C1-int	LTR	MaLR	0.0434859	0.819277	0.99346	NoDiff
RMER12	LTR	ERVK	0.043026	0.690176	0.99346	NoDiff
LTR53	LTR	ERVL	0.042786	0.93838	0.99346	NoDiff
MLT2B3	LTR	ERVL	0.0426019	0.823872	0.99346	NoDiff
RMER16	LTR	ERVK	0.04214	0.744327	0.99346	NoDiff
MMVL30-int	LTR	ERV1	0.0410141	0.822779	0.99346	NoDiff
IAPLTR2_Mm	LTR	ERVK	0.0406621	0.803847	0.99346	NoDiff
MLT1G	LTR	MaLR	0.0396452	0.8658	0.99346	NoDiff
MLT1F1-int	LTR	MaLR	0.0375901	0.96358	0.99346	NoDiff
LTR16A	LTR	ERVL	0.0374616	0.86805	0.99346	NoDiff
RLTR20B2	LTR	ERVK	0.0364981	0.873011	0.99346	NoDiff
RMER4A	LTR	ERVK	0.0357807	0.744246	0.99346	NoDiff
RLTR45-int	LTR	ERVK	0.0356717	0.804459	0.99346	NoDiff
RLTR11A	LTR	ERVK	0.032511	0.758325	0.99346	NoDiff
LTR81A	LTR	ERV1?	0.03057	0.956169	0.99346	NoDiff
MLT1E2	LTR	MaLR	0.0298658	0.881985	0.99346	NoDiff
RLTR14	LTR	ERV1	0.028959	0.797608	0.99346	NoDiff
MLT1F2-int	LTR	MaLR	0.0247321	0.920492	0.99346	NoDiff
MERVL-int	LTR	ERVL	0.0246983	0.83357	0.99346	NoDiff
MER74A	LTR	ERVL	0.0244907	0.91995	0.99346	NoDiff
RMER6B	LTR	ERVK	0.0243389	0.866944	0.99346	NoDiff
MLT1B	LTR	MaLR	0.0237928	0.823507	0.99346	NoDiff
LTRIS_Mus	LTR	ERV1	0.0209766	0.89162	0.99346	NoDiff
LTR16D2	LTR	ERVL	0.0199651	0.923332	0.99346	NoDiff
MER34A1	LTR	ERV1	0.0180598	0.917811	0.99346	NoDiff
MTE2b	LTR	MaLR	0.0179329	0.858714	0.99346	NoDiff
RMER21B	LTR	ERV1	0.0170857	0.925927	0.99346	NoDiff
LTRIS3	LTR	ERV1	0.0169635	0.950498	0.99346	NoDiff
MT2_Mm	LTR	ERVL	0.0149122	0.926394	0.99346	NoDiff
RLTR44D	LTR	ERVK	0.0146396	0.978171	0.99346	NoDiff
RLTR46	LTR	ERVK	0.0133844	0.94341	0.99346	NoDiff
RMER6C	LTR	ERVK	0.0114793	0.937344	0.99346	NoDiff
BGLII_A	LTR	ERVK	0.0108156	0.969181	0.99346	NoDiff
LTR37A	LTR	ERV1	0.00968424	0.980332	0.99346	NoDiff
MT2B2	LTR	ERVL	0.00914645	0.932923	0.99346	NoDiff
MTC-int	LTR	MaLR	0.00813564	0.944302	0.99346	NoDiff
MER54A	LTR	ERVL	0.00758982	0.970586	0.99346	NoDiff
RLTR12B	LTR	ERVK	0.00738073	0.951893	0.99346	NoDiff
RLTR22_Mus	LTR	ERVK	0.00715112	0.958421	0.99346	NoDiff
LTR75	LTR	ERVL	0.00645201	0.990309	0.99579	NoDiff
MTB_Mm	LTR	MaLR	0.00474922	0.976138	0.99346	NoDiff
MERVL_2A-int	LTR	ERVL	0.000299877	0.997865	0.999299	NoDiff
RMER10A	LTR	ERVL	-0.00263661	0.980753	0.99346	NoDiff
RLTR18-int	LTR	ERVK	-0.0029569	0.987576	0.99579	NoDiff
MER57D	LTR	ERV1	-0.00464396	0.985782	0.99579	NoDiff
MER21B	LTR	ERV1	-0.00630059	0.949561	0.99346	NoDiff
MER77	LTR	ERVL	-0.0073333	0.967392	0.99346	NoDiff
MLT2C1	LTR	ERVL	-0.00933186	0.97633	0.99346	NoDiff
RMER5	LTR	ERV1	-0.00959253	0.938966	0.99346	NoDiff
MER110A	LTR	ERV1	-0.0145623	0.948371	0.99346	NoDiff
RMER17A	LTR	ERVK	-0.0153639	0.923495	0.99346	NoDiff
MT2A	LTR	ERVL	-0.0173695	0.859585	0.99346	NoDiff
RLTR18B	LTR	ERVK	-0.0200487	0.878779	0.99346	NoDiff
LTR33C	LTR	ERVL	-0.0202666	0.933791	0.99346	NoDiff
MLT1E1	LTR	MaLR	-0.0237169	0.925644	0.99346	NoDiff
RMER6A	LTR	ERVK	-0.0261349	0.819219	0.99346	NoDiff
IAPLTR3	LTR	ERVK	-0.0301113	0.947222	0.99346	NoDiff
ORR1D1-int	LTR	MaLR	-0.0308898	0.876148	0.99346	NoDiff
ORR1D2-int	LTR	MaLR	-0.0317686	0.781609	0.99346	NoDiff
HERVL40-int	LTR	ERVL	-0.0355908	0.877727	0.99346	NoDiff
MLT1A0	LTR	MaLR	-0.037583	0.723214	0.99346	NoDiff
MLT1C	LTR	MaLR	-0.0386266	0.732365	0.99346	NoDiff
RLTR14-int	LTR	ERV1	-0.0412022	0.847403	0.99346	NoDiff
IAPLTR1_Mm	LTR	ERVK	-0.0420726	0.822998	0.99346	NoDiff
RLTR10D	LTR	ERVK	-0.0425237	0.845325	0.99346	NoDiff
MTB	LTR	MaLR	-0.0466065	0.647187	0.99346	NoDiff
MamGypLTR1a	LTR	Gypsy	-0.0483963	0.901615	0.99346	NoDiff
ORR1A2	LTR	MaLR	-0.0502035	0.62297	0.99346	NoDiff
MuRRS-int	LTR	ERV1	-0.0523662	0.750988	0.99346	NoDiff
RLTR10E	LTR	ERVK	-0.0551281	0.734763	0.99346	NoDiff
MamGyp-int	LTR	Gypsy	-0.0557662	0.794406	0.99346	NoDiff
RLTR11A2	LTR	ERVK	-0.0557709	0.672708	0.99346	NoDiff
RLTR27	LTR	ERVK	-0.0572597	0.851106	0.99346	NoDiff
MLT1-int	LTR	MaLR	-0.0573989	0.824753	0.99346	NoDiff
RLTR42	LTR	ERVK	-0.0614015	0.858048	0.99346	NoDiff
RLTR13B1	LTR	ERVK	-0.0638347	0.690359	0.99346	NoDiff
MTD-int	LTR	MaLR	-0.0673284	0.636808	0.99346	NoDiff
RLTR18	LTR	ERVK	-0.0720942	0.548815	0.99346	NoDiff
ORR1A4	LTR	MaLR	-0.0723144	0.504989	0.99346	NoDiff
RLTR19-int	LTR	ERVK	-0.0725938	0.652536	0.99346	NoDiff
MLT1J	LTR	MaLR	-0.0728985	0.617539	0.99346	NoDiff
MLT1I	LTR	MaLR	-0.0733899	0.642188	0.99346	NoDiff
RMER10B	LTR	ERVL	-0.0744316	0.561113	0.99346	NoDiff
MLT1J-int	LTR	MaLR	-0.0770984	0.791693	0.99346	NoDiff
RLTR9C	LTR	ERVK	-0.0808406	0.716768	0.99346	NoDiff
MLT1A	LTR	MaLR	-0.0834413	0.587878	0.99346	NoDiff
IAPLTR2a	LTR	ERVK	-0.0840357	0.654422	0.99346	NoDiff
ORR1D1	LTR	MaLR	-0.0846104	0.380292	0.99346	NoDiff
RLTR23	LTR	ERV1	-0.0851629	0.54382	0.99346	NoDiff
MER57E2	LTR	ERV1	-0.0871281	0.818193	0.99346	NoDiff
MER110-int	LTR	ERV1	-0.0883928	0.895704	0.99346	NoDiff
MLT1F-int	LTR	MaLR	-0.0892014	0.693189	0.99346	NoDiff
MLT1K	LTR	MaLR	-0.0915514	0.368444	0.99346	NoDiff
RLTR31A_Mm	LTR	ERVK	-0.0929743	0.555471	0.99346	NoDiff
LTR87	LTR	ERVL?	-0.0944071	0.670012	0.99346	NoDiff
MLT1D-int	LTR	MaLR	-0.0949523	0.806072	0.99346	NoDiff
LTR33	LTR	ERVL	-0.0958673	0.714166	0.99346	NoDiff
RLTR20A1	LTR	ERVK	-0.0987577	0.754099	0.99346	NoDiff
RMER13A	LTR	ERVK	-0.09941	0.55418	0.99346	NoDiff
MER74C	LTR	ERVL	-0.0995032	0.934162	0.99346	NoDiff
LTR82A	LTR	ERVL	-0.0999804	0.710885	0.99346	NoDiff
MLT1J1	LTR	MaLR	-0.105035	0.711781	0.99346	NoDiff
RLTR28	LTR	ERVL	-0.106086	0.392794	0.99346	NoDiff
ORR1D-int	LTR	MaLR	-0.107653	0.55769	0.99346	NoDiff
RMER17C	LTR	ERVK	-0.11022	0.358143	0.99346	NoDiff
MLT1A0-int	LTR	MaLR	-0.111	0.751673	0.99346	NoDiff
MLT1E1A	LTR	MaLR	-0.111011	0.474442	0.99346	NoDiff
BGLII_Mus	LTR	ERVK	-0.113008	0.743334	0.99346	NoDiff
ORR1E	LTR	MaLR	-0.117042	0.187595	0.824131	NoDiff
MLT1L	LTR	MaLR	-0.119061	0.363854	0.99346	NoDiff
IAPEy-int	LTR	ERVK	-0.119584	0.694449	0.99346	NoDiff
RMER17A2	LTR	ERVK	-0.126899	0.392719	0.99346	NoDiff
ORR1A3-int	LTR	MaLR	-0.13341	0.268552	0.966867	NoDiff
MER34B-int	LTR	ERV1	-0.13381	0.48107	0.99346	NoDiff
LTR86B1	LTR	ERVL	-0.138575	0.605575	0.99346	NoDiff
RLTR45	LTR	ERVK	-0.138803	0.603289	0.99346	NoDiff
ORR1A3	LTR	MaLR	-0.14168	0.158678	0.75621	NoDiff
ORR1B2-int	LTR	MaLR	-0.142279	0.517037	0.99346	NoDiff
MLT1H-int	LTR	MaLR	-0.143082	0.472299	0.99346	NoDiff
RMER4B	LTR	ERVK	-0.143162	0.341102	0.99346	NoDiff
MTEa	LTR	MaLR	-0.150211	0.106106	0.661167	NoDiff
IAPEY3-int	LTR	ERVK	-0.150499	0.351049	0.99346	NoDiff
MTEb	LTR	MaLR	-0.150567	0.156372	0.750297	NoDiff
LTR48B	LTR	ERV1	-0.151867	0.642424	0.99346	NoDiff
MLT1H2	LTR	MaLR	-0.157576	0.456846	0.99346	NoDiff
ORR1A1-int	LTR	MaLR	-0.157726	0.760356	0.99346	NoDiff
RLTR13A3	LTR	ERVK	-0.160719	0.543528	0.99346	NoDiff
BGLII	LTR	ERVK	-0.164709	0.379163	0.99346	NoDiff
MER90a	LTR	ERV1	-0.168645	0.531437	0.99346	NoDiff
IAPEY2_LTR	LTR	ERVK	-0.170581	0.568186	0.99346	NoDiff
MLT1G-int	LTR	MaLR	-0.174521	0.867256	0.99346	NoDiff
MLT1M	LTR	MaLR	-0.181149	0.348265	0.99346	NoDiff
MER34	LTR	ERV1	-0.185706	0.486144	0.99346	NoDiff
ERVL-B4-int	LTR	ERVL	-0.188265	0.464591	0.99346	NoDiff
RLTR19A	LTR	ERVK	-0.19296	0.453461	0.99346	NoDiff
RMER19A	LTR	ERVK	-0.199236	0.122871	0.675081	NoDiff
RLTR42-int	LTR	ERVK	-0.199937	0.0971846	0.635321	NoDiff
RLTR9B2	LTR	ERVK	-0.201626	0.547733	0.99346	NoDiff
LTR16B1	LTR	ERVL	-0.207964	0.604124	0.99346	NoDiff
LTR16C	LTR	ERVL	-0.20928	0.398292	0.99346	NoDiff
LTR85c	LTR	Gypsy?	-0.210205	0.590362	0.99346	NoDiff
RLTR26	LTR	ERVK	-0.212219	0.124073	0.675081	NoDiff
MER92C	LTR	ERV1	-0.217393	0.809335	0.99346	NoDiff
MER76	LTR	ERVL	-0.218237	0.482537	0.99346	NoDiff
RLTR13C2	LTR	ERVK	-0.22461	0.153971	0.747282	NoDiff
RLTR10B2	LTR	ERVK	-0.22774	0.369838	0.99346	NoDiff
MER51-int	LTR	ERV1	-0.228096	0.847736	0.99346	NoDiff
MER31B	LTR	ERV1	-0.22938	0.244448	0.92571	NoDiff
MTD	LTR	MaLR	-0.24626	0.00536888	0.0951839	NoDiff
LTR41B	LTR	ERVL	-0.249288	0.399226	0.99346	NoDiff
RLTR40	LTR	ERVK	-0.251786	0.0720274	0.558079	NoDiff
RLTR13A	LTR	ERVK	-0.25312	0.153508	0.747282	NoDiff
RLTR22_Mur	LTR	ERVK	-0.262728	0.236811	0.914036	NoDiff
MMERVK10C-int	LTR	ERVK	-0.263274	0.0323965	0.368334	NoDiff
MTE2a-int	LTR	MaLR	-0.267779	0.107615	0.661167	NoDiff
RMER6-int	LTR	ERVK	-0.268121	0.271429	0.970094	NoDiff
MT2C_Mm	LTR	ERVL	-0.293904	0.0275316	0.323574	NoDiff
MLT2D	LTR	ERVL	-0.297639	0.0863146	0.60594	NoDiff
MLT1C-int	LTR	MaLR	-0.304313	0.245145	0.92571	NoDiff
LTR39	LTR	ERV1	-0.318985	0.318608	0.99346	NoDiff
MER68-int	LTR	ERVL	-0.324833	0.530967	0.99346	NoDiff
MER50B	LTR	ERV1	-0.329844	0.251719	0.933683	NoDiff
ORR1C2	LTR	MaLR	-0.332419	0.00572158	0.0981111	NoDiff
MLT1J2	LTR	MaLR	-0.333286	0.273044	0.970094	NoDiff
LTR69	LTR	ERVL	-0.333374	0.503392	0.99346	NoDiff
MER90	LTR	ERV1	-0.336458	0.36471	0.99346	NoDiff
RLTR13D5	LTR	ERVK	-0.342897	0.0329354	0.370434	NoDiff
LTRIS4	LTR	ERV1	-0.34924	0.0820471	0.592486	NoDiff
BGLII_B	LTR	ERVK	-0.353738	0.0466216	0.436299	NoDiff
LTR16E1	LTR	ERVL	-0.359811	0.390799	0.99346	NoDiff
RLTR20A2	LTR	ERVK	-0.361394	0.12229	0.675081	NoDiff
LTR80A	LTR	ERVL	-0.370424	0.504669	0.99346	NoDiff
RLTR31_Mm	LTR	ERVK	-0.388744	0.00485583	0.0891087	NoDiff
IAP-d-int	LTR	ERVK	-0.390275	0.0860237	0.60594	NoDiff
IAPEY3_LTR	LTR	ERVK	-0.399135	0.15905	0.75621	NoDiff
IAPEY_LTR	LTR	ERVK	-0.40772	0.22262	0.895633	NoDiff
LTR52	LTR	ERVL	-0.428652	0.517954	0.99346	NoDiff
ORR1A2-int	LTR	MaLR	-0.431186	3.26504e-05	0.00100448	NoDiff	**(padj<0.01)
MER57-int	LTR	ERV1	-0.434427	0.367987	0.99346	NoDiff
MuRRS4-int	LTR	ERV1	-0.449769	0.0605261	0.523226	NoDiff
MamGypLTR1d	LTR	Gypsy	-0.460945	0.321767	0.99346	NoDiff
RLTR13B4	LTR	ERVK	-0.461825	0.034264	0.373335	NoDiff
MER57A-int	LTR	ERV1	-0.471721	0.154496	0.747282	NoDiff
MER67C	LTR	ERV1	-0.476994	0.122295	0.675081	NoDiff
MTB_Mm-int	LTR	MaLR	-0.485645	0.0339356	0.373335	NoDiff
LTR55	LTR	ERV	-0.488407	0.375819	0.99346	NoDiff
LTR40b	LTR	ERVL	-0.493869	0.133391	0.701139	NoDiff
MMERGLN-int	LTR	ERV1	-0.509376	0.496554	0.99346	NoDiff
LTR33B	LTR	ERVL	-0.539219	0.0433533	0.431881	NoDiff
MER68	LTR	ERVL	-0.554293	0.00135717	0.0322636	NoDiff	*(padj<0.05)
MER70A	LTR	ERVL	-0.559373	0.275535	0.970402	NoDiff
RLTR13B3	LTR	ERVK	-0.561451	7.71909e-05	0.0023069	NoDiff	**(padj<0.01)
MLT1A-int	LTR	MaLR	-0.648827	0.522181	0.99346	NoDiff
LTR90A	LTR	LTR	-0.673518	0.547182	0.99346	NoDiff
LTR88c	LTR	Genie?	-0.674871	0.468195	0.99346	NoDiff
LTR16B	LTR	ERVL	-0.695197	0.0684435	0.551251	NoDiff
MER52-int	LTR	ERV1	-0.712183	0.0931781	0.633778	NoDiff
RLTR43A	LTR	ERVK	-0.765758	0.123365	0.675081	NoDiff
MER49	LTR	ERV1	-0.791542	0.199404	0.856744	NoDiff
MLT1G3-int	LTR	MaLR	-0.941407	0.297901	0.99346	NoDiff
MamGypLTR3	LTR	Gypsy	-0.976936	0.142035	0.717724	NoDiff
LTR32	LTR	ERVL	-1.08586	0.111684	0.661167	NoDiff
MER92A	LTR	ERV1	-1.3171	0.359759	0.99346	NoDiff
LTR64	LTR	ERV1	-1.38729	0.298098	0.99346	NoDiff
LTR44	LTR	ERV1	-1.40504	0.264498	0.960643	NoDiff
LTR86B2	LTR	ERVL	-1.54958	0.168603	0.79441	NoDiff
MLT1H2-int	LTR	MaLR	-1.61676	0.0964331	0.635321	NoDiff
MER57E1	LTR	ERV1	-1.96204	0.082041	0.592486	NoDiff
LTR81B	LTR	ERV1?	-0.66697	0.000431764	0.0115801	Down	*(padj<0.05)
MER89	LTR	ERV1	-0.927413	0.00272582	0.0580618	Down
MTE-int	LTR	MaLR	-0.991316	5.16745e-11	3.1795e-09	Down	**(padj<0.01)
RLTR10-int	LTR	ERVK	-1.03227	1.59952e-09	9.29499e-08	Down	**(padj<0.01)
RLTR10	LTR	ERVK	-1.10823	6.37827e-09	3.33583e-07	Down	**(padj<0.01)
MTC	LTR	MaLR	-1.1085	4.02903e-15	3.24182e-13	Down	**(padj<0.01)
MamGypLTR2b	LTR	Gypsy	-1.31862	2.33568e-05	0.000788103	Down	**(padj<0.01)
RLTR9A2	LTR	ERVK	-1.59326	5.20399e-06	0.000187703	Down	**(padj<0.01)
MER73	LTR	ERVL	-1.71842	0.00442489	0.0857117	Down
RLTR13D6	LTR	ERVK	-1.78557	7.45368e-18	7.79654e-16	Down	**(padj<0.01)
MLT1F2	LTR	MaLR	-1.9119	9.31589e-35	3.24814e-32	Down	**(padj<0.01)
MT2B	LTR	ERVL	-2.05434	1.04086e-18	2.17749e-16	Down	**(padj<0.01)
MER72	LTR	ERV1	-2.27446	0.00115611	0.0287926	Down	*(padj<0.05)
LTR16A1	LTR	ERVL	-2.48232	2.7639e-14	1.92736e-12	Down	**(padj<0.01)
RLTR10B	LTR	ERVK	-2.49398	1.87772e-13	1.22756e-11	Down	**(padj<0.01)
MER54B	LTR	ERVL	-2.75365	3.62602e-16	3.16068e-14	Down	**(padj<0.01)

## Sheet: Figure S2h
repeatMasker repName	wt.rep1	wt.rep2	wt.rep3	arid1a.ko.rep1	arid1a.ko.rep2
IAPLTR4_I	2.26802	2.24917	1.74918	3.36402	2.90979
MER92B	5.31478	5.8616	5.44328	5.98679	6.51758
RLTR1B-int	8.59187	8.51727	8.48463	9.80177	9.24251
RLTR1D	5.86417	5.89232	5.77421	7.53944	7.29795
RLTR9B	6.77839	6.72948	6.36593	6.84255	7.59613
RLTRETN_Mm	8.78524	9.19325	9.13112	9.32341	10.0794
RMER12B	9.13943	9.64948	9.46705	10.7625	11.5081
RMER13B	8.99222	8.98337	9.00583	9.94601	9.65765
RMER17A-int	4.88873	5.34435	5.18686	5.60906	5.82463
RMER17D2	6.46183	6.71809	6.97921	6.98043	7.71476
RNLTR23	4.61682	4.9164	5.06492	5.20384	5.66538
LTR16A1	6.58165	7.35838	7.50046	4.25923	5.11936
LTR81B	6.80326	7.02115	6.7688	5.94593	6.39093
MamGypLTR2b	6.51297	6.69504	6.06881	4.55926	5.57864
MER54B	7.47956	7.11096	6.65507	4.5861	4.08675
MER72	3.21247	3.75634	3.38497	1.68408	1.47345
MER73	3.77843	3.66441	4.13189	2.75589	1.47345
MER89	6.97357	6.80138	6.03024	5.69786	5.69867
MLT1F2	10.3942	10.3525	10.1525	8.37555	8.31766
MT2B	12.9222	12.2346	12.4616	10.4924	10.4591
MTC	13.3065	13.1467	13.0113	11.9216	12.1036
MTE-int	10.7227	10.7066	10.4876	9.35399	9.85786
RLTR10	9.00121	8.85799	8.63361	7.38372	7.98477
RLTR10-int	9.91584	9.84928	9.66575	8.42284	9.03989
RLTR10B	5.84833	5.72036	5.59196	3.23431	3.38909
RLTR13D6	9.64949	9.34068	9.3348	7.74394	7.47167
RLTR9A2	7.23956	6.3414	6.97921	5.51443	4.96377
