# Supplementary material for: ARID1A loss derepresses a group of human endogenous retrovirus-H loci to modulate BRD4-dependent transcription
Source: Nat Commun. 2022 Jun 17;13:3501. doi: 10.1038/s41467-022-31197-4 (PMC9205910; doi:10.1038/s41467-022-31197-4)
Supplement: Supplementary file 6 — Supplementary Data 3 [file 41467_2022_31197_MOESM6_ESM.xlsx]

## Sheet: Figure 3a
repeat class	LCPM mean
	WT	ARID1B KD	ARID1A KO	ARID1A KO and ARID1B KD
DNA Transposons	15.5107	15.4472	15.3944	15.2864
LTR retrotransposons	16.255	16.1894	16.6724	16.3978
Non-LTR retrotransposons	18.9261	18.9376	18.8579	18.8138
rRNAs	16.8612	16.959	16.9509	17.2695
Satellites	14.4097	14.29	14.3825	14.3814
scRNAs	8.43309	8.38225	8.18767	8.04473
Simple repeats	17.6355	17.5626	17.5737	17.6201
snRNAs	8.62514	8.52652	8.56335	8.68038
tRNAs	12.2847	12.3258	12.2986	11.7183
Unclassified	14.7008	14.6372	14.6806	14.7556

## Sheet: Figure 3b-3c
repName	LCPM mean
	WT	ARID1B KD	ARID1A KO	ARID1A KO and ARID1B KD
ERV24_Prim	4.41525	4.51614	4.70061	4.4105
ERV24B_Prim	3.98525	3.40457	3.96988	3.25895
ERV3-16A3_I	8.68071	8.46276	8.73132	8.57103
ERV3-16A3_LTR	5.7645	5.61296	5.56351	5.4827
ERVL-B4	8.94965	8.9379	8.56815	8.36786
ERVL-E	8.58409	8.33611	8.53938	8.27946
ERVL	5.5846	5.40516	5.52103	5.35936
ERVL47	2.15555	2.52411	2.26325	2.73739
HARLEQUIN	7.50488	7.28569	7.2506	7.09147
HERV-Fc1	4.71813	4.56517	3.74195	4.11068
HERV-Fc1_LTR1	2.11887	2.09099	0.821002	1.74424
HERV-Fc1_LTR2	0	0	0	0
HERV-Fc1_LTR3	0	0.242187	0.726528	0.56346
HERV-Fc2	0.889046	0.910908	0.601885	0.967566
HERV-Fc2_LTR	0	0	0	0
HERV1_I	1.8588	1.52152	1.65956	1.5191
HERV1_LTRa	1.78428	1.5742	2.01862	1.74816
HERV1_LTRb	0.327968	0.85207	1.45979	1.04477
HERV1_LTRc	0.889046	1.06939	0.821002	1.04477
HERV1_LTRd	0.738615	0.729916	0.593798	0.929304
HERV1_LTRe	0.661737	0	0.636988	0.289195
HERV15I	5.06911	5.26484	4.48654	4.37784
HERV16	5.94283	5.58548	5.73329	5.55421
HERV17	6.96941	6.8993	6.72652	6.60813
HERV3	7.0676	6.90305	6.36891	6.25144
HERV30I	3.60656	3.68343	3.44172	3.70091
HERV35I	4.55406	4.45542	4.64659	4.11764
HERV4_I	7.27358	7.07437	7.62105	7.34447
HERV9	5.50336	5.17092	5.10469	4.96225
HERV9N-int	5.52173	5.45917	5.15918	4.52048
HERV9NC-int	7.02	7.00392	6.89913	6.70818
HERVE	7.82271	7.73147	7.7311	7.43043
HERVE_a	3.71907	3.17768	3.49386	2.89604
HERVFH19I	3.62588	3.34738	4.99508	5.21812
HERVFH21I	5.97232	5.87948	5.97576	6.00606
HERVH	13.5471	13.6179	15.1506	14.7129
HERVH48I	5.47303	5.37501	4.66652	4.62367
HERVI	3.54565	3.21934	3.43828	3.13928
HERVIP10B3-int	8.09837	8.07872	7.63014	7.68731
HERVIP10F	7.78107	7.80839	7.25905	6.61241
HERVIP10FH	7.93269	7.8749	8.06372	7.51544
HERVK	6.23796	6.44154	6.32372	6.09429
HERVK11I	5.42371	5.23105	5.27609	5.27823
HERVK11DI	2.03965	1.55082	2.04828	2.48659
HERVK13I	4.90732	5.01601	5.50232	5.52737
HERV-K14I	5.77378	5.26971	5.18899	5.23952
HERV-K14CI	2.41947	2.61632	2.08862	1.77149
HERVK22I	6.96748	6.90852	6.79177	6.84594
HERVK3I	7.89962	7.92821	7.62345	7.77068
HERVK9I	8.29753	8.39343	8.28083	8.32061
HERVKC4	2.40367	2.24801	2.62717	2.25926
HERVL	7.58504	7.47621	7.64886	7.59402
HERVL18-int	5.67041	5.53658	4.80082	4.84027
HERVL32-int	1.85051	1.5742	1.65956	2.03562
HERVL_40	7.40829	7.52041	7.32514	6.8485
HERVL66I	3.45882	3.31231	3.37301	3.42255
HERVL74	6.27946	6.00687	6.77011	7.1088
HERVP71A_I	4.4072	4.51463	4.32601	4.16637
HERVS71	4.84006	4.65909	4.4731	4.60198
HUERS-P1	6.12301	6.01925	6.23845	5.81655
HUERS-P2	3.82823	3.90905	3.63842	3.41507
HUERS-P3	9.61265	9.62646	9.89802	9.43192
HUERS-P3B	5.70552	5.52381	5.61387	4.925
LOR1I	7.92193	7.9211	7.93091	7.83901
LOR1a	5.26617	5.35923	5.64643	5.35152
LOR1b	5.63942	5.24023	5.57251	5.26912
LTR06	5.78974	5.91404	5.51651	6.05095
LTR1	3.66418	3.48592	4.19027	3.98196
LTR101_Mam	4.85703	5.12745	4.98549	4.89835
LTR102_Mam	4.77036	4.90958	5.00378	4.6876
LTR103_Mam	4.19478	3.64595	4.35516	3.46406
LTR103b_Mam	4.23886	4.17773	4.28847	4.05544
LTR104_Mam	5.37641	5.4789	5.45337	5.41831
LTR105_Mam	4.48434	4.49726	4.43425	4.46954
LTR106_Mam	3.95479	3.69094	3.95835	3.39409
LTR107_Mam	3.76771	3.00517	3.5584	3.45066
LTR108a_Mam	3.99377	4.36034	3.78538	3.94627
LTR108b_Mam	0.784308	0.284324	1.2589	0.992586
LTR108c_Mam	0.186019	0	0.787763	0
LTR108d_Mam	0.886365	0.242187	1.05794	0.4725
LTR108e_Mam	1.13456	1.21396	1.82174	0.967566
LTR109A2	0.333769	0	0.65215	0
LTR10A	6.31521	6.29933	5.90815	5.5957
LTR10B	2.49175	1.9608	1.92207	2.69825
LTR10B1	5.52143	4.98769	4.39657	4.78359
LTR10B2	2.41947	2.09957	1.7658	2.53029
LTR10C	6.7579	6.69266	6.1164	5.8159
LTR10D	4.61012	4.40868	5.00851	4.3491
LTR10E	4.22865	4.58645	4.41435	4.20315
LTR10F	5.01216	5.06955	5.14093	4.80546
LTR10G	3.81419	4.06245	4.31885	3.91384
LTR12	5.89533	5.62322	6.07408	5.91715
LTR12_	5.87542	5.59727	5.7553	5.1832
LTR12B	4.90954	4.69998	4.73715	4.49028
LTR12C	9.8645	9.77862	9.76972	9.70417
LTR12D	6.36701	6.20293	6.1142	5.73281
LTR12E	5.8166	5.81933	5.67372	6.11673
LTR12F	5.18981	5.11976	5.06522	5.14962
LTR13	8.70963	8.67706	8.43131	8.55286
LTR13_	3.78189	3.55577	3.43671	3.79572
LTR13A	6.87685	7.01805	6.95994	6.73789
LTR14	3.80132	3.63452	4.09543	4.12747
LTR14A	4.18938	4.3479	4.19479	4.02548
LTR14B	6.26726	6.11728	6.13139	5.8881
LTR14C	1.53023	1.33434	1.28727	1.36912
LTR15	7.52707	7.43697	7.43723	7.33991
LTR16	6.25781	6.01248	6.34393	6.47592
LTR16A	7.39213	7.30624	7.61041	7.42406
LTR16A1	7.85597	7.62063	7.74022	7.55782
LTR16A2	6.09341	5.87091	6.2016	5.90076
LTR16B	5.52604	5.44831	5.48186	5.31488
LTR16B1	6.00309	5.81	5.73404	5.91799
LTR16B2	5.83646	5.7355	5.85617	5.82818
LTR16C	7.99042	7.91948	8.11763	8.13366
LTR16D	4.58113	4.75908	4.66061	4.44686
LTR16D1	7.25848	6.97634	7.42733	7.40721
LTR16D2	2.46154	2.38361	2.74718	2.17674
LTR16E1	6.79399	6.691	6.88051	6.92583
LTR16E2	6.86715	6.68372	6.68333	6.67836
LTR17	7.30496	7.18699	7.55315	7.35094
LTR18A	3.47092	3.10563	2.68667	2.89604
LTR18B	5.28793	4.86523	5.1786	4.85719
LTR18C	4.79276	4.49726	2.79235	2.34778
LTR19-int	5.35097	5.35242	5.51048	5.19288
LTR19A	6.65958	6.41193	6.83272	6.74005
LTR19B	5.55207	5.3649	5.37399	5.64789
LTR19C	4.70712	4.5738	4.5889	4.7247
LTR1A1	4.9175	4.88599	4.83642	4.70184
LTR1A2	6.73863	6.68777	6.7772	6.62199
LTR1B	7.03532	6.96519	6.36595	6.33852
LTR1B0	3.52465	3.32363	3.23299	3.71406
LTR1B1	2.9157	2.6971	3.33882	2.86116
LTR1C	2.30482	2.35621	3.08381	2.43194
LTR1C1	2.09868	1.84772	2.54384	1.5585
LTR1C3	1.37615	0.85207	1.39352	1.52445
LTR1D	5.10077	5.0242	5.23678	5.02281
LTR1D1	3.81433	3.86992	4.47701	4.08422
LTR1E	3.32881	2.97406	3.29476	3.45066
LTR1F	2.48311	2.45582	2.28257	2.53029
LTR1F1	2.39946	2.10287	2.91701	2.33721
LTR1F2	2.39307	2.5009	2.36556	2.80074
LTR2	6.27966	6.10901	6.0452	5.88544
LTR21A	7.10202	7.15247	6.96251	6.85298
LTR21B	3.34493	2.7715	3.45465	3.48241
LTR21C	0.327968	0	0.787763	0.4725
LTR22	2.83492	2.09957	2.25197	2.69772
LTR22A	3.02091	2.93305	2.99196	3.61157
LTR22B	3.44329	3.46725	3.16893	3.3856
LTR22B1	5.47746	5.58943	5.00912	4.41232
LTR22B2	0.784308	0.729916	0.636988	0.289195
LTR22C	1.64238	1.74559	1.4146	1.90109
LTR22C0	2.03802	2.91217	2.44062	2.32596
LTR22C2	0.980486	0.567747	1.18438	0.929304
LTR22E	5.66428	5.64187	5.59626	5.60223
LTR23	4.94516	4.81008	5.11385	4.97976
LTR23-int	2.15463	2.46164	3.00737	1.85665
LTR24	5.29691	5.20101	4.93184	5.25658
LTR24B	4.48096	4.42776	4.5807	4.1422
LTR24C	4.39753	3.8792	4.15192	3.76987
LTR25	6.08271	5.7424	5.38057	5.52548
LTR25-int	4.92386	4.60209	4.96934	4.76805
LTR26	4.84898	4.77839	5.59337	5.33035
LTR26B	1.87973	2.15338	2.91685	2.53306
LTR26C	4.68549	4.65215	5.07719	4.51481
LTR26D	3.23164	3.01536	3.22364	2.74694
LTR26E	5.21141	5.31566	4.34224	4.27313
LTR27	2.58697	2.0153	2.12389	1.62042
LTR2752	3.93988	3.47651	3.53245	4.1274
LTR27B	4.74188	5.09439	5.41493	5.45368
LTR27C	3.40747	3.25541	3.1962	3.48519
LTR27D	2.59165	2.141	2.18477	1.85665
LTR27E	3.91012	3.80642	3.99507	3.49376
LTR28	2.8697	3.07247	2.82222	2.79439
LTR28B	3.45448	3.29057	3.10999	3.39963
LTR28C	5.68568	5.51455	5.34004	5.04309
LTR29	5.63039	5.43309	5.69074	5.45102
LTR2B	6.75833	6.65815	6.24823	6.18519
LTR2C	6.12751	5.72854	5.89143	6.05393
LTR3	6.53519	6.42092	6.19381	6.4805
LTR30	4.15321	4.37925	3.90488	4.33875
LTR31	3.9645	3.75635	4.2433	3.73196
LTR32	6.36585	6.1451	6.11033	5.81102
LTR33	8.90544	8.76537	8.79129	8.80213
LTR33A	7.13673	7.08711	7.26081	7.41406
LTR33A_	6.95946	6.82285	7.03435	6.8038
LTR33B	7.56194	7.64996	7.55929	7.42086
LTR33C	5.50867	5.37536	5.60922	5.23938
LTR34	3.32881	3.57762	3.53841	3.48581
LTR35	5.07553	4.93783	4.37088	4.41877
LTR35A	2.30482	1.76755	2.62498	2.87921
LTR35B	5.62954	5.33149	4.97976	5.06716
LTR36	4.34886	4.1241	4.76096	3.99374
LTR37-int	6.4315	6.23073	6.11711	6.19507
LTR37A	5.74118	5.73453	5.87294	5.60769
LTR37B	6.45772	6.68171	7.44556	7.10191
LTR38	3.41962	3.63011	4.73329	4.05199
LTR38-int	1.96712	1.31811	1.3235	1.94134
LTR38A1	2.63209	1.68	2.35473	1.74816
LTR38B	3.78561	2.91217	3.67913	3.24617
LTR38C	3.16696	2.8816	3.0349	3.1891
LTR39	8.09071	7.9101	7.79841	7.7022
LTR39-int	2.09868	1.77277	1.81433	1.94134
LTR3A	5.94969	5.79446	6.13803	5.97574
LTR3B	2.79718	2.22527	2.19802	1.61151
LTR3B_	4.05559	4.29977	4.05797	3.90705
LTR4	5.22395	5.00273	5.03574	3.73758
LTR40A	5.91874	5.52552	5.78846	5.34244
LTR40A1	5.66069	5.67373	5.71826	5.308
LTR40B	6.71399	6.86171	5.94861	6.16671
LTR40C	5.8369	5.89756	6.06762	5.71052
LTR41	7.45113	7.34255	7.35539	7.49112
LTR41B	9.14536	9.23462	8.43342	8.5578
LTR41C	5.29476	4.88037	5.31943	4.97644
LTR42	6.02151	5.79754	6.54841	6.5066
LTR43	5.41784	5.54818	5.40489	5.17391
LTR43_I	4.52138	4.34499	4.46661	4.58613
LTR43B	2.9176	2.92055	3.1962	2.89643
LTR44	3.27429	2.65742	3.17844	3.02946
LTR45	3.29997	2.96584	2.53539	2.69261
LTR45B	4.84296	4.86955	4.88134	4.41269
LTR45C	5.35465	5.08305	5.49138	5.20412
LTR46	4.99081	5.00578	5.13271	4.86712
LTR46-int	6.07342	6.13496	5.92743	5.58523
LTR47A	5.51835	5.2264	5.51123	5.46437
LTR47A2	5.08025	4.92429	5.00494	5.09486
LTR47B	2.79718	2.54591	2.90529	2.33807
LTR47B2	2.82374	2.79171	3.1203	2.64011
LTR47B3	2.53393	2.54591	3.00049	2.39768
LTR47B4	3.21448	3.04313	3.15142	3.29766
LTR48	5.69118	5.36546	5.68386	5.38474
LTR48B	7.18166	7.00491	7.95004	7.84521
LTR49	7.02207	6.93007	6.84328	6.80039
LTR49-int	6.02896	5.89609	6.30233	6.05558
LTR5	3.67628	3.47214	2.65856	2.53029
LTR5_Hs	7.37088	7.30851	7.39677	7.35669
LTR50	7.39314	7.44493	7.47217	7.33819
LTR51	3.8813	4.01356	4.32539	4.21536
LTR52	6.68209	6.62808	6.6572	6.61747
LTR52-int	4.26226	3.76094	4.25373	3.86907
LTR53	4.7692	5.03231	4.67327	4.53284
LTR53-int	6.02829	6.05836	5.84783	5.73187
LTR53B	3.19339	3.06171	2.96542	2.94009
LTR54	5.52163	5.17749	5.26278	5.03917
LTR54B	5.82448	5.48917	6.02145	5.90728
LTR55	4.09706	3.97236	4.23924	3.8258
LTR56	6.03229	5.86509	6.36022	5.92516
LTR57	4.52088	4.41412	4.45541	4.5272
LTR57-int	4.3082	4.30855	3.75677	3.81685
LTR58	4.46543	4.62446	4.21001	3.64312
LTR59	2.01624	2.29097	2.25843	2.35354
LTR5A	7.32222	7.30229	7.20407	7.3348
LTR5B	7.91613	7.74801	7.8499	7.83159
LTR60	1.91117	1.75423	2.01523	1.85496
LTR60B	3.04773	2.91665	3.1962	3.21791
LTR61	5.41147	5.48923	5.40588	5.31528
LTR62	5.16067	5.04789	5.36153	5.07247
LTR64	5.18315	5.1486	5.61956	5.29008
LTR65	4.6152	4.65532	4.65397	4.48298
LTR66	4.6295	4.65228	4.17504	4.29489
LTR67B	7.77725	7.76864	7.999	7.95595
LTR68	2.93389	3.36571	3.69429	2.86116
LTR69	2.7098	1.73771	2.94287	1.52445
LTR6A	10.2262	10.1772	9.84176	9.6637
LTR6B	3.53049	3.61944	3.98179	4.01582
LTR7	9.44643	9.55687	11.0963	10.596
LTR70	2.45629	3.19552	2.53539	2.77871
LTR71A	3.18599	2.82468	2.96783	2.62902
LTR71B	4.14242	3.34738	3.98481	3.8366
LTR72	4.49235	4.27747	3.64203	3.89175
LTR72B	3.62588	3.6477	4.00246	3.81072
LTR73	5.43365	5.08733	5.27349	4.97791
LTR75	5.23656	4.92542	4.9626	5.19839
LTR75_1	2.79249	2.72572	2.92088	3.55406
LTR75B	2.53598	2.4245	1.73322	1.25064
LTR76	5.19758	5.11976	5.31758	5.22552
LTR77	3.44539	3.36571	3.06472	2.83632
LTR78	8.57083	8.59917	8.43345	8.12193
LTR78B	6.46899	6.24032	6.5829	6.4968
LTR79	7.30473	7.105	7.22712	6.98575
LTR7A	0.186019	0.526511	0.446137	0.56346
LTR7B	7.81294	7.68209	7.8718	7.31137
LTR7C	8.5112	8.24021	7.58551	7.00561
LTR7Y	9.54972	9.85242	11.7051	10.7561
LTR8	8.6432	8.66486	8.70014	8.41798
LTR80A	3.08843	3.22326	3.73533	3.24722
LTR80B	2.8697	2.73937	3.62171	2.9369
LTR81	2.79989	2.4245	2.45239	2.11899
LTR81A	5.36484	5.09789	5.21512	5.39459
LTR81AB	2.06695	1.52768	2.07003	1.52445
LTR81B	5.18783	4.9048	5.27494	5.33942
LTR81C	3.4417	2.96584	3.41502	2.98473
LTR82A	5.8298	5.52193	5.88498	5.75705
LTR82B	6.35977	6.40215	6.56424	6.52126
LTR83	6.47789	6.50169	6.31454	6.10169
LTR84a	4.97468	4.88253	5.00564	5.05904
LTR84b	5.60529	5.49587	5.4292	5.4273
LTR85a	6.67754	6.63488	6.05664	5.89313
LTR85b	4.55301	4.30855	4.42461	4.50269
LTR85c	5.73328	5.56087	5.48146	5.06994
LTR86A1	5.27311	5.35712	5.58178	5.29978
LTR86A2	3.81675	3.32254	3.44079	3.22605
LTR86B1	4.58936	4.5881	4.64274	4.75373
LTR86B2	3.23782	2.73143	3.12139	1.83285
LTR86C	3.69229	3.19552	3.4531	3.20391
LTR87	7.16735	7.32981	7.00845	7.05651
LTR88a	4.14783	4.26186	4.74392	3.96633
LTR88b	5.31652	5.01329	5.20528	5.10452
LTR88c	4.1115	4.0508	4.22214	4.02548
LTR89	7.19302	7.25132	6.87127	6.94549
LTR8A	8.26121	8.21556	8.15676	7.92577
LTR8B	6.67449	6.62171	6.7578	6.69268
LTR9	5.90714	5.84905	5.81094	5.51379
LTR90A	5.05601	5.04973	4.84903	4.34398
LTR90B	3.51315	3.83463	3.85876	4.0211
LTR91	2.5963	2.19649	1.87365	0.967566
LTR9A1	4.48457	4.40282	4.72164	4.34563
LTR9B	6.08274	5.813	6.04074	5.72593
LTR9C	3.32808	2.86264	3.18169	2.01712
LTR9D	5.55592	5.23788	5.47743	5.46977
MamGyp-int	8.4305	8.41757	8.47519	8.71318
MamGypLTR1a	4.38078	4.63948	4.74052	4.34653
MamGypLTR1b	8.62555	8.47693	8.01674	8.15171
MamGypLTR1c	4.82738	4.97198	4.88721	4.8998
MamGypLTR1d	3.57675	3.49264	3.85744	3.51999
MamGypLTR2b	4.46543	4.15649	3.82254	3.74623
MamGypLTR2c	3.91159	3.9056	4.30853	4.20418
MamGypLTR3	5.40511	5.32401	5.53413	4.78824
MamGypLTR3a	5.00602	4.75334	4.96862	4.86257
MamGypsy2-I	5.72586	5.64992	5.53094	5.2549
MamGypsy2-LTR	4.44276	3.85433	4.56167	4.47996
MamRep1151	6.17508	6.06631	6.53332	6.26236
MamRep1527	5.42683	5.18686	5.65345	5.54072
MER101	3.84131	3.85222	3.79654	3.86464
MER101_I	7.51089	7.37856	7.23606	6.88577
MER101B	2.35524	1.74559	2.58414	2.02303
MER110	4.26888	3.9312	4.26474	3.82533
MER110I	3.47129	3.77635	3.99543	3.14053
MER110A	4.37701	4.56008	4.94517	4.74182
MER11A	6.42176	6.49137	6.37295	6.22161
MER11B	8.11288	7.85308	7.6634	7.56013
MER11C	7.78678	7.85969	7.73431	7.54812
MER11D	4.37529	4.10776	4.82981	4.08384
MER21I	5.85169	5.71402	5.85739	5.71788
MER21A	8.22687	8.136	8.20746	7.98544
MER21B	8.11445	7.93298	8.05793	7.87429
MER21C	9.6447	9.51228	9.64118	9.36552
MER31_I	6.79991	6.71565	6.5009	6.15088
MER31A	7.57297	7.17138	7.2995	7.26803
MER31B	7.26849	7.17293	6.94029	6.61915
MER34	6.15587	6.0184	6.40718	5.99571
MER34-int	7.67881	7.61554	6.27893	6.57456
MER34A	5.46157	5.33116	5.55954	5.37816
MER34A1	6.6965	6.63899	6.59099	6.19181
MER34B	5.34791	5.42287	5.5184	5.17339
MER34B_I	10.2083	10.1256	10.0098	9.72651
MER34C	2.64102	2.33228	3.08841	3.06627
MER34C_	5.26712	5.3288	5.23609	4.87049
MER34C2	6.43762	6.28997	6.32153	6.35966
MER34D	2.96408	2.73143	2.67727	2.89811
MER39	6.82282	6.61583	7.08451	6.74502
MER39B	6.11645	5.76934	6.26088	5.93296
MER4I	8.01111	7.77143	8.14573	8.01122
MER41I	6.99519	6.86662	7.0484	6.67456
MER41A	7.4021	7.14897	7.34855	7.21937
MER41B	7.3882	7.35121	7.56972	7.58415
MER41C	4.9723	4.94652	4.98594	5.03312
MER41D	5.26812	4.95863	5.38011	5.35321
MER41E	5.14667	5.20954	5.09275	4.94434
MER41G	5.01321	4.61261	4.73501	4.70161
MER48	4.00879	4.39169	3.68116	3.86907
MER49	8.32155	8.13286	8.23274	8.08465
MER4A	7.64852	7.547	7.61641	7.34591
MER4A1	7.16429	6.95236	7.13637	6.84746
MER4A1_	6.17854	6.34877	6.01382	5.76673
MER4B	6.31718	6.09516	6.47615	6.24635
MER4BI	6.85937	6.71473	6.74505	6.66099
MER4C	5.40108	5.1388	5.09659	5.24861
MER4CL34	5.97143	5.98756	6.14622	6.0057
MER4D	5.99642	5.76595	5.95997	5.60211
MER4D0	6.45467	6.0809	6.47969	6.38197
MER4D1	6.4812	6.52775	6.3848	6.12969
MER4E	5.46925	5.25056	5.69662	5.21037
MER4E1	6.38859	6.27102	6.11881	5.97372
MER50	7.04362	6.9125	7.23726	7.0612
MER50I	4.84827	4.76247	4.9633	4.68229
MER50B	5.234	4.63485	4.91096	4.60681
MER50C	2.53598	2.71408	2.43999	2.24259
MER51I	5.71667	5.5663	5.70157	5.84128
MER51A	6.86738	6.74043	6.83826	6.79492
MER51B	5.61759	5.34451	5.79201	5.59682
MER51C	4.96611	4.86943	4.78472	4.83578
MER51D	2.69648	2.33228	3.02676	3.15199
MER51E	3.36268	3.05804	2.84845	3.39963
MER52-int	3.45085	3.52814	3.96147	3.79187
MER52A	7.47965	7.48234	8.06521	8.45825
MER52C	5.65226	5.48822	5.5951	5.82231
MER52D	7.08584	6.9944	6.72071	6.54256
MER54A	6.41648	6.21812	6.78791	6.65842
MER54B	5.89854	5.85264	5.77804	5.58493
MER57I	6.48613	6.30255	6.55229	6.20906
MER57A_I	8.60692	8.57042	8.37706	7.89244
MER57A1	5.54081	5.51955	5.86558	5.75944
MER57B1	5.47104	5.32027	5.46657	5.36244
MER57B2	6.40652	6.55725	6.47483	6.56029
MER57C1	5.61475	5.74058	5.52612	5.1082
MER57C2	3.42486	3.20414	3.33981	2.98473
MER57D	5.00933	4.5342	4.42357	3.89791
MER57E1	4.63218	4.01274	4.33906	4.363
MER57E2	1.73004	2.24332	1.7658	1.41062
MER57E3	4.35002	4.04516	4.09097	4.36178
MER57F	5.47516	5.17352	5.29264	5.07671
MER61I	6.48627	6.34833	6.74485	6.516
MER61A	6.12402	6.11029	6.05123	5.97613
MER61B	4.9459	5.17262	5.33371	5.12229
MER61C	4.68665	4.80452	5.4319	5.34642
MER61D	3.45039	3.8028	3.63502	3.81583
MER61E	4.08761	3.57253	3.84951	3.74544
MER61F	2.33777	2.92055	2.99166	2.80029
MER65I	7.99017	7.96863	7.73091	7.50935
MER65A	6.60275	6.5969	6.79864	6.73181
MER65B	3.18274	3.43529	3.05532	3.1891
MER65C	8.36842	7.9982	7.84149	7.73998
MER65D	5.07805	4.52606	4.63917	4.89625
MER66_I	6.27551	6.25416	6.38033	6.15886
MER66A	5.32566	4.96185	5.24118	4.70274
MER66B	6.5678	6.60686	6.481	6.62731
MER66C	4.89418	4.16848	4.81664	4.42968
MER66D	2.60345	2.38037	2.78771	2.2695
MER67A	5.58903	5.60265	5.27792	5.11056
MER67B	6.09689	5.95147	5.95084	5.8442
MER67C	6.92913	6.63526	6.85316	6.45497
MER67D	4.67515	4.7021	4.61893	4.83801
MER68	9.29314	9.36173	9.93518	9.82011
MER68_I	6.53769	6.44285	6.75305	6.69635
MER68B	5.51303	5.36364	5.53741	5.37841
MER68C	2.89426	2.88048	3.09108	2.3002
MER70_I	4.25944	4.32832	4.21721	4.47186
MER70A	3.86839	3.87304	3.79419	3.419
MER70B	4.23644	4.29714	4.13666	4.02478
MER70C	3.18139	3.18138	3.26008	3.18685
MER72	6.21565	5.87839	5.85542	5.57862
MER72B	3.04786	2.24332	2.56913	2.89986
MER73	3.72882	3.27573	3.89407	2.98617
MER74A	6.93303	6.7113	6.77162	6.95771
MER74B	6.36841	6.09548	6.56323	6.74558
MER74C	3.20193	3.02893	2.5895	3.10203
MER76	7.11435	7.12426	6.83998	7.02998
MER76-int	2.51329	1.87545	2.28257	2.23863
MER77	8.62009	8.58723	8.04413	7.87322
MER77B	6.23478	6.12817	6.24983	6.09595
MER83	4.72125	4.25648	4.8068	4.2912
MER83AI	2.73566	1.87545	2.70359	2.24259
MER83B	4.64226	4.63929	4.65884	4.70326
MER83BI	2.83131	2.79297	3.33729	3.32673
MER83C	1.71306	1.3692	2.19846	1.75674
MER84	5.19366	5.03679	5.41163	4.91163
MER84I	1.35919	1.52768	1.58579	1.28287
MER87	3.62254	3.25802	3.69038	3.26183
MER87B	3.56915	3.76094	3.92199	3.85296
MER88	2.6065	2.53205	2.40768	2.67907
MER89	7.20156	7.06836	7.17242	7.05704
MER89I	4.19403	4.646	4.18033	4.28588
MER90	5.98127	5.83355	6.00405	5.97396
MER90a	6.44346	6.44805	6.54453	6.52082
MER92-int	6.34924	6.36924	6.3386	6.13724
MER92A	1.8588	2.0227	2.65856	1.94134
MER92B	7.81143	7.67675	7.48197	6.53392
MER92C	2.49233	2.48689	2.33691	2.74176
MER92D	3.40574	2.40773	2.19846	2.98617
MER95	3.55252	3.38898	3.10179	2.89643
MER9a1	4.69183	4.53456	4.75666	4.50179
MER9a2	5.30357	5.25373	5.07226	4.46386
MER9a3	6.74513	6.93803	6.75006	6.56157
MER9B	4.99538	5.05978	4.39395	4.58246
MLT-int	6.65502	6.88651	6.34637	5.95585
MLT1_I	4.33129	4.41865	4.06468	3.69283
MLT1A	9.05222	8.89387	8.88018	8.7859
MLT1A-int	5.68933	5.49587	5.26202	5.05787
MLT1A0	10.268	10.1562	10.2667	10.1208
MLT1A0-int	5.2238	5.1485	5.03899	5.27991
MLT1A1	8.43892	8.36831	8.392	8.17731
MLT1A1-int	5.08953	5.13317	5.86953	5.25475
MLT1B	10.2056	10.1029	10.3619	10.2265
MLT1B-int	6.7404	6.75295	6.69741	6.42662
MLT1C	10.7743	10.6231	10.6848	10.5777
MLT1C-int	5.48941	5.20919	5.33047	5.37841
MLT1D	11.0453	10.8997	11.0689	10.9354
MLT1D-int	7.72476	7.67398	7.76645	7.65175
MLT1E	4.8245	4.57626	4.90962	4.41206
MLT1E-int	0.186019	0	0.260258	0
MLT1E1	6.21112	6.20696	6.09876	6.01994
MLT1E1-int	0	0.284324	0	0
MLT1E1A	7.9199	7.77983	8.04294	7.92633
MLT1E1A-int	2.58294	2.09066	2.24993	2.11899
MLT1E2	8.62825	8.51708	8.67832	8.52282
MLT1E2-int	4.40478	4.39169	4.70887	4.43397
MLT1E3	7.58479	7.41772	7.74249	7.54149
MLT1E3-int	3.76771	3.6019	3.52519	3.73833
MLT1F	8.71025	8.73006	8.57865	8.55125
MLT1F_I	5.79215	5.34358	6.174	5.91162
MLT1F1	8.42753	8.4107	8.56042	8.44519
MLT1F1-int	4.38682	4.41493	4.31924	4.53492
MLT1F2	8.7317	8.60788	8.7067	8.45553
MLT1F2-int	4.30317	4.23778	4.53456	4.3601
MLT1G	7.41169	7.34729	7.56208	7.47736
MLT1G-int	3.89927	4.3666	4.36087	3.64675
MLT1G1	7.84459	7.73084	7.43525	7.25497
MLT1G1-int	3.92178	4.10037	3.78047	3.80314
MLT1G3	7.48074	7.25341	7.37472	7.25192
MLT1G3-int	4.17043	3.93949	4.00019	4.00405
MLT1H	9.99638	9.87658	9.65987	9.51867
MLT1H_I	5.79583	5.6548	5.64504	5.63982
MLT1H1	7.33466	7.33632	7.27867	7.2058
MLT1H1-int	3.37827	3.51113	4.1402	3.37088
MLT1H2	8.29347	8.19555	8.13966	7.87824
MLT1H2-int	3.74791	3.6402	3.83359	2.83119
MLT1I	9.09664	9.01949	8.92126	8.70845
MLT1I-int	5.27351	4.96071	5.13735	4.98028
MLT1J	10.3639	10.3663	10.249	9.95636
MLT1J-int	5.81323	5.58914	5.893	5.66768
MLT1J1	7.51068	7.53405	7.42946	7.20096
MLT1J1-int	4.0432	3.98914	3.90499	3.09166
MLT1J2	8.62929	8.54089	8.60298	8.49595
MLT1J2-int	4.19265	3.82434	4.18014	4.05366
MLT1K	10.3073	10.1931	10.3597	10.2216
MLT1K-int	2.96124	2.47603	3.27997	3.42844
MLT1L	10.4974	10.4681	10.743	10.3565
MLT1L-int	1.85122	1.60786	1.56604	1.85665
MLT1M	7.19594	7.04965	7.15633	7.16424
MLT1M-int	0	0.284324	0	0
MLT1N2	7.78543	7.71667	8.03971	7.83496
MLT1N2-int	2.2703	2.0227	2.79578	2.68933
MLT1O	7.9113	7.74633	7.9548	7.76532
MLT1O-int	0.652519	0	0.33354	0.495066
MLT2A1	7.60437	7.52537	7.72394	7.3898
MLT2A2	7.36219	7.1291	7.5534	7.37493
MLT2B1	6.64694	6.36396	6.56071	6.34247
MLT2B2	5.99989	5.97264	6.11143	6.04777
MLT2B3	8.65464	8.5658	8.39015	8.12376
MLT2B4	8.22819	8.20772	7.95151	7.85721
MLT2B5	2.87013	2.54591	3.08841	2.64555
MLT2C1	6.77909	6.60271	6.83215	6.51991
MLT2C2	5.74241	5.74055	5.96421	5.57704
MLT2D	7.62795	7.53318	7.68167	7.59539
MLT2E	4.30201	3.91116	4.24924	4.42555
MLT2F	7.61486	7.53355	7.63744	7.60423
MST_I	7.57666	7.58823	7.9331	7.613
MSTA	10.2094	10.0354	10.0536	9.90564
MSTA-int	8.46621	8.27652	8.38363	8.31942
MSTA1	6.49134	6.33768	6.46458	6.33984
MSTA1-int	0.784308	0.487729	1.10326	0.495066
MSTB	9.18205	9.09886	9.115	9.01637
MSTB-int	6.64456	6.50023	6.66503	6.31414
MSTB1	8.29526	8.153	8.24452	8.15795
MSTB1-int	3.90268	3.41062	3.79654	3.86356
MSTB2	6.05451	6.11086	6.58676	6.46605
MSTB2-int	2.0312	1.89708	2.19802	2.26143
MSTC	7.9754	7.91667	8.22964	7.82701
MSTC-int	3.0229	2.96332	3.37695	3.63969
MSTD	8.73069	8.5126	8.68873	8.55367
MSTD-int	5.51474	5.5203	5.58334	5.44024
PABL_A	5.14079	4.95764	5.10567	4.87294
PABL_AI	5.52875	5.23481	5.36021	5.38567
PABL_B	5.3469	5.19669	4.75666	4.62015
PABL_BI	4.28781	3.94752	4.12559	3.96044
PRIMA4_I	6.7166	6.75295	6.64523	6.35561
PRIMA4_LTR	4.69197	4.69998	4.65618	4.36421
PRIMA41	5.17245	5.05354	4.7462	4.78044
PRIMAX_I	0.661737	1.43747	1.05794	1.41373
PrimLTR79	3.44329	2.91265	3.03545	2.93204
THE1_I	2.95849	3.09307	2.9435	2.64011
THE1A	8.99327	8.84672	8.66587	8.55896
THE1A-int	9.98737	9.89441	9.52574	9.48948
THE1B	10.0494	9.86914	9.9266	9.76154
THE1B-int	8.99566	8.78108	8.78325	8.64618
THE1C	8.56537	8.56853	9.07558	9.27167
THE1C-int	6.88234	6.4787	6.72356	6.32341
THE1D	9.46117	9.35354	9.40949	9.12826
THE1D-int	7.9915	7.84421	7.6465	7.6382
UCON51	0	0.242187	0.636988	0.917031

## Sheet: Figure 3f
position and repname in UCSC repeatmasker	ID*	LCPM				KO vs WT				KD-KD vs KO
		WT	KO	KO-KD		log2FoldChange	p	padj		log2FoldChange	p	padj
chr1:68386440-68389684 (HERVH-int_dup112)	HERVH_3 (int_dup1)	11.9801	13.7139	13.3928		1.75541	1.77396e-10	1.40107e-06		-0.401778	0.14403	1
chr6:144923609-144926571 (HERVH-int_dup309)	HERVH_9 (int_dup1)	9.17665	11.3151	10.4936		2.17517	1.17825e-30	1.62851e-25		-0.882029	2.57241e-06	0.382571
chr6:144928425-144928858 (LTR7Y_dup13)	HERVH_9 (LTR_dup2)	8.90151	11.2974	10.2858		2.42365	5.73543e-39	1.58543e-33		-1.08432	3.67003e-09	0.00436648
chr1:68390306-68390968 (HERVH-int_dup115)	HERVH_3 (int_dup4)	9.05434	10.9623	10.628		1.91604	1.8138e-08	9.4601e-05		-0.415656	0.220781	1
chr1:68389804-68390303 (HERVH-int_dup114)	HERVH_3 (int_dup3)	8.64016	10.6863	10.3396		2.02387	5.71164e-07	0.00183588		-0.430473	0.286217	1
chr1:68390966-68391185 (HERVH-int_dup116)	HERVH_3 (int_dup5)	7.85643	9.82707	9.44516		1.95225	1.33853e-06	0.00385423		-0.468309	0.244168	1
chr1:68391563-68391992 (LTR7_dup44)	HERVH_3 (LTR_dup2)	7.92049	9.79805	9.55029		1.91777	2.53391e-10	1.94553e-06		-0.342743	0.254515	1
chr1:68389664-68389813 (HERVH-int_dup113)	HERVH_3 (int_dup2)	7.52255	9.37018	8.99095		1.85212	6.07899e-07	0.0019315		-0.470163	0.202558	1
chr1:68391184-68391562 (HERVH-int_dup117)	HERVH_3 (int_dup6)	7.03523	9.05975	8.61238		2.01268	2.02654e-07	0.000748088		-0.529913	0.167635	1
chr6:144928048-144928424 (HERVH-int_dup314)	HERVH_9 (int_dup6)	5.51199	8.01552	7.20035		2.56261	9.461e-20	4.35881e-15		-0.872692	0.00107674	1
chr6:144923175-144923606 (LTR7Y_dup12)	HERVH_9 (LTR_dup1)	5.73355	7.95176	6.67969		2.2424	3.89423e-16	8.97063e-12		-1.35031	4.78664e-07	0.1139
chr6:144926706-144927208 (HERVH-int_dup311)	HERVH_9 (int_dup3)	4.90734	7.35867	6.48242		2.52889	1.01829e-16	2.81484e-12		-0.950886	0.000825374	1
chr1:68386004-68386437 (LTR7_dup43)	HERVH_3 (LTR_dup1)	3.97604	6.58483	7.03605		2.67242	4.23513e-14	5.85355e-10		0.387696	0.203954	1
chr6:144927211-144927829 (HERVH-int_dup312)	HERVH_9 (int_dup4)	4.01444	6.52378	5.72131		2.62043	6.22799e-10	4.41433e-06		-0.868936	0.0275677	1
chr6:144926566-144926713 (HERVH-int_dup310)	HERVH_9 (int_dup2)	3.74973	6.14369	4.97502		2.51207	4.90111e-08	0.000237685		-1.23945	0.00437155	1
chr6:144927823-144928047 (HERVH-int_dup313)	HERVH_9 (int_dup5)	3.65526	6.00033	5.41298		2.43412	5.54345e-08	0.000247156		-0.677859	0.100153	1
chr1:233688625-233688755 (HERVH-int_dup432)	HERVH_2 (int)	2.88144	4.90126	3.50679		2.1611	0.000746393	0.726493		-1.55203	0.0131687	1
chr9:87411149-87414340 (HERVH-int_dup136)	HERVH_12 (int)	2.04211	3.74822	3.38621		2.0326	0.0177441	1		-0.480768	0.543743	1
chr6:97779488-97779947 (LTR7)	HERVH_10 (LTR)	1.09472	3.19704	2.28549		2.72951	0.0247159	1		-1.11064	0.311029	1
chr1:232122225-232122886 (HERVH-int_dup417)	HERVH_1 (int)	0.831578	2.83303	2.20517		3.0301	0.0309779	1		-0.851422	0.478588	1
chrX:16181497-16183239 (HERVH-int_dup47)	HERVH_13 (int)	0.652254	2.65117	2.68169		3.31668	0.0267909	1		-0.0306774	0.978798	1
chr9:25288594-25291065 (HERVH-int_dup40)	HERVH_11 (int)	0.239198	2.5801	0.940953		4.28021	0.0395542	1		-2.04419	0.239242	1
chr15:35239063-35242176 (HERVH-int_dup7)	HERVH_4 (int)	0.652254	2.53208	2.23634		3.16938	0.0446794	1		-0.419177	0.743378	1
chr2:5005902-5006280 (HERVH-int_dup10)	HERVH_7 (int)	0.413055	2.42526	1.56197		3.97202	0.0424971	1		-1.21345	0.434297	1
chr17:11976514-11976947 (LTR7Y_dup1)	HERVH_6 (LTR)	0	2.22784	0.375369		5.27135	0.0291429	1		-3.52071	0.140791	1
chr15:87836193-87836572 (HERVH-int_dup68)	HERVH_5 (int)	0	1.97955	1.86559		4.9223	0.0225842	1		-0.237016	0.888215	1
chr4:145833012-145836291 (HERVH-int_dup347)	HERVH_8 (int)	0	1.97955	1.23513		4.92091	0.0330489	1		-1.20833	0.533674	1
*Since full-length ERV was defined as LTR-int-LTR, HERVH-int and neighbour LTR were merged. These 27 HERVH loci were merged and 13 HERVHs were identified in total, including 2 full-length elements (HERVH_3 and HERVH_9) with LTRs at both ends, remaing 2 HERVHs with only LTR (HERVH_6 and HERVH_10) and 9 HERVHs with only int (HERVH_1,HERVH_2,HERVH_4,HERVH_5,HERVH_7,HERVH_8,HERVH_11,HERVH_12,HERVH_13…
