# Supplementary material for: ARID1A loss derepresses a group of human endogenous retrovirus-H loci to modulate BRD4-dependent transcription
Source: Nat Commun. 2022 Jun 17;13:3501. doi: 10.1038/s41467-022-31197-4 (PMC9205910; doi:10.1038/s41467-022-31197-4)
Supplement: Supplementary file 7 — Supplementary Data 4 [file 41467_2022_31197_MOESM7_ESM.xlsx]

## Sheet: Figure S3a-S3c
The 10 kb bins of the whole genome.				Derepressed HERVH loci.				HERVH remain repressed loci.
Chromosome	Start	End		Chromosome	Start	End		Chromosome	Start	End
chr1	0	10000		chr1	68386440	68389684		chr1	43085534	43085921
chr1	10000	20000		chr6	144923609	144926571		chr1	43088903	43089050
chr1	20000	50000		chr6	144928425	144928858		chr1	43089041	43089545
chr1	50000	60000		chr1	68390306	68390968		chr1	43089548	43090178
chr1	60000	70000		chr1	68389804	68390303		chr1	43090180	43090396
chr1	70000	80000		chr1	68390966	68391185		chr3	71925473	71925971
chr1	80000	90000		chr1	68391563	68391992		chr3	72023126	72023532
chr1	90000	100000		chr1	68389664	68389813		chr3	72026390	72027239
chr1	100000	110000		chr1	68391184	68391562		chr3	72027242	72027904
chr1	110000	120000		chr6	144928048	144928424		chr3	72027906	72028116
chr1	120000	130000		chr6	144923175	144923606		chr3	72028115	72028494
chr1	130000	140000		chr6	144926706	144927208		chr3	72028495	72028900
chr1	140000	150000		chr6	144927211	144927829		chr3	75394989	75395104
chr1	150000	180000		chr6	144926566	144926713		chr3	75469906	75470304
chr1	180000	190000		chr6	144927823	144928047		chr3	75470307	75470683
chr1	190000	200000		chr1	233688625	233688755		chr3	75470684	75470895
chr1	200000	260000		chr9	87411149	87414340		chr3	75470900	75471558
chr1	260000	270000		chr6	97779488	97779947		chr3	75475335	75475683
chr1	270000	280000		chr1	232122225	232122886		chr3	76533575	76534043
chr1	280000	290000		chr9	25288594	25291065		chr3	76534692	76534902
chr1	290000	490000		chr15	35239063	35242176		chr3	76534892	76537660
chr1	490000	500000		chr2	5005902	5006280		chr3	76537678	76538146
chr1	500000	510000		chr17	11976514	11976947		chr3	78221983	78222362
chr1	510000	520000		chr15	87836193	87836572		chr3	78327347	78327784
chr1	520000	530000		chr4	145833012	145836291		chr3	78581666	78582041
chr1	530000	540000						chr3	78582044	78582271
chr1	540000	580000						chr3	78582273	78582450
chr1	580000	590000						chr3	78585329	78585478
chr1	590000	600000						chr3	78896286	78896663
chr1	600000	610000						chr3	79618734	79619204
chr1	610000	620000						chr3	79621233	79621442
chr1	620000	630000						chr3	80388278	80388725
chr1	630000	640000						chr3	80388725	80390120
chr1	640000	660000						chr3	80390112	80390517
chr1	660000	670000						chr3	80390511	80391073
chr1	670000	680000						chr3	80391074	80391440
chr1	680000	710000						chr3	82428778	82429103
chr1	710000	720000						chr3	83354608	83355270
chr1	720000	730000						chr3	83355265	83355629
chr1	730000	740000						chr3	84115484	84115924
chr1	740000	760000						chr3	84186958	84187043
chr1	760000	770000						chr3	84187233	84187669
chr1	770000	780000						chr3	84187687	84187809
chr1	780000	790000						chr3	84187812	84188186
chr1	790000	800000						chr3	84188585	84193036
chr1	800000	810000						chr3	84193039	84193404
chr1	810000	820000						chr3	84537115	84537530
chr1	820000	830000						chr1	44179973	44180070
chr1	830000	840000						chr3	86108695	86109136
chr1	840000	850000						chr3	86537069	86537500
chr1	850000	860000						chr3	86537501	86538056
chr1	860000	870000						chr3	86538050	86538484
chr1	870000	880000						chr3	86538476	86543600
chr1	880000	890000						chr3	86543611	86543930
chr1	890000	900000						chr3	87570732	87573734
chr1	900000	910000						chr3	87573741	87574431
chr1	910000	920000						chr3	87574423	87574846
chr1	920000	930000						chr3	87575395	87575761
chr1	930000	940000						chr3	90071193	90071542
chr1	940000	950000						chr3	90072893	90072981
chr1	950000	960000						chr3	90072974	90073080
chr1	960000	970000						chr3	90082984	90083400
chr1	970000	980000						chr3	90084461	90084607
chr1	980000	990000						chr3	90085105	90085768
chr1	990000	1000000						chr3	90085752	90086365
chr1	1000000	1010000						chr3	90086366	90086728
chr1	1010000	1020000						chr3	93938055	93938442
chr1	1020000	1030000						chr3	93943260	93943682
chr1	1030000	1040000						chr3	93943683	93944071
chr1	1040000	1050000						chr3	97272864	97273239
chr1	1050000	1060000						chr3	97273238	97273450
chr1	1060000	1070000						chr3	97275165	97275336
chr1	1070000	1080000						chr3	97275309	97277154
chr1	1080000	1090000						chr3	97277159	97277550
chr1	1090000	1110000						chr3	98191088	98191462
chr1	1110000	1120000						chr3	98196234	98196415
chr1	1120000	1130000						chr3	98196416	98196791
chr1	1130000	1140000						chr3	98243922	98244002
chr1	1140000	1150000						chr3	98244017	98244331
chr1	1150000	1160000						chr3	98244332	98247104
chr1	1160000	1170000						chr3	98249549	98249844
chr1	1170000	1180000						chr1	45078903	45079354
chr1	1180000	1190000						chr3	104442101	104442248
chr1	1190000	1200000						chr1	45315974	45316348
chr1	1200000	1210000						chr1	45320288	45320483
chr1	1210000	1220000						chr3	105892416	105892847
chr1	1220000	1230000						chr3	106922769	106923166
chr1	1230000	1240000						chr3	106923167	106923535
chr1	1240000	1250000						chr3	106923536	106923751
chr1	1250000	1260000						chr3	106924910	106925059
chr1	1260000	1270000						chr3	106927983	106928372
chr1	1270000	1280000						chr3	107571262	107571710
chr1	1280000	1290000						chr3	107571711	107571817
chr1	1290000	1300000						chr3	109176402	109176803
chr1	1300000	1310000						chr3	110684062	110684327
chr1	1310000	1320000						chr3	112400427	112400860
chr1	1320000	1330000						chr3	112401539	112401861
chr1	1330000	1340000						chr3	112418412	112418862
chr1	1340000	1350000						chr3	112419020	112419250
chr1	1350000	1360000						chr3	112419253	112419755
chr1	1360000	1370000						chr3	112419746	112419895
chr1	1370000	1380000						chr3	112422914	112423365
chr1	1380000	1390000						chr3	112784023	112784506
chr1	1390000	1400000						chr3	112989563	112989980
chr1	1400000	1410000						chr3	115793483	115793932
chr1	1410000	1420000						chr3	115794311	115794527
chr1	1420000	1430000						chr3	115795688	115795834
chr1	1430000	1440000						chr3	116106172	116106394
chr1	1440000	1450000						chr3	116106392	116107010
chr1	1450000	1460000						chr3	116110799	116111228
chr1	1460000	1470000						chr3	119125272	119125630
chr1	1470000	1480000						chr3	122171296	122171683
chr1	1480000	1500000						chr3	124753373	124753590
chr1	1500000	1510000						chr3	124754253	124754745
chr1	1510000	1520000						chr3	124754745	124754892
chr1	1520000	1530000						chr3	124827654	124828113
chr1	1530000	1540000						chr3	125525402	125525852
chr1	1540000	1550000						chr3	125628194	125628519
chr1	1550000	1560000						chr3	125641484	125641918
chr1	1560000	1570000						chr3	125863750	125864094
chr1	1570000	1580000						chr3	125864097	125866993
chr1	1580000	1590000						chr3	125866990	125867845
chr1	1590000	1600000						chr3	125867848	125868506
chr1	1600000	1610000						chr3	125868504	125868718
chr1	1610000	1620000						chr3	125868719	125869094
chr1	1620000	1630000						chr3	125869096	125869497
chr1	1630000	1640000						chr3	126247331	126247771
chr1	1640000	1650000						chr3	126247772	126248690
chr1	1650000	1660000						chr3	127059562	127059632
chr1	1660000	1670000						chr3	127059698	127059735
chr1	1670000	1680000						chr3	128829426	128829769
chr1	1680000	1690000						chr3	128829770	128830028
chr1	1690000	1700000						chr3	128830027	128830241
chr1	1700000	1710000						chr3	128830246	128830889
chr1	1710000	1720000						chr3	128831379	128831528
chr1	1720000	1730000						chr3	128836083	128836514
chr1	1730000	1740000						chr3	128836952	128838666
chr1	1740000	1750000						chr3	128838667	128841087
chr1	1750000	1760000						chr3	128841148	128841594
chr1	1760000	1770000						chr3	128841595	128842027
chr1	1770000	1780000						chr3	128959818	128960251
chr1	1780000	1790000						chr3	128963098	128963245
chr1	1790000	1800000						chr3	128964365	128964581
chr1	1800000	1810000						chr3	128964960	128965400
chr1	1810000	1820000						chr3	129219362	129219790
chr1	1820000	1830000						chr3	130063308	130063970
chr1	1830000	1840000						chr3	130063972	130064188
chr1	1840000	1850000						chr3	130137641	130138038
chr1	1850000	1860000						chr3	130138040	130138415
chr1	1860000	1870000						chr3	130138416	130138621
chr1	1870000	1880000						chr3	130139757	130140359
chr1	1880000	1890000						chr3	130140362	130140911
chr1	1890000	1900000						chr3	130149231	130149534
chr1	1900000	1910000						chr3	131509223	131509652
chr1	1910000	1920000						chr3	131509653	131510228
chr1	1920000	1930000						chr3	131510210	131510470
chr1	1930000	1940000						chr3	131514164	131514208
chr1	1940000	1950000						chr3	133432821	133433323
chr1	1950000	1960000						chr3	133433944	133434156
chr1	1960000	1970000						chr3	133434533	133434933
chr1	1970000	1980000						chr3	136217903	136218333
chr1	1980000	1990000						chr3	136220053	136220600
chr1	1990000	2000000						chr3	136222857	136223284
chr1	2000000	2010000						chr3	136223285	136223714
chr1	2010000	2020000						chr3	137595601	137596048
chr1	2020000	2030000						chr3	137598875	137599728
chr1	2030000	2040000						chr3	137599731	137600392
chr1	2040000	2050000						chr3	137600394	137600609
chr1	2050000	2060000						chr3	137600610	137600681
chr1	2060000	2070000						chr3	137600742	137601190
chr1	2070000	2080000						chr1	48209002	48209412
chr1	2080000	2090000						chr1	48209790	48210006
chr1	2090000	2100000						chr1	48210674	48211176
chr1	2100000	2110000						chr1	48211169	48211314
chr1	2110000	2120000						chr1	48214412	48214821
chr1	2120000	2130000						chr3	141204901	141205306
chr1	2130000	2140000						chr3	141208366	141209199
chr1	2140000	2150000						chr3	141209373	141211323
chr1	2150000	2160000						chr3	141211324	141211729
chr1	2160000	2170000						chr3	141692184	141692344
chr1	2170000	2180000						chr3	141692736	141692920
chr1	2180000	2190000						chr3	141692906	141693433
chr1	2190000	2200000						chr3	141693434	141693629
chr1	2200000	2210000						chr3	141693609	141696292
chr1	2210000	2220000						chr3	141696298	141696444
chr1	2220000	2230000						chr1	48500554	48500987
chr1	2230000	2240000						chr3	143805477	143805925
chr1	2240000	2250000						chr3	145111268	145111676
chr1	2250000	2260000						chr3	145111677	145112055
chr1	2260000	2270000						chr3	145112054	145112272
chr1	2270000	2280000						chr3	145112270	145112930
chr1	2280000	2290000						chr3	145112933	145113056
chr1	2290000	2300000						chr3	145113038	145113190
chr1	2300000	2310000						chr3	145113473	145116387
chr1	2310000	2320000						chr3	145116382	145116524
chr1	2320000	2330000						chr3	145551229	145551637
chr1	2330000	2340000						chr3	145551638	145552005
chr1	2340000	2350000						chr3	145552004	145552219
chr1	2350000	2360000						chr3	145552224	145552882
chr1	2360000	2370000						chr3	145552885	145553381
chr1	2370000	2380000						chr3	145556513	145556922
chr1	2380000	2390000						chr3	145710495	145710846
chr1	2390000	2400000						chr3	145713794	145713941
chr1	2400000	2420000						chr3	145715101	145715316
chr1	2420000	2430000						chr3	145715317	145715692
chr1	2430000	2440000						chr3	145715693	145716095
chr1	2440000	2450000						chr3	146353817	146354226
chr1	2450000	2620000						chr3	146356950	146357807
chr1	2620000	2640000						chr3	146357809	146358471
chr1	2640000	2650000						chr3	146358689	146359062
chr1	2650000	2660000						chr3	146359063	146359463
chr1	2660000	2740000						chr3	146366309	146366971
chr1	2740000	2750000						chr3	146366973	146367189
chr1	2750000	2760000						chr3	146367566	146367972
chr1	2760000	2790000						chr3	148151529	148151957
chr1	2790000	2800000						chr3	148155048	148155195
chr1	2800000	2810000						chr3	148156350	148156556
chr1	2810000	2820000						chr3	148156554	148156931
chr1	2820000	2830000						chr3	148156932	148157361
chr1	2830000	2840000						chr3	148414244	148414694
chr1	2840000	2850000						chr3	148417886	148418387
chr1	2850000	2860000						chr3	148419053	148419267
chr1	2860000	2870000						chr3	149196809	149197259
chr1	2870000	2880000						chr3	150600789	150601449
chr1	2880000	2890000						chr3	152602154	152602369
chr1	2890000	2900000						chr3	152602370	152602743
chr1	2900000	2910000						chr3	152602744	152603153
chr1	2910000	2920000						chr3	153226150	153226562
chr1	2920000	2930000						chr3	153226937	153227152
chr1	2930000	2940000						chr3	153228874	153229023
chr1	2940000	2950000						chr3	153232111	153232523
chr1	2950000	2960000						chr3	153828979	153829441
chr1	2960000	2970000						chr3	155021306	155021691
chr1	2970000	2980000						chr3	155274437	155274841
chr1	2980000	2990000						chr3	155275219	155275438
chr1	2990000	3000000						chr3	155275440	155277518
chr1	3000000	3010000						chr3	155277497	155280392
chr1	3010000	3020000						chr3	155280395	155280798
chr1	3020000	3030000						chr3	155282777	155283245
chr1	3030000	3040000						chr3	155283246	155283400
chr1	3040000	3050000						chr3	155283777	155284930
chr1	3050000	3060000						chr3	156045101	156045194
chr1	3060000	3070000						chr3	156045195	156045336
chr1	3070000	3080000						chr3	156045337	156045443
chr1	3080000	3090000						chr3	161722698	161722913
chr1	3090000	3110000						chr3	161724072	161724241
chr1	3110000	3120000						chr3	161727371	161727777
chr1	3120000	3130000						chr3	162153421	162153850
chr1	3130000	3140000						chr3	162153851	162154383
chr1	3140000	3150000						chr3	162154377	162154643
chr1	3150000	3160000						chr3	162154641	162159637
chr1	3160000	3170000						chr3	162601133	162601560
chr1	3170000	3180000						chr3	162712460	162712907
chr1	3180000	3190000						chr3	162716638	162717249
chr1	3190000	3200000						chr3	162717247	162717485
chr1	3200000	3210000						chr3	162717859	162718258
chr1	3210000	3220000						chr3	162722818	162723253
chr1	3220000	3230000						chr3	162723254	162723489
chr1	3230000	3240000						chr3	162723502	162723590
chr1	3240000	3250000						chr3	162723589	162723788
chr1	3250000	3260000						chr3	162723790	162723914
chr1	3260000	3270000						chr3	162723898	162724087
chr1	3270000	3280000						chr3	162732048	162732457
chr1	3280000	3290000						chr3	163907530	163907935
chr1	3290000	3300000						chr3	163912968	163913204
chr1	3300000	3310000						chr3	163913203	163913581
chr1	3310000	3320000						chr3	163913582	163913988
chr1	3320000	3330000						chr3	164342181	164342589
chr1	3330000	3340000						chr3	164342945	164343165
chr1	3340000	3350000						chr3	164344317	164344464
chr1	3350000	3360000						chr3	164347441	164347849
chr1	3360000	3370000						chr3	166500605	166501003
chr1	3370000	3380000						chr3	166501004	166501380
chr1	3380000	3390000						chr3	166501381	166501595
chr1	3390000	3400000						chr3	166502262	166506017
chr1	3400000	3410000						chr3	166506020	166506418
chr1	3410000	3420000						chr3	166822581	166823009
chr1	3420000	3430000						chr3	166823010	166825125
chr1	3430000	3440000						chr3	166825793	166826286
chr1	3440000	3450000						chr3	166826285	166826429
chr1	3450000	3460000						chr3	166826424	166829296
chr1	3460000	3470000						chr3	166829299	166829713
chr1	3470000	3490000						chr3	167422393	167422843
chr1	3490000	3500000						chr3	167430786	167431175
chr1	3500000	3510000						chr3	167431286	167431677
chr1	3510000	3520000						chr3	167435472	167436134
chr1	3520000	3530000						chr3	167436136	167436351
chr1	3530000	3540000						chr3	167436350	167436728
chr1	3540000	3550000						chr3	168833139	168833203
chr1	3550000	3560000						chr3	168833506	168833877
chr1	3560000	3570000						chr3	168930920	168931280
chr1	3570000	3580000						chr3	168931281	168931818
chr1	3580000	3590000						chr3	168931873	168932065
chr1	3590000	3600000						chr3	168932047	168932769
chr1	3600000	3610000						chr3	168932769	168932938
chr1	3610000	3620000						chr3	168932955	168933315
chr1	3620000	3630000						chr3	170032497	170032918
chr1	3630000	3640000						chr3	170672177	170672587
chr1	3640000	3650000						chr3	170672588	170672965
chr1	3650000	3660000						chr3	170672966	170673182
chr1	3660000	3680000						chr3	170673184	170673841
chr1	3680000	3690000						chr3	170677851	170678262
chr1	3690000	3700000						chr3	170681758	170682257
chr1	3700000	3710000						chr3	170682258	170684359
chr1	3710000	3720000						chr3	170684361	170685023
chr1	3720000	3730000						chr3	170685519	170685664
chr1	3730000	3740000						chr3	170688807	170689306
chr1	3740000	3760000						chr3	170817615	170818016
chr1	3760000	3770000						chr3	170818017	170818395
chr1	3770000	3780000						chr3	170818394	170818610
chr1	3780000	3790000						chr3	170823356	170823761
chr1	3790000	3800000						chr3	171576684	171576788
chr1	3800000	3810000						chr3	171579816	171579963
chr1	3810000	3820000						chr3	171579954	171580453
chr1	3820000	3830000						chr3	171581128	171581345
chr1	3830000	3840000						chr3	171581725	171582157
chr1	3840000	3850000						chr3	173155218	173155631
chr1	3850000	3860000						chr3	173156230	173158293
chr1	3860000	3870000						chr3	173161127	173161544
chr1	3870000	3880000						chr3	173353080	173353490
chr1	3880000	3890000						chr3	174232028	174232438
chr1	3890000	3900000						chr3	175822787	175823185
chr1	3900000	3910000						chr3	175825245	175825677
chr1	3910000	3920000						chr3	175827485	175827934
chr1	3920000	3930000						chr3	175835772	175836221
chr1	3930000	3940000						chr3	176061364	176061752
chr1	3940000	3950000						chr3	176065762	176066337
chr1	3950000	3960000						chr3	176066339	176066554
chr1	3960000	3970000						chr3	176066932	176066982
chr1	3970000	3980000						chr3	176321619	176322069
chr1	3980000	3990000						chr3	176322449	176322670
chr1	3990000	4000000						chr3	176322668	176323328
chr1	4000000	4020000						chr3	176323331	176323822
chr1	4020000	4030000						chr3	176323825	176323974
chr1	4030000	4040000						chr3	176326913	176327363
chr1	4040000	4050000						chr3	177665834	177666283
chr1	4050000	4060000						chr3	177666664	177666879
chr1	4060000	4070000						chr3	177667546	177668048
chr1	4070000	4080000						chr3	177668039	177668184
chr1	4080000	4090000						chr3	177668181	177670678
chr1	4090000	4110000						chr3	177670681	177671132
chr1	4110000	4120000						chr3	178207831	178207963
chr1	4120000	4130000						chr3	178207963	178212510
chr1	4130000	4150000						chr3	178212497	178214246
chr1	4150000	4160000						chr3	178214247	178214658
chr1	4160000	4170000						chr3	179515305	179515692
chr1	4170000	4180000						chr3	179515693	179516148
chr1	4180000	4190000						chr3	179517069	179517479
chr1	4190000	4200000						chr3	179520255	179520403
chr1	4200000	4210000						chr3	179520394	179520898
chr1	4210000	4220000						chr3	179520901	179521308
chr1	4220000	4230000						chr3	179521293	179521483
chr1	4230000	4240000						chr3	179521485	179522080
chr1	4240000	4250000						chr3	179522811	179523255
chr1	4250000	4260000						chr3	179525959	179526348
chr1	4260000	4270000						chr3	180130863	180131214
chr1	4270000	4280000						chr3	181079559	181079595
chr1	4280000	4290000						chr3	181081756	181081792
chr1	4290000	4300000						chr3	182742731	182743158
chr1	4300000	4310000						chr3	185374237	185374806
chr1	4310000	4320000						chr3	185374800	185375050
chr1	4320000	4330000						chr3	185375048	185376870
chr1	4330000	4340000						chr3	185376865	185379075
chr1	4340000	4350000						chr3	185379136	185379600
chr1	4350000	4360000						chr3	185379602	185379707
chr1	4360000	4370000						chr3	185949808	185950258
chr1	4370000	4390000						chr3	186657774	186658170
chr1	4390000	4400000						chr3	186662708	186662916
chr1	4400000	4410000						chr3	186662915	186663291
chr1	4410000	4420000						chr3	186663292	186663690
chr1	4420000	4430000						chr3	187175504	187175954
chr1	4430000	4440000						chr3	187176338	187176555
chr1	4440000	4450000						chr3	187176557	187177218
chr1	4450000	4460000						chr3	187177715	187177864
chr1	4460000	4470000						chr3	187180813	187181262
chr1	4470000	4480000						chr3	187466712	187467084
chr1	4480000	4490000						chr3	187467083	187467299
chr1	4490000	4500000						chr3	187468459	187468606
chr1	4500000	4510000						chr3	187471594	187472000
chr1	4510000	4520000						chr3	190144600	190145007
chr1	4520000	4530000						chr3	190147899	190148046
chr1	4530000	4550000						chr3	190148046	190148539
chr1	4550000	4560000						chr3	190148542	190149203
chr1	4560000	4570000						chr3	190149205	190149421
chr1	4570000	4580000						chr3	190149794	190150202
chr1	4580000	4590000						chr3	190920164	190920610
chr1	4590000	4600000						chr3	190923507	190923656
chr1	4600000	4610000						chr3	190923647	190924149
chr1	4610000	4620000						chr3	190924812	190925032
chr1	4620000	4630000						chr3	191666260	191666709
chr1	4630000	4640000						chr3	191666710	191667089
chr1	4640000	4650000						chr3	191667088	191667303
chr1	4650000	4670000						chr3	191671928	191672378
chr1	4670000	4690000						chr3	191691054	191691474
chr1	4690000	4700000						chr3	191895779	191896154
chr1	4700000	4710000						chr3	191896153	191896373
chr1	4710000	4720000						chr3	191896371	191897033
chr1	4720000	4730000						chr3	191897036	191897537
chr1	4730000	4740000						chr3	191897528	191897675
chr1	4740000	4750000						chr3	191900702	191901110
chr1	4750000	4760000						chr3	191927319	191927716
chr1	4760000	4770000						chr3	191928020	191928409
chr1	4770000	4780000						chr3	191928410	191928957
chr1	4780000	4790000						chr3	191928951	191928995
chr1	4790000	4800000						chr3	192071109	192071522
chr1	4800000	4810000						chr3	192071523	192071900
chr1	4810000	4820000						chr3	192071899	192072115
chr1	4820000	4830000						chr3	192076445	192076858
chr1	4830000	4840000						chr3	192995645	192996056
chr1	4840000	4850000						chr3	192999084	192999231
chr1	4850000	4860000						chr3	192999222	192999724
chr1	4860000	4870000						chr3	192999727	192999998
chr1	4870000	4880000						chr3	193000001	193000389
chr1	4880000	4890000						chr3	193000391	193000606
chr1	4890000	4900000						chr3	193000607	193000982
chr1	4900000	4910000						chr3	193000984	193001388
chr1	4910000	4930000						chr4	92273816	92276387
chr1	4930000	4940000						chr4	23723714	23724218
chr1	4940000	4950000						chr4	88342232	88342779
chr1	4950000	4960000						chr4	399612	400000
chr1	4960000	4970000						chr4	404524	405696
chr1	4970000	4980000						chr4	405697	405984
chr1	4980000	4990000						chr4	406276	407262
chr1	4990000	5000000						chr4	407581	408403
chr1	5000000	5010000						chr4	408430	408909
chr1	5010000	5020000						chr4	3930770	3930917
chr1	5020000	5030000						chr4	3931413	3932074
chr1	5030000	5040000						chr4	3932671	3933080
chr1	5040000	5050000						chr4	4000090	4000488
chr1	5050000	5060000						chr4	4000490	4000866
chr1	5060000	5070000						chr4	4000867	4001076
chr1	5070000	5080000						chr4	4001078	4001739
chr1	5080000	5090000						chr4	4005418	4005763
chr1	5090000	5100000						chr4	5049354	5049738
chr1	5100000	5110000						chr4	6528607	6529011
chr1	5110000	5120000						chr1	53424337	53424766
chr1	5120000	5130000						chr1	53427671	53427840
chr1	5130000	5140000						chr1	53427831	53428332
chr1	5140000	5160000						chr1	53428998	53429599
chr1	5160000	5170000						chr4	9106253	9106806
chr1	5170000	5180000						chr4	9107472	9107682
chr1	5180000	5190000						chr4	9107683	9108060
chr1	5190000	5200000						chr4	9108062	9108459
chr1	5200000	5210000						chr1	53432798	53432888
chr1	5210000	5220000						chr1	53432880	53432985
chr1	5220000	5230000						chr1	53449415	53449824
chr1	5230000	5240000						chr4	9730530	9730938
chr1	5240000	5250000						chr4	11653569	11653967
chr1	5250000	5260000						chr4	11654345	11654558
chr1	5260000	5280000						chr4	11658859	11659254
chr1	5280000	5290000						chr4	11806284	11806743
chr1	5290000	5300000						chr4	11809676	11809823
chr1	5300000	5310000						chr4	11810985	11811202
chr1	5310000	5320000						chr4	11811203	11811579
chr1	5320000	5330000						chr4	11811580	11811938
chr1	5330000	5340000						chr4	12363888	12364267
chr1	5340000	5350000						chr4	12367164	12368017
chr1	5350000	5360000						chr4	12368020	12368682
chr1	5360000	5370000						chr4	12368684	12368899
chr1	5370000	5380000						chr4	12369279	12369679
chr1	5380000	5390000						chr4	12460595	12460720
chr1	5390000	5400000						chr4	12460825	12460880
chr1	5400000	5410000						chr4	14169948	14170399
chr1	5410000	5420000						chr4	14170400	14170782
chr1	5420000	5430000						chr4	14170783	14170994
chr1	5430000	5440000						chr4	14175370	14175523
chr1	5440000	5450000						chr1	54020110	54020467
chr1	5450000	5460000						chr4	16918736	16919134
chr1	5460000	5480000						chr4	16974834	16975319
chr1	5480000	5490000						chr4	16997747	16998198
chr1	5490000	5500000						chr4	16998201	16999998
chr1	5500000	5510000						chr4	17001061	17001210
chr1	5510000	5520000						chr4	17002881	17003096
chr1	5520000	5530000						chr4	17003475	17003925
chr1	5530000	5540000						chr4	19016387	19016763
chr1	5540000	5550000						chr4	19016764	19017070
chr1	5550000	5560000						chr4	20198862	20199271
chr1	5560000	5570000						chr4	20630180	20630557
chr1	5570000	5580000						chr4	20630556	20630767
chr1	5580000	5590000						chr4	20630769	20632490
chr1	5590000	5600000						chr4	20632481	20632628
chr1	5600000	5610000						chr4	20635569	20635978
chr1	5610000	5620000						chr4	20845139	20845604
chr1	5620000	5630000						chr4	23496361	23496400
chr1	5630000	5640000						chr4	23496421	23496860
chr1	5640000	5650000						chr4	23722873	23723321
chr1	5650000	5660000						chr4	23723322	23723490
chr1	5660000	5670000						chr4	23724209	23724358
chr1	5670000	5680000						chr4	23727420	23727866
chr1	5680000	5690000						chr4	23797848	23798248
chr1	5690000	5700000						chr4	24326607	24326751
chr1	5700000	5710000						chr4	24326751	24326889
chr1	5710000	5720000						chr4	24326880	24327240
chr1	5720000	5730000						chr4	24327242	24327445
chr1	5730000	5740000						chr4	24500975	24501425
chr1	5740000	5750000						chr4	24504409	24504555
chr1	5750000	5760000						chr4	24505711	24505923
chr1	5760000	5770000						chr4	24505927	24506299
chr1	5770000	5780000						chr4	25309821	25310249
chr1	5780000	5790000						chr4	27974889	27975293
chr1	5790000	5800000						chr4	27975304	27975575
chr1	5800000	5820000						chr4	27978902	27980524
chr1	5820000	5830000						chr4	27980542	27980963
chr1	5830000	5840000						chr1	54898300	54898678
chr1	5840000	5850000						chr1	54898677	54898893
chr1	5850000	5860000						chr1	54899560	54900062
chr1	5860000	5870000						chr1	54903186	54903584
chr1	5870000	5880000						chr1	54906872	54907325
chr1	5880000	5890000						chr1	54910694	54910857
chr1	5890000	5900000						chr1	55022708	55023157
chr1	5900000	5910000						chr1	55026135	55026637
chr1	5910000	5920000						chr1	55026640	55027296
chr1	5920000	5930000						chr1	55027887	55028369
chr1	5930000	5940000						chr4	30149572	30149909
chr1	5940000	5950000						chr4	30150589	30150986
chr1	5950000	5960000						chr4	30264724	30265018
chr1	5960000	5970000						chr4	33747450	33747884
chr1	5970000	5980000						chr4	34049286	34049680
chr1	5980000	5990000						chr4	34773359	34773845
chr1	5990000	6000000						chr4	35017731	35018060
chr1	6000000	6010000						chr4	35018062	35018134
chr1	6010000	6020000						chr4	35018135	35018266
chr1	6020000	6030000						chr4	35018736	35019171
chr1	6030000	6040000						chr4	35021417	35021811
chr1	6040000	6050000						chr4	35021824	35022255
chr1	6050000	6060000						chr4	42532707	42533093
chr1	6060000	6070000						chr4	45691276	45691836
chr1	6070000	6080000						chr4	47767925	47768313
chr1	6080000	6090000						chr4	52834802	52835186
chr1	6090000	6100000						chr4	54020079	54020510
chr1	6100000	6110000						chr4	54020511	54020916
chr1	6110000	6120000						chr4	54024299	54024559
chr1	6120000	6130000						chr4	54025117	54025546
chr1	6130000	6140000						chr4	58290740	58291128
chr1	6140000	6150000						chr4	58291129	58291714
chr1	6150000	6160000						chr4	58291696	58292121
chr1	6160000	6170000						chr4	58292113	58292589
chr1	6170000	6180000						chr4	58292581	58293206
chr1	6180000	6190000						chr4	58293201	58293649
chr1	6190000	6200000						chr4	61765073	61765288
chr1	6200000	6210000						chr4	61765989	61766494
chr1	6210000	6220000						chr4	61766485	61766634
chr1	6220000	6230000						chr4	61769543	61770025
chr1	6230000	6240000						chr4	62354603	62354957
chr1	6240000	6250000						chr4	62514389	62514850
chr1	6250000	6260000						chr1	57531052	57531483
chr1	6260000	6270000						chr4	63984936	63985345
chr1	6270000	6280000						chr4	64579543	64579905
chr1	6280000	6290000						chr4	64737777	64738276
chr1	6290000	6300000						chr1	57743132	57743560
chr1	6300000	6310000						chr4	66763204	66763594
chr1	6310000	6320000						chr4	67014847	67015134
chr1	6320000	6330000						chr4	68030946	68031311
chr1	6330000	6340000						chr4	68036228	68036647
chr1	6340000	6350000						chr4	68036641	68037201
chr1	6350000	6360000						chr4	68037202	68037573
chr1	6360000	6370000						chr4	68405894	68406295
chr1	6370000	6380000						chr4	68407204	68407603
chr1	6380000	6390000						chr4	70378664	70378801
chr1	6390000	6400000						chr4	71031810	71031920
chr1	6400000	6410000						chr4	71031921	71033061
chr1	6410000	6420000						chr4	71036023	71036282
chr1	6420000	6430000						chr4	72173242	72173608
chr1	6430000	6440000						chr4	76456711	76457137
chr1	6440000	6450000						chr4	77566885	77567370
chr1	6450000	6460000						chr4	78714299	78714673
chr1	6460000	6470000						chr4	78714672	78714887
chr1	6470000	6480000						chr4	78714889	78715549
chr1	6480000	6490000						chr4	78715553	78716054
chr1	6490000	6500000						chr4	78719272	78719721
chr1	6500000	6510000						chr1	58703779	58704237
chr1	6510000	6520000						chr4	79210069	79210500
chr1	6520000	6530000						chr4	79553970	79554416
chr1	6530000	6540000						chr4	79554795	79555005
chr1	6540000	6550000						chr4	79555669	79556171
chr1	6550000	6560000						chr4	79556162	79556311
chr1	6560000	6570000						chr4	79559260	79559709
chr1	6570000	6580000						chr4	79696429	79696950
chr1	6580000	6590000						chr4	82289886	82289934
chr1	6590000	6600000						chr4	82558799	82559260
chr1	6600000	6610000						chr4	83636688	83637152
chr1	6610000	6620000						chr4	83850020	83850501
chr1	6620000	6630000						chr4	84538450	84538883
chr1	6630000	6640000						chr4	86474771	86475220
chr1	6640000	6650000						chr4	86478837	86479452
chr1	6650000	6660000						chr4	86479688	86480063
chr1	6660000	6670000						chr4	86480064	86480520
chr1	6670000	6680000						chr4	87917751	87918149
chr1	6680000	6690000						chr4	87921803	87922252
chr1	6690000	6700000						chr4	87925262	87925411
chr1	6700000	6710000						chr4	87925909	87925995
chr1	6710000	6720000						chr4	87935922	87936368
chr1	6720000	6730000						chr4	87936369	87936746
chr1	6730000	6740000						chr4	87936747	87936962
chr1	6740000	6750000						chr4	87936964	87937547
chr1	6750000	6760000						chr4	88152327	88152728
chr1	6760000	6770000						chr4	88152729	88153105
chr1	6770000	6780000						chr4	88153106	88153320
chr1	6780000	6790000						chr4	88155418	88155548
chr1	6790000	6810000						chr4	88342037	88342238
chr1	6810000	6820000						chr4	88348780	88349212
chr1	6820000	6830000						chr4	89964793	89965194
chr1	6830000	6840000						chr4	89965195	89965574
chr1	6840000	6850000						chr4	89965573	89965788
chr1	6850000	6860000						chr4	89965790	89966459
chr1	6860000	6870000						chr4	89966456	89966964
chr1	6870000	6880000						chr4	89966988	89967131
chr1	6880000	6890000						chr4	89970079	89970429
chr1	6890000	6900000						chr4	91045790	91046151
chr1	6900000	6910000						chr4	91268547	91268957
chr1	6910000	6920000						chr4	91623640	91624089
chr1	6920000	6930000						chr4	91624092	91624618
chr1	6930000	6940000						chr4	91627478	91627626
chr1	6940000	6950000						chr4	91628779	91628928
chr1	6950000	6960000						chr4	91654602	91655053
chr1	6960000	6980000						chr4	91655432	91655647
chr1	6980000	6990000						chr4	91655649	91656310
chr1	6990000	7000000						chr4	91660118	91660568
chr1	7000000	7010000						chr4	92271492	92271939
chr1	7010000	7020000						chr4	92272536	92273192
chr1	7020000	7030000						chr4	92273699	92273836
chr1	7030000	7040000						chr4	92277198	92277648
chr1	7040000	7050000						chr4	92439405	92439784
chr1	7050000	7060000						chr4	92439783	92439999
chr1	7060000	7070000						chr4	92440662	92441161
chr1	7070000	7090000						chr4	92441152	92441301
chr1	7090000	7100000						chr4	92444204	92444654
chr1	7100000	7110000						chr4	94084647	94085063
chr1	7110000	7120000						chr4	94085659	94086319
chr1	7120000	7130000						chr4	94086322	94086826
chr1	7130000	7140000						chr4	94086817	94086966
chr1	7140000	7150000						chr4	94166842	94167290
chr1	7150000	7160000						chr4	94293297	94293689
chr1	7160000	7170000						chr4	94293690	94294063
chr1	7170000	7180000						chr4	94295434	94295581
chr1	7180000	7190000						chr4	94298464	94298570
chr1	7190000	7200000						chr4	94382925	94383320
chr1	7200000	7210000						chr4	94383726	94383952
chr1	7210000	7220000						chr4	94383943	94385667
chr1	7220000	7230000						chr4	94388868	94389260
chr1	7230000	7240000						chr4	97136992	97137199
chr1	7240000	7250000						chr4	97141294	97141656
chr1	7250000	7260000						chr4	100991693	100992091
chr1	7260000	7270000						chr4	100992469	100992677
chr1	7270000	7280000						chr4	100992686	100992874
chr1	7280000	7290000						chr4	100992874	100993511
chr1	7290000	7300000						chr4	100993522	100994107
chr1	7300000	7310000						chr4	100997079	100997475
chr1	7310000	7320000						chr4	103941268	103941716
chr1	7320000	7330000						chr4	103945388	103945998
chr1	7330000	7340000						chr4	103946000	103946215
chr1	7340000	7350000						chr4	103946216	103946592
chr1	7350000	7360000						chr4	103946598	103947029
chr1	7360000	7370000						chr4	106551273	106551643
chr1	7370000	7380000						chr4	107290579	107291010
chr1	7380000	7390000						chr4	107292455	107293013
chr1	7390000	7400000						chr4	107295474	107295851
chr1	7400000	7410000						chr4	108712549	108712695
chr1	7410000	7420000						chr4	108713856	108714072
chr1	7420000	7430000						chr4	108714073	108714449
chr1	7430000	7440000						chr4	108714450	108714851
chr1	7440000	7450000						chr4	109639934	109640372
chr1	7450000	7460000						chr4	109784814	109785262
chr1	7460000	7470000						chr4	109810942	109811372
chr1	7470000	7480000						chr4	110273532	110273977
chr1	7480000	7490000						chr4	115975700	115976106
chr1	7490000	7500000						chr4	115976478	115976694
chr1	7500000	7510000						chr4	115977361	115977854
chr1	7510000	7520000						chr4	115977845	115977992
chr1	7520000	7530000						chr4	115980877	115981223
chr1	7530000	7540000						chr4	117252107	117252508
chr1	7540000	7550000						chr4	117255490	117255634
chr1	7550000	7560000						chr4	117256791	117257009
chr1	7560000	7570000						chr4	117257008	117257386
chr1	7570000	7580000						chr4	117257387	117257788
chr1	7580000	7590000						chr4	117599265	117599720
chr1	7590000	7600000						chr4	117600122	117600568
chr1	7600000	7610000						chr4	117600945	117601149
chr1	7610000	7620000						chr4	117601180	117601794
chr1	7620000	7630000						chr4	117914207	117914631
chr1	7630000	7640000						chr4	119993664	119994116
chr1	7640000	7650000						chr4	119997460	119997969
chr1	7650000	7660000						chr4	119997964	119998626
chr1	7660000	7670000						chr4	119998628	119998841
chr1	7670000	7680000						chr4	119999221	119999666
chr1	7680000	7690000						chr4	120520859	120521293
chr1	7690000	7700000						chr4	123011467	123011501
chr1	7700000	7710000						chr4	123011503	123012220
chr1	7710000	7720000						chr4	123012257	123012948
chr1	7720000	7740000						chr4	123012951	123013355
chr1	7740000	7750000						chr4	124875878	124876038
chr1	7750000	7760000						chr4	124876070	124876212
chr1	7760000	7770000						chr4	124876419	124876724
chr1	7770000	7780000						chr4	124876820	124877224
chr1	7780000	7790000						chr4	124877225	124877264
chr1	7790000	7800000						chr4	125561620	125562070
chr1	7800000	7810000						chr4	125562449	125562660
chr1	7810000	7820000						chr4	125562662	125563323
chr1	7820000	7830000						chr4	125563326	125563830
chr1	7830000	7840000						chr4	126146001	126146201
chr1	7840000	7850000						chr4	127511038	127511386
chr1	7850000	7860000						chr4	127511387	127511764
chr1	7860000	7870000						chr4	127511763	127511977
chr1	7870000	7880000						chr4	127511979	127513670
chr1	7880000	7890000						chr4	127513663	127513810
chr1	7890000	7900000						chr4	128640894	128641303
chr1	7900000	7910000						chr4	128641304	128641677
chr1	7910000	7920000						chr4	128641678	128641892
chr1	7920000	7930000						chr4	128641894	128642556
chr1	7930000	7940000						chr4	128642559	128643061
chr1	7940000	7950000						chr4	128643052	128643201
chr1	7950000	7960000						chr4	128646200	128646609
chr1	7960000	7970000						chr4	130767409	130767810
chr1	7970000	7980000						chr4	130770760	130771612
chr1	7980000	7990000						chr4	130772279	130772492
chr1	7990000	8000000						chr4	130772870	130773268
chr1	8000000	8010000						chr4	130947245	130947386
chr1	8010000	8020000						chr4	130947387	130947659
chr1	8020000	8030000						chr4	131010346	131010654
chr1	8030000	8040000						chr4	131010642	131010915
chr1	8040000	8050000						chr4	131010914	131011297
chr1	8050000	8060000						chr4	131011291	131011492
chr1	8060000	8070000						chr4	131011486	131011921
chr1	8070000	8080000						chr4	131011922	131012321
chr1	8080000	8090000						chr4	131665993	131666383
chr1	8090000	8100000						chr4	131666391	131666507
chr1	8100000	8110000						chr4	131666510	131667999
chr1	8110000	8120000						chr4	131668019	131668451
chr1	8120000	8130000						chr4	131668452	131668842
chr1	8130000	8140000						chr4	132118178	132118590
chr1	8140000	8150000						chr4	132122232	132122885
chr1	8150000	8160000						chr4	132146896	132146964
chr1	8160000	8170000						chr4	133263579	133263960
chr1	8170000	8180000						chr4	133263961	133264336
chr1	8180000	8190000						chr4	133264569	133265181
chr1	8190000	8210000						chr4	133268509	133268907
chr1	8210000	8220000						chr4	133531332	133531491
chr1	8220000	8230000						chr4	133531492	133531683
chr1	8230000	8240000						chr4	133534207	133534636
chr1	8240000	8250000						chr4	134012212	134012620
chr1	8250000	8260000						chr4	134015564	134015711
chr1	8260000	8270000						chr4	134015702	134017380
chr1	8270000	8280000						chr4	134017382	134017596
chr1	8280000	8290000						chr4	134677937	134678346
chr1	8290000	8300000						chr4	134678347	134678724
chr1	8300000	8310000						chr4	134678723	134678939
chr1	8310000	8320000						chr4	134678944	134679604
chr1	8320000	8330000						chr4	134679607	134680109
chr1	8330000	8340000						chr4	134680100	134680247
chr1	8340000	8350000						chr4	134683146	134683552
chr1	8350000	8360000						chr4	134914245	134914710
chr1	8360000	8370000						chr4	134916673	134917018
chr1	8370000	8380000						chr4	134917019	134917419
chr1	8380000	8390000						chr4	135167435	135167866
chr1	8390000	8400000						chr4	135167867	135168246
chr1	8400000	8410000						chr4	135168245	135168409
chr1	8410000	8420000						chr4	135168997	135169499
chr1	8420000	8440000						chr4	135169490	135169634
chr1	8440000	8450000						chr4	136610281	136610615
chr1	8450000	8460000						chr4	136610616	136618458
chr1	8460000	8470000						chr4	136618495	136618761
chr1	8470000	8480000						chr4	138927836	138928235
chr1	8480000	8490000						chr4	138931262	138931409
chr1	8490000	8500000						chr4	138931409	138931902
chr1	8500000	8510000						chr4	138932555	138932769
chr1	8510000	8520000						chr4	138932768	138933141
chr1	8520000	8530000						chr4	138933142	138933543
chr1	8530000	8540000						chr4	139157976	139158372
chr1	8540000	8550000						chr4	139158373	139158837
chr1	8550000	8560000						chr4	139158842	139159609
chr1	8560000	8570000						chr4	139159610	139159678
chr1	8570000	8580000						chr4	139159679	139160055
chr1	8580000	8600000						chr4	140216892	140217039
chr1	8600000	8610000						chr4	140218200	140218416
chr1	8610000	8620000						chr1	63573101	63573480
chr1	8620000	8630000						chr1	63573481	63573697
chr1	8630000	8640000						chr1	63573699	63573888
chr1	8640000	8650000						chr1	63573892	63574886
chr1	8650000	8660000						chr4	145252689	145253074
chr1	8660000	8670000						chr4	145253075	145253623
chr1	8670000	8680000						chr4	145253617	145253878
chr1	8680000	8690000						chr4	145256137	145256563
chr1	8690000	8700000						chr4	145256564	145256982
chr1	8700000	8710000						chr4	145698823	145699272
chr1	8710000	8720000						chr4	145703056	145703503
chr1	8720000	8730000						chr4	145832612	145833009
chr1	8730000	8740000						chr4	145836789	145837454
chr1	8740000	8750000						chr4	145837456	145837679
chr1	8750000	8760000						chr4	145838055	145838502
chr1	8760000	8780000						chr4	151145269	151145668
chr1	8780000	8790000						chr4	151812887	151813260
chr1	8790000	8800000						chr4	151813261	151813476
chr1	8800000	8810000						chr4	151813478	151814140
chr1	8810000	8820000						chr4	151817831	151818233
chr1	8820000	8830000						chr4	151902426	151902792
chr1	8830000	8840000						chr1	64349943	64350394
chr1	8840000	8850000						chr1	64350773	64350990
chr1	8850000	8860000						chr1	64351656	64352150
chr1	8860000	8870000						chr1	64352154	64352299
chr1	8870000	8880000						chr1	64355318	64355761
chr1	8880000	8890000						chr4	152741355	152741795
chr1	8890000	8900000						chr4	152742174	152742390
chr1	8900000	8910000						chr4	152742392	152743026
chr1	8910000	8920000						chr4	152743029	152743528
chr1	8920000	8930000						chr4	152743519	152743667
chr1	8930000	8940000						chr4	154056546	154056954
chr1	8940000	8950000						chr4	154056955	154057411
chr1	8950000	8960000						chr4	154062813	154063389
chr1	8960000	8970000						chr4	154063390	154063805
chr1	8970000	8980000						chr4	154918329	154918731
chr1	8980000	8990000						chr4	154918732	154919111
chr1	8990000	9000000						chr4	154921029	154921178
chr1	9000000	9010000						chr4	154924155	154924563
chr1	9010000	9020000						chr4	155108278	155108728
chr1	9020000	9030000						chr4	155109099	155109315
chr1	9030000	9040000						chr4	155109317	155109978
chr1	9040000	9050000						chr4	155113787	155114237
chr1	9050000	9060000						chr4	156021421	156021848
chr1	9060000	9070000						chr4	156103922	156104298
chr1	9070000	9080000						chr4	156105671	156105816
chr1	9080000	9090000						chr4	156108897	156109304
chr1	9090000	9100000						chr4	156600196	156600646
chr1	9100000	9110000						chr4	156603679	156603828
chr1	9110000	9120000						chr4	156603819	156604323
chr1	9120000	9130000						chr4	156604985	156605206
chr1	9130000	9140000						chr4	156605584	156606034
chr1	9140000	9160000						chr4	157596585	157597000
chr1	9160000	9170000						chr4	162709182	162709583
chr1	9170000	9180000						chr4	162712496	162712643
chr1	9180000	9190000						chr4	162712634	162713136
chr1	9190000	9200000						chr4	162713803	162714019
chr1	9200000	9210000						chr4	162714018	162714396
chr1	9210000	9220000						chr1	65137261	65137680
chr1	9220000	9230000						chr1	65145439	65145836
chr1	9230000	9240000						chr4	163093170	163093602
chr1	9240000	9250000						chr4	163096466	163096613
chr1	9250000	9260000						chr4	163097046	163097108
chr1	9260000	9270000						chr4	163097482	163097909
chr1	9270000	9280000						chr4	163100372	163100940
chr1	9280000	9290000						chr4	163100934	163101352
chr1	9290000	9300000						chr4	163103098	163103747
chr1	9300000	9310000						chr4	163103731	163103790
chr1	9310000	9320000						chr4	163103791	163103875
chr1	9320000	9330000						chr4	166520700	166521091
chr1	9330000	9340000						chr4	166523922	166524772
chr1	9340000	9350000						chr4	166524776	166525438
chr1	9350000	9360000						chr4	166525440	166525653
chr1	9360000	9370000						chr4	166526030	166526430
chr1	9370000	9380000						chr4	166709279	166709439
chr1	9380000	9390000						chr4	166709426	166709489
chr1	9390000	9400000						chr4	166709491	166710029
chr1	9400000	9410000						chr4	166710030	166710438
chr1	9410000	9420000						chr4	166721010	166721225
chr1	9420000	9430000						chr4	166721604	166722054
chr1	9430000	9440000						chr4	167436066	167436456
chr1	9440000	9450000						chr4	167436833	167437066
chr1	9450000	9460000						chr4	167437623	167438031
chr1	9460000	9470000						chr4	167438033	167438144
chr1	9470000	9480000						chr4	167441077	167441183
chr1	9480000	9490000						chr4	167876312	167876709
chr1	9490000	9500000						chr4	167879507	167880360
chr1	9500000	9510000						chr4	167881032	167881246
chr1	9510000	9520000						chr4	167881247	167881623
chr1	9520000	9530000						chr4	167881626	167882021
chr1	9530000	9540000						chr4	167926288	167926435
chr1	9540000	9550000						chr4	167926426	167926938
chr1	9550000	9560000						chr4	167927597	167927813
chr1	9560000	9570000						chr4	167928214	167928626
chr1	9570000	9580000						chr4	167929306	167929734
chr1	9580000	9590000						chr4	168018594	168019042
chr1	9590000	9600000						chr4	168976362	168976949
chr1	9600000	9610000						chr1	65647603	65648034
chr1	9610000	9620000						chr4	169941345	169941722
chr1	9620000	9630000						chr4	170116430	170116838
chr1	9630000	9640000						chr4	170121154	170121371
chr1	9640000	9650000						chr4	170121372	170121749
chr1	9650000	9660000						chr4	170121750	170122158
chr1	9660000	9670000						chr4	170677696	170678044
chr1	9670000	9680000						chr4	170680891	170681934
chr1	9680000	9690000						chr4	170681935	170682334
chr1	9690000	9700000						chr4	171986466	171986844
chr1	9700000	9720000						chr4	171986843	171987061
chr1	9720000	9730000						chr4	171987063	171987722
chr1	9730000	9740000						chr4	171987726	171988218
chr1	9740000	9750000						chr4	171988218	171988365
chr1	9750000	9760000						chr4	172955660	172956063
chr1	9760000	9790000						chr4	172956441	172956635
chr1	9790000	9800000						chr4	172956637	172958703
chr1	9800000	9810000						chr4	174488110	174488550
chr1	9810000	9820000						chr4	174519435	174519881
chr1	9820000	9830000						chr4	175461167	175461615
chr1	9830000	9840000						chr4	175461996	175462213
chr1	9840000	9850000						chr4	175462215	175462876
chr1	9850000	9860000						chr4	175463553	175463775
chr1	9860000	9870000						chr4	175466683	175467186
chr1	9870000	9880000						chr4	176294237	176294640
chr1	9880000	9890000						chr4	176294641	176295801
chr1	9890000	9900000						chr4	176295775	176296355
chr1	9900000	9910000						chr4	176296541	176297037
chr1	9910000	9920000						chr4	176297037	176297185
chr1	9920000	9930000						chr4	176300001	176300348
chr1	9930000	9940000						chr4	178210487	178210633
chr1	9940000	9950000						chr4	178212339	178212554
chr1	9950000	9970000						chr4	178212932	178213342
chr1	9970000	9980000						chr4	179166476	179166926
chr1	9980000	9990000						chr4	179170120	179170568
chr1	9990000	10000000						chr4	179403518	179403883
chr1	10000000	10010000						chr4	179403885	179404335
chr1	10010000	10020000						chr4	179407140	179407263
chr1	10020000	10030000						chr4	179407343	179408490
chr1	10030000	10040000						chr4	179408495	179408926
chr1	10040000	10060000						chr4	179408927	179409294
chr1	10060000	10070000						chr4	179720525	179720933
chr1	10070000	10080000						chr4	179725895	179726111
chr1	10080000	10090000						chr4	179726112	179726485
chr1	10090000	10100000						chr4	179726486	179726896
chr1	10100000	10110000						chr4	181949982	181950417
chr1	10110000	10120000						chr4	182818487	182818919
chr1	10120000	10130000						chr4	186044425	186044800
chr1	10130000	10140000						chr4	186044801	186045016
chr1	10140000	10150000						chr4	186045018	186045680
chr1	10150000	10160000						chr4	186045683	186046537
chr1	10160000	10170000						chr4	186049275	186049672
chr1	10170000	10180000						chr4	186241956	186242322
chr1	10180000	10190000						chr4	186242323	186242755
chr1	10190000	10200000						chr4	186242760	186244000
chr1	10200000	10210000						chr4	186244004	186244448
chr1	10210000	10220000						chr4	186247217	186247584
chr1	10220000	10240000						chr4	189391968	189392437
chr1	10240000	10250000						chr4	189479539	189479989
chr1	10250000	10260000						chr4	189479990	189480272
chr1	10260000	10270000						chr4	189480304	189480453
chr1	10270000	10280000						chr4	189480455	189481061
chr1	10280000	10290000						chr4	189481064	189481803
chr1	10290000	10300000						chr4	189481798	189484953
chr1	10300000	10310000						chr4	189484956	189485403
chr1	10310000	10320000						chr4	189925901	189926292
chr1	10320000	10330000						chr4	189926295	189929256
chr1	10330000	10350000						chr4	189929251	189930104
chr1	10350000	10360000						chr4	189930107	189930289
chr1	10360000	10370000						chr4	189930287	189930859
chr1	10370000	10380000						chr4	189930864	189931079
chr1	10380000	10390000						chr4	189931080	189931457
chr1	10390000	10400000						chr4	189931458	189931855
chr1	10400000	10410000						chr5	28049040	28050905
chr1	10410000	10420000						chr5	101318442	101318944
chr1	10420000	10430000						chr5	117047231	117047447
chr1	10430000	10440000						chr5	707480	707696
chr1	10440000	10450000						chr5	708075	708501
chr1	10450000	10460000						chr5	3788374	3788823
chr1	10460000	10470000						chr5	5076271	5076678
chr1	10470000	10480000						chr5	5515523	5515972
chr1	10480000	10490000						chr5	5518941	5519088
chr1	10490000	10500000						chr5	5519581	5520243
chr1	10500000	10510000						chr5	5520245	5520393
chr1	10510000	10520000						chr5	5520713	5521164
chr1	10520000	10530000						chr5	7055439	7055742
chr1	10530000	10540000						chr5	7055743	7056189
chr1	10540000	10550000						chr5	7056160	7056240
chr1	10550000	10560000						chr5	7063333	7063741
chr1	10560000	10570000						chr5	7262337	7262742
chr1	10570000	10580000						chr5	7266983	7267129
chr1	10580000	10590000						chr5	7267120	7267623
chr1	10590000	10600000						chr5	7267626	7268288
chr1	10600000	10610000						chr5	7268290	7268505
chr1	10610000	10620000						chr5	8414064	8414492
chr1	10620000	10630000						chr5	8414493	8416549
chr1	10630000	10640000						chr5	8998372	8998768
chr1	10640000	10660000						chr5	8999146	8999361
chr1	10660000	10670000						chr5	8999363	9000000
chr1	10670000	10680000						chr5	9000027	9000880
chr1	10680000	10690000						chr5	9009293	9009557
chr1	10690000	10700000						chr5	11590512	11590607
chr1	10700000	10710000						chr5	11590624	11590941
chr1	10710000	10720000						chr5	12490212	12490322
chr1	10720000	10730000						chr5	12490323	12493164
chr1	10730000	10740000						chr5	12493144	12493293
chr1	10740000	10750000						chr5	12493284	12493445
chr1	10750000	10760000						chr5	12493438	12494047
chr1	10760000	10770000						chr5	12494048	12494480
chr1	10770000	10780000						chr5	12663608	12664226
chr1	10780000	10790000						chr5	12664229	12664734
chr1	10790000	10810000						chr5	12664725	12664874
chr1	10810000	10820000						chr5	12667882	12668330
chr1	10820000	10830000						chr5	15702738	15703151
chr1	10830000	10840000						chr5	16419969	16420378
chr1	10840000	10850000						chr5	16423116	16423261
chr1	10850000	10860000						chr5	16423760	16424419
chr1	10860000	10870000						chr5	16424403	16424640
chr1	10870000	10880000						chr5	16424639	16425015
chr1	10880000	10890000						chr5	16425016	16425426
chr1	10890000	10900000						chr5	17065882	17066382
chr1	10900000	10910000						chr5	18535484	18535671
chr1	10910000	10920000						chr5	18537072	18537221
chr1	10920000	10930000						chr5	18538376	18538592
chr1	10930000	10940000						chr5	18538593	18538965
chr1	10940000	10950000						chr5	18541706	18541855
chr1	10950000	10960000						chr5	18542972	18543189
chr1	10960000	10970000						chr5	18543190	18543567
chr1	10970000	10980000						chr5	18543568	18544018
chr1	10980000	10990000						chr5	18668843	18669292
chr1	10990000	11000000						chr5	18669671	18669885
chr1	11000000	11010000						chr5	18670552	18671052
chr1	11010000	11020000						chr5	18671043	18671192
chr1	11020000	11030000						chr5	21117934	21118360
chr1	11030000	11040000						chr5	22094702	22095061
chr1	11040000	11050000						chr5	22098883	22099545
chr1	11050000	11060000						chr5	22099760	22100139
chr1	11060000	11070000						chr5	22974591	22974910
chr1	11070000	11080000						chr5	22974911	22975304
chr1	11080000	11090000						chr5	23381160	23381619
chr1	11090000	11100000						chr5	23421412	23421800
chr1	11100000	11110000						chr5	23467859	23468326
chr1	11110000	11120000						chr5	25445823	25446221
chr1	11120000	11130000						chr5	28047131	28049060
chr1	11130000	11140000						chr5	28050902	28050988
chr1	11140000	11150000						chr5	28051244	28051287
chr1	11150000	11160000						chr5	28051838	28052299
chr1	11160000	11170000						chr5	28929713	28930060
chr1	11170000	11180000						chr1	70372371	70372621
chr1	11180000	11190000						chr1	70372619	70373037
chr1	11190000	11200000						chr1	70373031	70373591
chr1	11200000	11210000						chr5	34711128	34711588
chr1	11210000	11220000						chr1	70588437	70588793
chr1	11220000	11230000						chr1	70591696	70591840
chr1	11230000	11240000						chr1	70591831	70592332
chr1	11240000	11250000						chr1	70592995	70593211
chr1	11250000	11260000						chr1	70593212	70593588
chr1	11260000	11270000						chr1	70593589	70593991
chr1	11270000	11280000						chr5	37274838	37275136
chr1	11280000	11290000						chr5	40252645	40253046
chr1	11290000	11300000						chr5	42288490	42288929
chr1	11300000	11310000						chr5	43320823	43321290
chr1	11310000	11320000						chr5	43329037	43329353
chr1	11320000	11330000						chr5	43329347	43329669
chr1	11330000	11340000						chr5	43332991	43333455
chr1	11340000	11350000						chr5	43607164	43607606
chr1	11350000	11360000						chr5	43786495	43786860
chr1	11360000	11370000						chr5	43786861	43789513
chr1	11370000	11380000						chr5	43789500	43789699
chr1	11380000	11390000						chr5	43789701	43790700
chr1	11390000	11400000						chr5	43790700	43791419
chr1	11400000	11410000						chr5	43791420	43791592
chr1	11410000	11420000						chr1	12713729	12714137
chr1	11420000	11430000						chr5	44110488	44110860
chr1	11430000	11440000						chr5	44110861	44111087
chr1	11440000	11450000						chr5	44115411	44115465
chr1	11450000	11460000						chr5	44115463	44115654
chr1	11460000	11470000						chr5	44119742	44120093
chr1	11470000	11480000						chr5	44236340	44236852
chr1	11480000	11490000						chr5	45112438	45112846
chr1	11490000	11500000						chr5	55085373	55085769
chr1	11500000	11510000						chr5	57016452	57016907
chr1	11510000	11520000						chr5	57016908	57017439
chr1	11520000	11530000						chr5	57017433	57018453
chr1	11530000	11540000						chr5	57018452	57019482
chr1	11540000	11550000						chr5	57021598	57022067
chr1	11550000	11560000						chr1	72980897	72981260
chr1	11560000	11570000						chr1	72981259	72981476
chr1	11570000	11580000						chr1	72982029	72982173
chr1	11580000	11590000						chr1	72985041	72985490
chr1	11590000	11600000						chr1	72988628	72988849
chr1	11600000	11610000						chr1	72988847	72989502
chr1	11610000	11620000						chr1	72989505	72990007
chr1	11620000	11630000						chr1	72989998	72990147
chr1	11630000	11640000						chr1	72993156	72993602
chr1	11640000	11650000						chr5	62928712	62929099
chr1	11650000	11660000						chr1	73142937	73143372
chr1	11660000	11670000						chr5	66936361	66936718
chr1	11670000	11690000						chr5	67748473	67748889
chr1	11690000	11700000						chr1	74002376	74002763
chr1	11700000	11710000						chr5	73227914	73227949
chr1	11710000	11720000						chr5	74882775	74883161
chr1	11720000	11730000						chr5	74883721	74883830
chr1	11730000	11740000						chr5	76362032	76362247
chr1	11740000	11750000						chr5	76362626	76363071
chr1	11750000	11760000						chr5	76879901	76880332
chr1	11760000	11770000						chr5	76880909	76881179
chr1	11770000	11780000						chr1	74921087	74921265
chr1	11780000	11790000						chr5	80185505	80185953
chr1	11790000	11800000						chr5	81953304	81953661
chr1	11800000	11810000						chr5	81957572	81958228
chr1	11810000	11820000						chr5	81958233	81958449
chr1	11820000	11830000						chr5	81958448	81958824
chr1	11830000	11840000						chr5	81958825	81959235
chr1	11840000	11850000						chr5	84701874	84702023
chr1	11850000	11860000						chr5	84702014	84702518
chr1	11860000	11870000						chr5	84702521	84703177
chr1	11870000	11880000						chr5	84703179	84703381
chr1	11880000	11900000						chr5	84703755	84704204
chr1	11900000	11910000						chr5	91744501	91744952
chr1	11910000	11920000						chr5	92827357	92827504
chr1	11920000	11930000						chr5	92828000	92828682
chr1	11930000	11940000						chr5	92828684	92828901
chr1	11940000	11950000						chr5	92828900	92829174
chr1	11950000	11960000						chr5	96167188	96167424
chr1	11960000	11970000						chr5	96167405	96169074
chr1	11970000	11980000						chr5	96169074	96169223
chr1	11980000	11990000						chr5	96169218	96171958
chr1	11990000	12000000						chr5	96171974	96172420
chr1	12000000	12010000						chr5	97398953	97399401
chr1	12010000	12020000						chr5	98082454	98082612
chr1	12020000	12030000						chr5	98084331	98084542
chr1	12030000	12040000						chr5	98084915	98085315
chr1	12040000	12050000						chr5	98088434	98088567
chr1	12050000	12060000						chr5	98088569	98088779
chr1	12060000	12070000						chr5	98434516	98434953
chr1	12070000	12080000						chr5	98436399	98439564
chr1	12080000	12090000						chr5	98439560	98439993
chr1	12090000	12100000						chr5	98439988	98440043
chr1	12100000	12110000						chr5	98440045	98440584
chr1	12110000	12120000						chr5	99010824	99011254
chr1	12120000	12130000						chr5	99011259	99011823
chr1	12130000	12160000						chr5	99011817	99012081
chr1	12160000	12170000						chr5	99012082	99013016
chr1	12170000	12180000						chr5	99013053	99013205
chr1	12180000	12190000						chr5	99016523	99016954
chr1	12190000	12200000						chr5	99229819	99230194
chr1	12200000	12210000						chr1	76894813	76895220
chr1	12210000	12220000						chr1	76895599	76895819
chr1	12220000	12230000						chr1	76896960	76897106
chr1	12230000	12240000						chr1	76899977	76900387
chr1	12240000	12250000						chr5	100984292	100984723
chr1	12250000	12260000						chr5	100984724	100985103
chr1	12260000	12270000						chr5	100985102	100985322
chr1	12270000	12280000						chr5	100985320	100985949
chr1	12280000	12290000						chr5	100985952	100986454
chr1	12290000	12300000						chr5	100986445	100986592
chr1	12300000	12310000						chr5	101156037	101156467
chr1	12310000	12320000						chr5	101315240	101315641
chr1	12320000	12330000						chr5	101318300	101318451
chr1	12330000	12340000						chr5	101318947	101319597
chr1	12340000	12350000						chr5	101319599	101319814
chr1	12350000	12360000						chr5	101319813	101320181
chr1	12360000	12370000						chr5	104031710	104032118
chr1	12370000	12380000						chr5	104035007	104035154
chr1	12380000	12390000						chr5	104035145	104035647
chr1	12390000	12400000						chr5	104035650	104036309
chr1	12400000	12410000						chr5	104036314	104036530
chr1	12410000	12420000						chr5	104036529	104036904
chr1	12420000	12430000						chr5	104036905	104037313
chr1	12430000	12440000						chr5	104039751	104040201
chr1	12440000	12450000						chr5	104063635	104064084
chr1	12450000	12460000						chr5	104064085	104064469
chr1	12460000	12470000						chr5	104070031	104070481
chr1	12470000	12480000						chr5	106978588	106979038
chr1	12480000	12490000						chr5	106979041	106979355
chr1	12490000	12500000						chr5	106981761	106981910
chr1	12500000	12510000						chr5	106981901	106982405
chr1	12510000	12520000						chr5	106983044	106983261
chr1	12520000	12530000						chr5	106983636	106984086
chr1	12530000	12540000						chr5	108552672	108552821
chr1	12540000	12550000						chr5	108553319	108553982
chr1	12550000	12560000						chr5	108553986	108554196
chr1	12560000	12570000						chr5	108554197	108554567
chr1	12570000	12580000						chr5	108568076	108570003
chr1	12580000	12590000						chr5	108569990	108570169
chr1	12590000	12600000						chr5	108570172	108574105
chr1	12600000	12610000						chr5	110530936	110531331
chr1	12610000	12620000						chr5	110531638	110533242
chr1	12620000	12630000						chr5	110533237	110533382
chr1	12630000	12640000						chr5	110533385	110533872
chr1	12640000	12650000						chr5	110533875	110534535
chr1	12650000	12660000						chr5	110534537	110534753
chr1	12660000	12670000						chr5	111889687	111890106
chr1	12670000	12680000						chr5	112502775	112503208
chr1	12680000	12690000						chr5	115651208	115651611
chr1	12690000	12710000						chr5	115651693	115653778
chr1	12710000	12720000						chr5	115653779	115654413
chr1	12720000	12730000						chr5	115654485	115654646
chr1	12730000	12740000						chr5	115654651	115654984
chr1	12740000	12750000						chr5	115655280	115655409
chr1	12750000	12760000						chr5	116615577	116616033
chr1	12760000	12770000						chr5	116619010	116619408
chr1	12770000	12780000						chr5	116867434	116868086
chr1	12780000	12790000						chr5	117048563	117048709
chr1	12790000	12800000						chr5	118948123	118948193
chr1	12800000	12810000						chr5	120698414	120698620
chr1	12810000	12820000						chr5	122475651	122475804
chr1	12820000	12830000						chr5	122475795	122475946
chr1	12830000	12840000						chr5	122616893	122617341
chr1	12840000	12850000						chr5	122621055	122621204
chr1	12850000	12860000						chr5	122621184	122623920
chr1	12860000	12870000						chr5	122623928	122624374
chr1	12870000	12880000						chr1	78872187	78872619
chr1	12880000	12890000						chr1	78880489	78880915
chr1	12890000	12900000						chr5	124303758	124304213
chr1	12900000	12910000						chr5	124307176	124307333
chr1	12910000	12930000						chr5	124307324	124307828
chr1	12930000	12940000						chr5	124307831	124308482
chr1	12940000	13150000						chr5	124308484	124308686
chr1	13150000	13160000						chr5	124308687	124309062
chr1	13160000	13170000						chr5	124309063	124309476
chr1	13170000	13180000						chr5	124497035	124497443
chr1	13180000	13200000						chr5	124500001	124500451
chr1	13200000	13210000						chr5	124500446	124500593
chr1	13210000	13310000						chr5	124501089	124501751
chr1	13310000	13320000						chr5	124501732	124501955
chr1	13320000	13330000						chr5	124502333	124502739
chr1	13330000	13340000						chr5	124966686	124967089
chr1	13340000	13350000						chr5	124967102	124967528
chr1	13350000	13360000						chr5	124968786	124968946
chr1	13360000	13370000						chr5	124971572	124971824
chr1	13370000	13380000						chr5	125030223	125030563
chr1	13380000	13390000						chr5	126649247	126649353
chr1	13390000	13400000						chr5	126667096	126667383
chr1	13400000	13410000						chr5	126667409	126667534
chr1	13410000	13420000						chr5	126667544	126667814
chr1	13420000	13430000						chr5	126668392	126670390
chr1	13430000	13440000						chr5	126672077	126672622
chr1	13440000	13450000						chr5	126673078	126673480
chr1	13450000	13460000						chr5	126673481	126674805
chr1	13460000	13470000						chr5	126674800	126674960
chr1	13470000	13480000						chr5	126684817	126685239
chr1	13480000	13490000						chr5	126702901	126703329
chr1	13490000	13500000						chr5	126839337	126839778
chr1	13500000	13510000						chr5	126840158	126840374
chr1	13510000	13520000						chr5	126840376	126841034
chr1	13520000	13530000						chr5	126841037	126841897
chr1	13530000	13540000						chr5	126845255	126845705
chr1	13540000	13550000						chr5	128670322	128670570
chr1	13550000	13560000						chr5	128670571	128670901
chr1	13560000	13570000						chr5	128670930	128671337
chr1	13570000	13580000						chr5	128734995	128735031
chr1	13580000	13590000						chr1	79488608	79489017
chr1	13590000	13600000						chr1	79489393	79489608
chr1	13600000	13610000						chr1	79490263	79490764
chr1	13610000	13620000						chr1	79490757	79490899
chr1	13620000	13630000						chr1	79493709	79494123
chr1	13630000	13640000						chr5	130374023	130374461
chr1	13640000	13650000						chr1	79639543	79639763
chr1	13650000	13670000						chr1	79640425	79640927
chr1	13670000	13680000						chr1	79640918	79641056
chr1	13680000	13690000						chr1	79696777	79697150
chr1	13690000	13700000						chr1	79697149	79697370
chr1	13700000	13720000						chr1	79697368	79698052
chr1	13720000	13730000						chr1	79698055	79698557
chr1	13730000	13750000						chr1	79698548	79698695
chr1	13750000	13760000						chr5	131571880	131572163
chr1	13760000	13780000						chr5	131572164	131572584
chr1	13780000	13790000						chr5	131580585	131581707
chr1	13790000	13800000						chr5	131581756	131581868
chr1	13800000	13820000						chr5	131581890	131582180
chr1	13820000	13830000						chr5	135731385	135731774
chr1	13830000	13840000						chr5	135731776	135732004
chr1	13840000	13850000						chr5	135731996	135733855
chr1	13850000	13860000						chr5	135733849	135734545
chr1	13860000	13880000						chr5	135737090	135737486
chr1	13880000	13890000						chr5	136304708	136304855
chr1	13890000	13900000						chr5	136304846	136305348
chr1	13900000	13910000						chr5	136306001	136306217
chr1	13910000	13920000						chr5	136306216	136306562
chr1	13920000	13930000						chr5	136306563	136307022
chr1	13930000	13940000						chr5	136382885	136383310
chr1	13940000	13950000						chr5	136541375	136541750
chr1	13950000	13960000						chr5	136546761	136547136
chr1	13960000	13970000						chr5	136547139	136547361
chr1	13970000	13980000						chr5	136547363	136548021
chr1	13980000	13990000						chr5	136548024	136548517
chr1	13990000	14000000						chr5	136548517	136548664
chr1	14000000	14010000						chr5	136551502	136551554
chr1	14010000	14020000						chr5	136551572	136552022
chr1	14020000	14030000						chr5	136565791	136566157
chr1	14030000	14040000						chr5	136566158	136566375
chr1	14040000	14050000						chr5	136567041	136567545
chr1	14050000	14060000						chr5	136570797	136571245
chr1	14060000	14070000						chr5	136737043	136737432
chr1	14070000	14080000						chr5	136739092	136739242
chr1	14080000	14090000						chr5	138834780	138835263
chr1	14090000	14100000						chr1	81245283	81245733
chr1	14100000	14110000						chr1	81248839	81248988
chr1	14110000	14120000						chr1	81248979	81249483
chr1	14120000	14130000						chr1	81250162	81250378
chr1	14130000	14140000						chr1	81250757	81251207
chr1	14140000	14150000						chr5	143925643	143925823
chr1	14150000	14160000						chr5	143926209	143926326
chr1	14160000	14170000						chr5	144612136	144612344
chr1	14170000	14180000						chr5	144612346	144612876
chr1	14180000	14190000						chr5	144612875	144613688
chr1	14190000	14200000						chr5	144616491	144616900
chr1	14200000	14210000						chr5	147367408	147367806
chr1	14210000	14220000						chr5	147860697	147860959
chr1	14220000	14230000						chr5	147861149	147861325
chr1	14230000	14240000						chr5	147866683	147866832
chr1	14240000	14260000						chr5	147867992	147868209
chr1	14260000	14270000						chr5	147868203	147868587
chr1	14270000	14280000						chr5	147868588	147869038
chr1	14280000	14290000						chr5	147869836	147870286
chr1	14290000	14300000						chr5	147870678	147871181
chr1	14300000	14310000						chr5	147871172	147871319
chr1	14310000	14320000						chr5	147874078	147874526
chr1	14320000	14330000						chr5	149608068	149608267
chr1	14330000	14340000						chr1	82068332	82068553
chr1	14340000	14350000						chr1	82069216	82069714
chr1	14350000	14360000						chr1	82069705	82069853
chr1	14360000	14370000						chr1	82072730	82072836
chr1	14370000	14380000						chr1	82354569	82354965
chr1	14380000	14390000						chr1	82354966	82355358
chr1	14390000	14400000						chr1	82355359	82355582
chr1	14400000	14410000						chr1	82356485	82356818
chr1	14410000	14420000						chr1	82356809	82357053
chr1	14420000	14430000						chr1	82357044	82357183
chr1	14430000	14440000						chr5	153449687	153450137
chr1	14440000	14450000						chr5	153451401	153451896
chr1	14450000	14460000						chr5	153451896	153452043
chr1	14460000	14470000						chr5	153454980	153455430
chr1	14470000	14480000						chr5	154507498	154507655
chr1	14480000	14490000						chr5	154507654	154507754
chr1	14490000	14500000						chr1	82955311	82955724
chr1	14500000	14510000						chr1	82960588	82960806
chr1	14510000	14530000						chr1	82960805	82961184
chr1	14530000	14540000						chr1	82961185	82961594
chr1	14540000	14560000						chr5	157968731	157969119
chr1	14560000	14570000						chr5	161240264	161240377
chr1	14570000	14580000						chr5	161245210	161245433
chr1	14580000	14590000						chr5	161245434	161245804
chr1	14590000	14600000						chr5	161245805	161246200
chr1	14600000	14610000						chr5	161248409	161248819
chr1	14610000	14620000						chr5	161254002	161254229
chr1	14620000	14640000						chr5	161254230	161254606
chr1	14640000	14650000						chr5	162275428	162275839
chr1	14650000	14660000						chr5	162275840	162276216
chr1	14660000	14670000						chr5	162276215	162276430
chr1	14670000	14680000						chr5	162276436	162277095
chr1	14680000	14690000						chr5	162277591	162277738
chr1	14690000	14700000						chr5	163337767	163338771
chr1	14700000	14710000						chr5	163338771	163339660
chr1	14710000	14720000						chr5	163340223	163340585
chr1	14720000	14730000						chr1	84058414	84058777
chr1	14730000	14740000						chr1	84058916	84058945
chr1	14740000	14750000						chr5	166740058	166740448
chr1	14750000	14760000						chr5	166740885	166741431
chr1	14760000	14770000						chr5	167297631	167298042
chr1	14770000	14780000						chr5	167298628	167298735
chr1	14780000	14790000						chr5	167298736	167298951
chr1	14790000	14800000						chr5	167303271	167303678
chr1	14800000	14810000						chr5	170762081	170762491
chr1	14810000	14820000						chr5	170762492	170762862
chr1	14820000	14830000						chr5	170762863	170763081
chr1	14830000	14840000						chr5	170763740	170764242
chr1	14840000	14850000						chr5	170764233	170764380
chr1	14850000	14860000						chr5	170767456	170767864
chr1	14860000	14870000						chr5	171000577	171001035
chr1	14870000	14880000						chr5	171001036	171001471
chr1	14880000	14890000						chr5	171006763	171007913
chr1	14890000	14900000						chr5	171007991	171008413
chr1	14900000	14910000						chr5	171008414	171008846
chr1	14910000	14920000						chr5	171369080	171369551
chr1	14920000	14930000						chr5	172787750	172788140
chr1	14930000	14940000						chr5	172813151	172813547
chr1	14940000	14950000						chr5	179190150	179190625
chr1	14950000	14960000						chr5	180415688	180416157
chr1	14960000	14970000						chr5	180416761	180416922
chr1	14970000	14980000						chr5	180416913	180417062
chr1	14980000	14990000						chr5	180420071	180420511
chr1	14990000	15000000						chr5	180421303	180421731
chr1	15000000	15010000						chr6	61603499	61605216
chr1	15010000	15020000						chr6	3167036	3167304
chr1	15020000	15030000						chr6	3171950	3172859
chr1	15030000	15040000						chr6	3173079	3173445
chr1	15040000	15050000						chr6	3468940	3469394
chr1	15050000	15060000						chr6	3547519	3547948
chr1	15060000	15070000						chr6	6028237	6028616
chr1	15070000	15080000						chr6	6028615	6028831
chr1	15080000	15090000						chr6	6029980	6030126
chr1	15090000	15100000						chr6	6036099	6036548
chr1	15100000	15110000						chr6	10575556	10576054
chr1	15110000	15120000						chr6	12667170	12667579
chr1	15120000	15130000						chr6	12670756	12670903
chr1	15130000	15140000						chr6	12671399	12672061
chr1	15140000	15150000						chr6	12672063	12672278
chr1	15150000	15160000						chr6	12672279	12672655
chr1	15160000	15170000						chr6	14296942	14297390
chr1	15170000	15180000						chr6	14297769	14297985
chr1	15180000	15190000						chr6	14297987	14298648
chr1	15190000	15200000						chr6	14298651	14299152
chr1	15200000	15210000						chr6	14299143	14299292
chr1	15210000	15220000						chr6	14302376	14302823
chr1	15220000	15230000						chr6	16259804	16260020
chr1	15230000	15240000						chr6	16885985	16886384
chr1	15240000	15250000						chr6	16889343	16889490
chr1	15250000	15260000						chr6	16890868	16891245
chr1	15260000	15270000						chr6	16891246	16891647
chr1	15270000	15280000						chr6	18754144	18754534
chr1	15280000	15290000						chr6	18754535	18754911
chr1	15290000	15300000						chr6	18754912	18755127
chr1	15300000	15310000						chr6	18755129	18755762
chr1	15310000	15320000						chr6	18756258	18756405
chr1	15320000	15330000						chr6	18759480	18759870
chr1	15330000	15340000						chr6	19212546	19213009
chr1	15340000	15350000						chr6	19214105	19214479
chr1	15350000	15360000						chr6	19542300	19543154
chr1	15360000	15370000						chr6	19543157	19543818
chr1	15370000	15380000						chr6	19543820	19544034
chr1	15380000	15390000						chr6	19544035	19544411
chr1	15390000	15400000						chr6	21361492	21361942
chr1	15400000	15410000						chr6	21361943	21362321
chr1	15410000	15430000						chr6	21362320	21362536
chr1	15430000	15440000						chr6	21362538	21363198
chr1	15440000	15450000						chr6	21363201	21363705
chr1	15450000	15460000						chr6	21363696	21363845
chr1	15460000	15470000						chr6	21366817	21367257
chr1	15470000	15480000						chr6	23029012	23029421
chr1	15480000	15490000						chr6	24311884	24312317
chr1	15490000	15500000						chr6	24984177	24984411
chr1	15500000	15510000						chr6	26489865	26490252
chr1	15510000	15520000						chr6	28980932	28981360
chr1	15520000	15540000						chr6	29245477	29245915
chr1	15540000	15550000						chr6	29245916	29246639
chr1	15550000	15560000						chr6	29246634	29251773
chr1	15560000	15570000						chr6	29251829	29252366
chr1	15570000	15580000						chr6	29252367	29252808
chr1	15580000	15590000						chr6	29296434	29296883
chr1	15590000	15600000						chr1	89181108	89181507
chr1	15600000	15610000						chr6	31771337	31771487
chr1	15610000	15620000						chr6	33345910	33347070
chr1	15620000	15630000						chr6	33347071	33348908
chr1	15630000	15650000						chr6	33348906	33350808
chr1	15650000	15660000						chr6	33351202	33351416
chr1	15660000	15670000						chr6	33351417	33351803
chr1	15670000	15680000						chr6	33879736	33880220
chr1	15680000	15690000						chr6	38433310	38433731
chr1	15690000	15700000						chr6	38921759	38922167
chr1	15700000	15710000						chr6	39121132	39121997
chr1	15710000	15720000						chr6	39122535	39122886
chr1	15720000	15740000						chr6	39135590	39136071
chr1	15740000	15750000						chr6	48837283	48837746
chr1	15750000	15760000						chr1	91573736	91574195
chr1	15760000	15770000						chr1	91627198	91627661
chr1	15770000	15780000						chr6	51938241	51938687
chr1	15780000	15790000						chr6	51941555	51941927
chr1	15790000	15800000						chr6	51941907	51942752
chr1	15800000	15810000						chr6	51943607	51943982
chr1	15810000	15820000						chr6	51943983	51944426
chr1	15820000	15830000						chr6	56010739	56012338
chr1	15830000	15840000						chr6	56012516	56013013
chr1	15840000	15850000						chr6	56013004	56013153
chr1	15850000	15860000						chr6	56016388	56016786
chr1	15860000	15870000						chr6	61600637	61601232
chr1	15870000	15880000						chr6	61601221	61603501
chr1	15880000	15890000						chr6	61605218	61605453
chr1	15890000	15900000						chr6	61605824	61606272
chr1	15900000	15910000						chr6	62585932	62586380
chr1	15910000	15920000						chr6	62591329	62591724
chr1	15920000	15930000						chr6	62791671	62792025
chr1	15930000	15940000						chr6	62794903	62795052
chr1	15940000	15950000						chr6	62795043	62795284
chr1	15950000	15960000						chr6	62795280	62796449
chr1	15960000	15970000						chr6	62796451	62796666
chr1	15970000	15980000						chr6	62796665	62797041
chr1	15980000	15990000						chr6	62797042	62797450
chr1	15990000	16000000						chr6	63005488	63005877
chr1	16000000	16020000						chr6	63005886	63006351
chr1	16020000	16030000						chr6	63006401	63008723
chr1	16030000	16040000						chr6	63008721	63010425
chr1	16040000	16050000						chr6	63010654	63011039
chr1	16050000	16060000						chr6	63011040	63011448
chr1	16060000	16070000						chr6	63955221	63955607
chr1	16070000	16080000						chr6	63956159	63956522
chr1	16080000	16090000						chr6	63961194	63961665
chr1	16090000	16100000						chr6	65569017	65569407
chr1	16100000	16110000						chr6	65672768	65673150
chr1	16110000	16120000						chr6	65673151	65673541
chr1	16120000	16130000						chr6	65673571	65673965
chr1	16130000	16140000						chr6	65849358	65849819
chr1	16140000	16150000						chr6	67868063	67868609
chr1	16150000	16170000						chr6	67868606	67868742
chr1	16170000	16180000						chr6	67868736	67869153
chr1	16180000	16190000						chr6	67880996	67881436
chr1	16190000	16200000						chr6	67888748	67888887
chr1	16200000	16210000						chr6	67889062	67889473
chr1	16210000	16220000						chr6	68070059	68070457
chr1	16220000	16230000						chr6	69797400	69797828
chr1	16230000	16240000						chr6	71748397	71748805
chr1	16240000	16250000						chr6	71748806	71749183
chr1	16250000	16260000						chr6	71753660	71753765
chr1	16260000	16270000						chr6	76561027	76561425
chr1	16270000	16280000						chr6	76562300	76562692
chr1	16280000	16290000						chr6	77658021	77658462
chr1	16290000	16300000						chr6	77658463	77662750
chr1	16300000	16310000						chr6	77666000	77666441
chr1	16310000	16320000						chr6	78091529	78091959
chr1	16320000	16330000						chr6	78585675	78586789
chr1	16330000	16340000						chr6	78586784	78586931
chr1	16340000	16350000						chr6	78586922	78587069
chr1	16350000	16360000						chr6	78587060	78587420
chr1	16360000	16370000						chr6	78588015	78588109
chr1	16370000	16380000						chr6	80483231	80483607
chr1	16380000	16390000						chr6	80483606	80483826
chr1	16390000	16400000						chr6	80483824	80484184
chr1	16400000	16410000						chr6	80484175	80484322
chr1	16410000	16430000						chr6	80484313	80484460
chr1	16430000	16440000						chr6	80484455	80485157
chr1	16440000	16450000						chr6	80509796	80510204
chr1	16450000	16460000						chr6	80510205	80510582
chr1	16460000	16470000						chr6	80510580	80510785
chr1	16470000	16480000						chr6	80512504	80512674
chr1	16480000	16490000						chr6	80515393	80515803
chr1	16490000	16500000						chr6	80647676	80647945
chr1	16500000	16510000						chr6	80648323	80648537
chr1	16510000	16520000						chr6	80649716	80649961
chr1	16520000	16530000						chr6	80649952	80650097
chr1	16530000	16540000						chr6	80652983	80653384
chr1	16540000	16560000						chr6	80981142	80981689
chr1	16560000	16570000						chr6	81344733	81344965
chr1	16570000	16580000						chr6	81346844	81347343
chr1	16580000	16590000						chr6	81347344	81347481
chr1	16590000	16600000						chr1	93834104	93834387
chr1	16600000	16610000						chr6	86458455	86458852
chr1	16610000	16620000						chr6	86598258	86598650
chr1	16620000	16630000						chr6	86598651	86599022
chr1	16630000	16640000						chr6	86599025	86599238
chr1	16640000	16650000						chr6	86599240	86599854
chr1	16650000	16660000						chr6	86599857	86600709
chr1	16660000	16670000						chr6	86603494	86603901
chr1	16670000	16680000						chr6	87861862	87862361
chr1	16680000	16690000						chr6	90670205	90670651
chr1	16690000	16700000						chr6	90670652	90671024
chr1	16700000	16710000						chr6	90671025	90671241
chr1	16710000	16720000						chr6	90672400	90672549
chr1	16720000	16730000						chr6	90674992	90675442
chr1	16730000	16740000						chr1	94566478	94566864
chr1	16740000	16750000						chr1	94567319	94569055
chr1	16750000	16760000						chr1	94569046	94569196
chr1	16760000	16770000						chr1	94571090	94572381
chr1	16770000	16780000						chr1	94572384	94572826
chr1	16780000	16790000						chr1	94660244	94660299
chr1	16790000	16800000						chr6	93830156	93830561
chr1	16800000	16840000						chr6	93830562	93830887
chr1	16840000	16850000						chr6	93830886	93831101
chr1	16850000	16860000						chr6	93831767	93832272
chr1	16860000	16870000						chr6	93832263	93832412
chr1	16870000	16880000						chr6	94554369	94554748
chr1	16880000	16890000						chr6	94554747	94554975
chr1	16890000	16900000						chr6	94554973	94555636
chr1	16900000	16910000						chr6	94555639	94556138
chr1	16910000	16920000						chr6	94556129	94556278
chr1	16920000	16930000						chr6	94559161	94559610
chr1	16930000	16940000						chr6	97782979	97783125
chr1	16940000	16960000						chr6	97783116	97783620
chr1	16960000	16970000						chr6	97784280	97784494
chr1	16970000	16980000						chr6	97784872	97785325
chr1	16980000	16990000						chr6	102102425	102102534
chr1	16990000	17000000						chr6	102105349	102105498
chr1	17000000	17010000						chr6	102105489	102107165
chr1	17010000	17020000						chr6	102107163	102107381
chr1	17020000	17030000						chr6	102107759	102108211
chr1	17030000	17040000						chr6	109855775	109856184
chr1	17040000	17060000						chr6	109856185	109856564
chr1	17060000	17070000						chr6	109856565	109856779
chr1	17070000	17080000						chr6	109856784	109857443
chr1	17080000	17090000						chr6	109861168	109861579
chr1	17090000	17100000						chr6	114012247	114012285
chr1	17100000	17110000						chr6	114012286	114012715
chr1	17110000	17120000						chr6	114017713	114018145
chr1	17120000	17130000						chr6	114422301	114422353
chr1	17130000	17140000						chr6	114422369	114422421
chr1	17140000	17150000						chr6	114422439	114422889
chr1	17150000	17160000						chr6	114422890	114423269
chr1	17160000	17170000						chr6	114423492	114423511
chr1	17170000	17180000						chr6	114424664	114424811
chr1	17180000	17190000						chr6	115031793	115032243
chr1	17190000	17200000						chr6	115035278	115035423
chr1	17200000	17210000						chr6	115036576	115036791
chr1	17210000	17230000						chr6	115036790	115037169
chr1	17230000	17240000						chr6	117657216	117657420
chr1	17240000	17250000						chr6	120462507	120462633
chr1	17250000	17260000						chr6	120462634	120462714
chr1	17260000	17270000						chr6	120462715	120463093
chr1	17270000	17280000						chr6	120463092	120463306
chr1	17280000	17290000						chr6	120463310	120463970
chr1	17290000	17300000						chr6	120463973	120464477
chr1	17300000	17310000						chr6	120467683	120468133
chr1	17310000	17320000						chr6	120924825	120925234
chr1	17320000	17330000						chr6	120929871	120930091
chr1	17330000	17340000						chr6	120930090	120930467
chr1	17340000	17350000						chr6	120930468	120930857
chr1	17350000	17360000						chr6	121620870	121621249
chr1	17360000	17370000						chr6	121621248	121621462
chr1	17370000	17380000						chr6	121622122	121622634
chr1	17380000	17390000						chr6	121622625	121622773
chr1	17390000	17400000						chr6	121625853	121626300
chr1	17400000	17410000						chr6	122843363	122843862
chr1	17410000	17420000						chr6	122843865	122844521
chr1	17420000	17430000						chr6	122844523	122844740
chr1	17430000	17440000						chr6	122845118	122845567
chr1	17440000	17450000						chr6	123556844	123557255
chr1	17450000	17460000						chr6	123560019	123560254
chr1	17460000	17470000						chr6	123560249	123561502
chr1	17470000	17480000						chr6	123561520	123561937
chr1	17480000	17490000						chr6	123561938	123562344
chr1	17490000	17500000						chr6	123582336	123582734
chr1	17500000	17510000						chr6	123582735	123583112
chr1	17510000	17520000						chr6	123583111	123583343
chr1	17520000	17530000						chr6	123584482	123584628
chr1	17530000	17550000						chr6	123587607	123588007
chr1	17550000	17560000						chr6	124890407	124890840
chr1	17560000	17570000						chr6	124896077	124896736
chr1	17570000	17580000						chr6	124896738	124896953
chr1	17580000	17590000						chr6	124896952	124897329
chr1	17590000	17600000						chr6	124897330	124897763
chr1	17600000	17610000						chr6	125702677	125702894
chr1	17610000	17620000						chr6	125707314	125707763
chr1	17620000	17630000						chr6	126848846	126849274
chr1	17630000	17640000						chr6	126852142	126852289
chr1	17640000	17650000						chr6	126854026	126854454
chr1	17650000	17660000						chr6	128746106	128746587
chr1	17660000	17670000						chr6	130192311	130192710
chr1	17670000	17680000						chr6	130195735	130196565
chr1	17680000	17690000						chr6	130197231	130197442
chr1	17690000	17700000						chr6	130197820	130198222
chr1	17700000	17710000						chr6	130711844	130712292
chr1	17710000	17720000						chr6	130795837	130796283
chr1	17720000	17730000						chr6	131298846	131298995
chr1	17730000	17740000						chr6	131299490	131300150
chr1	17740000	17750000						chr6	131300747	131301196
chr1	17750000	17760000						chr6	131323296	131323746
chr1	17760000	17770000						chr6	131326791	131326938
chr1	17770000	17780000						chr6	131326938	131327431
chr1	17780000	17790000						chr6	131328097	131328313
chr1	17790000	17800000						chr6	131328312	131328687
chr1	17800000	17810000						chr6	131328688	131329137
chr1	17810000	17820000						chr6	131338800	131339250
chr1	17820000	17830000						chr6	131342265	131342414
chr1	17830000	17840000						chr6	131342405	131342907
chr1	17840000	17850000						chr6	131343522	131344113
chr1	17850000	17860000						chr6	131344114	131344564
chr1	17860000	17870000						chr6	131402925	131403357
chr1	17870000	17880000						chr6	131406211	131406358
chr1	17880000	17890000						chr6	131407518	131407734
chr1	17890000	17900000						chr6	131408114	131408542
chr1	17900000	17910000						chr6	131504327	131504777
chr1	17910000	17920000						chr6	131505156	131505368
chr1	17920000	17930000						chr6	131505370	131506032
chr1	17930000	17940000						chr6	131506035	131506539
chr1	17940000	17950000						chr6	131506530	131506679
chr1	17950000	17960000						chr6	131509021	131509111
chr1	17960000	17970000						chr6	131509117	131509186
chr1	17970000	17980000						chr6	131901550	131902003
chr1	17980000	17990000						chr6	131905081	131905230
chr1	17990000	18000000						chr6	131905221	131905720
chr1	18000000	18010000						chr6	131906387	131906590
chr1	18010000	18020000						chr6	131906969	131907417
chr1	18020000	18030000						chr1	98801055	98801498
chr1	18030000	18040000						chr1	98801499	98801874
chr1	18040000	18050000						chr1	98802741	98803586
chr1	18050000	18060000						chr1	98806415	98806858
chr1	18060000	18070000						chr6	137060300	137060696
chr1	18070000	18080000						chr6	137060697	137061069
chr1	18080000	18090000						chr6	137061070	137061107
chr1	18090000	18100000						chr6	137061423	137061609
chr1	18100000	18110000						chr6	137066716	137067121
chr1	18110000	18120000						chr6	138329818	138330218
chr1	18120000	18130000						chr6	138366771	138367162
chr1	18130000	18140000						chr6	140257496	140257902
chr1	18140000	18150000						chr6	140257903	140258279
chr1	18150000	18160000						chr6	140258282	140258493
chr1	18160000	18170000						chr6	140258495	140259143
chr1	18170000	18180000						chr6	140259146	140259639
chr1	18180000	18190000						chr6	140259639	140259783
chr1	18190000	18200000						chr6	140262670	140263080
chr1	18200000	18210000						chr1	99513160	99513662
chr1	18210000	18220000						chr1	99514327	99514544
chr1	18220000	18230000						chr1	99514923	99515367
chr1	18230000	18240000						chr6	141452825	141453224
chr1	18240000	18250000						chr6	141460291	141460680
chr1	18250000	18260000						chr6	141829959	141830399
chr1	18260000	18270000						chr6	142020061	142020725
chr1	18270000	18280000						chr6	142104792	142105342
chr1	18280000	18290000						chr6	142649498	142649948
chr1	18290000	18300000						chr6	143064809	143065278
chr1	18300000	18310000						chr6	144869847	144870256
chr1	18310000	18320000						chr6	145103186	145103589
chr1	18320000	18330000						chr6	145103966	145104182
chr1	18330000	18340000						chr6	145105341	145105488
chr1	18340000	18350000						chr6	145108459	145108857
chr1	18350000	18360000						chr6	145358411	145358842
chr1	18360000	18370000						chr6	146452611	146452758
chr1	18370000	18380000						chr6	147630375	147630749
chr1	18380000	18390000						chr6	147630783	147631029
chr1	18390000	18410000						chr6	147631027	147631392
chr1	18410000	18420000						chr6	147631397	147632449
chr1	18420000	18430000						chr6	147632444	147632682
chr1	18430000	18440000						chr6	148639772	148640179
chr1	18440000	18450000						chr6	148643841	148644503
chr1	18450000	18460000						chr6	148644505	148644721
chr1	18460000	18480000						chr6	148644722	148645079
chr1	18480000	18490000						chr6	148645099	148645508
chr1	18490000	18500000						chr6	151129380	151129803
chr1	18500000	18510000						chr6	151525284	151525766
chr1	18510000	18520000						chr6	152490339	152490744
chr1	18520000	18530000						chr6	152491151	152491325
chr1	18530000	18540000						chr6	152495358	152495439
chr1	18540000	18550000						chr6	152495969	152496185
chr1	18550000	18560000						chr6	152496172	152496234
chr1	18560000	18570000						chr6	152496236	152496751
chr1	18570000	18580000						chr6	152496752	152497169
chr1	18580000	18590000						chr6	153442518	153442929
chr1	18590000	18600000						chr6	153922730	153922817
chr1	18600000	18610000						chr6	153924883	153925030
chr1	18610000	18620000						chr6	153925528	153926180
chr1	18620000	18630000						chr6	153926182	153926396
chr1	18630000	18640000						chr6	153926776	153927203
chr1	18640000	18650000						chr6	157700642	157701092
chr1	18650000	18660000						chr6	157701093	157701468
chr1	18660000	18670000						chr6	157701467	157701683
chr1	18670000	18680000						chr6	157701685	157702358
chr1	18680000	18690000						chr6	157702351	157702843
chr1	18690000	18700000						chr6	157702843	157702990
chr1	18700000	18710000						chr6	157706086	157706582
chr1	18710000	18720000						chr6	158343885	158344350
chr1	18720000	18730000						chr6	158880386	158880809
chr1	18730000	18740000						chr6	158888232	158888269
chr1	18740000	18750000						chr6	160228651	160229043
chr1	18750000	18760000						chr6	160231742	160232709
chr1	18760000	18770000						chr6	160232708	160233499
chr1	18770000	18790000						chr6	160233503	160233925
chr1	18790000	18800000						chr6	160286611	160287011
chr1	18800000	18810000						chr6	160287012	160287390
chr1	18810000	18820000						chr6	160287389	160287605
chr1	18820000	18840000						chr6	160291913	160292314
chr1	18840000	18850000						chr6	160778278	160779127
chr1	18850000	18860000						chr6	160779185	160780240
chr1	18860000	18870000						chr6	160780245	160780677
chr1	18870000	18880000						chr6	160780678	160780906
chr1	18880000	18890000						chr6	161407610	161408082
chr1	18890000	18900000						chr6	164338769	164339178
chr1	18900000	18910000						chr6	164339179	164339557
chr1	18910000	18920000						chr6	164339556	164339772
chr1	18920000	18930000						chr6	164339770	164340431
chr1	18930000	18940000						chr6	164340432	164340928
chr1	18940000	18950000						chr6	164340928	164341075
chr1	18950000	18960000						chr6	164344371	164344779
chr1	18960000	18970000						chr1	101597230	101597627
chr1	18970000	18980000						chr1	101597628	101599558
chr1	18980000	18990000						chr1	101599555	101599733
chr1	18990000	19000000						chr1	101600231	101600372
chr1	19000000	19010000						chr1	101603095	101603442
chr1	19010000	19020000						chr6	164652142	164652551
chr1	19020000	19030000						chr6	164652552	164652935
chr1	19030000	19040000						chr6	164653501	164653849
chr1	19040000	19060000						chr6	164653852	164654345
chr1	19060000	19070000						chr6	164654345	164654492
chr1	19070000	19080000						chr6	164657654	164658014
chr1	19080000	19090000						chr6	168677168	168677632
chr1	19090000	19100000						chr6	168678254	168678470
chr1	19100000	19110000						chr6	168678668	168679632
chr1	19110000	19120000						chr6	169674740	169675135
chr1	19120000	19130000						chr7	6907176	6907323
chr1	19130000	19140000						chr7	6907816	6907987
chr1	19140000	19150000						chr7	6907991	6908205
chr1	19150000	19160000						chr7	6908206	6908582
chr1	19160000	19170000						chr7	6908584	6908992
chr1	19170000	19180000						chr7	6948600	6948976
chr1	19180000	19190000						chr7	6948977	6949187
chr1	19190000	19200000						chr7	6949189	6949851
chr1	19200000	19210000						chr7	6949854	6950408
chr1	19210000	19220000						chr7	6958746	6959050
chr1	19220000	19230000						chr7	6959037	6961910
chr1	19230000	19240000						chr7	6961913	6962263
chr1	19240000	19250000						chr7	7212528	7212827
chr1	19250000	19260000						chr7	7212799	7212875
chr1	19260000	19270000						chr7	8782746	8783093
chr1	19270000	19280000						chr7	9354234	9354450
chr1	19280000	19290000						chr7	9355610	9355759
chr1	19290000	19300000						chr7	9358757	9359207
chr1	19300000	19310000						chr7	9457702	9458149
chr1	19310000	19320000						chr7	9458530	9458766
chr1	19320000	19330000						chr7	9463769	9464218
chr1	19330000	19340000						chr7	9467818	9468249
chr1	19340000	19350000						chr7	9470692	9471057
chr1	19350000	19360000						chr7	12659788	12660220
chr1	19360000	19380000						chr7	12660221	12660627
chr1	19380000	19390000						chr1	103965565	103966003
chr1	19390000	19400000						chr7	17419334	17419765
chr1	19400000	19410000						chr7	17420334	17420763
chr1	19410000	19420000						chr1	104380123	104380544
chr1	19420000	19430000						chr1	104388206	104388639
chr1	19430000	19440000						chr7	20123991	20124840
chr1	19440000	19450000						chr7	20125519	20125723
chr1	19450000	19460000						chr7	20125724	20126099
chr1	19460000	19470000						chr7	20546709	20547109
chr1	19470000	19480000						chr7	20547112	20547176
chr1	19480000	19490000						chr7	20547153	20548843
chr1	19490000	19500000						chr7	20548838	20548985
chr1	19500000	19510000						chr7	20548976	20550699
chr1	19510000	19520000						chr7	20550701	20550912
chr1	19520000	19530000						chr7	20550911	20551287
chr1	19530000	19540000						chr7	20551288	20551693
chr1	19540000	19550000						chr1	104596538	104596935
chr1	19550000	19560000						chr1	104596936	104597065
chr1	19560000	19570000						chr1	104601408	104601833
chr1	19570000	19580000						chr1	104602391	104602769
chr1	19580000	19590000						chr7	22703358	22703765
chr1	19590000	19600000						chr7	22703768	22703805
chr1	19600000	19610000						chr7	22703806	22707656
chr1	19610000	19620000						chr7	22708306	22708542
chr1	19620000	19630000						chr7	22708541	22708903
chr1	19630000	19640000						chr7	22708904	22709313
chr1	19640000	19650000						chr7	22913465	22913829
chr1	19650000	19660000						chr7	22913830	22914257
chr1	19660000	19670000						chr7	22916351	22916582
chr1	19670000	19680000						chr7	22918000	22918552
chr1	19680000	19690000						chr7	24396245	24396697
chr1	19690000	19700000						chr7	24399674	24399820
chr1	19700000	19710000						chr7	24400953	24401167
chr1	19710000	19720000						chr7	24401546	24401985
chr1	19720000	19730000						chr7	26024200	26024639
chr1	19730000	19740000						chr7	26024640	26025231
chr1	19740000	19750000						chr7	26026384	26026531
chr1	19750000	19760000						chr7	26271475	26271785
chr1	19760000	19770000						chr7	29784992	29785389
chr1	19770000	19780000						chr7	29788236	29788381
chr1	19780000	19790000						chr7	29788875	29792127
chr1	19790000	19800000						chr7	29792128	29792525
chr1	19800000	19810000						chr7	30479953	30480380
chr1	19810000	19820000						chr7	30482627	30483081
chr1	19820000	19830000						chr7	30483075	30484480
chr1	19830000	19840000						chr7	30484498	30484918
chr1	19840000	19860000						chr7	30484921	30485283
chr1	19860000	19870000						chr7	31466860	31467260
chr1	19870000	19880000						chr7	31467261	31467633
chr1	19880000	19890000						chr7	31467634	31467849
chr1	19890000	19900000						chr7	31467851	31468512
chr1	19900000	19910000						chr7	31468516	31469369
chr1	19910000	19920000						chr7	31471622	31471974
chr1	19920000	19930000						chr7	31471977	31472379
chr1	19930000	19940000						chr7	32832561	32833012
chr1	19940000	19950000						chr7	32837280	32837495
chr1	19950000	19960000						chr7	32837486	32837872
chr1	19960000	19970000						chr7	32837873	32838271
chr1	19970000	19980000						chr7	32839183	32839608
chr1	19980000	19990000						chr7	32840102	32840249
chr1	19990000	20000000						chr7	34300572	34300944
chr1	20000000	20010000						chr7	34300945	34301161
chr1	20010000	20020000						chr7	34301163	34301823
chr1	20020000	20030000						chr7	34302308	34302455
chr1	20030000	20040000						chr7	34305132	34305572
chr1	20040000	20050000						chr7	37551383	37551816
chr1	20050000	20060000						chr7	42673708	42674144
chr1	20060000	20070000						chr7	42870576	42871056
chr1	20070000	20080000						chr7	42871425	42871640
chr1	20080000	20090000						chr7	42872307	42872811
chr1	20090000	20100000						chr7	42872802	42872951
chr1	20100000	20110000						chr7	42875924	42876404
chr1	20110000	20120000						chr7	43202709	43203099
chr1	20120000	20130000						chr7	43436367	43436754
chr1	20130000	20140000						chr7	45859953	45860413
chr1	20140000	20150000						chr7	46769233	46769677
chr1	20150000	20160000						chr7	48146274	48146724
chr1	20160000	20170000						chr7	48941053	48941413
chr1	20170000	20180000						chr7	49101085	49101493
chr1	20180000	20190000						chr7	50578827	50579286
chr1	20190000	20200000						chr7	51600721	51600764
chr1	20200000	20210000						chr7	52327327	52327530
chr1	20210000	20220000						chr7	52332923	52333029
chr1	20220000	20230000						chr7	52333625	52333861
chr1	20230000	20240000						chr7	52333849	52335375
chr1	20240000	20250000						chr7	52338672	52339041
chr1	20250000	20260000						chr7	53239230	53239608
chr1	20260000	20270000						chr1	108473290	108473396
chr1	20270000	20280000						chr1	108476336	108476483
chr1	20280000	20290000						chr1	108476980	108477638
chr1	20290000	20300000						chr1	108477640	108477855
chr1	20300000	20310000						chr1	108478233	108478596
chr1	20310000	20320000						chr7	64679076	64679138
chr1	20320000	20330000						chr7	68218039	68218073
chr1	20330000	20340000						chr7	68218087	68218291
chr1	20340000	20350000						chr7	68218292	68218703
chr1	20350000	20360000						chr7	68388909	68389328
chr1	20360000	20370000						chr7	70860081	70860512
chr1	20370000	20380000						chr7	71174448	71174876
chr1	20380000	20390000						chr1	109727174	109727237
chr1	20390000	20400000						chr1	109727238	109727604
chr1	20400000	20410000						chr1	109836879	109837310
chr1	20410000	20420000						chr7	75778912	75779306
chr1	20420000	20430000						chr7	75779310	75779777
chr1	20430000	20440000						chr7	75781536	75781936
chr1	20440000	20450000						chr7	75781937	75782402
chr1	20450000	20460000						chr7	75782463	75783518
chr1	20460000	20470000						chr7	75787675	75787713
chr1	20470000	20480000						chr7	75787713	75788163
chr1	20480000	20500000						chr7	75788164	75788562
chr1	20500000	20510000						chr1	110437928	110438360
chr1	20510000	20520000						chr7	77342940	77343306
chr1	20520000	20530000						chr7	77343317	77344490
chr1	20530000	20540000						chr7	77344895	77345449
chr1	20540000	20550000						chr7	78577478	78577880
chr1	20550000	20560000						chr7	83459668	83460118
chr1	20560000	20570000						chr7	83463198	83463702
chr1	20570000	20580000						chr7	83463705	83464361
chr1	20580000	20590000						chr7	83464562	83464936
chr1	20590000	20600000						chr7	83833685	83834091
chr1	20600000	20610000						chr7	84823107	84823571
chr1	20610000	20620000						chr7	88320290	88320683
chr1	20620000	20630000						chr7	92479588	92480028
chr1	20630000	20640000						chr7	92484841	92485274
chr1	20640000	20650000						chr7	93397329	93397476
chr1	20650000	20660000						chr7	93398833	93399212
chr1	20660000	20670000						chr7	93399213	93399625
chr1	20670000	20680000						chr7	93643254	93643401
chr1	20680000	20690000						chr7	93644553	93644771
chr1	20690000	20700000						chr7	93645146	93645552
chr1	20700000	20710000						chr7	97153925	97154379
chr1	20710000	20720000						chr7	99723151	99723575
chr1	20720000	20730000						chr7	99729507	99729932
chr1	20730000	20740000						chr7	100925555	100926411
chr1	20740000	20750000						chr7	100926407	100927013
chr1	20750000	20760000						chr7	100927015	100927230
chr1	20760000	20770000						chr7	100927231	100927604
chr1	20770000	20780000						chr7	100927607	100928020
chr1	20780000	20790000						chr1	112810083	112810549
chr1	20790000	20800000						chr1	112812838	112812984
chr1	20800000	20810000						chr1	112814107	112814282
chr1	20810000	20820000						chr1	112814558	112814599
chr1	20820000	20830000						chr1	112814993	112815325
chr1	20830000	20840000						chr1	112820145	112820531
chr1	20840000	20850000						chr1	112820532	112820926
chr1	20850000	20860000						chr1	112820927	112821141
chr1	20860000	20870000						chr1	112821143	112822269
chr1	20870000	20880000						chr1	112822264	112822629
chr1	20880000	20910000						chr1	112822630	112823232
chr1	20910000	20920000						chr1	112823542	112825658
chr1	20920000	20930000						chr7	106527752	106528181
chr1	20930000	20940000						chr7	106528729	106528993
chr1	20940000	20950000						chr7	106533025	106533190
chr1	20950000	20960000						chr7	106533200	106533658
chr1	20960000	20980000						chr7	106567353	106567841
chr1	20980000	20990000						chr7	106829635	106830073
chr1	20990000	21000000						chr7	109592261	109592639
chr1	21000000	21010000						chr7	109592640	109592876
chr1	21010000	21020000						chr7	109592857	109593519
chr1	21020000	21030000						chr7	109641708	109642141
chr1	21030000	21050000						chr7	109643106	109644292
chr1	21050000	21060000						chr7	109644283	109644650
chr1	21060000	21070000						chr7	109647164	109647640
chr1	21070000	21080000						chr7	111850497	111850929
chr1	21080000	21090000						chr7	112013660	112013734
chr1	21090000	21100000						chr7	112013719	112013768
chr1	21100000	21110000						chr7	112667385	112667782
chr1	21110000	21120000						chr7	113234431	113234902
chr1	21120000	21130000						chr7	113234903	113235280
chr1	21130000	21140000						chr7	113235281	113235343
chr1	21140000	21160000						chr7	113235775	113235922
chr1	21160000	21170000						chr7	113238838	113239308
chr1	21170000	21180000						chr7	116455969	116456075
chr1	21180000	21190000						chr7	116458901	116459048
chr1	21190000	21200000						chr7	116459545	116460175
chr1	21200000	21210000						chr7	116460177	116460392
chr1	21210000	21220000						chr7	116460391	116460742
chr1	21220000	21230000						chr1	114029672	114029933
chr1	21230000	21240000						chr1	114029930	114031524
chr1	21240000	21260000						chr1	114031518	114032083
chr1	21260000	21270000						chr1	114032084	114032484
chr1	21270000	21280000						chr1	114037075	114037525
chr1	21280000	21290000						chr7	118580727	118581193
chr1	21290000	21300000						chr7	119838679	119839160
chr1	21300000	21310000						chr7	120009179	120009629
chr1	21310000	21330000						chr7	120009632	120010006
chr1	21330000	21340000						chr7	120013123	120013789
chr1	21340000	21360000						chr7	120013791	120014002
chr1	21360000	21370000						chr7	120776623	120777024
chr1	21370000	21380000						chr7	120777025	120777403
chr1	21380000	21390000						chr7	120777402	120777629
chr1	21390000	21400000						chr7	120777620	120779329
chr1	21400000	21410000						chr7	120779329	120779478
chr1	21410000	21420000						chr7	120885700	120886068
chr1	21420000	21430000						chr7	120886446	120886661
chr1	21430000	21440000						chr7	120886666	120887325
chr1	21440000	21450000						chr7	120887328	120887816
chr1	21450000	21460000						chr7	120887816	120887985
chr1	21460000	21470000						chr7	120890984	120891391
chr1	21470000	21480000						chr7	121315380	121315819
chr1	21480000	21490000						chr7	121320477	121320854
chr1	21490000	21500000						chr7	121563649	121564047
chr1	21500000	21510000						chr7	121564048	121564426
chr1	21510000	21520000						chr7	121564425	121564640
chr1	21520000	21530000						chr7	121569270	121569668
chr1	21530000	21540000						chr7	122816729	122817176
chr1	21540000	21550000						chr7	122820459	122820542
chr1	21550000	21560000						chr7	122821957	122822172
chr1	21560000	21570000						chr7	122822171	122822550
chr1	21570000	21580000						chr7	124008265	124008713
chr1	21580000	21590000						chr7	124729157	124729555
chr1	21590000	21600000						chr7	124732427	124732574
chr1	21600000	21610000						chr7	124733732	124733947
chr1	21610000	21620000						chr7	124733946	124734324
chr1	21620000	21630000						chr7	124734326	124734734
chr1	21630000	21640000						chr7	124961063	124961499
chr1	21640000	21650000						chr7	124962951	124963952
chr1	21650000	21660000						chr7	125258828	125259326
chr1	21660000	21670000						chr7	125259795	125259939
chr1	21670000	21680000						chr7	125260600	125261104
chr1	21680000	21690000						chr7	125261095	125261244
chr1	21690000	21700000						chr7	125264191	125264637
chr1	21700000	21710000						chr7	125909965	125910413
chr1	21710000	21720000						chr7	125914697	125914912
chr1	21720000	21730000						chr7	125915291	125915739
[truncated: 270,789+ more rows]

## Sheet: Figure S3g
	siYY1 vs siNT			siCEBPB vs siNT			siSP1 vs siNT				Log2(CPM+1)
repeat	log2FoldChange	p		log2FoldChange	p		log2FoldChange	p		repeat	ko.siNT.rep1	ko.siNT.rep2	ko.siYY1.rep1	ko.siYY1.rep2	ko.siCEBPB.rep1	ko.siCEBPB.rep2	ko.siSP1.rep1	ko.siSP1.rep2
HERVH	0.217395	0.0150578		0.440683	1.02089e-05		-1.07233	4.40441e-06		HERVH	14.4861	14.3737	14.6929	14.6124	14.6736	14.982	13.5589	13.1081
LTR7	0.170046	0.0790181		0.297729	0.00136557		-0.898827	4.43382e-11		LTR7	10.6665	10.5327	10.7878	10.7643	10.8176	10.9038	9.89773	9.46003
LTR7A	-2.4235	0.620336		-2.34597	0.631553		-0.939936	0.81166		LTR7A	0.600099	0	0	0	0	0	0	0.343981
LTR7B	0.0770386	0.691237		0.0482519	0.800169		0.0641269	0.72128		LTR7B	6.70272	6.7618	6.61358	6.99319	6.54226	6.92452	6.80164	6.77491
LTR7C	0.00245714	0.990279		0.0907891	0.645456		0.163734	0.405818		LTR7C	6.3344	6.37621	6.33346	6.39187	6.39552	6.41885	6.54187	6.47648
LTR7Y	0.320819	0.0134164		0.453982	0.000102948		-0.458465	0.142326		LTR7Y	10.3764	10.029	10.6541	10.4124	10.5759	10.6823	9.98299	9.46663
HERVK	0.272419	0.15734		-0.00389271	0.982984		-0.32014	0.0871429		HERVK	6.73451	6.82925	6.82592	7.26112	6.60849	6.86626	6.43932	6.47648
LTR5	0.141975	0.78986		-0.115521	0.836474		-0.675546	0.263485		LTR5	3.87472	3.13606	3.88505	3.45377	3.65414	3.11032	3.2517	2.54759
LTR5_Hs	-0.128361	0.345661		-0.109112	0.407633		-0.0405246	0.764364		LTR5_Hs	8.00766	7.96912	7.80347	7.9265	7.79925	7.88444	7.91625	7.96458
LTR5A	-0.153138	0.375213		-0.274483	0.114373		-0.182433	0.293084		LTR5A	7.38674	7.10167	7.05241	7.15592	6.86269	7.01877	7.0364	7.08922
LTR5B	-0.00554671	0.971423		0.0305469	0.840775		0.204135	0.213561		LTR5B	7.46675	7.3584	7.34908	7.47583	7.32802	7.48289	7.44207	7.75937

## Sheet: Figure S3h
group	chr	start	end	length (bp)	number of SP1 motif	SP1 motif density (number of motif/length(kb))		summary
Derepressed HERVH loci	chr1	232122225	232122886	662	0	0				density of SP1 binding sites
Derepressed HERVH loci	chr1	233688625	233688755	131	0	0		group	number	mean	median
Derepressed HERVH loci	chr1	68386004	68386437	434	1	2.30415		ARID1A KO activated HERVH loci	n=27	1.46	0.96
Derepressed HERVH loci	chr1	68386440	68389684	3245	3	0.924499		Silenced HERVH loci	n=6672	0.9	0
Derepressed HERVH loci	chr1	68389664	68389813	150	0	0					p=0.01 (Wilcoxon rank sum test)
Derepressed HERVH loci	chr1	68389804	68390303	500	0	0
Derepressed HERVH loci	chr1	68390306	68390968	663	0	0
Derepressed HERVH loci	chr1	68390966	68391185	220	0	0
Derepressed HERVH loci	chr1	68391184	68391562	379	2	5.27704
Derepressed HERVH loci	chr1	68391563	68391992	430	1	2.32558
Derepressed HERVH loci	chr15	35239063	35242176	3114	3	0.963391
Derepressed HERVH loci	chr15	87836193	87836572	380	1	2.63158
Derepressed HERVH loci	chr17	11976514	11976947	434	2	4.60829
Derepressed HERVH loci	chr2	5005902	5006280	379	0	0
Derepressed HERVH loci	chr4	145833012	145836291	3280	4	1.21951
Derepressed HERVH loci	chr6	144923175	144923606	432	2	4.62963
Derepressed HERVH loci	chr6	144923609	144926571	2963	4	1.34998
Derepressed HERVH loci	chr6	144926566	144926713	148	0	0
Derepressed HERVH loci	chr6	144926706	144927208	503	0	0
Derepressed HERVH loci	chr6	144927211	144927829	619	1	1.61551
Derepressed HERVH loci	chr6	144927823	144928047	225	0	0
Derepressed HERVH loci	chr6	144928048	144928424	377	2	5.30504
Derepressed HERVH loci	chr6	144928425	144928858	434	1	2.30415
Derepressed HERVH loci	chr6	97779488	97779947	460	0	0
Derepressed HERVH loci	chr9	25288594	25291065	2472	2	0.809061
Derepressed HERVH loci	chr9	87411149	87414340	3192	6	1.8797
Derepressed HERVH loci	chrX	16181497	16183239	1743	2	1.14745
Repressed HERVH loci	chr1	45319546	45320287	742	0	0
Repressed HERVH loci	chr3	115795193	115795688	496	0	0
Repressed HERVH loci	chr3	116107505	116107652	148	0	0
Repressed HERVH loci	chr3	145113191	145113470	280	0	0
Repressed HERVH loci	chr3	148419646	148420096	451	1	2.21729
Repressed HERVH loci	chr3	161721915	161722322	408	0	0
Repressed HERVH loci	chr3	164342590	164342946	357	0	0
Repressed HERVH loci	chr3	171580456	171581126	671	0	0
Repressed HERVH loci	chr3	179522486	179522816	331	0	0
Repressed HERVH loci	chr4	402861	403251	391	1	2.55754
Repressed HERVH loci	chr4	9106809	9107470	662	0	0
Repressed HERVH loci	chr4	19027943	19028402	460	0	0
Repressed HERVH loci	chr4	30148804	30149243	440	2	4.54545
Repressed HERVH loci	chr4	92026243	92027974	1732	2	1.15473
Repressed HERVH loci	chr4	92276389	92277195	807	0	0
Repressed HERVH loci	chr4	94294064	94294278	215	0	0
Repressed HERVH loci	chr4	94294280	94294941	662	0	0
Repressed HERVH loci	chr4	100992092	100992468	377	1	2.65252
Repressed HERVH loci	chr4	128643181	128646197	3017	2	0.66291
Repressed HERVH loci	chr4	132122887	132123102	216	0	0
Repressed HERVH loci	chr4	152746707	152747147	441	1	2.26757
Repressed HERVH loci	chr4	154919109	154919325	217	0	0
Repressed HERVH loci	chr4	163097109	163097481	373	2	5.36193
Repressed HERVH loci	chr4	163099937	163100371	435	2	4.5977
Repressed HERVH loci	chr4	166525652	166526029	378	1	2.6455
Repressed HERVH loci	chr4	167922851	167923315	465	1	2.15054
Repressed HERVH loci	chr4	167927814	167928213	400	1	2.5
Repressed HERVH loci	chr1	65643207	65643638	432	1	2.31481
Repressed HERVH loci	chr4	171986106	171986465	360	0	0
Repressed HERVH loci	chr4	186044023	186044424	402	1	2.48756
Repressed HERVH loci	chr5	18542347	18542970	624	0	0
Repressed HERVH loci	chr5	98440895	98441337	443	2	4.51467
Repressed HERVH loci	chr5	122475241	122475648	408	0	0
Repressed HERVH loci	chr5	135730999	135731384	386	2	5.18135
Repressed HERVH loci	chr5	136737435	136739073	1639	3	1.83038
Repressed HERVH loci	chr5	147867327	147867990	664	0	0
Repressed HERVH loci	chr5	153450511	153450714	204	0	0
Repressed HERVH loci	chr5	161254607	161255013	407	1	2.457
Repressed HERVH loci	chr6	6028833	6029487	655	0	0
Repressed HERVH loci	chr6	3167305	3170584	3280	1	0.304878
Repressed HERVH loci	chr6	16890650	16890867	218	0	0
Repressed HERVH loci	chr6	18755765	18756267	503	1	1.98807
Repressed HERVH loci	chr6	39134077	39134885	809	0	0
Repressed HERVH loci	chr6	63955601	63956158	558	0	0
Repressed HERVH loci	chr6	80510787	80512513	1727	0	0
Repressed HERVH loci	chr6	97784493	97784871	379	1	2.63852
Repressed HERVH loci	chr1	96623317	96623706	390	1	2.5641
Repressed HERVH loci	chr6	117659791	117660052	262	0	0
Repressed HERVH loci	chr6	121620422	121620869	448	0	0
Repressed HERVH loci	chr6	121621466	121622126	661	0	0
Repressed HERVH loci	chr6	122843223	122843372	150	0	0
Repressed HERVH loci	chr6	124895435	124895584	150	0	0
Repressed HERVH loci	chr6	152682945	152683394	450	2	4.44444
Repressed HERVH loci	chr7	100922672	100925567	2896	3	1.03591
Repressed HERVH loci	chr7	7209731	7210150	420	2	4.7619
Repressed HERVH loci	chr7	12665130	12665594	465	0	0
Repressed HERVH loci	chr7	24401166	24401545	380	1	2.63158
Repressed HERVH loci	chr7	26029369	26029809	441	0	0
Repressed HERVH loci	chr7	33065008	33065457	450	2	4.44444
Repressed HERVH loci	chr7	43397410	43397863	454	0	0
Repressed HERVH loci	chr7	77340370	77340798	429	0	0
Repressed HERVH loci	chr7	100922282	100922669	388	2	5.15464
Repressed HERVH loci	chr1	112810610	112812851	2242	6	2.67618
Repressed HERVH loci	chr7	120782486	120782885	400	1	2.5
Repressed HERVH loci	chr7	121318950	121319099	150	0	0
Repressed HERVH loci	chr7	121319597	121320259	663	1	1.5083
Repressed HERVH loci	chr7	121320261	121320476	216	0	0
Repressed HERVH loci	chr7	131587863	131588296	434	1	2.30415
Repressed HERVH loci	chr7	138332267	138333464	1198	0	0
Repressed HERVH loci	chr7	139461864	139464526	2663	2	0.751033
Repressed HERVH loci	chr7	143538044	143538258	215	0	0
Repressed HERVH loci	chr8	3237992	3238403	412	0	0
Repressed HERVH loci	chr8	60306347	60306767	421	0	0
Repressed HERVH loci	chr8	81919524	81919891	368	1	2.71739
Repressed HERVH loci	chr8	85068377	85068745	369	0	0
Repressed HERVH loci	chr8	90091914	90092411	498	1	2.00803
Repressed HERVH loci	chr8	97179113	97179731	619	1	1.61551
Repressed HERVH loci	chr8	105838506	105838896	391	1	2.55754
Repressed HERVH loci	chr8	114286031	114286692	662	0	0
Repressed HERVH loci	chr9	27002286	27002401	116	0	0
Repressed HERVH loci	chr9	35003293	35003704	412	1	2.42718
Repressed HERVH loci	chr9	85884515	85884642	128	0	0
Repressed HERVH loci	chr9	126074848	126075224	377	1	2.65252
Repressed HERVH loci	chr9	127414474	127415068	595	2	3.36134
Repressed HERVH loci	chr9	131547623	131548091	469	0	0
Repressed HERVH loci	chrX	12945127	12945537	411	0	0
Repressed HERVH loci	chrX	16183246	16184026	781	2	2.56082
Repressed HERVH loci	chrX	16218061	16219315	1255	0	0
Repressed HERVH loci	chr1	169688315	169688724	410	2	4.87805
Repressed HERVH loci	chrX	71267184	71268492	1309	0	0
Repressed HERVH loci	chrX	73804628	73807129	2502	3	1.19904
Repressed HERVH loci	chrX	92275400	92278360	2961	4	1.35089
Repressed HERVH loci	chrX	93026968	93027631	664	0	0
Repressed HERVH loci	chrX	96629502	96629717	216	0	0
Repressed HERVH loci	chrX	100789323	100790983	1661	2	1.20409
Repressed HERVH loci	chrX	100791050	100791501	452	0	0
Repressed HERVH loci	chrX	109867562	109870421	2860	3	1.04895
Repressed HERVH loci	chrX	112535526	112535905	380	1	2.63158
Repressed HERVH loci	chrX	114466672	114467121	450	0	0
Repressed HERVH loci	chrX	116335830	116336042	213	0	0
Repressed HERVH loci	chrX	122225571	122226075	505	0	0
Repressed HERVH loci	chrX	128263486	128263705	220	0	0
Repressed HERVH loci	chrX	131717355	131717764	410	0	0
Repressed HERVH loci	chrX	142423788	142424165	378	1	2.6455
Repressed HERVH loci	chrX	149319698	149320355	658	1	1.51976
Repressed HERVH loci	chrY	4527873	4528271	399	1	2.50627
Repressed HERVH loci	chrY	5327120	5329975	2856	2	0.70028
Repressed HERVH loci	chrY	6139215	6139624	410	1	2.43902
Repressed HERVH loci	chrY	11896309	11896674	366	2	5.46448
Repressed HERVH loci	chr10	6193561	6194021	461	0	0
Repressed HERVH loci	chr10	25769571	25769783	213	0	0
Repressed HERVH loci	chr10	35402566	35402830	265	0	0
Repressed HERVH loci	chr1	185950611	185953761	3151	5	1.5868
Repressed HERVH loci	chr10	53504278	53504727	450	1	2.22222
Repressed HERVH loci	chr10	55974595	55975196	602	0	0
Repressed HERVH loci	chr10	103213231	103213657	427	2	4.68384
Repressed HERVH loci	chr11	42124270	42124880	611	1	1.63666
Repressed HERVH loci	chr11	71752302	71752695	394	1	2.53807
Repressed HERVH loci	chr11	75331394	75331793	400	2	5
Repressed HERVH loci	chr11	77551105	77554651	3547	2	0.563857
Repressed HERVH loci	chr11	83436120	83436575	456	0	0
Repressed HERVH loci	chr11	94349756	94350418	663	0	0
Repressed HERVH loci	chr11	122832034	122832414	381	1	2.62467
Repressed HERVH loci	chr1	210111090	210111452	363	1	2.75482
Repressed HERVH loci	chr12	33089782	33090419	638	0	0
Repressed HERVH loci	chr12	54945423	54947976	2554	4	1.56617
Repressed HERVH loci	chr12	70085290	70085729	440	1	2.27273
Repressed HERVH loci	chr1	216008143	216008553	411	1	2.43309
Repressed HERVH loci	chr12	73003498	73004351	854	1	1.17096
Repressed HERVH loci	chr12	78841054	78841432	379	2	5.27704
Repressed HERVH loci	chr12	87908278	87908884	607	0	0
Repressed HERVH loci	chr1	218599635	218600065	431	0	0
Repressed HERVH loci	chr12	99720738	99720952	215	0	0
Repressed HERVH loci	chr12	100582022	100582464	443	0	0
Repressed HERVH loci	chr1	221974132	221974793	662	0	0
Repressed HERVH loci	chr1	223024848	223025222	375	2	5.33333
Repressed HERVH loci	chr12	131818302	131818622	321	2	6.23053
Repressed HERVH loci	chr13	42868455	42868833	379	2	5.27704
Repressed HERVH loci	chr13	52957383	52957843	461	0	0
Repressed HERVH loci	chr13	54127816	54128194	379	0	0
Repressed HERVH loci	chr13	54268525	54270262	1738	1	0.575374
Repressed HERVH loci	chr13	55655993	55656654	662	0	0
Repressed HERVH loci	chr13	81874531	81874919	389	0	0
Repressed HERVH loci	chr13	87187234	87187457	224	0	0
Repressed HERVH loci	chr13	98061853	98062318	466	0	0
Repressed HERVH loci	chr1	230604920	230605422	503	0	0
Repressed HERVH loci	chr14	46014119	46014621	503	1	1.98807
Repressed HERVH loci	chr14	48263179	48263395	217	0	0
Repressed HERVH loci	chr14	48267872	48268282	411	1	2.43309
Repressed HERVH loci	chr14	50028520	50028938	419	2	4.77327
Repressed HERVH loci	chr14	59445365	59445703	339	0	0
Repressed HERVH loci	chr14	83961579	83961993	415	1	2.40964
Repressed HERVH loci	chr14	85732437	85732842	406	1	2.46305
Repressed HERVH loci	chr14	86731999	86734737	2739	5	1.82548
Repressed HERVH loci	chr14	101305653	101306045	393	0	0
Repressed HERVH loci	chr15	41135450	41136648	1199	0	0
Repressed HERVH loci	chr15	46680150	46680560	411	0	0
Repressed HERVH loci	chr1	246686567	246686896	330	0	0
Repressed HERVH loci	chr15	88548982	88549835	854	0	0
Repressed HERVH loci	chr15	96877217	96877667	451	0	0
Repressed HERVH loci	chr1	248336710	248338424	1715	0	0
Repressed HERVH loci	chr15	100444544	100445206	663	0	0
Repressed HERVH loci	chr15	101076584	101077246	663	0	0
Repressed HERVH loci	chr16	9670978	9671358	381	2	5.24934
Repressed HERVH loci	chr16	55474402	55474814	413	2	4.84262
Repressed HERVH loci	chr17	31630944	31631094	151	0	0
Repressed HERVH loci	chr2	16792753	16792969	217	0	0
Repressed HERVH loci	chr17	80403181	80403381	201	6	29.8507
Repressed HERVH loci	chr18	28693027	28693459	433	1	2.30947
Repressed HERVH loci	chr18	35222110	35222512	403	2	4.96278
Repressed HERVH loci	chr18	42743802	42744300	499	1	2.00401
Repressed HERVH loci	chr18	58641222	58641574	353	0	0
Repressed HERVH loci	chr18	73328178	73328677	500	0	0
Repressed HERVH loci	chr19	9541890	9546922	5033	2	0.397377
Repressed HERVH loci	chr19	9741826	9742178	353	1	2.83286
Repressed HERVH loci	chr19	19585545	19585977	433	0	0
Repressed HERVH loci	chr19	20159087	20159574	488	0	0
Repressed HERVH loci	chr19	20160834	20161284	451	0	0
Repressed HERVH loci	chr19	20519657	20520453	797	0	0
Repressed HERVH loci	chr19	21129483	21129664	182	0	0
Repressed HERVH loci	chr19	23554633	23555054	422	1	2.36967
Repressed HERVH loci	chr19	47049869	47050295	427	0	0
Repressed HERVH loci	chr19	47050296	47050657	362	1	2.76243
Repressed HERVH loci	chr19	52631318	52631810	493	0	0
Repressed HERVH loci	chr2	34801785	34802000	216	0	0
Repressed HERVH loci	chr20	42427661	42428101	441	1	2.26757
Repressed HERVH loci	chr2	44018447	44018730	284	0	0
Repressed HERVH loci	chr2_KI270894v1_alt	17761	19868	2108	0	0
Repressed HERVH loci	chr2	58114454	58115114	661	0	0
Repressed HERVH loci	chr2	150116856	150117519	664	0	0
Repressed HERVH loci	chr2	172542204	172544286	2083	3	1.44023
Repressed HERVH loci	chr2	187672183	187672676	494	0	0
Repressed HERVH loci	chr2	188033498	188033914	417	3	7.19424
Repressed HERVH loci	chr2	208217552	208221528	3977	7	1.76012
Repressed HERVH loci	chr1	35390272	35390664	393	1	2.54453
Repressed HERVH loci	chr2	237611868	237612242	375	1	2.66667
Repressed HERVH loci	chr3	892361	892864	504	1	1.98413
Repressed HERVH loci	chr3	8113870	8114282	413	1	2.42131
Repressed HERVH loci	chr3	8177444	8180413	2970	4	1.3468
Repressed HERVH loci	chr3	16749619	16750064	446	0	0
Repressed HERVH loci	chr3	58594729	58595268	540	1	1.85185
Repressed HERVH loci	chr3	83354176	83354607	432	1	2.31481
Repressed HERVH loci	chr3	90084598	90085102	505	0	0
Repressed HERVH loci	chr3	98256003	98256389	387	0	0
Repressed HERVH loci	chr3	106923753	106924412	660	0	0
Repressed HERVH loci	chr3	108377864	108378321	458	0	0
Repressed HERVH loci	chr3	124753592	124754250	659	0	0
Repressed HERVH loci	chr3	179516131	179517068	938	0	0
Repressed HERVH loci	chr3	185373849	185374236	388	0	0
Repressed HERVH loci	chr3	187466299	187466711	413	1	2.42131
Repressed HERVH loci	chr3	190925411	190925860	450	0	0
Repressed HERVH loci	chr3	191929001	191929389	389	0	0
Repressed HERVH loci	chr1	54900053	54900200	148	0	0
Repressed HERVH loci	chr4	86479483	86479687	205	0	0
Repressed HERVH loci	chr4	92028009	92030692	2684	0	0
Repressed HERVH loci	chr4	107291011	107291451	441	0	0
Repressed HERVH loci	chr4	108712695	108713188	494	1	2.02429
Repressed HERVH loci	chr4	112755344	112755771	428	0	0
Repressed HERVH loci	chr4	117600569	117600944	376	0	0
Repressed HERVH loci	chr4	145253869	145254438	570	0	0
Repressed HERVH loci	chr4	163102522	163103118	597	0	0
Repressed HERVH loci	chr5	18538966	18539420	455	0	0
Repressed HERVH loci	chr5	76789188	76789562	375	1	2.66667
Repressed HERVH loci	chr5	98084543	98084914	372	0	0
Repressed HERVH loci	chr5	99013211	99013657	447	0	0
Repressed HERVH loci	chr5	105802665	105803100	436	1	2.29358
Repressed HERVH loci	chr5	108567661	108568075	415	1	2.40964
Repressed HERVH loci	chr5	115650820	115651207	388	0	0
Repressed HERVH loci	chr5	118952283	118952646	364	2	5.49451
Repressed HERVH loci	chr5	124967515	124968567	1053	0	0
Repressed HERVH loci	chr5	126674961	126675066	106	0	0
Repressed HERVH loci	chr1	79489610	79490260	651	0	0
Repressed HERVH loci	chr1	79639166	79639542	377	1	2.65252
Repressed HERVH loci	chr1	79644083	79644487	405	0	0
Repressed HERVH loci	chr5	136301374	136301833	460	0	0
Repressed HERVH loci	chr5	136565340	136565790	451	0	0
Repressed HERVH loci	chr5	136566377	136567038	662	0	0
Repressed HERVH loci	chr1	82355574	82356492	919	0	0
Repressed HERVH loci	chr5	157945254	157945704	451	0	0
Repressed HERVH loci	chr5	163334734	163337766	3033	2	0.659413
Repressed HERVH loci	chr5	179189657	179190149	493	1	2.0284
Repressed HERVH loci	chr5	179190626	179190699	74	0	0
Repressed HERVH loci	chr6	16264482	16264893	412	1	2.42718
Repressed HERVH loci	chr6	16889986	16890648	663	0	0
Repressed HERVH loci	chr6	56012325	56012513	189	0	0
Repressed HERVH loci	chr6	63010430	63010649	220	0	0
Repressed HERVH loci	chr6	93835299	93835749	451	0	0
Repressed HERVH loci	chr6	131300367	131300746	380	0	0
Repressed HERVH loci	chr7	20120709	20121160	452	1	2.21239
Repressed HERVH loci	chr7	22707661	22708325	665	0	0
Repressed HERVH loci	chr7	77344482	77344901	420	0	0
Repressed HERVH loci	chr7	77345451	77345880	430	1	2.32558
Repressed HERVH loci	chr7	93397467	93397976	510	1	1.96078
Repressed HERVH loci	chr7	93644770	93645145	376	1	2.65957
Repressed HERVH loci	chr7	95067945	95068047	103	0	0
Repressed HERVH loci	chr1	112825661	112826054	394	2	5.07614
Repressed HERVH loci	chr7	120886069	120886453	385	1	2.5974
Repressed HERVH loci	chr7	143105117	143105505	389	0	0
Repressed HERVH loci	chr7	143786955	143789926	2972	5	1.68237
Repressed HERVH loci	chr8	8169077	8171970	2894	3	1.03663
Repressed HERVH loci	chr8	49420160	49424996	4837	4	0.826959
Repressed HERVH loci	chr8	56439026	56439435	410	0	0
Repressed HERVH loci	chr8	128612352	128612731	380	2	5.26316
Repressed HERVH loci	chr8	131308262	131308638	377	1	2.65252
Repressed HERVH loci	chr8	131746225	131746622	398	0	0
Repressed HERVH loci	chr8	135767623	135768211	589	1	1.69779
Repressed HERVH loci	chr9	22663660	22664062	403	0	0
Repressed HERVH loci	chr9	25999583	26000000	418	0	0
Repressed HERVH loci	chr9	88514137	88514504	368	0	0
Repressed HERVH loci	chr9	115844479	115844929	451	0	0
Repressed HERVH loci	chr9	121795157	121796319	1163	2	1.71969
Repressed HERVH loci	chr9	131548147	131548718	572	3	5.24476
Repressed HERVH loci	chrX	73531226	73532765	1540	0	0
Repressed HERVH loci	chrX	3554827	3555331	505	0	0
Repressed HERVH loci	chrX	29976468	29978046	1579	2	1.26662
Repressed HERVH loci	chrX	29978042	29978758	717	0	0
Repressed HERVH loci	chrX	93026464	93026965	502	0	0
Repressed HERVH loci	chrX	95092677	95093127	451	0	0
Repressed HERVH loci	chrX	113113984	113114424	441	1	2.26757
Repressed HERVH loci	chrX	138262338	138262845	508	1	1.9685
Repressed HERVH loci	chrY	5325826	5326482	657	0	0
Repressed HERVH loci	chr10	5471180	5472793	1614	4	2.47831
Repressed HERVH loci	chr10	35408294	35408752	459	0	0
Repressed HERVH loci	chr10	43320564	43321025	462	0	0
Repressed HERVH loci	chr1	185949987	185950491	505	0	0
Repressed HERVH loci	chr10	58862707	58863211	505	0	0
Repressed HERVH loci	chr1	187767836	187770763	2928	2	0.68306
Repressed HERVH loci	chr10	83167135	83167555	421	0	0
Repressed HERVH loci	chr10	86864087	86865050	964	2	2.07469
Repressed HERVH loci	chr10	99263054	99263871	818	0	0
Repressed HERVH loci	chr10	99264445	99264996	552	1	1.81159
Repressed HERVH loci	chr11	3651977	3652638	662	0	0
Repressed HERVH loci	chr11	6070869	6071530	662	0	0
Repressed HERVH loci	chr11	67842303	67842658	356	0	0
Repressed HERVH loci	chr11	94355139	94355534	396	1	2.52525
Repressed HERVH loci	chr11	121640113	121640262	150	0	0
Repressed HERVH loci	chr11	130754544	130755205	662	0	0
Repressed HERVH loci	chr12	4022233	4022642	410	0	0
Repressed HERVH loci	chr1	210113290	210115845	2556	4	1.56495
Repressed HERVH loci	chr12	8494908	8495326	419	0	0
Repressed HERVH loci	chr12	11611403	11611896	494	0	0
Repressed HERVH loci	chr12	23506669	23506902	234	0	0
Repressed HERVH loci	chr12	29274553	29274955	403	1	2.48139
Repressed HERVH loci	chr12	31957395	31957882	488	0	0
Repressed HERVH loci	chr12	54945055	54945422	368	0	0
Repressed HERVH loci	chr12	59105869	59106499	631	0	0
Repressed HERVH loci	chr12	72817004	72817431	428	0	0
Repressed HERVH loci	chr12	81975610	81975988	379	0	0
Repressed HERVH loci	chr12	87907694	87908063	370	1	2.7027
Repressed HERVH loci	chr12	99715182	99715589	408	1	2.45098
Repressed HERVH loci	chr13	54132289	54132758	470	0	0
Repressed HERVH loci	chr13	31607334	31607706	373	2	5.36193
Repressed HERVH loci	chr13	34799359	34799581	223	0	0
Repressed HERVH loci	chr13	42872706	42873158	453	0	0
Repressed HERVH loci	chr13	48867094	48867544	451	0	0
Repressed HERVH loci	chr13	55655761	55655961	201	0	0
Repressed HERVH loci	chr13	86362450	86363109	660	0	0
Repressed HERVH loci	chr14	31247714	31250669	2956	2	0.67659
Repressed HERVH loci	chr14	71127846	71128340	495	1	2.0202
Repressed HERVH loci	chr14	73133662	73134036	375	2	5.33333
Repressed HERVH loci	chr14	87253862	87254296	435	2	4.5977
Repressed HERVH loci	chr15	35243026	35243403	378	2	5.29101
Repressed HERVH loci	chr15	49701454	49704342	2889	1	0.346141
Repressed HERVH loci	chr1	244350717	244351134	418	0	0
Repressed HERVH loci	chr15	92511772	92515753	3982	3	0.75339
Repressed HERVH loci	chr16	74663	75026	364	1	2.74725
Repressed HERVH loci	chr16	8835217	8835364	148	0	0
Repressed HERVH loci	chr16	10294443	10294832	390	1	2.5641
Repressed HERVH loci	chr16	10339645	10340071	427	0	0
Repressed HERVH loci	chr2	7696578	7696951	374	2	5.34759
Repressed HERVH loci	chr17	11975286	11975432	147	0	0
Repressed HERVH loci	chr2	14863221	14863689	469	1	2.1322
Repressed HERVH loci	chr17	70723947	70724348	402	1	2.48756
Repressed HERVH loci	chr18	31826669	31827058	390	0	0
Repressed HERVH loci	chr18	56418992	56419141	150	0	0
Repressed HERVH loci	chr1	22997913	22998471	559	1	1.78891
Repressed HERVH loci	chr19	36157610	36157757	148	0	0
Repressed HERVH loci	chr19	46273604	46273979	376	0	0
Repressed HERVH loci	chr2	35439429	35442183	2755	3	1.08893
Repressed HERVH loci	chr20	38594029	38598385	4357	1	0.229516
Repressed HERVH loci	chr20	44524766	44525170	405	2	4.93827
Repressed HERVH loci	chr21	15984903	15985359	457	1	2.18818
Repressed HERVH loci	chr21	28166120	28166497	378	1	2.6455
Repressed HERVH loci	chr2	71164767	71165162	396	1	2.52525
Repressed HERVH loci	chr2	98421606	98422016	411	1	2.43309
Repressed HERVH loci	chr2	117284029	117284509	481	0	0
Repressed HERVH loci	chr2	142490076	142490530	455	0	0
Repressed HERVH loci	chr2	150959175	150959737	563	0	0
Repressed HERVH loci	chr2	194131114	194131487	374	0	0
Repressed HERVH loci	chr1	34633649	34634151	503	1	1.98807
Repressed HERVH loci	chr2	208893768	208894167	400	1	2.5
Repressed HERVH loci	chr3	911603	912013	411	1	2.43309
Repressed HERVH loci	chr1	38429112	38429772	661	0	0
Repressed HERVH loci	chr3	26157652	26158062	411	1	2.43309
Repressed HERVH loci	chr3	54639753	54640204	452	0	0
Repressed HERVH loci	chr1	43085924	43088908	2985	4	1.34003
Repressed HERVH loci	chr1	45336354	45336787	434	0	0
Repressed HERVH loci	chr1	48209413	48209787	375	1	2.66667
Repressed HERVH loci	chr4	115976107	115976479	373	0	0
Repressed HERVH loci	chr4	172958683	172961897	3215	6	1.86625
Repressed HERVH loci	chr8	51916192	51916638	447	0	0
Repressed HERVH loci	chr8	114244872	114245376	505	1	1.9802
Repressed HERVH loci	chr8	137409762	137413481	3720	2	0.537634
Repressed HERVH loci	chr9	82702415	82702903	489	1	2.04499
Repressed HERVH loci	chrX	28892951	28893149	199	0	0
Repressed HERVH loci	chrX	94699852	94700524	673	0	0
Repressed HERVH loci	chrX	126867327	126867984	658	0	0
Repressed HERVH loci	chr11	49320583	49320949	367	1	2.7248
Repressed HERVH loci	chr11	111055319	111055697	379	0	0
Repressed HERVH loci	chr12	20768609	20769058	450	0	0
Repressed HERVH loci	chr16	75702873	75703304	432	0	0
Repressed HERVH loci	chr2	41378264	41384502	6239	3	0.480846
Repressed HERVH loci	chr1	35132579	35137611	5033	2	0.397377
Repressed HERVH loci	chr2	218174449	218174828	380	1	2.63158
Repressed HERVH loci	chr3	16744680	16747716	3037	3	0.987817
Repressed HERVH loci	chr3	27550391	27550889	499	0	0
Repressed HERVH loci	chr3	48729802	48730147	346	1	2.89017
Repressed HERVH loci	chr3	97272463	97272863	401	1	2.49377
Repressed HERVH loci	chr3	190924152	190924814	663	0	0
Repressed HERVH loci	chr4	179166927	179167308	382	2	5.2356
Repressed HERVH loci	chr5	76880430	76880852	423	0	0
Repressed HERVH loci	chr5	101320188	101320597	410	1	2.43902
Repressed HERVH loci	chr6	131323749	131326796	3048	2	0.656168
Repressed HERVH loci	chr6	160777230	160778291	1062	0	0
Repressed HERVH loci	chr7	92479193	92479587	395	1	2.53165
Repressed HERVH loci	chr7	121564642	121565304	663	0	0
Repressed HERVH loci	chr8	81898396	81898946	551	0	0
Repressed HERVH loci	chr9	31326307	31326754	448	0	0
Repressed HERVH loci	chr9	115478470	115478918	449	0	0
Repressed HERVH loci	chrX	8356064	8356497	434	2	4.60829
Repressed HERVH loci	chrX	17446303	17446663	361	2	5.54017
Repressed HERVH loci	chr1	169683070	169683479	410	1	2.43902
Repressed HERVH loci	chr1	171398400	171398798	399	0	0
Repressed HERVH loci	chrX	92100691	92101063	373	0	0
Repressed HERVH loci	chr11	4316515	4316715	201	0	0
Repressed HERVH loci	chr11	54844402	54844794	393	0	0
Repressed HERVH loci	chr11	130753949	130754328	380	1	2.63158
Repressed HERVH loci	chr12	20768231	20768608	378	0	0
Repressed HERVH loci	chr14	46547952	46548615	664	0	0
Repressed HERVH loci	chr15	52738990	52744189	5200	7	1.34615
Repressed HERVH loci	chr15	94751163	94754174	3012	4	1.32802
Repressed HERVH loci	chr20	12758799	12759179	381	2	5.24934
Repressed HERVH loci	chr2	117282271	117282774	504	0	0
Repressed HERVH loci	chr2	209303242	209303898	657	0	0
Repressed HERVH loci	chr4	108711845	108712551	707	0	0
Repressed HERVH loci	chr5	168572748	168573050	303	0	0
Repressed HERVH loci	chr6	126852781	126853429	649	0	0
Repressed HERVH loci	chr8	22951380	22951843	464	0	0
Repressed HERVH loci	chr8	113510576	113511204	629	0	0
Repressed HERVH loci	chr9	22658927	22659302	376	0	0
Repressed HERVH loci	chrX	74127047	74130197	3151	0	0
Repressed HERVH loci	chrX	103763061	103764114	1054	0	0
Repressed HERVH loci	chr11	121298713	121299068	356	1	2.80899
Repressed HERVH loci	chr12	88368560	88371980	3421	0	0
Repressed HERVH loci	chr13	52957844	52958397	554	0	0
Repressed HERVH loci	chr14	84500660	84501036	377	0	0
Repressed HERVH loci	chr16	30864665	30864906	242	2	8.26446
Repressed HERVH loci	chr19	52632451	52632666	216	0	0
Repressed HERVH loci	chr20	40093110	40093543	434	1	2.30415
Repressed HERVH loci	chr3	39578838	39579494	657	0	0
Repressed HERVH loci	chr5	110534747	110535117	371	1	2.69542
Repressed HERVH loci	chr9	87408069	87408472	404	2	4.9505
Repressed HERVH loci	chr1	178253488	178253919	432	1	2.31481
Repressed HERVH loci	chr3	176322070	176322450	381	0	0
Repressed HERVH loci	chr4	3927446	3927854	409	1	2.44499
Repressed HERVH loci	chr1	64350992	64351653	662	1	1.51057
Repressed HERVH loci	chr5	170763082	170763737	656	0	0
Repressed HERVH loci	chr6	153925021	153925525	505	1	1.9802
Repressed HERVH loci	chr8	108420632	108421085	454	0	0
Repressed HERVH loci	chr11	71740810	71741114	305	0	0
Repressed HERVH loci	chr12	29135931	29136466	536	0	0
Repressed HERVH loci	chr12	59101644	59102077	434	2	4.60829
Repressed HERVH loci	chr2	64256818	64257196	379	2	5.27704
Repressed HERVH loci	chrX	92828583	92828894	312	1	3.20513
Repressed HERVH loci	chr16	62979628	62979971	344	0	0
Repressed HERVH loci	chr16	70211766	70212323	558	1	1.79211
Repressed HERVH loci	chr2	188171526	188174283	2758	4	1.45033
Repressed HERVH loci	chr3	6401720	6403075	1356	0	0
Repressed HERVH loci	chr4	83234495	83234897	403	2	4.96278
Repressed HERVH loci	chr8	96504809	96505098	290	1	3.44828
Repressed HERVH loci	chr19	51994964	51995100	137	0	0
Repressed HERVH loci	chr2	179054074	179056929	2856	4	1.40056
Repressed HERVH loci	chr2	194131703	194132376	674	0	0
Repressed HERVH loci	chr5	117047452	117048067	616	1	1.62338
Repressed HERVH loci	chr10	99264997	99265383	387	0	0
Repressed HERVH loci	chr2	54507296	54507850	555	1	1.8018
Repressed HERVH loci	chrX	125389886	125390544	659	0	0
Repressed HERVH loci	chr1	43085534	43085921	388	1	2.57732
Repressed HERVH loci	chr1	43088903	43089050	148	0	0
Repressed HERVH loci	chr1	43089041	43089545	505	1	1.9802
Repressed HERVH loci	chr1	43089548	43090178	631	0	0
Repressed HERVH loci	chr1	43090180	43090396	217	0	0
Repressed HERVH loci	chr3	71925473	71925971	499	0	0
Repressed HERVH loci	chr3	72023126	72023532	407	1	2.457
Repressed HERVH loci	chr3	72026390	72027239	850	1	1.17647
Repressed HERVH loci	chr3	72027242	72027904	663	1	1.5083
Repressed HERVH loci	chr3	72027906	72028116	211	0	0
Repressed HERVH loci	chr3	72028115	72028494	380	1	2.63158
Repressed HERVH loci	chr3	72028495	72028900	406	1	2.46305
Repressed HERVH loci	chr3	75394989	75395104	116	0	0
Repressed HERVH loci	chr3	75469906	75470304	399	1	2.50627
Repressed HERVH loci	chr3	75470307	75470683	377	0	0
Repressed HERVH loci	chr3	75470684	75470895	212	0	0
Repressed HERVH loci	chr3	75470900	75471558	659	0	0
Repressed HERVH loci	chr3	75475335	75475683	349	1	2.86533
Repressed HERVH loci	chr3	76533575	76534043	469	2	4.26439
Repressed HERVH loci	chr3	76534692	76534902	211	0	0
Repressed HERVH loci	chr3	76534892	76537660	2769	0	0
Repressed HERVH loci	chr3	76537678	76538146	469	2	4.26439
Repressed HERVH loci	chr3	78221983	78222362	380	1	2.63158
Repressed HERVH loci	chr3	78327347	78327784	438	1	2.28311
Repressed HERVH loci	chr3	78581666	78582041	376	1	2.65957
Repressed HERVH loci	chr3	78582044	78582271	228	0	0
Repressed HERVH loci	chr3	78582273	78582450	178	0	0
Repressed HERVH loci	chr3	78585329	78585478	150	0	0
Repressed HERVH loci	chr3	78896286	78896663	378	0	0
Repressed HERVH loci	chr3	79618734	79619204	471	0	0
Repressed HERVH loci	chr3	79621233	79621442	210	1	4.7619
Repressed HERVH loci	chr3	80388278	80388725	448	0	0
Repressed HERVH loci	chr3	80388725	80390120	1396	0	0
Repressed HERVH loci	chr3	80390112	80390517	406	0	0
Repressed HERVH loci	chr3	80390511	80391073	563	0	0
Repressed HERVH loci	chr3	80391074	80391440	367	1	2.7248
Repressed HERVH loci	chr3	82428778	82429103	326	1	3.06748
Repressed HERVH loci	chr3	83354608	83355270	663	0	0
Repressed HERVH loci	chr3	83355265	83355629	365	0	0
Repressed HERVH loci	chr3	84115484	84115924	441	1	2.26757
Repressed HERVH loci	chr3	84186958	84187043	86	1	11.6279
Repressed HERVH loci	chr3	84187233	84187669	437	1	2.28833
Repressed HERVH loci	chr3	84187687	84187809	123	0	0
Repressed HERVH loci	chr3	84187812	84188186	375	0	0
Repressed HERVH loci	chr3	84188585	84193036	4452	5	1.12309
Repressed HERVH loci	chr3	84193039	84193404	366	1	2.73224
Repressed HERVH loci	chr3	84537115	84537530	416	2	4.80769
Repressed HERVH loci	chr1	44179973	44180070	98	0	0
Repressed HERVH loci	chr3	86108695	86109136	442	2	4.52489
Repressed HERVH loci	chr3	86537069	86537500	432	0	0
Repressed HERVH loci	chr3	86537501	86538056	556	0	0
Repressed HERVH loci	chr3	86538050	86538484	435	0	0
Repressed HERVH loci	chr3	86538476	86543600	5125	4	0.780488
Repressed HERVH loci	chr3	86543611	86543930	320	2	6.25
Repressed HERVH loci	chr3	87570732	87573734	3003	2	0.666001
Repressed HERVH loci	chr3	87573741	87574431	691	0	0
Repressed HERVH loci	chr3	87574423	87574846	424	0	0
Repressed HERVH loci	chr3	87575395	87575761	367	1	2.7248
Repressed HERVH loci	chr3	90071193	90071542	350	1	2.85714
Repressed HERVH loci	chr3	90072893	90072981	89	0	0
Repressed HERVH loci	chr3	90072974	90073080	107	0	0
Repressed HERVH loci	chr3	90082984	90083400	417	0	0
Repressed HERVH loci	chr3	90084461	90084607	147	0	0
Repressed HERVH loci	chr3	90085105	90085768	664	0	0
Repressed HERVH loci	chr3	90085752	90086365	614	1	1.62866
Repressed HERVH loci	chr3	90086366	90086728	363	2	5.50964
Repressed HERVH loci	chr3	93938055	93938442	388	2	5.15464
Repressed HERVH loci	chr3	93943260	93943682	423	0	0
Repressed HERVH loci	chr3	93943683	93944071	389	0	0
Repressed HERVH loci	chr3	97272864	97273239	376	1	2.65957
Repressed HERVH loci	chr3	97273238	97273450	213	0	0
Repressed HERVH loci	chr3	97275165	97275336	172	0	0
Repressed HERVH loci	chr3	97275309	97277154	1846	2	1.08342
Repressed HERVH loci	chr3	97277159	97277550	392	3	7.65306
Repressed HERVH loci	chr3	98191088	98191462	375	1	2.66667
Repressed HERVH loci	chr3	98196234	98196415	182	0	0
Repressed HERVH loci	chr3	98196416	98196791	376	2	5.31915
Repressed HERVH loci	chr3	98243922	98244002	81	0	0
Repressed HERVH loci	chr3	98244017	98244331	315	0	0
Repressed HERVH loci	chr3	98244332	98247104	2773	1	0.36062
Repressed HERVH loci	chr3	98249549	98249844	296	0	0
Repressed HERVH loci	chr1	45078903	45079354	452	2	4.42478
Repressed HERVH loci	chr3	104442101	104442248	148	0	0
Repressed HERVH loci	chr1	45315974	45316348	375	1	2.66667
Repressed HERVH loci	chr1	45320288	45320483	196	0	0
Repressed HERVH loci	chr3	105892416	105892847	432	0	0
Repressed HERVH loci	chr3	106922769	106923166	398	1	2.51256
Repressed HERVH loci	chr3	106923167	106923535	369	1	2.71003
Repressed HERVH loci	chr3	106923536	106923751	216	0	0
Repressed HERVH loci	chr3	106924910	106925059	150	0	0
Repressed HERVH loci	chr3	106927983	106928372	390	1	2.5641
Repressed HERVH loci	chr3	107571262	107571710	449	0	0
Repressed HERVH loci	chr3	107571711	107571817	107	0	0
Repressed HERVH loci	chr3	109176402	109176803	402	1	2.48756
Repressed HERVH loci	chr3	110684062	110684327	266	0	0
Repressed HERVH loci	chr3	112400427	112400860	434	2	4.60829
Repressed HERVH loci	chr3	112401539	112401861	323	0	0
Repressed HERVH loci	chr3	112418412	112418862	451	0	0
Repressed HERVH loci	chr3	112419020	112419250	231	0	0
Repressed HERVH loci	chr3	112419253	112419755	503	0	0
Repressed HERVH loci	chr3	112419746	112419895	150	0	0
Repressed HERVH loci	chr3	112422914	112423365	452	1	2.21239
Repressed HERVH loci	chr3	112784023	112784506	484	0	0
Repressed HERVH loci	chr3	112989563	112989980	418	0	0
Repressed HERVH loci	chr3	115793483	115793932	450	0	0
Repressed HERVH loci	chr3	115794311	115794527	217	0	0
Repressed HERVH loci	chr3	115795688	115795834	147	0	0
Repressed HERVH loci	chr3	116106172	116106394	223	0	0
Repressed HERVH loci	chr3	116106392	116107010	619	0	0
Repressed HERVH loci	chr3	116110799	116111228	430	2	4.65116
Repressed HERVH loci	chr3	119125272	119125630	359	1	2.78552
Repressed HERVH loci	chr3	122171296	122171683	388	2	5.15464
Repressed HERVH loci	chr3	124753373	124753590	218	0	0
Repressed HERVH loci	chr3	124754253	124754745	493	0	0
Repressed HERVH loci	chr3	124754745	124754892	148	0	0
Repressed HERVH loci	chr3	124827654	124828113	460	1	2.17391
Repressed HERVH loci	chr3	125525402	125525852	451	0	0
Repressed HERVH loci	chr3	125628194	125628519	326	0	0
Repressed HERVH loci	chr3	125641484	125641918	435	0	0
Repressed HERVH loci	chr3	125863750	125864094	345	1	2.89855
Repressed HERVH loci	chr3	125864097	125866993	2897	4	1.38074
Repressed HERVH loci	chr3	125866990	125867845	856	0	0
Repressed HERVH loci	chr3	125867848	125868506	659	0	0
Repressed HERVH loci	chr3	125868504	125868718	215	0	0
Repressed HERVH loci	chr3	125868719	125869094	376	0	0
Repressed HERVH loci	chr3	125869096	125869497	402	1	2.48756
Repressed HERVH loci	chr3	126247331	126247771	441	0	0
Repressed HERVH loci	chr3	126247772	126248690	919	2	2.17628
Repressed HERVH loci	chr3	127059562	127059632	71	0	0
Repressed HERVH loci	chr3	127059698	127059735	38	0	0
Repressed HERVH loci	chr3	128829426	128829769	344	0	0
Repressed HERVH loci	chr3	128829770	128830028	259	1	3.861
Repressed HERVH loci	chr3	128830027	128830241	215	0	0
Repressed HERVH loci	chr3	128830246	128830889	644	0	0
Repressed HERVH loci	chr3	128831379	128831528	150	0	0
Repressed HERVH loci	chr3	128836083	128836514	432	0	0
Repressed HERVH loci	chr3	128836952	128838666	1715	0	0
Repressed HERVH loci	chr3	128838667	128841087	2421	3	1.23916
Repressed HERVH loci	chr3	128841148	128841594	447	0	0
Repressed HERVH loci	chr3	128841595	128842027	433	0	0
Repressed HERVH loci	chr3	128959818	128960251	434	1	2.30415
Repressed HERVH loci	chr3	128963098	128963245	148	0	0
Repressed HERVH loci	chr3	128964365	128964581	217	0	0
Repressed HERVH loci	chr3	128964960	128965400	441	1	2.26757
Repressed HERVH loci	chr3	129219362	129219790	429	0	0
Repressed HERVH loci	chr3	130063308	130063970	663	0	0
Repressed HERVH loci	chr3	130063972	130064188	217	0	0
Repressed HERVH loci	chr3	130137641	130138038	398	1	2.51256
Repressed HERVH loci	chr3	130138040	130138415	376	0	0
Repressed HERVH loci	chr3	130138416	130138621	206	0	0
Repressed HERVH loci	chr3	130139757	130140359	603	0	0
Repressed HERVH loci	chr3	130140362	130140911	550	1	1.81818
Repressed HERVH loci	chr3	130149231	130149534	304	0	0
Repressed HERVH loci	chr3	131509223	131509652	430	2	4.65116
Repressed HERVH loci	chr3	131509653	131510228	576	1	1.73611
Repressed HERVH loci	chr3	131510210	131510470	261	0	0
Repressed HERVH loci	chr3	131514164	131514208	45	0	0
Repressed HERVH loci	chr3	133432821	133433323	503	1	1.98807
Repressed HERVH loci	chr3	133433944	133434156	213	0	0
Repressed HERVH loci	chr3	133434533	133434933	401	1	2.49377
Repressed HERVH loci	chr3	136217903	136218333	431	0	0
Repressed HERVH loci	chr3	136220053	136220600	548	0	0
Repressed HERVH loci	chr3	136222857	136223284	428	0	0
Repressed HERVH loci	chr3	136223285	136223714	430	0	0
Repressed HERVH loci	chr3	137595601	137596048	448	1	2.23214
Repressed HERVH loci	chr3	137598875	137599728	854	1	1.17096
Repressed HERVH loci	chr3	137599731	137600392	662	0	0
Repressed HERVH loci	chr3	137600394	137600609	216	1	4.62963
Repressed HERVH loci	chr3	137600610	137600681	72	0	0
Repressed HERVH loci	chr3	137600742	137601190	449	1	2.22717
Repressed HERVH loci	chr1	48209002	48209412	411	0	0
Repressed HERVH loci	chr1	48209790	48210006	217	0	0
Repressed HERVH loci	chr1	48210674	48211176	503	0	0
Repressed HERVH loci	chr1	48211169	48211314	146	0	0
Repressed HERVH loci	chr1	48214412	48214821	410	0	0
Repressed HERVH loci	chr3	141204901	141205306	406	1	2.46305
Repressed HERVH loci	chr3	141208366	141209199	834	0	0
Repressed HERVH loci	chr3	141209373	141211323	1951	1	0.512558
Repressed HERVH loci	chr3	141211324	141211729	406	1	2.46305
Repressed HERVH loci	chr3	141692184	141692344	161	0	0
Repressed HERVH loci	chr3	141692736	141692920	185	0	0
Repressed HERVH loci	chr3	141692906	141693433	528	0	0
Repressed HERVH loci	chr3	141693434	141693629	196	0	0
Repressed HERVH loci	chr3	141693609	141696292	2684	4	1.49031
Repressed HERVH loci	chr3	141696298	141696444	147	0	0
Repressed HERVH loci	chr1	48500554	48500987	434	0	0
Repressed HERVH loci	chr3	143805477	143805925	449	1	2.22717
Repressed HERVH loci	chr3	145111268	145111676	409	0	0
Repressed HERVH loci	chr3	145111677	145112055	379	0	0
Repressed HERVH loci	chr3	145112054	145112272	219	0	0
Repressed HERVH loci	chr3	145112270	145112930	661	0	0
Repressed HERVH loci	chr3	145112933	145113056	124	0	0
Repressed HERVH loci	chr3	145113038	145113190	153	0	0
Repressed HERVH loci	chr3	145113473	145116387	2915	5	1.71527
Repressed HERVH loci	chr3	145116382	145116524	143	0	0
Repressed HERVH loci	chr3	145551229	145551637	409	0	0
Repressed HERVH loci	chr3	145551638	145552005	368	1	2.71739
Repressed HERVH loci	chr3	145552004	145552219	216	0	0
Repressed HERVH loci	chr3	145552224	145552882	659	0	0
Repressed HERVH loci	chr3	145552885	145553381	497	0	0
Repressed HERVH loci	chr3	145556513	145556922	410	0	0
Repressed HERVH loci	chr3	145710495	145710846	352	1	2.84091
Repressed HERVH loci	chr3	145713794	145713941	148	0	0
Repressed HERVH loci	chr3	145715101	145715316	216	0	0
Repressed HERVH loci	chr3	145715317	145715692	376	0	0
Repressed HERVH loci	chr3	145715693	145716095	403	0	0
Repressed HERVH loci	chr3	146353817	146354226	410	1	2.43902
Repressed HERVH loci	chr3	146356950	146357807	858	0	0
Repressed HERVH loci	chr3	146357809	146358471	663	0	0
Repressed HERVH loci	chr3	146358689	146359062	374	1	2.6738
Repressed HERVH loci	chr3	146359063	146359463	401	0	0
Repressed HERVH loci	chr3	146366309	146366971	663	0	0
Repressed HERVH loci	chr3	146366973	146367189	217	0	0
Repressed HERVH loci	chr3	146367566	146367972	407	1	2.457
Repressed HERVH loci	chr3	148151529	148151957	429	0	0
Repressed HERVH loci	chr3	148155048	148155195	148	0	0
Repressed HERVH loci	chr3	148156350	148156556	207	0	0
Repressed HERVH loci	chr3	148156554	148156931	378	1	2.6455
Repressed HERVH loci	chr3	148156932	148157361	430	0	0
Repressed HERVH loci	chr3	148414244	148414694	451	1	2.21729
Repressed HERVH loci	chr3	148417886	148418387	502	1	1.99203
Repressed HERVH loci	chr3	148419053	148419267	215	0	0
Repressed HERVH loci	chr3	149196809	149197259	451	0	0
Repressed HERVH loci	chr3	150600789	150601449	661	0	0
Repressed HERVH loci	chr3	152602154	152602369	216	0	0
Repressed HERVH loci	chr3	152602370	152602743	374	0	0
Repressed HERVH loci	chr3	152602744	152603153	410	0	0
Repressed HERVH loci	chr3	153226150	153226562	413	0	0
Repressed HERVH loci	chr3	153226937	153227152	216	0	0
Repressed HERVH loci	chr3	153228874	153229023	150	0	0
Repressed HERVH loci	chr3	153232111	153232523	413	0	0
Repressed HERVH loci	chr3	153828979	153829441	463	0	0
Repressed HERVH loci	chr3	155021306	155021691	386	0	0
Repressed HERVH loci	chr3	155274437	155274841	405	1	2.46914
Repressed HERVH loci	chr3	155275219	155275438	220	0	0
Repressed HERVH loci	chr3	155275440	155277518	2079	0	0
Repressed HERVH loci	chr3	155277497	155280392	2896	2	0.690608
Repressed HERVH loci	chr3	155280395	155280798	404	0	0
Repressed HERVH loci	chr3	155282777	155283245	469	0	0
Repressed HERVH loci	chr3	155283246	155283400	155	0	0
Repressed HERVH loci	chr3	155283777	155284930	1154	0	0
Repressed HERVH loci	chr3	156045101	156045194	94	0	0
Repressed HERVH loci	chr3	156045195	156045336	142	0	0
Repressed HERVH loci	chr3	156045337	156045443	107	0	0
Repressed HERVH loci	chr3	161722698	161722913	216	1	4.62963
Repressed HERVH loci	chr3	161724072	161724241	170	0	0
Repressed HERVH loci	chr3	161727371	161727777	407	0	0
Repressed HERVH loci	chr3	162153421	162153850	430	0	0
Repressed HERVH loci	chr3	162153851	162154383	533	0	0
Repressed HERVH loci	chr3	162154377	162154643	267	0	0
Repressed HERVH loci	chr3	162154641	162159637	4997	6	1.20072
Repressed HERVH loci	chr3	162601133	162601560	428	0	0
Repressed HERVH loci	chr3	162712460	162712907	448	0	0
Repressed HERVH loci	chr3	162716638	162717249	612	0	0
Repressed HERVH loci	chr3	162717247	162717485	239	2	8.3682
Repressed HERVH loci	chr3	162717859	162718258	400	1	2.5
Repressed HERVH loci	chr3	162722818	162723253	436	1	2.29358
Repressed HERVH loci	chr3	162723254	162723489	236	0	0
Repressed HERVH loci	chr3	162723502	162723590	89	0	0
Repressed HERVH loci	chr3	162723589	162723788	200	0	0
Repressed HERVH loci	chr3	162723790	162723914	125	0	0
Repressed HERVH loci	chr3	162723898	162724087	190	0	0
Repressed HERVH loci	chr3	162732048	162732457	410	0	0
Repressed HERVH loci	chr3	163907530	163907935	406	1	2.46305
Repressed HERVH loci	chr3	163912968	163913204	237	0	0
Repressed HERVH loci	chr3	163913203	163913581	379	0	0
Repressed HERVH loci	chr3	163913582	163913988	407	1	2.457
Repressed HERVH loci	chr3	164342181	164342589	409	0	0
Repressed HERVH loci	chr3	164342945	164343165	221	0	0
Repressed HERVH loci	chr3	164344317	164344464	148	0	0
Repressed HERVH loci	chr3	164347441	164347849	409	0	0
Repressed HERVH loci	chr3	166500605	166501003	399	1	2.50627
Repressed HERVH loci	chr3	166501004	166501380	377	0	0
Repressed HERVH loci	chr3	166501381	166501595	215	0	0
Repressed HERVH loci	chr3	166502262	166506017	3756	5	1.3312
Repressed HERVH loci	chr3	166506020	166506418	399	0	0
Repressed HERVH loci	chr3	166822581	166823009	429	0	0
Repressed HERVH loci	chr3	166823010	166825125	2116	2	0.94518
Repressed HERVH loci	chr3	166825793	166826286	494	1	2.02429
Repressed HERVH loci	chr3	166826285	166826429	145	0	0
Repressed HERVH loci	chr3	166826424	166829296	2873	3	1.0442
Repressed HERVH loci	chr3	166829299	166829713	415	0	0
Repressed HERVH loci	chr3	167422393	167422843	451	1	2.21729
Repressed HERVH loci	chr3	167430786	167431175	390	1	2.5641
Repressed HERVH loci	chr3	167431286	167431677	392	1	2.55102
Repressed HERVH loci	chr3	167435472	167436134	663	0	0
Repressed HERVH loci	chr3	167436136	167436351	216	0	0
Repressed HERVH loci	chr3	167436350	167436728	379	1	2.63852
Repressed HERVH loci	chr3	168833139	168833203	65	0	0
Repressed HERVH loci	chr3	168833506	168833877	372	1	2.68817
Repressed HERVH loci	chr3	168930920	168931280	361	2	5.54017
Repressed HERVH loci	chr3	168931281	168931818	538	1	1.85874
Repressed HERVH loci	chr3	168931873	168932065	193	0	0
Repressed HERVH loci	chr3	168932047	168932769	723	0	0
Repressed HERVH loci	chr3	168932769	168932938	170	0	0
Repressed HERVH loci	chr3	168932955	168933315	361	0	0
Repressed HERVH loci	chr3	170032497	170032918	422	0	0
Repressed HERVH loci	chr3	170672177	170672587	411	0	0
Repressed HERVH loci	chr3	170672588	170672965	378	1	2.6455
Repressed HERVH loci	chr3	170672966	170673182	217	0	0
Repressed HERVH loci	chr3	170673184	170673841	658	0	0
Repressed HERVH loci	chr3	170677851	170678262	412	1	2.42718
Repressed HERVH loci	chr3	170681758	170682257	500	1	2
Repressed HERVH loci	chr3	170682258	170684359	2102	1	0.475737
Repressed HERVH loci	chr3	170684361	170685023	663	0	0
Repressed HERVH loci	chr3	170685519	170685664	146	0	0
Repressed HERVH loci	chr3	170688807	170689306	500	1	2
Repressed HERVH loci	chr3	170817615	170818016	402	0	0
Repressed HERVH loci	chr3	170818017	170818395	379	0	0
Repressed HERVH loci	chr3	170818394	170818610	217	0	0
Repressed HERVH loci	chr3	170823356	170823761	406	1	2.46305
Repressed HERVH loci	chr3	171576684	171576788	105	0	0
Repressed HERVH loci	chr3	171579816	171579963	148	0	0
Repressed HERVH loci	chr3	171579954	171580453	500	0	0
Repressed HERVH loci	chr3	171581128	171581345	218	0	0
Repressed HERVH loci	chr3	171581725	171582157	433	2	4.61894
Repressed HERVH loci	chr3	173155218	173155631	414	2	4.83092
Repressed HERVH loci	chr3	173156230	173158293	2064	1	0.484496
Repressed HERVH loci	chr3	173161127	173161544	418	1	2.39234
Repressed HERVH loci	chr3	173353080	173353490	411	0	0
Repressed HERVH loci	chr3	174232028	174232438	411	0	0
Repressed HERVH loci	chr3	175822787	175823185	399	1	2.50627
Repressed HERVH loci	chr3	175825245	175825677	433	1	2.30947
Repressed HERVH loci	chr3	175827485	175827934	450	1	2.22222
Repressed HERVH loci	chr3	175835772	175836221	450	0	0
Repressed HERVH loci	chr3	176061364	176061752	389	1	2.57069
Repressed HERVH loci	chr3	176065762	176066337	576	0	0
Repressed HERVH loci	chr3	176066339	176066554	216	0	0
Repressed HERVH loci	chr3	176066932	176066982	51	0	0
Repressed HERVH loci	chr3	176321619	176322069	451	0	0
Repressed HERVH loci	chr3	176322449	176322670	222	0	0
Repressed HERVH loci	chr3	176322668	176323328	661	0	0
Repressed HERVH loci	chr3	176323331	176323822	492	0	0
Repressed HERVH loci	chr3	176323825	176323974	150	0	0
Repressed HERVH loci	chr3	176326913	176327363	451	0	0
Repressed HERVH loci	chr3	177665834	177666283	450	1	2.22222
Repressed HERVH loci	chr3	177666664	177666879	216	0	0
Repressed HERVH loci	chr3	177667546	177668048	503	1	1.98807
Repressed HERVH loci	chr3	177668039	177668184	146	0	0
Repressed HERVH loci	chr3	177668181	177670678	2498	1	0.40032
Repressed HERVH loci	chr3	177670681	177671132	452	1	2.21239
Repressed HERVH loci	chr3	178207831	178207963	133	0	0
Repressed HERVH loci	chr3	178207963	178212510	4548	2	0.439754
Repressed HERVH loci	chr3	178212497	178214246	1750	0	0
Repressed HERVH loci	chr3	178214247	178214658	412	0	0
Repressed HERVH loci	chr3	179515305	179515692	388	2	5.15464
Repressed HERVH loci	chr3	179515693	179516148	456	0	0
Repressed HERVH loci	chr3	179517069	179517479	411	2	4.86618
Repressed HERVH loci	chr3	179520255	179520403	149	0	0
Repressed HERVH loci	chr3	179520394	179520898	505	1	1.9802
Repressed HERVH loci	chr3	179520901	179521308	408	0	0
Repressed HERVH loci	chr3	179521293	179521483	191	0	0
Repressed HERVH loci	chr3	179521485	179522080	596	1	1.67785
Repressed HERVH loci	chr3	179522811	179523255	445	0	0
Repressed HERVH loci	chr3	179525959	179526348	390	1	2.5641
Repressed HERVH loci	chr3	180130863	180131214	352	0	0
Repressed HERVH loci	chr3	181079559	181079595	37	0	0
Repressed HERVH loci	chr3	181081756	181081792	37	0	0
Repressed HERVH loci	chr3	182742731	182743158	428	0	0
Repressed HERVH loci	chr3	185374237	185374806	570	1	1.75439
Repressed HERVH loci	chr3	185374800	185375050	251	0	0
Repressed HERVH loci	chr3	185375048	185376870	1823	1	0.548546
Repressed HERVH loci	chr3	185376865	185379075	2211	3	1.35685
Repressed HERVH loci	chr3	185379136	185379600	465	0	0
Repressed HERVH loci	chr3	185379602	185379707	106	0	0
Repressed HERVH loci	chr3	185949808	185950258	451	1	2.21729
Repressed HERVH loci	chr3	186657774	186658170	397	1	2.51889
Repressed HERVH loci	chr3	186662708	186662916	209	0	0
Repressed HERVH loci	chr3	186662915	186663291	377	1	2.65252
Repressed HERVH loci	chr3	186663292	186663690	399	1	2.50627
Repressed HERVH loci	chr3	187175504	187175954	451	0	0
Repressed HERVH loci	chr3	187176338	187176555	218	0	0
Repressed HERVH loci	chr3	187176557	187177218	662	0	0
Repressed HERVH loci	chr3	187177715	187177864	150	0	0
Repressed HERVH loci	chr3	187180813	187181262	450	0	0
Repressed HERVH loci	chr3	187466712	187467084	373	1	2.68097
Repressed HERVH loci	chr3	187467083	187467299	217	0	0
Repressed HERVH loci	chr3	187468459	187468606	148	0	0
Repressed HERVH loci	chr3	187471594	187472000	407	1	2.457
Repressed HERVH loci	chr3	190144600	190145007	408	1	2.45098
Repressed HERVH loci	chr3	190147899	190148046	148	0	0
Repressed HERVH loci	chr3	190148046	190148539	494	1	2.02429
Repressed HERVH loci	chr3	190148542	190149203	662	0	0
Repressed HERVH loci	chr3	190149205	190149421	217	0	0
Repressed HERVH loci	chr3	190149794	190150202	409	1	2.44499
Repressed HERVH loci	chr3	190920164	190920610	447	0	0
Repressed HERVH loci	chr3	190923507	190923656	150	0	0
Repressed HERVH loci	chr3	190923647	190924149	503	1	1.98807
Repressed HERVH loci	chr3	190924812	190925032	221	0	0
Repressed HERVH loci	chr3	191666260	191666709	450	0	0
Repressed HERVH loci	chr3	191666710	191667089	380	1	2.63158
Repressed HERVH loci	chr3	191667088	191667303	216	0	0
Repressed HERVH loci	chr3	191671928	191672378	451	0	0
Repressed HERVH loci	chr3	191691054	191691474	421	1	2.3753
Repressed HERVH loci	chr3	191895779	191896154	376	1	2.65957
Repressed HERVH loci	chr3	191896153	191896373	221	0	0
Repressed HERVH loci	chr3	191896371	191897033	663	0	0
Repressed HERVH loci	chr3	191897036	191897537	502	1	1.99203
Repressed HERVH loci	chr3	191897528	191897675	148	0	0
Repressed HERVH loci	chr3	191900702	191901110	409	0	0
Repressed HERVH loci	chr3	191927319	191927716	398	2	5.02513
Repressed HERVH loci	chr3	191928020	191928409	390	1	2.5641
Repressed HERVH loci	chr3	191928410	191928957	548	1	1.82482
Repressed HERVH loci	chr3	191928951	191928995	45	0	0
Repressed HERVH loci	chr3	192071109	192071522	414	1	2.41546
Repressed HERVH loci	chr3	192071523	192071900	378	1	2.6455
Repressed HERVH loci	chr3	192071899	192072115	217	0	0
Repressed HERVH loci	chr3	192076445	192076858	414	1	2.41546
Repressed HERVH loci	chr3	192995645	192996056	412	0	0
Repressed HERVH loci	chr3	192999084	192999231	148	0	0
Repressed HERVH loci	chr3	192999222	192999724	503	0	0
Repressed HERVH loci	chr3	192999727	192999998	272	0	0
Repressed HERVH loci	chr3	193000001	193000389	389	0	0
Repressed HERVH loci	chr3	193000391	193000606	216	0	0
Repressed HERVH loci	chr3	193000607	193000982	376	1	2.65957
Repressed HERVH loci	chr3	193000984	193001388	405	0	0
Repressed HERVH loci	chr4	92273816	92276387	2572	3	1.16641
Repressed HERVH loci	chr4	23723714	23724218	505	0	0
Repressed HERVH loci	chr4	88342232	88342779	548	0	0
Repressed HERVH loci	chr4	399612	400000	389	0	0
Repressed HERVH loci	chr4	404524	405696	1173	0	0
Repressed HERVH loci	chr4	405697	405984	288	0	0
Repressed HERVH loci	chr4	406276	407262	987	0	0
Repressed HERVH loci	chr4	407581	408403	823	2	2.43013
Repressed HERVH loci	chr4	408430	408909	480	0	0
Repressed HERVH loci	chr4	3930770	3930917	148	0	0
Repressed HERVH loci	chr4	3931413	3932074	662	0	0
Repressed HERVH loci	chr4	3932671	3933080	410	1	2.43902
Repressed HERVH loci	chr4	4000090	4000488	399	1	2.50627
Repressed HERVH loci	chr4	4000490	4000866	377	0	0
Repressed HERVH loci	chr4	4000867	4001076	210	0	0
Repressed HERVH loci	chr4	4001078	4001739	662	0	0
Repressed HERVH loci	chr4	4005418	4005763	346	1	2.89017
Repressed HERVH loci	chr4	5049354	5049738	385	0	0
Repressed HERVH loci	chr4	6528607	6529011	405	1	2.46914
Repressed HERVH loci	chr1	53424337	53424766	430	0	0
Repressed HERVH loci	chr1	53427671	53427840	170	0	0
Repressed HERVH loci	chr1	53427831	53428332	502	1	1.99203
Repressed HERVH loci	chr1	53428998	53429599	602	3	4.98339
Repressed HERVH loci	chr4	9106253	9106806	554	0	0
Repressed HERVH loci	chr4	9107472	9107682	211	0	0
Repressed HERVH loci	chr4	9107683	9108060	378	0	0
Repressed HERVH loci	chr4	9108062	9108459	398	1	2.51256
Repressed HERVH loci	chr1	53432798	53432888	91	0	0
Repressed HERVH loci	chr1	53432880	53432985	106	0	0
Repressed HERVH loci	chr1	53449415	53449824	410	0	0
Repressed HERVH loci	chr4	9730530	9730938	409	0	0
Repressed HERVH loci	chr4	11653569	11653967	399	1	2.50627
Repressed HERVH loci	chr4	11654345	11654558	214	0	0
Repressed HERVH loci	chr4	11658859	11659254	396	0	0
Repressed HERVH loci	chr4	11806284	11806743	460	0	0
Repressed HERVH loci	chr4	11809676	11809823	148	0	0
Repressed HERVH loci	chr4	11810985	11811202	218	0	0
Repressed HERVH loci	chr4	11811203	11811579	377	1	2.65252
Repressed HERVH loci	chr4	11811580	11811938	359	0	0
Repressed HERVH loci	chr4	12363888	12364267	380	1	2.63158
Repressed HERVH loci	chr4	12367164	12368017	854	0	0
Repressed HERVH loci	chr4	12368020	12368682	663	1	1.5083
Repressed HERVH loci	chr4	12368684	12368899	216	0	0
Repressed HERVH loci	chr4	12369279	12369679	401	1	2.49377
Repressed HERVH loci	chr4	12460595	12460720	126	1	7.93651
Repressed HERVH loci	chr4	12460825	12460880	56	0	0
Repressed HERVH loci	chr4	14169948	14170399	452	1	2.21239
Repressed HERVH loci	chr4	14170400	14170782	383	0	0
Repressed HERVH loci	chr4	14170783	14170994	212	0	0
Repressed HERVH loci	chr4	14175370	14175523	154	0	0
Repressed HERVH loci	chr1	54020110	54020467	358	0	0
Repressed HERVH loci	chr4	16918736	16919134	399	1	2.50627
Repressed HERVH loci	chr4	16974834	16975319	486	0	0
Repressed HERVH loci	chr4	16997747	16998198	452	0	0
Repressed HERVH loci	chr4	16998201	16999998	1798	4	2.22469
Repressed HERVH loci	chr4	17001061	17001210	150	0	0
Repressed HERVH loci	chr4	17002881	17003096	216	0	0
Repressed HERVH loci	chr4	17003475	17003925	451	1	2.21729
Repressed HERVH loci	chr4	19016387	19016763	377	2	5.30504
Repressed HERVH loci	chr4	19016764	19017070	307	0	0
Repressed HERVH loci	chr4	20198862	20199271	410	0	0
Repressed HERVH loci	chr4	20630180	20630557	378	0	0
Repressed HERVH loci	chr4	20630556	20630767	212	0	0
Repressed HERVH loci	chr4	20630769	20632490	1722	1	0.58072
Repressed HERVH loci	chr4	20632481	20632628	148	0	0
Repressed HERVH loci	chr4	20635569	20635978	410	2	4.87805
Repressed HERVH loci	chr4	20845139	20845604	466	1	2.14592
Repressed HERVH loci	chr4	23496361	23496400	40	0	0
Repressed HERVH loci	chr4	23496421	23496860	440	1	2.27273
Repressed HERVH loci	chr4	23722873	23723321	449	0	0
Repressed HERVH loci	chr4	23723322	23723490	169	0	0
Repressed HERVH loci	chr4	23724209	23724358	150	0	0
Repressed HERVH loci	chr4	23727420	23727866	447	0	0
Repressed HERVH loci	chr4	23797848	23798248	401	1	2.49377
Repressed HERVH loci	chr4	24326607	24326751	145	0	0
Repressed HERVH loci	chr4	24326751	24326889	139	0	0
Repressed HERVH loci	chr4	24326880	24327240	361	0	0
Repressed HERVH loci	chr4	24327242	24327445	204	0	0
Repressed HERVH loci	chr4	24500975	24501425	451	1	2.21729
Repressed HERVH loci	chr4	24504409	24504555	147	0	0
Repressed HERVH loci	chr4	24505711	24505923	213	0	0
Repressed HERVH loci	chr4	24505927	24506299	373	1	2.68097
Repressed HERVH loci	chr4	25309821	25310249	429	0	0
Repressed HERVH loci	chr4	27974889	27975293	405	2	4.93827
Repressed HERVH loci	chr4	27975304	27975575	272	0	0
Repressed HERVH loci	chr4	27978902	27980524	1623	0	0
Repressed HERVH loci	chr4	27980542	27980963	422	1	2.36967
Repressed HERVH loci	chr1	54898300	54898678	379	1	2.63852
Repressed HERVH loci	chr1	54898677	54898893	217	0	0
Repressed HERVH loci	chr1	54899560	54900062	503	1	1.98807
Repressed HERVH loci	chr1	54903186	54903584	399	0	0
Repressed HERVH loci	chr1	54906872	54907325	454	1	2.20264
Repressed HERVH loci	chr1	54910694	54910857	164	0	0
Repressed HERVH loci	chr1	55022708	55023157	450	0	0
Repressed HERVH loci	chr1	55026135	55026637	503	0	0
Repressed HERVH loci	chr1	55026640	55027296	657	0	0
Repressed HERVH loci	chr1	55027887	55028369	483	0	0
Repressed HERVH loci	chr4	30149572	30149909	338	0	0
Repressed HERVH loci	chr4	30150589	30150986	398	1	2.51256
Repressed HERVH loci	chr4	30264724	30265018	295	0	0
Repressed HERVH loci	chr4	33747450	33747884	435	1	2.29885
Repressed HERVH loci	chr4	34049286	34049680	395	2	5.06329
Repressed HERVH loci	chr4	34773359	34773845	487	1	2.05339
Repressed HERVH loci	chr4	35017731	35018060	330	0	0
Repressed HERVH loci	chr4	35018062	35018134	73	0	0
Repressed HERVH loci	chr4	35018135	35018266	132	1	7.57576
Repressed HERVH loci	chr4	35018736	35019171	436	0	0
Repressed HERVH loci	chr4	35021417	35021811	395	0	0
Repressed HERVH loci	chr4	35021824	35022255	432	0	0
Repressed HERVH loci	chr4	42532707	42533093	387	0	0
Repressed HERVH loci	chr4	45691276	45691836	561	1	1.78253
Repressed HERVH loci	chr4	47767925	47768313	389	1	2.57069
Repressed HERVH loci	chr4	52834802	52835186	385	1	2.5974
Repressed HERVH loci	chr4	54020079	54020510	432	0	0
Repressed HERVH loci	chr4	54020511	54020916	406	0	0
Repressed HERVH loci	chr4	54024299	54024559	261	0	0
Repressed HERVH loci	chr4	54025117	54025546	430	1	2.32558
Repressed HERVH loci	chr4	58290740	58291128	389	1	2.57069
Repressed HERVH loci	chr4	58291129	58291714	586	0	0
Repressed HERVH loci	chr4	58291696	58292121	426	0	0
Repressed HERVH loci	chr4	58292113	58292589	477	0	0
Repressed HERVH loci	chr4	58292581	58293206	626	0	0
Repressed HERVH loci	chr4	58293201	58293649	449	0	0
Repressed HERVH loci	chr4	61765073	61765288	216	0	0
Repressed HERVH loci	chr4	61765989	61766494	506	0	0
Repressed HERVH loci	chr4	61766485	61766634	150	0	0
Repressed HERVH loci	chr4	61769543	61770025	483	0	0
Repressed HERVH loci	chr4	62354603	62354957	355	0	0
Repressed HERVH loci	chr4	62514389	62514850	462	0	0
Repressed HERVH loci	chr1	57531052	57531483	432	1	2.31481
Repressed HERVH loci	chr4	63984936	63985345	410	1	2.43902
Repressed HERVH loci	chr4	64579543	64579905	363	1	2.75482
Repressed HERVH loci	chr4	64737777	64738276	500	0	0
Repressed HERVH loci	chr1	57743132	57743560	429	0	0
Repressed HERVH loci	chr4	66763204	66763594	391	1	2.55754
Repressed HERVH loci	chr4	67014847	67015134	288	0	0
Repressed HERVH loci	chr4	68030946	68031311	366	2	5.46448
Repressed HERVH loci	chr4	68036228	68036647	420	1	2.38095
Repressed HERVH loci	chr4	68036641	68037201	561	0	0
Repressed HERVH loci	chr4	68037202	68037573	372	2	5.37634
Repressed HERVH loci	chr4	68405894	68406295	402	0	0
Repressed HERVH loci	chr4	68407204	68407603	400	2	5
Repressed HERVH loci	chr4	70378664	70378801	138	0	0
Repressed HERVH loci	chr4	71031810	71031920	111	0	0
Repressed HERVH loci	chr4	71031921	71033061	1141	2	1.75285
Repressed HERVH loci	chr4	71036023	71036282	260	0	0
Repressed HERVH loci	chr4	72173242	72173608	367	1	2.7248
Repressed HERVH loci	chr4	76456711	76457137	427	0	0
Repressed HERVH loci	chr4	77566885	77567370	486	0	0
Repressed HERVH loci	chr4	78714299	78714673	375	1	2.66667
Repressed HERVH loci	chr4	78714672	78714887	216	0	0
Repressed HERVH loci	chr4	78714889	78715549	661	0	0
Repressed HERVH loci	chr4	78715553	78716054	502	0	0
Repressed HERVH loci	chr4	78719272	78719721	450	0	0
Repressed HERVH loci	chr1	58703779	58704237	459	0	0
Repressed HERVH loci	chr4	79210069	79210500	432	1	2.31481
Repressed HERVH loci	chr4	79553970	79554416	447	0	0
Repressed HERVH loci	chr4	79554795	79555005	211	0	0
Repressed HERVH loci	chr4	79555669	79556171	503	0	0
Repressed HERVH loci	chr4	79556162	79556311	150	0	0
Repressed HERVH loci	chr4	79559260	79559709	450	1	2.22222
Repressed HERVH loci	chr4	79696429	79696950	522	0	0
Repressed HERVH loci	chr4	82289886	82289934	49	0	0
Repressed HERVH loci	chr4	82558799	82559260	462	1	2.1645
Repressed HERVH loci	chr4	83636688	83637152	465	1	2.15054
Repressed HERVH loci	chr4	83850020	83850501	482	0	0
Repressed HERVH loci	chr4	84538450	84538883	434	0	0
Repressed HERVH loci	chr4	86474771	86475220	450	0	0
Repressed HERVH loci	chr4	86478837	86479452	616	0	0
Repressed HERVH loci	chr4	86479688	86480063	376	0	0
Repressed HERVH loci	chr4	86480064	86480520	457	1	2.18818
Repressed HERVH loci	chr4	87917751	87918149	399	2	5.01253
Repressed HERVH loci	chr4	87921803	87922252	450	1	2.22222
Repressed HERVH loci	chr4	87925262	87925411	150	0	0
Repressed HERVH loci	chr4	87925909	87925995	87	0	0
Repressed HERVH loci	chr4	87935922	87936368	447	1	2.23714
Repressed HERVH loci	chr4	87936369	87936746	378	0	0
Repressed HERVH loci	chr4	87936747	87936962	216	0	0
Repressed HERVH loci	chr4	87936964	87937547	584	0	0
Repressed HERVH loci	chr4	88152327	88152728	402	1	2.48756
Repressed HERVH loci	chr4	88152729	88153105	377	1	2.65252
Repressed HERVH loci	chr4	88153106	88153320	215	1	4.65116
Repressed HERVH loci	chr4	88155418	88155548	131	0	0
Repressed HERVH loci	chr4	88342037	88342238	202	0	0
Repressed HERVH loci	chr4	88348780	88349212	433	1	2.30947
Repressed HERVH loci	chr4	89964793	89965194	402	1	2.48756
Repressed HERVH loci	chr4	89965195	89965574	380	1	2.63158
Repressed HERVH loci	chr4	89965573	89965788	216	0	0
Repressed HERVH loci	chr4	89965790	89966459	670	0	0
Repressed HERVH loci	chr4	89966456	89966964	509	0	0
Repressed HERVH loci	chr4	89966988	89967131	144	0	0
Repressed HERVH loci	chr4	89970079	89970429	351	1	2.849
Repressed HERVH loci	chr4	91045790	91046151	362	1	2.76243
Repressed HERVH loci	chr4	91268547	91268957	411	2	4.86618
Repressed HERVH loci	chr4	91623640	91624089	450	0	0
Repressed HERVH loci	chr4	91624092	91624618	527	0	0
Repressed HERVH loci	chr4	91627478	91627626	149	0	0
Repressed HERVH loci	chr4	91628779	91628928	150	0	0
Repressed HERVH loci	chr4	91654602	91655053	452	0	0
Repressed HERVH loci	chr4	91655432	91655647	216	0	0
Repressed HERVH loci	chr4	91655649	91656310	662	0	0
Repressed HERVH loci	chr4	91660118	91660568	451	0	0
Repressed HERVH loci	chr4	92271492	92271939	448	0	0
Repressed HERVH loci	chr4	92272536	92273192	657	0	0
Repressed HERVH loci	chr4	92273699	92273836	138	0	0
Repressed HERVH loci	chr4	92277198	92277648	451	0	0
Repressed HERVH loci	chr4	92439405	92439784	380	1	2.63158
Repressed HERVH loci	chr4	92439783	92439999	217	0	0
Repressed HERVH loci	chr4	92440662	92441161	500	0	0
Repressed HERVH loci	chr4	92441152	92441301	150	0	0
Repressed HERVH loci	chr4	92444204	92444654	451	0	0
Repressed HERVH loci	chr4	94084647	94085063	417	0	0
Repressed HERVH loci	chr4	94085659	94086319	661	0	0
Repressed HERVH loci	chr4	94086322	94086826	505	0	0
Repressed HERVH loci	chr4	94086817	94086966	150	0	0
Repressed HERVH loci	chr4	94166842	94167290	449	1	2.22717
Repressed HERVH loci	chr4	94293297	94293689	393	0	0
Repressed HERVH loci	chr4	94293690	94294063	374	0	0
Repressed HERVH loci	chr4	94295434	94295581	148	0	0
Repressed HERVH loci	chr4	94298464	94298570	107	0	0
Repressed HERVH loci	chr4	94382925	94383320	396	0	0
Repressed HERVH loci	chr4	94383726	94383952	227	0	0
Repressed HERVH loci	chr4	94383943	94385667	1725	1	0.57971
Repressed HERVH loci	chr4	94388868	94389260	393	0	0
Repressed HERVH loci	chr4	97136992	97137199	208	2	9.61538
Repressed HERVH loci	chr4	97141294	97141656	363	0	0
Repressed HERVH loci	chr4	100991693	100992091	399	1	2.50627
Repressed HERVH loci	chr4	100992469	100992677	209	0	0
Repressed HERVH loci	chr4	100992686	100992874	189	0	0
Repressed HERVH loci	chr4	100992874	100993511	638	0	0
Repressed HERVH loci	chr4	100993522	100994107	586	0	0
Repressed HERVH loci	chr4	100997079	100997475	397	1	2.51889
Repressed HERVH loci	chr4	103941268	103941716	449	1	2.22717
Repressed HERVH loci	chr4	103945388	103945998	611	0	0
Repressed HERVH loci	chr4	103946000	103946215	216	0	0
Repressed HERVH loci	chr4	103946216	103946592	377	1	2.65252
Repressed HERVH loci	chr4	103946598	103947029	432	1	2.31481
Repressed HERVH loci	chr4	106551273	106551643	371	0	0
Repressed HERVH loci	chr4	107290579	107291010	432	0	0
Repressed HERVH loci	chr4	107292455	107293013	559	0	0
Repressed HERVH loci	chr4	107295474	107295851	378	0	0
Repressed HERVH loci	chr4	108712549	108712695	147	0	0
Repressed HERVH loci	chr4	108713856	108714072	217	0	0
Repressed HERVH loci	chr4	108714073	108714449	377	1	2.65252
Repressed HERVH loci	chr4	108714450	108714851	402	1	2.48756
Repressed HERVH loci	chr4	109639934	109640372	439	0	0
Repressed HERVH loci	chr4	109784814	109785262	449	0	0
Repressed HERVH loci	chr4	109810942	109811372	431	1	2.32019
Repressed HERVH loci	chr4	110273532	110273977	446	2	4.4843
Repressed HERVH loci	chr4	115975700	115976106	407	1	2.457
Repressed HERVH loci	chr4	115976478	115976694	217	1	4.60829
Repressed HERVH loci	chr4	115977361	115977854	494	1	2.02429
Repressed HERVH loci	chr4	115977845	115977992	148	0	0
Repressed HERVH loci	chr4	115980877	115981223	347	0	0
Repressed HERVH loci	chr4	117252107	117252508	402	0	0
Repressed HERVH loci	chr4	117255490	117255634	145	0	0
Repressed HERVH loci	chr4	117256791	117257009	219	0	0
Repressed HERVH loci	chr4	117257008	117257386	379	0	0
Repressed HERVH loci	chr4	117257387	117257788	402	1	2.48756
Repressed HERVH loci	chr4	117599265	117599720	456	1	2.19298
Repressed HERVH loci	chr4	117600122	117600568	447	1	2.23714
Repressed HERVH loci	chr4	117600945	117601149	205	0	0
Repressed HERVH loci	chr4	117601180	117601794	615	1	1.62602
Repressed HERVH loci	chr4	117914207	117914631	425	0	0
Repressed HERVH loci	chr4	119993664	119994116	453	0	0
Repressed HERVH loci	chr4	119997460	119997969	510	0	0
Repressed HERVH loci	chr4	119997964	119998626	663	0	0
Repressed HERVH loci	chr4	119998628	119998841	214	0	0
Repressed HERVH loci	chr4	119999221	119999666	446	0	0
Repressed HERVH loci	chr4	120520859	120521293	435	0	0
Repressed HERVH loci	chr4	123011467	123011501	35	0	0
Repressed HERVH loci	chr4	123011503	123012220	718	3	4.17827
Repressed HERVH loci	chr4	123012257	123012948	692	3	4.33526
Repressed HERVH loci	chr4	123012951	123013355	405	1	2.46914
Repressed HERVH loci	chr4	124875878	124876038	161	0	0
Repressed HERVH loci	chr4	124876070	124876212	143	1	6.99301
Repressed HERVH loci	chr4	124876419	124876724	306	0	0
Repressed HERVH loci	chr4	124876820	124877224	405	0	0
Repressed HERVH loci	chr4	124877225	124877264	40	0	0
Repressed HERVH loci	chr4	125561620	125562070	451	1	2.21729
Repressed HERVH loci	chr4	125562449	125562660	212	0	0
Repressed HERVH loci	chr4	125562662	125563323	662	0	0
Repressed HERVH loci	chr4	125563326	125563830	505	1	1.9802
Repressed HERVH loci	chr4	126146001	126146201	201	0	0
Repressed HERVH loci	chr4	127511038	127511386	349	0	0
Repressed HERVH loci	chr4	127511387	127511764	378	0	0
Repressed HERVH loci	chr4	127511763	127511977	215	0	0
Repressed HERVH loci	chr4	127511979	127513670	1692	1	0.591017
Repressed HERVH loci	chr4	127513663	127513810	148	0	0
Repressed HERVH loci	chr4	128640894	128641303	410	0	0
Repressed HERVH loci	chr4	128641304	128641677	374	1	2.6738
Repressed HERVH loci	chr4	128641678	128641892	215	0	0
Repressed HERVH loci	chr4	128641894	128642556	663	0	0
Repressed HERVH loci	chr4	128642559	128643061	503	1	1.98807
Repressed HERVH loci	chr4	128643052	128643201	150	0	0
Repressed HERVH loci	chr4	128646200	128646609	410	1	2.43902
Repressed HERVH loci	chr4	130767409	130767810	402	0	0
Repressed HERVH loci	chr4	130770760	130771612	853	0	0
Repressed HERVH loci	chr4	130772279	130772492	214	0	0
Repressed HERVH loci	chr4	130772870	130773268	399	1	2.50627
Repressed HERVH loci	chr4	130947245	130947386	142	0	0
Repressed HERVH loci	chr4	130947387	130947659	273	0	0
Repressed HERVH loci	chr4	131010346	131010654	309	1	3.23625
Repressed HERVH loci	chr4	131010642	131010915	274	0	0
Repressed HERVH loci	chr4	131010914	131011297	384	0	0
Repressed HERVH loci	chr4	131011291	131011492	202	0	0
Repressed HERVH loci	chr4	131011486	131011921	436	0	0
Repressed HERVH loci	chr4	131011922	131012321	400	1	2.5
Repressed HERVH loci	chr4	131665993	131666383	391	2	5.11509
Repressed HERVH loci	chr4	131666391	131666507	117	0	0
Repressed HERVH loci	chr4	131666510	131667999	1490	1	0.671141
Repressed HERVH loci	chr4	131668019	131668451	433	0	0
Repressed HERVH loci	chr4	131668452	131668842	391	2	5.11509
Repressed HERVH loci	chr4	132118178	132118590	413	0	0
Repressed HERVH loci	chr4	132122232	132122885	654	0	0
Repressed HERVH loci	chr4	132146896	132146964	69	0	0
Repressed HERVH loci	chr4	133263579	133263960	382	1	2.6178
Repressed HERVH loci	chr4	133263961	133264336	376	1	2.65957
Repressed HERVH loci	chr4	133264569	133265181	613	0	0
Repressed HERVH loci	chr4	133268509	133268907	399	1	2.50627
Repressed HERVH loci	chr4	133531332	133531491	160	0	0
Repressed HERVH loci	chr4	133531492	133531683	192	0	0
Repressed HERVH loci	chr4	133534207	133534636	430	0	0
Repressed HERVH loci	chr4	134012212	134012620	409	0	0
Repressed HERVH loci	chr4	134015564	134015711	148	0	0
Repressed HERVH loci	chr4	134015702	134017380	1679	0	0
Repressed HERVH loci	chr4	134017382	134017596	215	0	0
Repressed HERVH loci	chr4	134677937	134678346	410	1	2.43902
Repressed HERVH loci	chr4	134678347	134678724	378	1	2.6455
Repressed HERVH loci	chr4	134678723	134678939	217	0	0
Repressed HERVH loci	chr4	134678944	134679604	661	0	0
Repressed HERVH loci	chr4	134679607	134680109	503	0	0
Repressed HERVH loci	chr4	134680100	134680247	148	0	0
Repressed HERVH loci	chr4	134683146	134683552	407	1	2.457
Repressed HERVH loci	chr4	134914245	134914710	466	1	2.14592
Repressed HERVH loci	chr4	134916673	134917018	346	0	0
Repressed HERVH loci	chr4	134917019	134917419	401	2	4.98753
Repressed HERVH loci	chr4	135167435	135167866	432	2	4.62963
Repressed HERVH loci	chr4	135167867	135168246	380	1	2.63158
Repressed HERVH loci	chr4	135168245	135168409	165	0	0
Repressed HERVH loci	chr4	135168997	135169499	503	0	0
Repressed HERVH loci	chr4	135169490	135169634	145	0	0
Repressed HERVH loci	chr4	136610281	136610615	335	2	5.97015
Repressed HERVH loci	chr4	136610616	136618458	7843	2	0.255004
Repressed HERVH loci	chr4	136618495	136618761	267	0	0
Repressed HERVH loci	chr4	138927836	138928235	400	1	2.5
Repressed HERVH loci	chr4	138931262	138931409	148	0	0
Repressed HERVH loci	chr4	138931409	138931902	494	1	2.02429
Repressed HERVH loci	chr4	138932555	138932769	215	0	0
Repressed HERVH loci	chr4	138932768	138933141	374	0	0
Repressed HERVH loci	chr4	138933142	138933543	402	1	2.48756
Repressed HERVH loci	chr4	139157976	139158372	397	1	2.51889
Repressed HERVH loci	chr4	139158373	139158837	465	0	0
Repressed HERVH loci	chr4	139158842	139159609	768	0	0
Repressed HERVH loci	chr4	139159610	139159678	69	0	0
Repressed HERVH loci	chr4	139159679	139160055	377	1	2.65252
Repressed HERVH loci	chr4	140216892	140217039	148	0	0
Repressed HERVH loci	chr4	140218200	140218416	217	0	0
Repressed HERVH loci	chr1	63573101	63573480	380	1	2.63158
Repressed HERVH loci	chr1	63573481	63573697	217	0	0
Repressed HERVH loci	chr1	63573699	63573888	190	0	0
Repressed HERVH loci	chr1	63573892	63574886	995	0	0
Repressed HERVH loci	chr4	145252689	145253074	386	0	0
Repressed HERVH loci	chr4	145253075	145253623	549	0	0
Repressed HERVH loci	chr4	145253617	145253878	262	0	0
Repressed HERVH loci	chr4	145256137	145256563	427	0	0
Repressed HERVH loci	chr4	145256564	145256982	419	0	0
Repressed HERVH loci	chr4	145698823	145699272	450	0	0
Repressed HERVH loci	chr4	145703056	145703503	448	0	0
Repressed HERVH loci	chr4	145832612	145833009	398	0	0
Repressed HERVH loci	chr4	145836789	145837454	666	0	0
Repressed HERVH loci	chr4	145837456	145837679	224	0	0
Repressed HERVH loci	chr4	145838055	145838502	448	0	0
Repressed HERVH loci	chr4	151145269	151145668	400	3	7.5
Repressed HERVH loci	chr4	151812887	151813260	374	1	2.6738
Repressed HERVH loci	chr4	151813261	151813476	216	0	0
Repressed HERVH loci	chr4	151813478	151814140	663	1	1.5083
Repressed HERVH loci	chr4	151817831	151818233	403	0	0
Repressed HERVH loci	chr4	151902426	151902792	367	2	5.44959
Repressed HERVH loci	chr1	64349943	64350394	452	1	2.21239
Repressed HERVH loci	chr1	64350773	64350990	218	0	0
Repressed HERVH loci	chr1	64351656	64352150	495	0	0
Repressed HERVH loci	chr1	64352154	64352299	146	0	0
Repressed HERVH loci	chr1	64355318	64355761	444	0	0
Repressed HERVH loci	chr4	152741355	152741795	441	1	2.26757
Repressed HERVH loci	chr4	152742174	152742390	217	0	0
Repressed HERVH loci	chr4	152742392	152743026	635	0	0
Repressed HERVH loci	chr4	152743029	152743528	500	1	2
Repressed HERVH loci	chr4	152743519	152743667	149	0	0
Repressed HERVH loci	chr4	154056546	154056954	409	3	7.33496
Repressed HERVH loci	chr4	154056955	154057411	457	1	2.18818
Repressed HERVH loci	chr4	154062813	154063389	577	0	0
Repressed HERVH loci	chr4	154063390	154063805	416	2	4.80769
Repressed HERVH loci	chr4	154918329	154918731	403	1	2.48139
Repressed HERVH loci	chr4	154918732	154919111	380	0	0
Repressed HERVH loci	chr4	154921029	154921178	150	0	0
Repressed HERVH loci	chr4	154924155	154924563	409	1	2.44499
Repressed HERVH loci	chr4	155108278	155108728	451	0	0
Repressed HERVH loci	chr4	155109099	155109315	217	0	0
Repressed HERVH loci	chr4	155109317	155109978	662	1	1.51057
Repressed HERVH loci	chr4	155113787	155114237	451	1	2.21729
Repressed HERVH loci	chr4	156021421	156021848	428	0	0
Repressed HERVH loci	chr4	156103922	156104298	377	0	0
Repressed HERVH loci	chr4	156105671	156105816	146	0	0
Repressed HERVH loci	chr4	156108897	156109304	408	0	0
Repressed HERVH loci	chr4	156600196	156600646	451	0	0
Repressed HERVH loci	chr4	156603679	156603828	150	0	0
Repressed HERVH loci	chr4	156603819	156604323	505	0	0
Repressed HERVH loci	chr4	156604985	156605206	222	0	0
Repressed HERVH loci	chr4	156605584	156606034	451	0	0
Repressed HERVH loci	chr4	157596585	157597000	416	2	4.80769
Repressed HERVH loci	chr4	162709182	162709583	402	0	0
Repressed HERVH loci	chr4	162712496	162712643	148	0	0
Repressed HERVH loci	chr4	162712634	162713136	503	1	1.98807
Repressed HERVH loci	chr4	162713803	162714019	217	0	0
Repressed HERVH loci	chr4	162714018	162714396	379	1	2.63852
Repressed HERVH loci	chr1	65137261	65137680	420	0	0
Repressed HERVH loci	chr1	65145439	65145836	398	0	0
Repressed HERVH loci	chr4	163093170	163093602	433	0	0
Repressed HERVH loci	chr4	163096466	163096613	148	0	0
Repressed HERVH loci	chr4	163097046	163097108	63	0	0
Repressed HERVH loci	chr4	163097482	163097909	428	0	0
Repressed HERVH loci	chr4	163100372	163100940	569	0	0
Repressed HERVH loci	chr4	163100934	163101352	419	0	0
Repressed HERVH loci	chr4	163103098	163103747	650	0	0
Repressed HERVH loci	chr4	163103731	163103790	60	0	0
Repressed HERVH loci	chr4	163103791	163103875	85	0	0
Repressed HERVH loci	chr4	166520700	166521091	392	1	2.55102
Repressed HERVH loci	chr4	166523922	166524772	851	0	0
Repressed HERVH loci	chr4	166524776	166525438	663	0	0
Repressed HERVH loci	chr4	166525440	166525653	214	0	0
Repressed HERVH loci	chr4	166526030	166526430	401	1	2.49377
Repressed HERVH loci	chr4	166709279	166709439	161	0	0
Repressed HERVH loci	chr4	166709426	166709489	64	0	0
Repressed HERVH loci	chr4	166709491	166710029	539	1	1.85529
Repressed HERVH loci	chr4	166710030	166710438	409	1	2.44499
Repressed HERVH loci	chr4	166721010	166721225	216	0	0
Repressed HERVH loci	chr4	166721604	166722054	451	0	0
Repressed HERVH loci	chr4	167436066	167436456	391	1	2.55754
Repressed HERVH loci	chr4	167436833	167437066	234	0	0
Repressed HERVH loci	chr4	167437623	167438031	409	0	0
Repressed HERVH loci	chr4	167438033	167438144	112	0	0
Repressed HERVH loci	chr4	167441077	167441183	107	0	0
Repressed HERVH loci	chr4	167876312	167876709	398	1	2.51256
Repressed HERVH loci	chr4	167879507	167880360	854	1	1.17096
Repressed HERVH loci	chr4	167881032	167881246	215	0	0
Repressed HERVH loci	chr4	167881247	167881623	377	1	2.65252
Repressed HERVH loci	chr4	167881626	167882021	396	0	0
Repressed HERVH loci	chr4	167926288	167926435	148	0	0
Repressed HERVH loci	chr4	167926426	167926938	513	1	1.94932
Repressed HERVH loci	chr4	167927597	167927813	217	0	0
Repressed HERVH loci	chr4	167928214	167928626	413	1	2.42131
Repressed HERVH loci	chr4	167929306	167929734	429	0	0
Repressed HERVH loci	chr4	168018594	168019042	449	0	0
Repressed HERVH loci	chr4	168976362	168976949	588	0	0
Repressed HERVH loci	chr1	65647603	65648034	432	1	2.31481
Repressed HERVH loci	chr4	169941345	169941722	378	2	5.29101
Repressed HERVH loci	chr4	170116430	170116838	409	1	2.44499
Repressed HERVH loci	chr4	170121154	170121371	218	0	0
Repressed HERVH loci	chr4	170121372	170121749	378	0	0
Repressed HERVH loci	chr4	170121750	170122158	409	0	0
Repressed HERVH loci	chr4	170677696	170678044	349	1	2.86533
Repressed HERVH loci	chr4	170680891	170681934	1044	1	0.957854
Repressed HERVH loci	chr4	170681935	170682334	400	1	2.5
Repressed HERVH loci	chr4	171986466	171986844	379	0	0
Repressed HERVH loci	chr4	171986843	171987061	219	0	0
Repressed HERVH loci	chr4	171987063	171987722	660	1	1.51515
Repressed HERVH loci	chr4	171987726	171988218	493	1	2.0284
Repressed HERVH loci	chr4	171988218	171988365	148	0	0
Repressed HERVH loci	chr4	172955660	172956063	404	1	2.47525
Repressed HERVH loci	chr4	172956441	172956635	195	0	0
Repressed HERVH loci	chr4	172956637	172958703	2067	1	0.483793
Repressed HERVH loci	chr4	174488110	174488550	441	1	2.26757
Repressed HERVH loci	chr4	174519435	174519881	447	1	2.23714
Repressed HERVH loci	chr4	175461167	175461615	449	1	2.22717
Repressed HERVH loci	chr4	175461996	175462213	218	0	0
Repressed HERVH loci	chr4	175462215	175462876	662	0	0
Repressed HERVH loci	chr4	175463553	175463775	223	0	0
Repressed HERVH loci	chr4	175466683	175467186	504	1	1.98413
Repressed HERVH loci	chr4	176294237	176294640	404	3	7.42574
Repressed HERVH loci	chr4	176294641	176295801	1161	0	0
Repressed HERVH loci	chr4	176295775	176296355	581	0	0
Repressed HERVH loci	chr4	176296541	176297037	497	1	2.01207
Repressed HERVH loci	chr4	176297037	176297185	149	0	0
Repressed HERVH loci	chr4	176300001	176300348	348	1	2.87356
Repressed HERVH loci	chr4	178210487	178210633	147	0	0
Repressed HERVH loci	chr4	178212339	178212554	216	0	0
Repressed HERVH loci	chr4	178212932	178213342	411	1	2.43309
Repressed HERVH loci	chr4	179166476	179166926	451	0	0
Repressed HERVH loci	chr4	179170120	179170568	449	1	2.22717
Repressed HERVH loci	chr4	179403518	179403883	366	1	2.73224
Repressed HERVH loci	chr4	179403885	179404335	451	0	0
Repressed HERVH loci	chr4	179407140	179407263	124	1	8.06452
Repressed HERVH loci	chr4	179407343	179408490	1148	0	0
Repressed HERVH loci	chr4	179408495	179408926	432	0	0
Repressed HERVH loci	chr4	179408927	179409294	368	0	0
Repressed HERVH loci	chr4	179720525	179720933	409	1	2.44499
Repressed HERVH loci	chr4	179725895	179726111	217	0	0
Repressed HERVH loci	chr4	179726112	179726485	374	0	0
Repressed HERVH loci	chr4	179726486	179726896	411	1	2.43309
Repressed HERVH loci	chr4	181949982	181950417	436	0	0
Repressed HERVH loci	chr4	182818487	182818919	433	2	4.61894
Repressed HERVH loci	chr4	186044425	186044800	376	1	2.65957
Repressed HERVH loci	chr4	186044801	186045016	216	0	0
Repressed HERVH loci	chr4	186045018	186045680	663	1	1.5083
Repressed HERVH loci	chr4	186045683	186046537	855	0	0
Repressed HERVH loci	chr4	186049275	186049672	398	1	2.51256
Repressed HERVH loci	chr4	186241956	186242322	367	1	2.7248
Repressed HERVH loci	chr4	186242323	186242755	433	1	2.30947
Repressed HERVH loci	chr4	186242760	186244000	1241	2	1.6116
Repressed HERVH loci	chr4	186244004	186244448	445	0	0
Repressed HERVH loci	chr4	186247217	186247584	368	2	5.43478
Repressed HERVH loci	chr4	189391968	189392437	470	0	0
Repressed HERVH loci	chr4	189479539	189479989	451	0	0
Repressed HERVH loci	chr4	189479990	189480272	283	1	3.53357
Repressed HERVH loci	chr4	189480304	189480453	150	0	0
Repressed HERVH loci	chr4	189480455	189481061	607	0	0
Repressed HERVH loci	chr4	189481064	189481803	740	1	1.35135
Repressed HERVH loci	chr4	189481798	189484953	3156	4	1.26743
Repressed HERVH loci	chr4	189484956	189485403	448	0	0
Repressed HERVH loci	chr4	189925901	189926292	392	1	2.55102
Repressed HERVH loci	chr4	189926295	189929256	2962	3	1.01283
Repressed HERVH loci	chr4	189929251	189930104	854	0	0
Repressed HERVH loci	chr4	189930107	189930289	183	0	0
Repressed HERVH loci	chr4	189930287	189930859	573	0	0
Repressed HERVH loci	chr4	189930864	189931079	216	0	0
Repressed HERVH loci	chr4	189931080	189931457	378	1	2.6455
Repressed HERVH loci	chr4	189931458	189931855	398	1	2.51256
Repressed HERVH loci	chr5	28049040	28050905	1866	0	0
Repressed HERVH loci	chr5	101318442	101318944	503	0	0
Repressed HERVH loci	chr5	117047231	117047447	217	0	0
Repressed HERVH loci	chr5	707480	707696	217	0	0
Repressed HERVH loci	chr5	708075	708501	427	0	0
Repressed HERVH loci	chr5	3788374	3788823	450	1	2.22222
Repressed HERVH loci	chr5	5076271	5076678	408	0	0
Repressed HERVH loci	chr5	5515523	5515972	450	0	0
Repressed HERVH loci	chr5	5518941	5519088	148	0	0
Repressed HERVH loci	chr5	5519581	5520243	663	1	1.5083
Repressed HERVH loci	chr5	5520245	5520393	149	0	0
Repressed HERVH loci	chr5	5520713	5521164	452	0	0
Repressed HERVH loci	chr5	7055439	7055742	304	0	0
Repressed HERVH loci	chr5	7055743	7056189	447	0	0
Repressed HERVH loci	chr5	7056160	7056240	81	0	0
Repressed HERVH loci	chr5	7063333	7063741	409	1	2.44499
Repressed HERVH loci	chr5	7262337	7262742	406	1	2.46305
Repressed HERVH loci	chr5	7266983	7267129	147	0	0
Repressed HERVH loci	chr5	7267120	7267623	504	1	1.98413
Repressed HERVH loci	chr5	7267626	7268288	663	1	1.5083
Repressed HERVH loci	chr5	7268290	7268505	216	0	0
Repressed HERVH loci	chr5	8414064	8414492	429	1	2.331
Repressed HERVH loci	chr5	8414493	8416549	2057	4	1.94458
Repressed HERVH loci	chr5	8998372	8998768	397	1	2.51889
Repressed HERVH loci	chr5	8999146	8999361	216	0	0
Repressed HERVH loci	chr5	8999363	9000000	638	1	1.5674
Repressed HERVH loci	chr5	9000027	9000880	854	1	1.17096
Repressed HERVH loci	chr5	9009293	9009557	265	2	7.54717
Repressed HERVH loci	chr5	11590512	11590607	96	0	0
Repressed HERVH loci	chr5	11590624	11590941	318	0	0
Repressed HERVH loci	chr5	12490212	12490322	111	0	0
Repressed HERVH loci	chr5	12490323	12493164	2842	2	0.70373
Repressed HERVH loci	chr5	12493144	12493293	150	0	0
Repressed HERVH loci	chr5	12493284	12493445	162	0	0
Repressed HERVH loci	chr5	12493438	12494047	610	0	0
Repressed HERVH loci	chr5	12494048	12494480	433	1	2.30947
Repressed HERVH loci	chr5	12663608	12664226	619	0	0
Repressed HERVH loci	chr5	12664229	12664734	506	0	0
Repressed HERVH loci	chr5	12664725	12664874	150	0	0
Repressed HERVH loci	chr5	12667882	12668330	449	1	2.22717
Repressed HERVH loci	chr5	15702738	15703151	414	0	0
Repressed HERVH loci	chr5	16419969	16420378	410	1	2.43902
Repressed HERVH loci	chr5	16423116	16423261	146	0	0
Repressed HERVH loci	chr5	16423760	16424419	660	0	0
Repressed HERVH loci	chr5	16424403	16424640	238	0	0
Repressed HERVH loci	chr5	16424639	16425015	377	1	2.65252
Repressed HERVH loci	chr5	16425016	16425426	411	1	2.43309
Repressed HERVH loci	chr5	17065882	17066382	501	0	0
Repressed HERVH loci	chr5	18535484	18535671	188	2	10.6383
Repressed HERVH loci	chr5	18537072	18537221	150	0	0
Repressed HERVH loci	chr5	18538376	18538592	217	0	0
Repressed HERVH loci	chr5	18538593	18538965	373	1	2.68097
Repressed HERVH loci	chr5	18541706	18541855	150	0	0
Repressed HERVH loci	chr5	18542972	18543189	218	0	0
Repressed HERVH loci	chr5	18543190	18543567	378	1	2.6455
Repressed HERVH loci	chr5	18543568	18544018	451	0	0
Repressed HERVH loci	chr5	18668843	18669292	450	1	2.22222
Repressed HERVH loci	chr5	18669671	18669885	215	0	0
Repressed HERVH loci	chr5	18670552	18671052	501	1	1.99601
Repressed HERVH loci	chr5	18671043	18671192	150	0	0
Repressed HERVH loci	chr5	21117934	21118360	427	0	0
Repressed HERVH loci	chr5	22094702	22095061	360	0	0
Repressed HERVH loci	chr5	22098883	22099545	663	0	0
Repressed HERVH loci	chr5	22099760	22100139	380	0	0
Repressed HERVH loci	chr5	22974591	22974910	320	0	0
Repressed HERVH loci	chr5	22974911	22975304	394	0	0
Repressed HERVH loci	chr5	23381160	23381619	460	1	2.17391
Repressed HERVH loci	chr5	23421412	23421800	389	0	0
Repressed HERVH loci	chr5	23467859	23468326	468	0	0
Repressed HERVH loci	chr5	25445823	25446221	399	0	0
Repressed HERVH loci	chr5	28047131	28049060	1930	1	0.518135
Repressed HERVH loci	chr5	28050902	28050988	87	0	0
Repressed HERVH loci	chr5	28051244	28051287	44	0	0
Repressed HERVH loci	chr5	28051838	28052299	462	0	0
Repressed HERVH loci	chr5	28929713	28930060	348	0	0
Repressed HERVH loci	chr1	70372371	70372621	251	0	0
Repressed HERVH loci	chr1	70372619	70373037	419	0	0
Repressed HERVH loci	chr1	70373031	70373591	561	0	0
Repressed HERVH loci	chr5	34711128	34711588	461	0	0
Repressed HERVH loci	chr1	70588437	70588793	357	0	0
Repressed HERVH loci	chr1	70591696	70591840	145	0	0
Repressed HERVH loci	chr1	70591831	70592332	502	1	1.99203
Repressed HERVH loci	chr1	70592995	70593211	217	0	0
Repressed HERVH loci	chr1	70593212	70593588	377	1	2.65252
Repressed HERVH loci	chr1	70593589	70593991	403	0	0
Repressed HERVH loci	chr5	37274838	37275136	299	1	3.34448
Repressed HERVH loci	chr5	40252645	40253046	402	1	2.48756
Repressed HERVH loci	chr5	42288490	42288929	440	1	2.27273
Repressed HERVH loci	chr5	43320823	43321290	468	0	0
Repressed HERVH loci	chr5	43329037	43329353	317	1	3.15457
Repressed HERVH loci	chr5	43329347	43329669	323	0	0
Repressed HERVH loci	chr5	43332991	43333455	465	1	2.15054
Repressed HERVH loci	chr5	43607164	43607606	443	1	2.25734
Repressed HERVH loci	chr5	43786495	43786860	366	1	2.73224
Repressed HERVH loci	chr5	43786861	43789513	2653	0	0
Repressed HERVH loci	chr5	43789500	43789699	200	0	0
Repressed HERVH loci	chr5	43789701	43790700	1000	0	0
Repressed HERVH loci	chr5	43790700	43791419	720	0	0
Repressed HERVH loci	chr5	43791420	43791592	173	1	5.78035
Repressed HERVH loci	chr1	12713729	12714137	409	1	2.44499
Repressed HERVH loci	chr5	44110488	44110860	373	1	2.68097
Repressed HERVH loci	chr5	44110861	44111087	227	0	0
Repressed HERVH loci	chr5	44115411	44115465	55	0	0
Repressed HERVH loci	chr5	44115463	44115654	192	0	0
Repressed HERVH loci	chr5	44119742	44120093	352	0	0
Repressed HERVH loci	chr5	44236340	44236852	513	0	0
Repressed HERVH loci	chr5	45112438	45112846	409	0	0
Repressed HERVH loci	chr5	55085373	55085769	397	1	2.51889
Repressed HERVH loci	chr5	57016452	57016907	456	0	0
Repressed HERVH loci	chr5	57016908	57017439	532	0	0
Repressed HERVH loci	chr5	57017433	57018453	1021	0	0
Repressed HERVH loci	chr5	57018452	57019482	1031	0	0
Repressed HERVH loci	chr5	57021598	57022067	470	0	0
Repressed HERVH loci	chr1	72980897	72981260	364	0	0
Repressed HERVH loci	chr1	72981259	72981476	218	0	0
Repressed HERVH loci	chr1	72982029	72982173	145	0	0
Repressed HERVH loci	chr1	72985041	72985490	450	1	2.22222
Repressed HERVH loci	chr1	72988628	72988849	222	0	0
Repressed HERVH loci	chr1	72988847	72989502	656	0	0
Repressed HERVH loci	chr1	72989505	72990007	503	1	1.98807
Repressed HERVH loci	chr1	72989998	72990147	150	0	0
Repressed HERVH loci	chr1	72993156	72993602	447	0	0
Repressed HERVH loci	chr5	62928712	62929099	388	0	0
Repressed HERVH loci	chr1	73142937	73143372	436	0	0
Repressed HERVH loci	chr5	66936361	66936718	358	1	2.7933
Repressed HERVH loci	chr5	67748473	67748889	417	0	0
Repressed HERVH loci	chr1	74002376	74002763	388	1	2.57732
Repressed HERVH loci	chr5	73227914	73227949	36	0	0
Repressed HERVH loci	chr5	74882775	74883161	387	2	5.16796
Repressed HERVH loci	chr5	74883721	74883830	110	0	0
Repressed HERVH loci	chr5	76362032	76362247	216	0	0
Repressed HERVH loci	chr5	76362626	76363071	446	0	0
Repressed HERVH loci	chr5	76879901	76880332	432	0	0
Repressed HERVH loci	chr5	76880909	76881179	271	0	0
Repressed HERVH loci	chr1	74921087	74921265	179	0	0
Repressed HERVH loci	chr5	80185505	80185953	449	0	0
Repressed HERVH loci	chr5	81953304	81953661	358	1	2.7933
Repressed HERVH loci	chr5	81957572	81958228	657	0	0
Repressed HERVH loci	chr5	81958233	81958449	217	0	0
Repressed HERVH loci	chr5	81958448	81958824	377	1	2.65252
Repressed HERVH loci	chr5	81958825	81959235	411	1	2.43309
Repressed HERVH loci	chr5	84701874	84702023	150	0	0
Repressed HERVH loci	chr5	84702014	84702518	505	0	0
Repressed HERVH loci	chr5	84702521	84703177	657	0	0
Repressed HERVH loci	chr5	84703179	84703381	203	0	0
Repressed HERVH loci	chr5	84703755	84704204	450	0	0
Repressed HERVH loci	chr5	91744501	91744952	452	0	0
Repressed HERVH loci	chr5	92827357	92827504	148	0	0
Repressed HERVH loci	chr5	92828000	92828682	683	0	0
Repressed HERVH loci	chr5	92828684	92828901	218	0	0
Repressed HERVH loci	chr5	92828900	92829174	275	0	0
Repressed HERVH loci	chr5	96167188	96167424	237	1	4.21941
Repressed HERVH loci	chr5	96167405	96169074	1670	1	0.598802
Repressed HERVH loci	chr5	96169074	96169223	150	0	0
Repressed HERVH loci	chr5	96169218	96171958	2741	4	1.45932
Repressed HERVH loci	chr5	96171974	96172420	447	2	4.47427
Repressed HERVH loci	chr5	97398953	97399401	449	1	2.22717
Repressed HERVH loci	chr5	98082454	98082612	159	0	0
Repressed HERVH loci	chr5	98084331	98084542	212	0	0
Repressed HERVH loci	chr5	98084915	98085315	401	0	0
Repressed HERVH loci	chr5	98088434	98088567	134	0	0
Repressed HERVH loci	chr5	98088569	98088779	211	0	0
Repressed HERVH loci	chr5	98434516	98434953	438	1	2.28311
Repressed HERVH loci	chr5	98436399	98439564	3166	1	0.315856
Repressed HERVH loci	chr5	98439560	98439993	434	0	0
Repressed HERVH loci	chr5	98439988	98440043	56	0	0
Repressed HERVH loci	chr5	98440045	98440584	540	0	0
Repressed HERVH loci	chr5	99010824	99011254	431	0	0
Repressed HERVH loci	chr5	99011259	99011823	565	0	0
Repressed HERVH loci	chr5	99011817	99012081	265	0	0
Repressed HERVH loci	chr5	99012082	99013016	935	0	0
Repressed HERVH loci	chr5	99013053	99013205	153	1	6.53595
Repressed HERVH loci	chr5	99016523	99016954	432	0	0
Repressed HERVH loci	chr5	99229819	99230194	376	1	2.65957
Repressed HERVH loci	chr1	76894813	76895220	408	0	0
Repressed HERVH loci	chr1	76895599	76895819	221	0	0
Repressed HERVH loci	chr1	76896960	76897106	147	0	0
Repressed HERVH loci	chr1	76899977	76900387	411	0	0
Repressed HERVH loci	chr5	100984292	100984723	432	1	2.31481
Repressed HERVH loci	chr5	100984724	100985103	380	1	2.63158
Repressed HERVH loci	chr5	100985102	100985322	221	0	0
Repressed HERVH loci	chr5	100985320	100985949	630	0	0
Repressed HERVH loci	chr5	100985952	100986454	503	1	1.98807
Repressed HERVH loci	chr5	100986445	100986592	148	0	0
Repressed HERVH loci	chr5	101156037	101156467	431	1	2.32019
Repressed HERVH loci	chr5	101315240	101315641	402	1	2.48756
Repressed HERVH loci	chr5	101318300	101318451	152	0	0
Repressed HERVH loci	chr5	101318947	101319597	651	0	0
Repressed HERVH loci	chr5	101319599	101319814	216	0	0
Repressed HERVH loci	chr5	101319813	101320181	369	0	0
Repressed HERVH loci	chr5	104031710	104032118	409	1	2.44499
Repressed HERVH loci	chr5	104035007	104035154	148	0	0
Repressed HERVH loci	chr5	104035145	104035647	503	1	1.98807
Repressed HERVH loci	chr5	104035650	104036309	660	0	0
Repressed HERVH loci	chr5	104036314	104036530	217	0	0
Repressed HERVH loci	chr5	104036529	104036904	376	0	0
Repressed HERVH loci	chr5	104036905	104037313	409	1	2.44499
Repressed HERVH loci	chr5	104039751	104040201	451	1	2.21729
Repressed HERVH loci	chr5	104063635	104064084	450	0	0
Repressed HERVH loci	chr5	104064085	104064469	385	2	5.19481
Repressed HERVH loci	chr5	104070031	104070481	451	0	0
Repressed HERVH loci	chr5	106978588	106979038	451	0	0
Repressed HERVH loci	chr5	106979041	106979355	315	0	0
Repressed HERVH loci	chr5	106981761	106981910	150	0	0
Repressed HERVH loci	chr5	106981901	106982405	505	0	0
Repressed HERVH loci	chr5	106983044	106983261	218	0	0
Repressed HERVH loci	chr5	106983636	106984086	451	0	0
Repressed HERVH loci	chr5	108552672	108552821	150	0	0
Repressed HERVH loci	chr5	108553319	108553982	664	0	0
Repressed HERVH loci	chr5	108553986	108554196	211	0	0
Repressed HERVH loci	chr5	108554197	108554567	371	1	2.69542
Repressed HERVH loci	chr5	108568076	108570003	1928	0	0
Repressed HERVH loci	chr5	108569990	108570169	180	0	0
Repressed HERVH loci	chr5	108570172	108574105	3934	6	1.52517
Repressed HERVH loci	chr5	110530936	110531331	396	1	2.52525
Repressed HERVH loci	chr5	110531638	110533242	1605	1	0.623053
Repressed HERVH loci	chr5	110533237	110533382	146	0	0
Repressed HERVH loci	chr5	110533385	110533872	488	1	2.04918
Repressed HERVH loci	chr5	110533875	110534535	661	1	1.51286
Repressed HERVH loci	chr5	110534537	110534753	217	0	0
Repressed HERVH loci	chr5	111889687	111890106	420	2	4.7619
Repressed HERVH loci	chr5	112502775	112503208	434	2	4.60829
Repressed HERVH loci	chr5	115651208	115651611	404	0	0
Repressed HERVH loci	chr5	115651693	115653778	2086	2	0.958773
Repressed HERVH loci	chr5	115653779	115654413	635	0	0
Repressed HERVH loci	chr5	115654485	115654646	162	0	0
Repressed HERVH loci	chr5	115654651	115654984	334	0	0
Repressed HERVH loci	chr5	115655280	115655409	130	0	0
Repressed HERVH loci	chr5	116615577	116616033	457	0	0
Repressed HERVH loci	chr5	116619010	116619408	399	0	0
Repressed HERVH loci	chr5	116867434	116868086	653	0	0
Repressed HERVH loci	chr5	117048563	117048709	147	0	0
Repressed HERVH loci	chr5	118948123	118948193	71	0	0
Repressed HERVH loci	chr5	120698414	120698620	207	0	0
Repressed HERVH loci	chr5	122475651	122475804	154	0	0
Repressed HERVH loci	chr5	122475795	122475946	152	0	0
Repressed HERVH loci	chr5	122616893	122617341	449	1	2.22717
Repressed HERVH loci	chr5	122621055	122621204	150	0	0
Repressed HERVH loci	chr5	122621184	122623920	2737	4	1.46145
Repressed HERVH loci	chr5	122623928	122624374	447	1	2.23714
Repressed HERVH loci	chr1	78872187	78872619	433	0	0
Repressed HERVH loci	chr1	78880489	78880915	427	0	0
Repressed HERVH loci	chr5	124303758	124304213	456	1	2.19298
Repressed HERVH loci	chr5	124307176	124307333	158	0	0
Repressed HERVH loci	chr5	124307324	124307828	505	1	1.9802
Repressed HERVH loci	chr5	124307831	124308482	652	0	0
Repressed HERVH loci	chr5	124308484	124308686	203	0	0
Repressed HERVH loci	chr5	124308687	124309062	376	1	2.65957
Repressed HERVH loci	chr5	124309063	124309476	414	1	2.41546
Repressed HERVH loci	chr5	124497035	124497443	409	1	2.44499
Repressed HERVH loci	chr5	124500001	124500451	451	0	0
Repressed HERVH loci	chr5	124500446	124500593	148	0	0
Repressed HERVH loci	chr5	124501089	124501751	663	0	0
Repressed HERVH loci	chr5	124501732	124501955	224	0	0
Repressed HERVH loci	chr5	124502333	124502739	407	0	0
Repressed HERVH loci	chr5	124966686	124967089	404	1	2.47525
Repressed HERVH loci	chr5	124967102	124967528	427	0	0
Repressed HERVH loci	chr5	124968786	124968946	161	0	0
Repressed HERVH loci	chr5	124971572	124971824	253	0	0
Repressed HERVH loci	chr5	125030223	125030563	341	1	2.93255
Repressed HERVH loci	chr5	126649247	126649353	107	0	0
Repressed HERVH loci	chr5	126667096	126667383	288	0	0
Repressed HERVH loci	chr5	126667409	126667534	126	0	0
Repressed HERVH loci	chr5	126667544	126667814	271	0	0
Repressed HERVH loci	chr5	126668392	126670390	1999	0	0
Repressed HERVH loci	chr5	126672077	126672622	546	0	0
Repressed HERVH loci	chr5	126673078	126673480	403	1	2.48139
Repressed HERVH loci	chr5	126673481	126674805	1325	3	2.26415
Repressed HERVH loci	chr5	126674800	126674960	161	0	0
Repressed HERVH loci	chr5	126684817	126685239	423	2	4.72813
Repressed HERVH loci	chr5	126702901	126703329	429	0	0
Repressed HERVH loci	chr5	126839337	126839778	442	0	0
Repressed HERVH loci	chr5	126840158	126840374	217	0	0
Repressed HERVH loci	chr5	126840376	126841034	659	0	0
Repressed HERVH loci	chr5	126841037	126841897	861	0	0
Repressed HERVH loci	chr5	126845255	126845705	451	0	0
Repressed HERVH loci	chr5	128670322	128670570	249	0	0
Repressed HERVH loci	chr5	128670571	128670901	331	1	3.02115
Repressed HERVH loci	chr5	128670930	128671337	408	1	2.45098
Repressed HERVH loci	chr5	128734995	128735031	37	0	0
Repressed HERVH loci	chr1	79488608	79489017	410	1	2.43902
Repressed HERVH loci	chr1	79489393	79489608	216	0	0
Repressed HERVH loci	chr1	79490263	79490764	502	0	0
Repressed HERVH loci	chr1	79490757	79490899	143	0	0
Repressed HERVH loci	chr1	79493709	79494123	415	1	2.40964
Repressed HERVH loci	chr5	130374023	130374461	439	0	0
Repressed HERVH loci	chr1	79639543	79639763	221	0	0
Repressed HERVH loci	chr1	79640425	79640927	503	0	0
Repressed HERVH loci	chr1	79640918	79641056	139	0	0
Repressed HERVH loci	chr1	79696777	79697150	374	1	2.6738
Repressed HERVH loci	chr1	79697149	79697370	222	0	0
Repressed HERVH loci	chr1	79697368	79698052	685	1	1.45985
Repressed HERVH loci	chr1	79698055	79698557	503	1	1.98807
Repressed HERVH loci	chr1	79698548	79698695	148	0	0
Repressed HERVH loci	chr5	131571880	131572163	284	1	3.52113
Repressed HERVH loci	chr5	131572164	131572584	421	0	0
Repressed HERVH loci	chr5	131580585	131581707	1123	2	1.78094
Repressed HERVH loci	chr5	131581756	131581868	113	1	8.84956
Repressed HERVH loci	chr5	131581890	131582180	291	0	0
Repressed HERVH loci	chr5	135731385	135731774	390	0	0
Repressed HERVH loci	chr5	135731776	135732004	229	0	0
Repressed HERVH loci	chr5	135731996	135733855	1860	0	0
Repressed HERVH loci	chr5	135733849	135734545	697	0	0
Repressed HERVH loci	chr5	135737090	135737486	397	2	5.03778
Repressed HERVH loci	chr5	136304708	136304855	148	0	0
Repressed HERVH loci	chr5	136304846	136305348	503	1	1.98807
Repressed HERVH loci	chr5	136306001	136306217	217	0	0
Repressed HERVH loci	chr5	136306216	136306562	347	0	0
Repressed HERVH loci	chr5	136306563	136307022	460	0	0
Repressed HERVH loci	chr5	136382885	136383310	426	2	4.69484
Repressed HERVH loci	chr5	136541375	136541750	376	0	0
Repressed HERVH loci	chr5	136546761	136547136	376	0	0
Repressed HERVH loci	chr5	136547139	136547361	223	1	4.4843
Repressed HERVH loci	chr5	136547363	136548021	659	0	0
Repressed HERVH loci	chr5	136548024	136548517	494	0	0
Repressed HERVH loci	chr5	136548517	136548664	148	0	0
Repressed HERVH loci	chr5	136551502	136551554	53	0	0
Repressed HERVH loci	chr5	136551572	136552022	451	0	0
Repressed HERVH loci	chr5	136565791	136566157	367	0	0
Repressed HERVH loci	chr5	136566158	136566375	218	0	0
Repressed HERVH loci	chr5	136567041	136567545	505	0	0
Repressed HERVH loci	chr5	136570797	136571245	449	0	0
Repressed HERVH loci	chr5	136737043	136737432	390	2	5.12821
Repressed HERVH loci	chr5	136739092	136739242	151	0	0
Repressed HERVH loci	chr5	138834780	138835263	484	0	0
Repressed HERVH loci	chr1	81245283	81245733	451	0	0
Repressed HERVH loci	chr1	81248839	81248988	150	0	0
Repressed HERVH loci	chr1	81248979	81249483	505	0	0
Repressed HERVH loci	chr1	81250162	81250378	217	0	0
Repressed HERVH loci	chr1	81250757	81251207	451	0	0
Repressed HERVH loci	chr5	143925643	143925823	181	0	0
Repressed HERVH loci	chr5	143926209	143926326	118	0	0
Repressed HERVH loci	chr5	144612136	144612344	209	0	0
Repressed HERVH loci	chr5	144612346	144612876	531	0	0
Repressed HERVH loci	chr5	144612875	144613688	814	0	0
Repressed HERVH loci	chr5	144616491	144616900	410	1	2.43902
Repressed HERVH loci	chr5	147367408	147367806	399	0	0
Repressed HERVH loci	chr5	147860697	147860959	263	0	0
Repressed HERVH loci	chr5	147861149	147861325	177	0	0
Repressed HERVH loci	chr5	147866683	147866832	150	0	0
Repressed HERVH loci	chr5	147867992	147868209	218	0	0
Repressed HERVH loci	chr5	147868203	147868587	385	2	5.19481
Repressed HERVH loci	chr5	147868588	147869038	451	1	2.21729
Repressed HERVH loci	chr5	147869836	147870286	451	0	0
Repressed HERVH loci	chr5	147870678	147871181	504	0	0
Repressed HERVH loci	chr5	147871172	147871319	148	0	0
Repressed HERVH loci	chr5	147874078	147874526	449	0	0
Repressed HERVH loci	chr5	149608068	149608267	200	0	0
Repressed HERVH loci	chr1	82068332	82068553	222	0	0
Repressed HERVH loci	chr1	82069216	82069714	499	1	2.00401
Repressed HERVH loci	chr1	82069705	82069853	149	0	0
Repressed HERVH loci	chr1	82072730	82072836	107	0	0
Repressed HERVH loci	chr1	82354569	82354965	397	0	0
Repressed HERVH loci	chr1	82354966	82355358	393	1	2.54453
Repressed HERVH loci	chr1	82355359	82355582	224	0	0
Repressed HERVH loci	chr1	82356485	82356818	334	0	0
Repressed HERVH loci	chr1	82356809	82357053	245	0	0
Repressed HERVH loci	chr1	82357044	82357183	140	0	0
Repressed HERVH loci	chr5	153449687	153450137	451	0	0
Repressed HERVH loci	chr5	153451401	153451896	496	0	0
Repressed HERVH loci	chr5	153451896	153452043	148	0	0
Repressed HERVH loci	chr5	153454980	153455430	451	0	0
Repressed HERVH loci	chr5	154507498	154507655	158	0	0
Repressed HERVH loci	chr5	154507654	154507754	101	0	0
Repressed HERVH loci	chr1	82955311	82955724	414	1	2.41546
Repressed HERVH loci	chr1	82960588	82960806	219	0	0
Repressed HERVH loci	chr1	82960805	82961184	380	0	0
Repressed HERVH loci	chr1	82961185	82961594	410	1	2.43902
Repressed HERVH loci	chr5	157968731	157969119	389	1	2.57069
Repressed HERVH loci	chr5	161240264	161240377	114	0	0
Repressed HERVH loci	chr5	161245210	161245433	224	0	0
Repressed HERVH loci	chr5	161245434	161245804	371	0	0
Repressed HERVH loci	chr5	161245805	161246200	396	0	0
Repressed HERVH loci	chr5	161248409	161248819	411	0	0
Repressed HERVH loci	chr5	161254002	161254229	228	0	0
Repressed HERVH loci	chr5	161254230	161254606	377	0	0
Repressed HERVH loci	chr5	162275428	162275839	412	0	0
Repressed HERVH loci	chr5	162275840	162276216	377	0	0
Repressed HERVH loci	chr5	162276215	162276430	216	0	0
Repressed HERVH loci	chr5	162276436	162277095	660	0	0
Repressed HERVH loci	chr5	162277591	162277738	148	0	0
Repressed HERVH loci	chr5	163337767	163338771	1005	1	0.995025
Repressed HERVH loci	chr5	163338771	163339660	890	0	0
Repressed HERVH loci	chr5	163340223	163340585	363	2	5.50964
Repressed HERVH loci	chr1	84058414	84058777	364	1	2.74725
Repressed HERVH loci	chr1	84058916	84058945	30	0	0
Repressed HERVH loci	chr5	166740058	166740448	391	2	5.11509
Repressed HERVH loci	chr5	166740885	166741431	547	0	0
Repressed HERVH loci	chr5	167297631	167298042	412	1	2.42718
Repressed HERVH loci	chr5	167298628	167298735	108	0	0
Repressed HERVH loci	chr5	167298736	167298951	216	0	0
Repressed HERVH loci	chr5	167303271	167303678	408	0	0
Repressed HERVH loci	chr5	170762081	170762491	411	1	2.43309
Repressed HERVH loci	chr5	170762492	170762862	371	1	2.69542
Repressed HERVH loci	chr5	170762863	170763081	219	0	0
Repressed HERVH loci	chr5	170763740	170764242	503	0	0
Repressed HERVH loci	chr5	170764233	170764380	148	0	0
Repressed HERVH loci	chr5	170767456	170767864	409	1	2.44499
Repressed HERVH loci	chr5	171000577	171001035	459	0	0
Repressed HERVH loci	chr5	171001036	171001471	436	0	0
Repressed HERVH loci	chr5	171006763	171007913	1151	1	0.86881
Repressed HERVH loci	chr5	171007991	171008413	423	0	0
Repressed HERVH loci	chr5	171008414	171008846	433	0	0
Repressed HERVH loci	chr5	171369080	171369551	472	1	2.11864
Repressed HERVH loci	chr5	172787750	172788140	391	2	5.11509
Repressed HERVH loci	chr5	172813151	172813547	397	0	0
Repressed HERVH loci	chr5	179190150	179190625	476	0	0
Repressed HERVH loci	chr5	180415688	180416157	470	1	2.12766
Repressed HERVH loci	chr5	180416761	180416922	162	0	0
Repressed HERVH loci	chr5	180416913	180417062	150	0	0
Repressed HERVH loci	chr5	180420071	180420511	441	1	2.26757
Repressed HERVH loci	chr5	180421303	180421731	429	0	0
Repressed HERVH loci	chr6	61603499	61605216	1718	1	0.582072
Repressed HERVH loci	chr6	3167036	3167304	269	0	0
Repressed HERVH loci	chr6	3171950	3172859	910	0	0
Repressed HERVH loci	chr6	3173079	3173445	367	0	0
Repressed HERVH loci	chr6	3468940	3469394	455	1	2.1978
Repressed HERVH loci	chr6	3547519	3547948	430	0	0
Repressed HERVH loci	chr6	6028237	6028616	380	2	5.26316
Repressed HERVH loci	chr6	6028615	6028831	217	0	0
Repressed HERVH loci	chr6	6029980	6030126	147	0	0
Repressed HERVH loci	chr6	6036099	6036548	450	0	0
Repressed HERVH loci	chr6	10575556	10576054	499	1	2.00401
Repressed HERVH loci	chr6	12667170	12667579	410	0	0
Repressed HERVH loci	chr6	12670756	12670903	148	0	0
Repressed HERVH loci	chr6	12671399	12672061	663	0	0
Repressed HERVH loci	chr6	12672063	12672278	216	0	0
Repressed HERVH loci	chr6	12672279	12672655	377	1	2.65252
Repressed HERVH loci	chr6	14296942	14297390	449	1	2.22717
Repressed HERVH loci	chr6	14297769	14297985	217	0	0
Repressed HERVH loci	chr6	14297987	14298648	662	0	0
Repressed HERVH loci	chr6	14298651	14299152	502	0	0
Repressed HERVH loci	chr6	14299143	14299292	150	0	0
Repressed HERVH loci	chr6	14302376	14302823	448	1	2.23214
Repressed HERVH loci	chr6	16259804	16260020	217	0	0
Repressed HERVH loci	chr6	16885985	16886384	400	1	2.5
Repressed HERVH loci	chr6	16889343	16889490	148	0	0
Repressed HERVH loci	chr6	16890868	16891245	378	0	0
Repressed HERVH loci	chr6	16891246	16891647	402	1	2.48756
Repressed HERVH loci	chr6	18754144	18754534	391	1	2.55754
Repressed HERVH loci	chr6	18754535	18754911	377	1	2.65252
Repressed HERVH loci	chr6	18754912	18755127	216	0	0
Repressed HERVH loci	chr6	18755129	18755762	634	0	0
Repressed HERVH loci	chr6	18756258	18756405	148	0	0
Repressed HERVH loci	chr6	18759480	18759870	391	1	2.55754
Repressed HERVH loci	chr6	19212546	19213009	464	0	0
Repressed HERVH loci	chr6	19214105	19214479	375	1	2.66667
Repressed HERVH loci	chr6	19542300	19543154	855	1	1.16959
Repressed HERVH loci	chr6	19543157	19543818	662	0	0
Repressed HERVH loci	chr6	19543820	19544034	215	0	0
Repressed HERVH loci	chr6	19544035	19544411	377	0	0
Repressed HERVH loci	chr6	21361492	21361942	451	0	0
Repressed HERVH loci	chr6	21361943	21362321	379	2	5.27704
Repressed HERVH loci	chr6	21362320	21362536	217	0	0
Repressed HERVH loci	chr6	21362538	21363198	661	0	0
Repressed HERVH loci	chr6	21363201	21363705	505	1	1.9802
Repressed HERVH loci	chr6	21363696	21363845	150	0	0
Repressed HERVH loci	chr6	21366817	21367257	441	0	0
Repressed HERVH loci	chr6	23029012	23029421	410	1	2.43902
Repressed HERVH loci	chr6	24311884	24312317	434	1	2.30415
Repressed HERVH loci	chr6	24984177	24984411	235	0	0
Repressed HERVH loci	chr6	26489865	26490252	388	0	0
Repressed HERVH loci	chr6	28980932	28981360	429	1	2.331
Repressed HERVH loci	chr6	29245477	29245915	439	1	2.2779
Repressed HERVH loci	chr6	29245916	29246639	724	0	0
Repressed HERVH loci	chr6	29246634	29251773	5140	3	0.583658
Repressed HERVH loci	chr6	29251829	29252366	538	0	0
Repressed HERVH loci	chr6	29252367	29252808	442	1	2.26244
Repressed HERVH loci	chr6	29296434	29296883	450	1	2.22222
Repressed HERVH loci	chr1	89181108	89181507	400	0	0
Repressed HERVH loci	chr6	31771337	31771487	151	0	0
Repressed HERVH loci	chr6	33345910	33347070	1161	0	0
Repressed HERVH loci	chr6	33347071	33348908	1838	2	1.08814
Repressed HERVH loci	chr6	33348906	33350808	1903	0	0
Repressed HERVH loci	chr6	33351202	33351416	215	1	4.65116
Repressed HERVH loci	chr6	33351417	33351803	387	0	0
Repressed HERVH loci	chr6	33879736	33880220	485	0	0
Repressed HERVH loci	chr6	38433310	38433731	422	2	4.73934
Repressed HERVH loci	chr6	38921759	38922167	409	2	4.88998
Repressed HERVH loci	chr6	39121132	39121997	866	1	1.15473
Repressed HERVH loci	chr6	39122535	39122886	352	2	5.68182
Repressed HERVH loci	chr6	39135590	39136071	482	0	0
Repressed HERVH loci	chr6	48837283	48837746	464	0	0
Repressed HERVH loci	chr1	91573736	91574195	460	0	0
Repressed HERVH loci	chr1	91627198	91627661	464	0	0
Repressed HERVH loci	chr6	51938241	51938687	447	0	0
Repressed HERVH loci	chr6	51941555	51941927	373	0	0
Repressed HERVH loci	chr6	51941907	51942752	846	0	0
Repressed HERVH loci	chr6	51943607	51943982	376	1	2.65957
Repressed HERVH loci	chr6	51943983	51944426	444	1	2.25225
Repressed HERVH loci	chr6	56010739	56012338	1600	0	0
Repressed HERVH loci	chr6	56012516	56013013	498	0	0
Repressed HERVH loci	chr6	56013004	56013153	150	0	0
Repressed HERVH loci	chr6	56016388	56016786	399	0	0
Repressed HERVH loci	chr6	61600637	61601232	596	0	0
Repressed HERVH loci	chr6	61601221	61603501	2281	3	1.31521
Repressed HERVH loci	chr6	61605218	61605453	236	0	0
Repressed HERVH loci	chr6	61605824	61606272	449	2	4.45434
Repressed HERVH loci	chr6	62585932	62586380	449	0	0
Repressed HERVH loci	chr6	62591329	62591724	396	0	0
Repressed HERVH loci	chr6	62791671	62792025	355	0	0
Repressed HERVH loci	chr6	62794903	62795052	150	0	0
Repressed HERVH loci	chr6	62795043	62795284	242	0	0
Repressed HERVH loci	chr6	62795280	62796449	1170	0	0
Repressed HERVH loci	chr6	62796451	62796666	216	0	0
Repressed HERVH loci	chr6	62796665	62797041	377	1	2.65252
Repressed HERVH loci	chr6	62797042	62797450	409	1	2.44499
Repressed HERVH loci	chr6	63005488	63005877	390	1	2.5641
Repressed HERVH loci	chr6	63005886	63006351	466	0	0
Repressed HERVH loci	chr6	63006401	63008723	2323	4	1.72191
Repressed HERVH loci	chr6	63008721	63010425	1705	0	0
Repressed HERVH loci	chr6	63010654	63011039	386	0	0
Repressed HERVH loci	chr6	63011040	63011448	409	1	2.44499
Repressed HERVH loci	chr6	63955221	63955607	387	0	0
Repressed HERVH loci	chr6	63956159	63956522	364	1	2.74725
Repressed HERVH loci	chr6	63961194	63961665	472	1	2.11864
Repressed HERVH loci	chr6	65569017	65569407	391	1	2.55754
Repressed HERVH loci	chr6	65672768	65673150	383	0	0
Repressed HERVH loci	chr6	65673151	65673541	391	0	0
Repressed HERVH loci	chr6	65673571	65673965	395	0	0
Repressed HERVH loci	chr6	65849358	65849819	462	0	0
Repressed HERVH loci	chr6	67868063	67868609	547	1	1.82815
Repressed HERVH loci	chr6	67868606	67868742	137	0	0
Repressed HERVH loci	chr6	67868736	67869153	418	0	0
Repressed HERVH loci	chr6	67880996	67881436	441	0	0
Repressed HERVH loci	chr6	67888748	67888887	140	0	0
Repressed HERVH loci	chr6	67889062	67889473	412	0	0
Repressed HERVH loci	chr6	68070059	68070457	399	1	2.50627
Repressed HERVH loci	chr6	69797400	69797828	429	0	0
Repressed HERVH loci	chr6	71748397	71748805	409	1	2.44499
Repressed HERVH loci	chr6	71748806	71749183	378	1	2.6455
Repressed HERVH loci	chr6	71753660	71753765	106	0	0
Repressed HERVH loci	chr6	76561027	76561425	399	2	5.01253
Repressed HERVH loci	chr6	76562300	76562692	393	1	2.54453
Repressed HERVH loci	chr6	77658021	77658462	442	0	0
Repressed HERVH loci	chr6	77658463	77662750	4288	4	0.932836
Repressed HERVH loci	chr6	77666000	77666441	442	0	0
Repressed HERVH loci	chr6	78091529	78091959	431	1	2.32019
Repressed HERVH loci	chr6	78585675	78586789	1115	0	0
Repressed HERVH loci	chr6	78586784	78586931	148	0	0
Repressed HERVH loci	chr6	78586922	78587069	148	0	0
Repressed HERVH loci	chr6	78587060	78587420	361	0	0
Repressed HERVH loci	chr6	78588015	78588109	95	0	0
Repressed HERVH loci	chr6	80483231	80483607	377	0	0
Repressed HERVH loci	chr6	80483606	80483826	221	0	0
Repressed HERVH loci	chr6	80483824	80484184	361	0	0
Repressed HERVH loci	chr6	80484175	80484322	148	0	0
Repressed HERVH loci	chr6	80484313	80484460	148	0	0
Repressed HERVH loci	chr6	80484455	80485157	703	0	0
Repressed HERVH loci	chr6	80509796	80510204	409	1	2.44499
Repressed HERVH loci	chr6	80510205	80510582	378	0	0
Repressed HERVH loci	chr6	80510580	80510785	206	0	0
Repressed HERVH loci	chr6	80512504	80512674	171	0	0
Repressed HERVH loci	chr6	80515393	80515803	411	1	2.43309
Repressed HERVH loci	chr6	80647676	80647945	270	1	3.7037
Repressed HERVH loci	chr6	80648323	80648537	215	0	0
Repressed HERVH loci	chr6	80649716	80649961	246	1	4.06504
Repressed HERVH loci	chr6	80649952	80650097	146	0	0
Repressed HERVH loci	chr6	80652983	80653384	402	1	2.48756
Repressed HERVH loci	chr6	80981142	80981689	548	0	0
Repressed HERVH loci	chr6	81344733	81344965	233	0	0
Repressed HERVH loci	chr6	81346844	81347343	500	0	0
Repressed HERVH loci	chr6	81347344	81347481	138	0	0
Repressed HERVH loci	chr1	93834104	93834387	284	0	0
Repressed HERVH loci	chr6	86458455	86458852	398	1	2.51256
Repressed HERVH loci	chr6	86598258	86598650	393	1	2.54453
Repressed HERVH loci	chr6	86598651	86599022	372	0	0
Repressed HERVH loci	chr6	86599025	86599238	214	0	0
Repressed HERVH loci	chr6	86599240	86599854	615	0	0
Repressed HERVH loci	chr6	86599857	86600709	853	0	0
Repressed HERVH loci	chr6	86603494	86603901	408	1	2.45098
Repressed HERVH loci	chr6	87861862	87862361	500	1	2
Repressed HERVH loci	chr6	90670205	90670651	447	0	0
Repressed HERVH loci	chr6	90670652	90671024	373	2	5.36193
Repressed HERVH loci	chr6	90671025	90671241	217	0	0
Repressed HERVH loci	chr6	90672400	90672549	150	0	0
Repressed HERVH loci	chr6	90674992	90675442	451	0	0
Repressed HERVH loci	chr1	94566478	94566864	387	1	2.58398
Repressed HERVH loci	chr1	94567319	94569055	1737	0	0
Repressed HERVH loci	chr1	94569046	94569196	151	0	0
Repressed HERVH loci	chr1	94571090	94572381	1292	7	5.41796
[truncated: 4,700 more rows]
