# Supplementary material for: ARID1A loss derepresses a group of human endogenous retrovirus-H loci to modulate BRD4-dependent transcription
Source: Nat Commun. 2022 Jun 17;13:3501. doi: 10.1038/s41467-022-31197-4 (PMC9205910; doi:10.1038/s41467-022-31197-4)
Supplement: Supplementary file 8 — Supplementary Data 5 [file 41467_2022_31197_MOESM8_ESM.xlsx]

## Sheet: Figure 5b
SYMBOL	GENENAME	ENTREZID	CPM
			WT-shGFP-rep1	WT-shGFP-rep2	WT-shHERVH#1-rep1	WT-shHERVH#1-rep2	KO-shGFP-rep1	KO-shGFP-rep2	KO-shHERVH#1-rep1	KO-shHERVH#1-rep2
MYBPH	myosin binding protein H	4608	0.823684	0.663106	2.21813	2.11221	183.152	187.019	65.7678	76.2527
BMP4	bone morphogenetic protein 4	652	135.393	140.634	83.6841	84.0056	1118.43	1122.67	555.734	558.416
ENC1	ectodermal-neural cortex 1	8507	31.3515	30.5858	25.5517	31.3211	223.124	214.84	118.533	116.703
PDE2A	phosphodiesterase 2A	5138	14.5174	14.4502	5.93422	3.8925	116.83	125.138	26.0325	27.7625
ID3	inhibitor of DNA binding 3, HLH protein	3399	97.8639	86.48	62.0789	61.4653	519.917	588.851	286.75	265.339
NR2F1	nuclear receptor subfamily 2 group F member 1	7025	41.3901	36.5261	21.4035	27.2173	236.465	268.199	96.3679	88.2622
DKK1	dickkopf WNT signaling pathway inhibitor 1	22943	198.173	199.871	48.338	58.3875	660.597	714.951	414.362	401.162
CASC10	cancer susceptibility 10	399726	8.75164	10.8031	3.80251	3.40971	79.689	85.6061	25.2479	21.0292
NR5A2	nuclear receptor subfamily 5 group A member 2	2494	0.566282	0.663106	0.8354	0.784535	39.7424	37.6623	17.4297	19.9237
CRIP2	cysteine rich protein 2	1397	53.2563	55.5075	45.198	42.727	203.049	230.537	92.0245	88.5888
FOXC1	forkhead box C1	2296	75.2898	77.3623	49.2886	63.7586	274.907	325.792	162.808	179.313
ADORA1	adenosine A1 receptor	134	6.97557	6.60343	7.63383	7.72465	46.8083	52.3423	19.2512	20.7779
SPRY4	sprouty RTK signaling antagonist 4	81848	163.167	156.825	284.987	302.378	416.25	431.687	282.266	289.308
AMOTL1	angiomotin like 1	154810	64.9166	62.1109	39.0622	47.2532	188.05	196.806	88.3255	90.649
SUSD2	sushi domain containing 2	56241	89.0865	88.718	43.7865	39.7096	278.962	328.734	126.716	135.295
SHC1	SHC adaptor protein 1	6464	291.43	288.175	224.838	213.303	644.986	642.321	281.622	269.786
TUBB4A	tubulin beta 4A class IVa	10382	42.6514	39.8416	85.4989	69.9142	118.079	117.798	66.8326	67.0572
KCNN4	potassium calcium-activated channel subfamily N member 4	3783	80.721	85.9551	74.2354	72.2979	218.354	233.121	103.85	101.704
SKIDA1	SKI/DACH domain containing 1	387640	0.669243	0.276294	0.489717	0.663838	19.208	19.6834	8.09838	7.36146
SLC7A8	solute carrier family 7 member 8	23428	11.4286	12.1846	11.4363	10.8024	51.3744	58.4178	25.36	27.5113
KCNH3	potassium voltage-gated channel subfamily H member 3	23416	101.39	88.9114	57.1529	49.3352	244.067	275.457	47.9177	48.2641
SRGAP1	SLIT-ROBO Rho GTPase activating protein 1	57522	19.5625	17.9591	2.9095	3.98303	63.4655	60.9194	9.7797	12.0346
TUBB3	tubulin beta 3 class III	10381	306.462	314.091	787.206	672.256	684.295	757.589	416.52	441.688
TMEM158	transmembrane protein 158 (gene/pseudogene)	25907	24.2214	25.3362	8.12355	8.56954	80.7603	96.5749	11.6572	10.6528
PRF1	perforin 1	5551	31.8148	34.6473	21.5188	21.7256	100.632	116.341	35.588	37.5611
ETV4	ETS variant 4	2118	51.7376	54.3194	46.84	44.4771	133.64	136.107	65.1233	63.5146
CDCP1	CUB domain containing protein 1	64866	260.644	264.054	267.098	257.086	527.697	557.979	266.406	251.873
LNCAROD	lncRNA activating regulator of DKK1	101928687	1.18405	1.71302	0.201648	0.422442	19.9222	16.3845	7.22969	7.53734
MT2A	metallothionein 2A	4502	604.738	635.255	494.787	434.391	1238.57	1177.62	616.626	652.608
UCP2	uncoupling protein 2	7351	9.47236	11.107	11.0042	11.9491	42.2678	43.1879	22.5858	24.3958
SLC16A6	solute carrier family 16 member 6	9120	10.991	10.7202	2.36217	2.53465	42.4974	39.6141	15.9446	17.2856
SYTL2	synaptotagmin like 2	54843	4.2986	4.08915	0.691366	1.02593	24.3863	24.8241	6.16485	7.86395
NRGN	neurogranin	4900	25.4312	24.6454	42.4614	40.8562	70.0977	71.7783	52.3452	49.5454
NES	nestin	10763	55.2125	61.7794	58.1035	71.5436	145.042	145.783	91.7723	89.9707
MT1X	metallothionein 1X	4501	63.0118	67.3881	57.1529	55.521	151.394	147.79	85.4112	109.844
IGFBP6	insulin like growth factor binding protein 6	3489	115.393	117.48	107.767	92.1225	256.872	291.979	187.103	170.947
NGFR	nerve growth factor receptor	4804	37.735	40.7534	17.5146	14.1216	98.897	102.678	21.1567	22.4864
METTL7B	methyltransferase like 7B	196410	14.6204	12.6543	9.67912	8.96181	45.5839	50.0331	29.7875	23.9687
IFITM2	interferon induced transmembrane protein 2	10581	103.424	114.966	56.2887	53.9519	242.153	256.626	142.548	141.878
DHRS2	dehydrogenase/reductase 2	10202	15.4441	17.7657	10.7738	10.8326	53.0069	55.6962	33.2061	32.913
RGL1	ral guanine nucleotide dissociation stimulator like 1	23179	3.60362	3.7576	5.99184	6.63838	21.3252	21.0029	11.6852	13.0145
CAVIN1	caveolae associated protein 1	284119	353.875	366.642	519.36	425.248	671.464	693.646	439.106	410.508
NR2F2	nuclear receptor subfamily 2 group F member 2	7026	155.728	127.703	56.3751	68.0735	314.139	332.308	174.073	176.122
PDLIM7	PDZ and LIM domain 7	9260	137.581	139.75	221.756	195.078	273.376	292.776	199.097	204.865
TNFAIP1	TNF alpha induced protein 1	7126	53.3593	53.1037	85.182	81.9236	120.044	133.687	69.7749	72.1323
CCDC71L	coiled-coil domain containing 71 like	168455	43.0632	42.7703	58.8525	61.2541	102.902	119.475	68.0095	62.4594
TRIM55	tripartite motif containing 55	84675	0.308881	0.276294	0.0864207	0.120698	11.1983	11.2162	6.30496	7.16047
MOV10	Mov10 RISC complex RNA helicase	4343	101.442	99.4935	77.1737	70.7289	196.621	202.936	133.357	126.451
CNN2	calponin 2	1265	222.395	224.765	332.806	308.413	422.168	458.683	255.001	249.134
IRF2BPL	interferon regulatory factor 2 binding protein like	64207	177.993	169.092	329.004	299.813	332.173	368.101	230.93	219.387
DLX2	distal-less homeobox 2	1746	3.19177	3.01161	5.55973	6.27628	17.8816	17.4841	12.0495	13.4165
PITPNM1	phosphatidylinositol transfer protein membrane associated 1	9600	141.416	130.881	94.8323	91.4889	267.279	301.656	98.5256	96.4025
ARC	activity regulated cytoskeleton associated protein	23237	32.8444	34.1776	54.0418	47.4946	83.0816	100.836	61.6485	60.3992
MYL9	myosin light chain 9	10398	40.4635	39.1232	59.5439	48.43	93.4636	111.64	64.0584	66.2029
CABP1	calcium binding protein 1	9478	0.386102	0.386812	1.75722	0.995756	9.03006	11.6836	6.97749	6.85898
SLC45A1	solute carrier family 45 member 1	50651	18.6358	15.804	13.0783	9.98774	49.1041	54.7065	13.6467	14.4968
SPATS2	spermatogenesis associated serine rich 2	65244	50.7595	49.4843	37.8235	46.7402	105.631	103.887	54.1106	63.2885
TGFB2	transforming growth factor beta 2	7042	1.08108	0.607847	0.144035	0.663838	10.8157	12.0959	6.41705	5.30126
HYAL1	hyaluronidase 1	3373	13.4363	13.9529	4.69553	4.97878	39.768	40.3839	16.9814	16.4816
REEP2	receptor accessory protein 2	51308	10.7594	11.3833	8.03713	6.36681	34.4111	39.834	18.2143	17.2605
ZNF703	zinc finger protein 703	80139	12.8701	11.6596	23.5064	20.1867	36.3498	40.3289	16.7292	16.6575
TK1	thymidine kinase 1	7083	432.46	443.756	305.843	284.605	750.362	784.612	432.969	430.633
WNT16	Wnt family member 16	51384	83.3207	67.0566	18.2924	24.2301	166.699	162.937	51.8128	58.7661
BCAR1	BCAR1, Cas family scaffold protein	9564	122.214	125.631	166.101	145.079	228.2	241.891	137.392	142.807
FOXD1	forkhead box D1	2297	50.1417	46.1411	64.5563	54.2235	103.82	120.959	53.0458	47.4852
MRC2	mannose receptor C type 2	9902	77.0659	75.8151	25.0908	23.6266	152.491	175.996	38.8666	39.4203
ITGB4	integrin subunit beta 4	3691	934.134	940.809	238.175	213.394	1569.78	1681.22	236.114	250.918
RUNX1	runt related transcription factor 1	861	27.6706	28.1544	34.5395	36.9939	64.7664	62.8438	30.432	30.275
ISYNA1	inositol-3-phosphate synthase 1	51477	309.628	295.8	199.949	188.349	528.717	591.105	222.944	217.151
SFN	stratifin	2810	675.704	676.755	687.822	570.78	1168.32	1318.81	513.308	524.95
MXRA7	matrix remodeling associated 7	439921	129.756	145.856	97.0217	90.9759	264.627	266.852	92.753	89.9204
TSPAN5	tetraspanin 5	10098	79.0736	75.6493	50.9018	44.9901	143.435	147.488	63.1617	55.8517
MYADM	myeloid associated differentiation marker	91663	84.5305	81.4239	67.3217	64.2414	154.837	168.546	60.2755	55.2487
OSBP2	oxysterol binding protein 2	23762	24.9422	24.756	21.8068	21.6652	57.0118	58.3628	26.649	23.5667
IFFO2	intermediate filament family orphan 2	126917	73.3851	72.6377	56.8648	58.9608	136.726	134.1	48.8985	45.626
SPRED2	sprouty related EVH1 domain containing 2	200734	84.5048	80.6779	87.9187	96.9203	158.715	145.976	71.148	74.9211
STMN3	stathmin 3	50861	368.135	373.66	117.993	100.632	619.63	658.925	167.936	148.938
GLRX	glutaredoxin	2745	43.1147	49.0698	28.346	31.3211	106.55	95.8876	38.2781	43.8924
PTPN1	protein tyrosine phosphatase, non-receptor type 1	5770	128.855	139.142	87.1409	92.6053	243.914	256.406	91.492	95.6739
MC1R	melanocortin 1 receptor	4157	12.5612	11.5767	15.1812	16.1735	33.7479	35.3256	20.4001	18.9941
C1QL4	complement C1q like 4	338761	29.0348	30.6686	11.8108	11.7077	66.4755	77.2214	12.1616	11.3563
AP1B1	adaptor related protein complex 1 subunit beta 1	162	121.159	118.641	138.417	124.892	206.365	218.139	140.923	131.727
CORO2B	coronin 2B	10391	3.32047	4.00626	10.2265	9.17303	17.1163	16.6044	11.5171	11.9844
LRP10	LDL receptor related protein 10	26020	170.065	173.347	235.554	218.101	307.66	361.338	232.863	220.191
GAS2L1	growth arrest specific 2 like 1	10634	92.7159	87.7786	58.2476	46.9514	157.898	163.487	45.9282	47.7616
GYS1	glycogen synthase 1	2997	138.508	134.528	33.7905	33.1919	228.71	239.966	28.4144	28.4158
RFLNB	refilin B	359845	58.6617	55.1207	52.6878	53.8915	105.912	105.619	62.4332	58.6656
LTK	leukocyte receptor tyrosine kinase	4058	14.0026	13.87	19.243	19.7643	35.2529	38.487	25.2759	23.2401
ATP8B3	ATPase phospholipid transporting 8B3	148229	17.5805	18.4564	15.5845	13.8802	44.2065	42.2532	28.3864	28.9685
SYNGR3	synaptogyrin 3	9143	8.23684	7.76386	4.72433	6.6082	24.0801	26.4461	5.26815	5.40176
SAMD11	sterile alpha motif domain containing 11	148398	6.33207	6.68632	2.9383	3.59076	21.2487	23.9444	9.10717	9.19555
PDLIM3	PDZ and LIM domain 3	27295	10.3733	10.7202	2.9383	2.56483	29.692	29.0027	4.62364	3.2913
PLAUR	plasminogen activator, urokinase receptor	5329	72.0723	69.2669	83.4536	78.7251	125.069	127.502	85.075	83.7147
SLC35F6	solute carrier family 35 member F6	54978	61.1328	63.6582	71.2395	69.3408	114.763	124.423	80.7876	75.4487
OGDH	oxoglutarate dehydrogenase	4967	114.157	112.258	142.969	130.504	190.473	203.074	119.514	116.452
TBC1D2	TBC1 domain family member 2	55357	27.8765	25.9164	36.9593	34.7609	56.7057	63.6685	34.5512	35.7521
TMSB4X	thymosin beta 4 X-linked	7114	228.958	247.09	152.734	161.494	409.796	384.293	174.269	187.127
PXN	paxillin	5829	280.001	286.931	158.294	152.834	449.003	450.71	110.939	111.98
TMC8	transmembrane channel like 8	147138	19.2021	17.296	23.3048	25.2258	41.2985	45.0573	20.288	17.8886
TLN1	talin 1	7094	322.343	316.025	323.588	294.925	492.266	513.362	316.593	304.559
PROSER2	proline and serine rich 2	254427	49.7814	50.4237	32.8687	30.0537	91.678	103.393	37.2413	35.0989
MDGA1	MAM domain containing glycosylphosphatidylinositol anchor 1	266727	9.34366	8.39934	8.78611	9.80669	24.2332	27.2983	15.4682	12.713
CHST11	carbohydrate sulfotransferase 11	50515	22.2395	22.7943	15.5557	14.876	49.7418	45.7171	17.738	17.763
C2CD3	C2 calcium dependent domain containing 3	26005	25.7916	26.2479	19.6751	26.6742	52.3437	54.8165	33.01	36.3802
TGFB1	transforming growth factor beta 1	7040	93.1277	82.4738	101.516	84.0358	149.685	151.611	72.7173	64.4191
TSPAN1	tetraspanin 1	10103	22.2395	24.5349	9.07417	9.05233	49.8694	50.3355	26.5929	26.7575
SPATA2L	spermatogenesis associated 2 like	124044	101.493	103.03	107.651	99.9075	180.218	224.132	118.729	105.849
GGT5	gamma-glutamyltransferase 5	2687	1.51867	1.57488	1.49796	0.905233	8.69844	11.4636	4.42749	3.84404
CD99L2	CD99 molecule like 2	83692	10.5534	10.9965	14.4611	13.7595	27.2432	28.8378	15.272	15.7028
ARPC4	actin related protein 2/3 complex subunit 4	10093	114.775	124.526	102.668	93.9028	199.784	203.239	120.299	117.306
EOMES	eomesodermin	8320	2.67697	2.3485	1.95887	2.17256	11.9891	10.8863	5.54837	4.67315
NPLOC4	NPL4 homolog, ubiquitin recognition factor	55666	336.398	336.499	381.576	359.83	498.566	504.4	361.793	353.275
GPC1	glypican 1	2817	318.148	315.307	347.296	287.623	476.425	514.626	280.725	270.992
FAM222A	family with sequence similarity 222 member A	84915	18.6101	17.9315	17.0537	15.0269	38.314	42.8305	16.7011	18.7428
CTXN1	cortexin 1	404217	53.6681	49.3185	75.5893	66.7157	88.9231	98.0044	55.9601	48.5404
TENM3	teneurin transmembrane protein 3	55714	0.205921	0.718365	0.806593	1.02593	72.317	67.0499	40.7441	47.3093
G6PD	glucose-6-phosphate dehydrogenase	2539	144.865	144.17	180.648	152.864	221.185	232.599	112.929	116.552
FLYWCH1	FLYWCH-type zinc finger 1	84256	97.9926	98.112	79.7663	67.1381	161.827	193.452	53.354	51.279
SSBP3	single stranded DNA binding protein 3	23648	59.0478	63.5753	57.0377	59.0212	104.789	107.626	55.7079	54.7713
GRIK4	glutamate ionotropic receptor kainate type subunit 4	2900	1.13256	0.856512	0.172841	0.54314	8.2648	6.65275	3.69891	3.04006
TIMP3	TIMP metallopeptidase inhibitor 3	7078	2.11069	1.82354	1.15228	1.20698	9.54023	9.95164	5.18408	4.32141
CACNA1G	calcium voltage-gated channel subunit alpha1 G	8913	8.95756	9.03482	5.90542	6.09524	22.8047	23.9169	7.14563	8.03982
PARP3	poly(ADP-ribose) polymerase family member 3	10039	31.4802	30.3647	26.5888	23.5964	57.0883	65.263	40.4639	40.777
NGEF	neuronal guanine nucleotide exchange factor	25791	15.4955	15.7211	12.2141	12.0999	33.8244	34.1984	19.9797	20.4764
ALDH4A1	aldehyde dehydrogenase 4 family member A1	8659	29.215	30.6686	21.3459	20.4583	56.2976	64.8506	28.3583	26.6319
SERPINB9	serpin family B member 9	5272	49.3695	49.3738	24.4571	27.157	83.7448	85.9635	38.2781	40.0484
C9orf16	chromosome 9 open reading frame 16	79095	71.8149	73.135	37.1321	33.4333	118.054	130.004	33.9347	34.0939
SIPA1	signal-induced proliferation-associated 1	6494	119.022	115.933	76.1366	73.0825	181.468	196.669	69.3546	69.4942
TUBG1	tubulin gamma 1	7283	106.976	105.047	79.8527	69.6728	164.352	164.01	65.8518	74.1674
KREMEN2	kringle containing transmembrane protein 2	79412	39.022	40.1455	21.4035	18.6176	69.5875	76.3692	31.5528	31.8578
WWTR1	WW domain containing transcription regulator 1	25937	36.9628	33.2658	20.5105	20.0358	63.0573	66.9949	29.5353	33.6668
NCDN	neurochondrin	23154	77.452	81.783	71.9596	71.0004	128.768	135.062	73.1936	72.1072
SLC16A5	solute carrier family 16 member 5	9121	46.3322	48.6554	35.6053	38.5931	81.6531	92.0939	35.3358	32.4105
TRIM25	tripartite motif containing 25	7706	294.673	283.865	225.76	229.567	418.673	440.209	309.784	306.845
VWA5B2	von Willebrand factor A domain containing 5B2	90113	15.5728	16.55	17.6298	18.3461	33.5949	36.9475	19.8396	20.5518
SEMA7A	semaphorin 7A (John Milton Hagen blood group)	8482	42.5484	48.6554	37.1033	37.8689	81.4491	87.9153	36.2886	40.2745
USB1	U6 snRNA biogenesis phosphodiesterase 1	79650	73.3336	73.0245	47.0705	45.8651	116.651	116.231	50.9441	51.6307
MAPK8IP1	mitogen-activated protein kinase 8 interacting protein 1	9479	28.623	29.5082	21.4323	20.1565	53.16	60.3696	20.4281	17.3861
TNS3	tensin 3	64759	37.4519	38.0181	33.6177	32.2866	69.2559	63.641	36.0084	35.9782
SLC35E4	solute carrier family 35 member E4	339665	11.5058	12.82	16.4199	14.0009	27.3708	32.3566	20.7363	21.1799
EHD2	EH domain containing 2	30846	194.956	183.459	110.359	93.0278	282.942	315.016	78.2936	75.6497
ZIC2	Zic family member 2	7546	47.3618	42.6598	28.5764	28.0924	76.781	78.6509	27.2094	25.0993
RHOG	ras homolog family member G	391	41.4673	38.6535	51.0458	45.7143	68.5672	74.5548	52.093	45.9777
FSTL4	follistatin like 4	23105	0.617763	0.635476	1.00824	0.603489	5.28029	6.15792	2.43792	2.53757
SNPH	syntaphilin	9751	13.7967	11.4386	17.7162	18.859	28.1615	31.9992	19.9517	17.4112
PSD	pleckstrin and Sec7 domain containing	5662	17.0914	14.8923	15.4693	16.3847	33.4673	34.6658	23.6786	24.1697
TOM1L2	target of myb1 like 2 membrane trafficking protein	146691	48.0825	47.3015	19.9056	23.4154	78.8982	83.4893	19.4193	18.4413
TACC2	transforming acidic coiled-coil containing protein 2	10579	21.6474	23.1258	28.5476	27.1872	45.9666	41.8134	33.3743	26.657
NEBL	nebulette	10529	11.1197	9.61503	4.00416	3.34936	26.4525	23.3396	13.6748	17.0595
PAQR7	progestin and adipoQ receptor family member 7	164091	35.5728	37.5207	27.0785	26.644	64.6899	63.4761	28.1342	28.6419
KLF2	Kruppel like factor 2	10365	61.3387	61.1439	89.215	72.2979	181.315	236.97	106.792	95.4478
SPATA20	spermatogenesis associated 20	64847	74.9037	83.3579	55.8278	56.7581	128.283	134.045	74.1744	73.5644
ANK1	ankyrin 1	286	4.91636	4.77989	1.20989	0.844884	13.9532	15.6422	3.72693	3.81892
PRR7	proline rich 7, synaptic	80758	43.9126	44.953	43.2392	34.9722	74.4852	86.9531	43.5183	37.5862
RGS4	regulator of G protein signaling 4	5999	0.10296	0.165776	0	0.241395	3.67324	4.56346	2.18572	2.28633
MSRB1	methionine sulfoxide reductase B1	51734	43.7582	42.3835	40.2721	39.8303	71.0926	75.7094	51.7287	46.8571
TOX2	TOX high mobility group box family member 2	84969	24.2214	22.7943	32.0621	30.3253	43.1861	49.4833	22.6138	24.823
RTN4RL2	reticulon 4 receptor like 2	349667	41.8534	40.9192	17.0537	15.2079	68.5927	73.3177	13.5627	12.5622
CHST15	carbohydrate sulfotransferase 15	51363	74.4147	80.8989	43.6713	44.7185	124.38	124.588	56.2123	56.7561
LPCAT3	lysophosphatidylcholine acyltransferase 3	10162	59.8458	55.9496	34.8275	36.1188	92.0351	96.4924	37.3814	40.978
MSRB3	methionine sulfoxide reductase B3	253827	8.15962	6.85209	4.177	5.67279	19.3355	19.2435	12.6099	12.2105
ATP2A3	ATPase sarcoplasmic/endoplasmic reticulum Ca2+ transporting 3	489	61.4159	58.9888	88.466	78.6647	95.0197	105.949	60.1914	57.8365
APOBEC3C	apolipoprotein B mRNA editing enzyme catalytic subunit 3C	27350	50.6051	52.3025	10.7162	9.59547	83.9999	83.4343	13.5907	11.8839
ELOVL1	ELOVL fatty acid elongase 1	64834	143.759	157.93	97.9147	92.8166	229.833	234.606	139.522	138.511
NR4A2	nuclear receptor subfamily 4 group A member 2	4929	26.1777	24.3139	27.6258	40.132	45.8135	46.2669	30.516	34.2446
BEGAIN	brain enriched guanylate kinase associated	57596	21.6474	21.772	6.48155	7.87553	39.921	44.1501	8.65882	8.19057
SMG9	SMG9, nonsense mediated mRNA decay factor	56006	36.7054	31.9949	35.8358	38.6836	59.3331	64.1083	41.6968	40.2745
RARG	retinoic acid receptor gamma	5916	59.2537	57.11	43.0375	43.0589	90.7852	99.8738	57.3051	57.7109
TMC6	transmembrane channel like 6	11322	137.761	142.955	153.8	136.117	206.212	226.936	122.849	118.663
PHF19	PHD finger protein 19	26147	47.2331	50.5342	34.7699	30.8081	80.7348	79.5031	45.3677	50.3996
MAP3K11	mitogen-activated protein kinase kinase kinase 11	4296	142.008	149.972	163.018	145.893	215.675	240.131	138.177	133.436
DNMBP	dynamin binding protein	23268	92.0981	101.068	109.898	114.723	150.96	148.257	87.9613	90.9505
PLPP3	phospholipid phosphatase 3	8613	3.29473	3.26027	3.05353	5.4314	10.28	13.0856	4.25935	6.08012
PYCR2	pyrroline-5-carboxylate reductase 2	29920	156.088	165.058	96.6472	103.227	235.292	260.502	149.414	130.295
PAQR4	progestin and adipoQ receptor family member 4	124222	38.7131	37.0787	38.7741	31.9246	62.037	65.7853	37.1292	34.8727
AJM1	apical junction component 1 homolog	389813	6.28059	5.24959	15.5557	12.8845	14.795	18.7212	12.8341	11.306
PHOSPHO1	phosphoethanolamine/phosphocholine phosphatase	162466	3.24325	3.37079	1.72841	1.50872	10.9432	10.8313	1.93352	2.00996
LIX1L	limb and CNS expressed 1 like	128077	26.9756	24.0376	27.0209	26.9759	44.6911	49.0159	34.8034	32.4357
TLE2	transducin like enhancer of split 2	7089	67.3876	70.0406	38.0251	31.8642	105.274	106.581	29.1429	28.9936
MED16	mediator complex subunit 16	10025	104.479	105.461	87.8323	84.4281	153.434	167.913	62.8535	57.8867
ACOT11	acyl-CoA thioesterase 11	26027	23.6809	24.5625	12.3294	12.4017	42.982	43.6278	12.75	13.0647
GLI1	GLI family zinc finger 1	2735	1.26127	0.9394	3.25518	3.16832	6.14758	6.29537	4.51155	4.14553
CSRP1	cysteine and glycine rich protein 1	1465	80.3349	85.1262	57.2393	53.107	124.661	131.461	59.715	62.2333
PRSS30P	serine protease 30, pseudogene	124221	4.01546	4.66937	4.89717	3.01744	12.4482	13.6354	8.57475	8.2157
QPRT	quinolinate phosphoribosyltransferase	23475	0.308881	0.773623	0.576138	0.301744	4.7191	5.60811	3.3066	3.31643
CRYZL2P	crystallin zeta like 2, pseudogene	730102	2.29087	2.48665	0.576138	0.694012	9.69328	8.35718	2.55001	2.51245
TEAD4	TEA domain transcription factor 4	7004	50.0645	54.4852	26.9056	27.4889	82.9796	87.4755	37.9699	36.7319
OGDHL	oxoglutarate dehydrogenase like	55753	26.8469	27.0492	13.0495	14.0009	46.0941	55.4488	18.6907	17.5117
RAB8A	RAB8A, member RAS oncogene family	4218	117.143	120.298	51.8812	52.7147	178.611	166.264	57.6134	57.6355
PTMS	parathymosin	5763	649.68	670.814	641.789	578.233	921.346	1072.33	631.281	602.032
ELK1	ELK1, ETS transcription factor	2002	92.6644	91.0665	41.0786	40.645	133.997	135.199	31.8331	35.4506
DLX4	distal-less homeobox 4	1748	12.4582	11.9083	18.9261	15.5097	24.2842	27.8756	18.5506	17.2605
NKD1	naked cuticle homolog 1	85407	23.0631	24.9494	9.93838	13.4578	42.2933	44.5075	11.9374	10.8789
SNAPC2	small nuclear RNA activating complex polypeptide 2	6618	55.7016	52.5788	57.729	46.9212	83.2092	95.3928	45.76	44.5959
ZFYVE28	zinc finger FYVE-type containing 28	57732	20.3862	17.517	11.2059	10.7723	34.7938	42.803	11.9374	11.2055
TBC1D10A	TBC1 domain family member 10A	83874	29.4467	30.9449	28.8645	29.5106	50.2775	55.8336	37.5215	30.2247
SAMD1	sterile alpha motif domain containing 1	90378	68.8291	66.1172	59.8031	51.2664	103.922	133.55	49.7111	47.4098
EVI5L	ecotropic viral integration site 5 like	115704	42.8573	46.8042	53.3216	50.1499	71.5772	76.7541	37.4095	37.7872
CST6	cystatin E/M	1474	83.3465	82.529	48.7125	43.24	120.503	127.282	77.2008	73.6398
SEC14L2	SEC14 like lipid binding 2	23541	50.0645	52.1367	41.8852	40.2225	78.8472	83.1594	39.5672	40.978
KIAA0040	KIAA0040	9674	30.8367	30.2542	9.1606	9.53512	53.3641	48.8785	20.6242	21.7578
MAD2L2	mitotic arrest deficient 2 like 2	10459	95.2642	97.1174	92.9887	84.8505	140.144	138.801	87.2327	87.2321
RBPMS2	RNA binding protein, mRNA processing factor 2	348093	9.57532	8.50986	3.51444	3.10797	19.5906	20.7005	3.25056	3.34155
ZYX	zyxin	7791	222.987	211.337	336.292	274.225	303.604	356.005	234.573	237.376
DLGAP4	DLG associated protein 4	22839	47.9796	49.7882	74.4082	74.9533	75.7861	89.7572	55.7639	54.8216
CDKN2B	cyclin dependent kinase inhibitor 2B	1030	5.63708	7.23891	8.38281	5.97454	16.2745	17.0992	6.2209	7.33634
MXD4	MAX dimerization protein 4	10608	99.537	100.405	67.9267	62.0688	142.797	155.405	47.0771	46.7064
TMEM59L	transmembrane protein 59 like	25789	26.152	24.3691	24.3706	20.9109	43.2626	42.968	24.127	23.818
GPR162	G protein-coupled receptor 162	27239	5.97171	6.18899	6.10706	5.58227	16.5806	13.9653	8.32255	9.64779
SARDH	sarcosine dehydrogenase	1757	12.8443	14.4778	18.3788	17.8331	26.2994	30.2948	19.5874	18.768
PDLIM2	PDZ and LIM domain 2	64236	48.9062	50.396	55.2516	51.1457	76.6789	94.2107	49.8513	46.7064
TRAPPC1	trafficking protein particle complex 1	58485	77.349	77.9978	50.5849	44.6582	117.799	109.605	37.0171	40.2242
KREMEN1	kringle containing transmembrane protein 1	83999	82.4198	77.0861	64.7291	67.1079	115.835	117.22	60.3595	60.3489
NDRG3	NDRG family member 3	57446	29.8843	30.862	29.4407	25.7991	49.6143	51.0777	31.749	31.4809
TESC	tescalcin	54997	12.484	12.5714	6.65439	7.45309	25.126	24.1918	11.1528	9.64779
INPP5K	inositol polyphosphate-5-phosphatase K	51763	34.0027	36.83	29.5559	26.9156	58.4913	56.6584	33.1501	31.4809
PTRH1	peptidyl-tRNA hydrolase 1 homolog	138428	20.5664	24.5625	19.1566	16.5356	40.1506	44.7549	21.8292	19.5217
MYEOV	myeloma overexpressed	26579	64.5305	70.8971	61.0994	56.6978	101.142	110.678	45.2276	47.5355
HTR1B	5-hydroxytryptamine receptor 1B	3351	0.823684	0.828882	0.288069	0.482791	4.4385	5.44316	1.17693	1.05523
RPE65	RPE65, retinoid isomerohydrolase	6121	4.4273	3.95101	1.32512	2.17256	12.4227	10.8313	4.84782	3.46717
ACP7	acid phosphatase 7, tartrate resistant (putative)	390928	2.39383	3.67471	3.80251	3.83215	9.59125	11.876	7.84618	5.653
APEH	acylaminoacyl-peptide hydrolase	327	205.715	220.676	125.973	119.611	294.676	321.229	142.548	130.873
PDGFB	platelet derived growth factor subunit B	5155	25.354	29.3977	25.3789	26.1914	46.1451	55.6412	18.0462	19.8734
DENND5A	DENN domain containing 5A	23258	73.591	75.2073	36.4983	46.4385	107.289	110.788	47.6095	49.9474
FAM43A	family with sequence similarity 43 member A	131583	16.2163	13.9252	14.7491	14.6648	28.2636	29.0302	13.5066	10.502
CSPG4	chondroitin sulfate proteoglycan 4	1464	87.6193	91.0665	35.7494	31.0797	128.283	149.495	31.6649	33.3653
ZNRF1	zinc and ring finger 1	84937	50.0903	43.9308	39.1486	39.3776	72.1129	75.407	34.5792	28.1143
AOAH	acyloxyacyl hydrolase	313	0.257401	0.331553	0	0.120698	3.16307	3.46383	0.840662	1.75871
PSMB6	proteasome subunit beta 6	5694	140	158.538	112.923	109.503	215.727	225.121	118.673	126.602
ST3GAL2	ST3 beta-galactoside alpha-2,3-sialyltransferase 2	6483	24.659	22.0206	41.1363	37.1447	38.9262	41.8958	29.0869	27.7374
ALPK2	alpha kinase 2	115701	0.154441	0.110518	0.0576138	0.0603489	2.70392	2.83154	0.504397	0.527613
POLD4	DNA polymerase delta 4, accessory subunit	57804	49.0864	52.4682	41.1651	38.4724	76.0923	85.771	52.037	54.7211
C11orf24	chromosome 11 open reading frame 24	53838	51.2743	51.9157	26.1855	24.8034	76.0923	84.1216	27.2935	25.8028
SMARCD3	SWI/SNF related, matrix associated, actin dependent regulator of chromatin, subfamily d, member 3	6604	50.9397	49.4014	57.3834	53.0165	74.3322	76.7541	50.9441	49.5454
S100A11	S100 calcium binding protein A11	6282	96.268	106.732	27.453	27.67	149.863	146.141	28.9188	26.0038
B4GALNT1	beta-1,4-N-acetyl-galactosaminyltransferase 1	2583	30.7337	32.1606	25.062	21.1825	49.6143	55.2014	22.922	20.8533
EPHX1	epoxide hydrolase 1	2052	58.2756	61.5031	47.2721	42.7572	87.9538	92.9461	55.1194	53.1382
GATA6	GATA binding protein 6	2627	6.43503	5.33248	6.53917	6.81942	13.7236	15.2024	7.06156	7.58758
CTSD	cathepsin D	1509	229.113	248.167	305.901	260.405	329.954	393.392	239.785	234.763
PSKH1	protein serine kinase H1	5681	34.8006	36.6366	29.239	29.3597	55.9914	56.8783	27.2655	26.8078
SHH	sonic hedgehog	6469	0.334621	0.967029	0.115228	0.301744	16.7592	15.8621	3.67089	3.01493
PCBP4	poly(rC) binding protein 4	57060	62.6772	65.1778	41.6836	41.6407	92.0607	100.726	40.688	41.581
MEF2D	myocyte enhancer factor 2D	4209	85.7146	88.497	66.0542	63.0947	121.88	131.626	47.5254	47.9375
FAM234A	family with sequence similarity 234 member A	83986	47.5162	43.3505	32.6958	28.7864	67.6234	71.6408	22.1655	23.6421
LYPD5	LY6/PLAUR domain containing 5	284348	2.59975	3.39842	3.39921	3.59076	8.82599	10.0891	5.43628	5.7535
ABCB8	ATP binding cassette subfamily B member 8	11194	29.318	32.6027	50.4121	43.9641	49.3082	53.7718	36.3446	32.4608
FERMT1	fermitin family member 1	55612	57.6579	57.6626	8.72849	13.9104	89.0251	80.5478	11.9654	13.6928
FAM89B	family with sequence similarity 89 member B	23625	120.309	117.646	62.9719	54.5855	164.786	203.789	46.9089	45.8019
PNMA1	PNMA family member 1	9240	58.7904	60.3979	54.6755	55.4908	90.071	83.8192	47.1051	48.1887
CRAT	carnitine O-acetyltransferase	1384	24.8907	26.1927	24.8892	24.1999	40.8903	45.7171	24.8836	28.1896
PLA2G15	phospholipase A2 group XV	23659	15.0837	18.7604	15.6998	16.2338	31.6817	32.3841	12.9182	13.9692
CSRNP2	cysteine and serine rich nuclear protein 2	81566	39.3824	42.6874	31.5436	36.2998	64.7664	61.9641	37.8298	38.0133
CYBC1	cytochrome b-245 chaperone 1	79415	67.3876	69.6537	71.4123	74.0179	97.4175	102.485	63.442	61.4293
MAP4K2	mitogen-activated protein kinase kinase kinase kinase 2	5871	54.2344	53.159	28.0003	25.1957	77.3677	83.2144	27.7138	27.662
DRAXIN	dorsal inhibitory axon guidance protein	374946	1.18405	1.4091	1.41154	0.995756	4.89766	7.28504	2.49396	1.58284
PALM	paralemmin	5064	53.6167	55.4799	37.5642	31.0193	79.638	97.1247	28.6385	28.9685
NEO1	neogenin 1	4756	59.6656	55.7561	38.9181	42.7572	83.1837	85.8535	41.6968	40.7016
COL17A1	collagen type XVII alpha 1 chain	1308	5.3282	4.58648	1.20989	0.905233	11.9635	12.7557	5.85661	5.7535
ARHGEF19	Rho guanine nucleotide exchange factor 19	128272	58.6617	54.9549	32.6382	32.5884	81.4746	88.74	46.2644	39.772
RNF215	ring finger protein 215	200312	19.3566	18.8709	17.1977	18.4366	32.0133	34.3359	22.1935	17.7881
ARMC7	armadillo repeat containing 7	79637	44.7106	48.2409	63.9225	62.5516	69.1284	77.029	46.5727	43.2141
KSR2	kinase suppressor of ras 2	283455	18.8932	18.6222	14.4611	20.6997	36.86	30.2123	9.58355	8.89406
FBXO42	F-box protein 42	54455	38.7389	39.5101	31.6876	35.9378	61.1187	57.8954	38.2221	41.7066
ZNF467	zinc finger protein 467	168544	18.1468	16.5776	11.2635	12.6129	29.9982	30.7346	10.0039	7.33634
TNRC6C-AS1	TNRC6C antisense RNA 1	100131096	5.63708	6.65869	7.17292	6.33663	14.9226	13.7728	9.13519	9.89903
NTNG2	netrin G2	84628	2.65123	2.15509	4.11939	2.86657	7.49954	8.10976	4.42749	4.4219
CNTNAP1	contactin associated protein 1	8506	18.5329	18.5946	17.3418	16.6865	31.1205	33.0163	21.8572	21.406
ADAT3	adenosine deaminase, tRNA specific 3	113179	14.1828	11.9359	13.7985	11.6172	24.2587	25.0715	9.47146	10.2005
TRADD	TNFRSF1A associated via death domain	8717	24.8135	25.4191	12.9343	10.6817	39.768	42.2532	15.4962	13.517
LIMS2	LIM zinc finger domain containing 2	55679	3.96398	5.11144	1.32512	1.20698	11.1728	12.7007	3.25056	3.79379
LOXL4	lysyl oxidase like 4	84171	8.26258	8.56512	5.24286	5.91419	16.5296	18.8036	9.35937	8.03982
TCF7	transcription factor 7	6932	29.2922	29.5911	32.6958	32.528	45.7115	46.6792	29.199	27.1344
TICAM1	toll like receptor adaptor molecule 1	148022	77.9153	77.832	57.5274	58.2367	107.034	117.385	50.5238	51.8317
UBE2E2	ubiquitin conjugating enzyme E2 E2	7325	19.7427	20.4734	15.7286	16.777	33.1102	34.6933	22.894	23.3909
NPAS1	neuronal PAS domain protein 1	4861	3.11455	3.09449	3.86013	3.74163	8.00971	10.5015	5.29617	4.64802
SLC6A17	solute carrier family 6 member 17	388662	52.0722	52.634	34.1074	36.9637	77.2912	73.7026	38.7265	36.5561
SLC26A10	solute carrier family 26 member 10	65012	9.31792	8.73089	3.71609	4.0132	17.7795	18.0889	2.60605	3.16568
GRHL3	grainyhead like transcription factor 3	57822	0.875164	1.82354	0.921821	1.38802	5.81597	6.68024	2.43792	2.21095
CARMIL2	capping protein regulator and myosin 1 linker 2	146206	36.3965	36.2498	15.1812	12.7034	54.3844	54.8165	14.7676	14.3712
USH1C	USH1 protein network component harmonin	10083	30.6822	33.0448	25.811	28.4545	49.1296	50.1706	29.9276	33.6919
CPLX2	complexin 2	10814	0.308881	0.607847	4.95479	6.63838	3.87731	3.10645	1.84946	0.803982
LDHD	lactate dehydrogenase D	197257	10.8881	12.6266	5.55973	5.64262	23.0088	21.6902	8.91102	7.36146
TRIB2	tribbles pseudokinase 2	28951	24.7105	24.1481	20.8562	24.562	38.8752	38.542	17.5979	16.557
IL17RC	interleukin 17 receptor C	84818	27.0786	29.6464	18.4652	18.4969	43.4667	53.5794	24.3232	25.4762
DGLUCY	D-glutamate cyclase	80017	38.327	37.5484	25.4077	29.3597	55.2007	60.3696	26.5369	29.9735
DIO3	iodothyronine deiodinase 3	1735	1.46719	0.9394	0.691366	0.603489	4.64257	6.04796	1.23297	0.929605
EVA1B	eva-1 homolog B	55194	56.9114	56.5574	34.9428	30.5667	78.8727	91.2692	59.2386	56.3541
RTL5	retrotransposon Gag like 5	340526	7.77351	7.10076	7.46099	8.11692	14.9226	15.9171	10.3682	8.96943
CYB561A3	cytochrome b561 family member A3	220002	22.4196	22.2969	12.1277	9.35407	35.5335	36.1503	16.8132	17.1098
FCHO1	FCH domain only 1	23149	38.0439	35.7248	11.1771	9.3239	53.5681	57.5106	5.60441	5.47713
CORO1A	coronin 1A	11151	5.5856	5.80218	5.21405	5.28053	12.0656	13.4979	8.54673	8.39157
FAM131A	family with sequence similarity 131 member A	131408	23.9898	24.756	10.5433	8.66006	38.0079	39.1193	12.722	13.0396
EFR3B	EFR3 homolog B	22979	1.90477	2.07221	1.84364	2.8364	6.27512	6.65275	3.27858	3.89429
DLK1	delta like non-canonical Notch ligand 1	8788	0	0.110518	0.0576138	0	2.09171	2.3642	0.644507	0.276369
OLFM1	olfactomedin 1	10439	6.12615	7.59809	1.44035	1.26733	14.0553	16.2745	2.29781	2.31145
CHST14	carbohydrate sulfotransferase 14	113189	25.2511	25.8335	20.5681	20.0962	38.4925	46.3219	19.4473	20.0744
DAGLA	diacylglycerol lipase alpha	747	14.5174	14.9199	15.671	14.3329	25.5596	25.0715	12.6099	13.9189
TYSND1	trypsin domain containing 1	219743	30.1159	26.6624	12.7038	11.8586	42.4974	49.2634	20.1759	18.3408
RDH10	retinol dehydrogenase 10	157506	36.8341	29.5911	30.4777	32.4073	50.8897	54.3491	30.6281	30.275
SLC43A2	solute carrier family 43 member 2	124935	0.694983	0.386812	2.33336	1.5389	3.18858	3.68376	2.55001	1.93458
SLC22A17	solute carrier family 22 member 17	51310	13.6165	13.4003	8.09474	7.42291	22.6262	25.5389	8.29453	7.63783
PDK2	pyruvate dehydrogenase kinase 2	5164	50.3734	51.6946	28.0579	24.2904	70.914	77.4139	22.866	23.0642
E2F2	E2F transcription factor 2	1870	22.2395	24.7283	17.0249	16.777	38.5435	36.4802	14.5715	14.7732
CARNS1	carnosine synthase 1	57571	4.4273	4.64174	2.62143	2.23291	11.0963	10.0891	4.11924	3.4923
FAM219A	family with sequence similarity 219 member A	203259	30.3476	31.387	31.3995	30.0537	45.5584	48.2737	26.7611	26.6822
CRLF1	cytokine receptor like factor 1	9244	58.7904	60.6466	35.6918	30.959	81.5001	94.7605	30.6561	28.0891
NUAK2	NUAK family kinase 2	81788	4.53026	4.72463	4.89717	6.51768	9.76981	12.9481	6.30496	6.60773
SULT1A1	sulfotransferase family 1A member 1	6817	27.8508	32.7961	28.0291	30.3857	45.6605	55.1189	34.1309	30.7272
ALKBH6	alkB homolog 6	84964	15.9589	18.2354	12.5598	12.6129	28.034	30.5422	15.8325	15.753
ZCCHC24	zinc finger CCHC-type containing 24	219654	19.3566	15.9422	23.3912	23.0834	29.3349	30.1573	21.8292	20.9789
GFPT2	glutamine-fructose-6-phosphate transaminase 2	9945	19.7684	20.9155	9.21821	11.3758	33.5183	31.4494	11.8533	11.6829
HCN2	hyperpolarization activated cyclic nucleotide gated potassium and sodium channel 2	610	6.76965	7.0455	2.33336	1.93116	13.9532	13.9378	2.10165	2.23608
KCTD17	potassium channel tetramerization domain containing 17	79734	25.4312	25.0046	30.6505	28.1829	37.8293	39.7516	26.8171	24.0943
NUDT18	nudix hydrolase 18	79873	11.3256	12.7372	11.638	12.1905	22.1925	20.7555	14.1792	13.8436
ARFRP1	ADP ribosylation factor related protein 1	10139	39.7942	40.5323	39.8399	36.3602	60.6085	55.1464	27.4896	28.8177
PORCN	porcupine O-acyltransferase	64840	16.937	15.7211	7.66264	6.81942	26.631	27.0784	9.10717	9.44679
LOC105376444	uncharacterized LOC105376444	105376444	0	0	0	0	2.09171	2.17177	0.896706	0.552738
HYAL3	hyaluronidase 3	8372	8.88034	8.73089	6.97127	4.94861	16.6571	16.247	11.377	11.0296
PSAPL1	prosaposin like 1 (gene/pseudogene)	768239	0.772203	0.331553	0.172841	0	3.46917	3.29889	0.504397	0.90448
EPDR1	ependymin related 1	54749	12.6384	12.599	8.46923	10.0783	20.7385	24.2468	15.8325	15.552
CTIF	cap binding complex dependent translation initiation factor	9811	30.7594	30.7792	29.095	28.0622	44.0024	50.0331	23.0622	21.2804
WNT11	Wnt family member 11	7481	2.00773	1.85117	1.06586	1.71994	5.56088	6.5153	3.41869	3.26618
TMEM189	transmembrane protein 189	387521	22.0335	23.5403	24.5147	21.6351	34.5132	37.4973	23.9589	22.9386
POM121L9P	POM121 transmembrane nucleoporin like 9, pseudogene	29774	0.308881	0.110518	0.0288069	0.331919	2.85697	1.86937	1.12088	0.778858
C1QL1	complement C1q like 1	10882	14.3115	13.2897	11.033	9.89721	22.1925	26.721	10.172	12.713
BCAS3	BCAS3, microtubule associated cell migration factor	54828	27.0529	31.3041	18.7533	19.3418	45.2778	44.6449	29.8995	26.8832
FBLN5	fibulin 5	10516	4.37582	5.30485	2.96711	2.23291	9.99938	12.8931	6.94947	5.05001
SEC24D	SEC24 homolog D, COPII coat complex component	9871	27.8251	29.9226	13.6833	19.2815	41.9362	46.5143	20.9045	21.8583
SSTR5-AS1	SSTR5 antisense RNA 1	146336	1.82755	2.09984	0.604945	1.44837	5.73944	6.15792	1.68132	2.53757
EDA	ectodysplasin A	1896	7.92795	8.1783	5.0124	5.15983	14.4889	16.5494	6.80936	6.65798
SPARC	secreted protein acidic and cysteine rich	6678	0.746463	1.07755	0.46091	0.301744	3.36714	4.92084	2.43792	2.61294
BRD3OS	BRD3 opposite strand	266655	18.3527	18.2078	15.6998	16.264	27.5748	32.1916	13.6748	13.5923
HEG1	heart development protein with EGF like domains 1	57493	3.42344	4.58648	0.950628	1.93116	9.33616	9.89666	1.54121	1.88433
SSTR5	somatostatin receptor 5	6755	33.1018	37.9628	15.2389	13.2466	50.5071	58.7202	19.8957	15.4515
BCL2L11	BCL2 like 11	10018	24.8907	24.3968	25.5517	28.4243	36.4263	37.3324	25.8924	23.818
CAPN5	calpain 5	726	25.6114	28.2925	20.0496	20.1263	38.9262	45.8545	17.0094	18.366
SH3BP1	SH3 domain binding protein 1	23616	24.3759	24.6178	21.6052	19.7944	36.4518	36.865	19.6435	19.9991
LRRC73	leucine rich repeat containing 73	221424	2.67697	2.3485	2.1029	1.50872	6.32614	7.28504	3.22254	3.21593
TANGO2	transport and golgi organization 2 homolog	128989	24.8649	25.8888	28.8357	25.6483	37.2936	38.7344	23.9028	24.4712
CDK5	cyclin dependent kinase 5	1020	18.8932	24.4797	16.8808	16.6261	35.4825	36.1228	22.9501	23.1899
ADGRA2	adhesion G protein-coupled receptor A2	25960	32.8186	33.7908	12.3005	10.4404	46.3237	50.5829	8.99508	9.84878
DNAJC30	DnaJ heat shock protein family (Hsp40) member C30	84277	14.4145	14.3397	10.889	8.75059	22.9068	23.8894	7.65002	9.0448
SRRM3	serine/arginine repetitive matrix 3	222183	25.2253	24.3968	28.4036	23.3248	36.5539	36.7001	26.5929	22.5869
GLI2	GLI family zinc finger 2	2736	9.31792	7.23891	5.47331	5.25035	15.1011	16.302	4.17529	4.67315
SAMD4A	sterile alpha motif domain containing 4A	23034	17.2716	19.3682	22.1237	23.9887	28.6207	29.3326	11.0967	11.2055
ADAMTSL5	ADAMTS like 5	339366	27.0271	24.5902	11.2347	10.7421	37.2936	39.1193	10.2561	10.6276
ITGA7	integrin subunit alpha 7	3679	26.2807	25.6125	18.0331	16.9882	38.0844	37.6073	25.9204	24.22
TRIM62	tripartite motif containing 62	55223	15.1609	15.8317	17.0249	18.3762	23.9271	26.3361	13.6467	13.9189
HS1BP3	HCLS1 binding protein 3	64342	27.9538	30.3647	37.2473	30.2348	41.0434	46.6792	30.7962	27.5113
HBEGF	heparin binding EGF like growth factor	1839	12.2523	12.5714	8.03713	7.30221	19.7437	22.1575	8.07035	7.8137
IFNGR2	interferon gamma receptor 2	3460	10.4505	12.3227	7.72025	6.87977	18.5193	22.6523	14.1231	12.2356
ADAMTS4	ADAM metallopeptidase with thrombospondin type 1 motif 4	9507	0.10296	0	0.0576138	0.120698	1.22441	2.03431	0.476375	0.653236
ENHO	energy homeostasis associated	375704	3.24325	4.47596	1.75722	1.81047	8.21378	10.7214	5.74452	4.97464
TNS1	tensin 1	7145	19.2279	20.7497	11.6092	10.893	29.5135	32.7414	9.86377	11.1301
PREX1	phosphatidylinositol-3,4,5-trisphosphate dependent Rac exchange factor 1	57580	17.529	16.55	12.8767	13.2768	25.7382	27.6557	9.35937	10.0749
NXPH4	neurexophilin 4	11247	28.8804	25.2809	21.9509	20.0056	39.3343	39.8615	14.4033	16.758
CHST1	carbohydrate sulfotransferase 1	8534	0.926644	0.580218	0.633752	0.844884	3.03553	3.73874	1.4011	0.954729
ROGDI	rogdi homolog	79641	26.3579	27.9057	19.2142	16.6563	38.3395	41.6484	23.5946	20.5518
CYP4F22	cytochrome P450 family 4 subfamily F member 22	126410	7.41315	9.33874	6.82724	4.55634	15.7898	15.3948	5.26815	5.77862
VSIR	V-set immunoregulatory receptor	64115	22.9602	22.518	30.4489	31.14	31.7582	40.2464	20.4841	23.9436
ONECUT3	one cut homeobox 3	390874	48.5201	46.6661	40.8482	38.2612	61.6799	80.0255	27.5177	23.4662
NLRP1	NLR family pyrin domain containing 1	22861	10.1416	11.4109	7.11531	8.29797	17.4479	20.0407	11.2368	15.2003
FBF1	Fas binding factor 1	85302	10.6821	11.9083	7.66264	7.72465	17.9581	21.0029	10.7325	9.39654
XYLT1	xylosyltransferase 1	64131	7.36167	8.50986	3.7449	3.71146	15.5092	13.4979	6.08079	5.07514
CEBPA	CCAAT enhancer binding protein alpha	1050	23.4235	22.9048	17.1113	12.794	32.396	36.865	18.0742	16.0043
KIF3C	kinesin family member 3C	3797	11.789	13.7871	13.8561	13.3974	20.7895	21.4977	9.30332	9.57242
COQ10A	coenzyme Q10A	93058	6.12615	6.5758	2.9383	2.77605	11.3258	13.0031	4.76375	4.94952
RGS14	regulator of G protein signaling 14	10636	21.493	23.8718	23.0455	22.3291	32.2174	36.8925	20.1479	22.2351
CCDC3	coiled-coil domain containing 3	83643	15.5985	18.9538	7.37457	8.20745	26.2229	29.1127	11.461	9.47192
ETNK2	ethanolamine kinase 2	55224	29.8328	31.7186	23.7945	21.1523	41.5025	48.2187	27.4896	23.818
SYT13	synaptotagmin 13	57586	6.38355	6.85209	4.37865	4.28477	11.4279	13.5804	8.01431	7.0851
BCAS4	breast carcinoma amplified sequence 4	55653	23.1404	21.1365	18.5228	17.471	32.9827	31.2844	20.316	18.969
MED20	mediator complex subunit 20	9477	17.0914	17.4618	10.3705	13.3974	25.5852	26.6385	15.5803	16.155
NEURL1B	neuralized E3 ubiquitin protein ligase 1B	54492	19.6912	19.3682	9.62151	8.62989	27.6514	31.2844	7.50991	8.79356
STRA6	stimulated by retinoic acid 6	64220	0.514802	0.386812	0.288069	0.362093	2.19374	2.52915	0.644507	0.502489
SYNM	synemin	23336	10.8108	7.95727	3.60086	6.51768	17.703	15.5323	4.48353	7.11022
DUSP18	dual specificity phosphatase 18	150290	4.32434	4.00626	4.43626	5.12965	9.76981	7.75238	4.42749	5.5525
MICAL1	microtubule associated monooxygenase, calponin and LIM domain containing 1	64780	27.7993	29.6187	26.848	25.5276	38.6711	44.5624	21.1567	19.1951
IGFBP3	insulin like growth factor binding protein 3	3486	8.90608	8.4546	2.01648	2.23291	14.642	14.9	3.0544	1.40697
PPM1M	protein phosphatase, Mg2+/Mn2+ dependent 1M	132160	7.87647	8.86904	7.00008	6.6082	15.5603	13.6079	9.33135	9.62266
RAB15	RAB15, member RAS oncogene family	376267	16.7568	14.8646	7.80667	8.29797	24.5138	23.4496	10.3682	9.64779
LHX2	LIM homeobox 2	9355	12.2523	13.6489	9.90958	10.199	19.7692	21.7726	10.172	9.32117
PLCD1	phospholipase C delta 1	5333	13.4621	15.9422	11.3211	11.7982	21.9374	25.5389	12.3017	12.6376
HIVEP3	human immunodeficiency virus type I enhancer binding protein 3	59269	16.3192	16.55	8.72849	9.23338	24.3352	24.9341	5.85661	7.36146
SSC4D	scavenger receptor cysteine rich family member with 4 domains	136853	3.11455	4.2273	0.921821	1.1768	6.98937	10.309	3.08243	2.86419
RUSC2	RUN and SH3 domain containing 2	9853	26.3836	25.4467	20.9426	22.3593	34.2836	43.3529	17.6819	18.4916
SYP	synaptophysin	6855	2.08495	2.21035	0.950628	1.71994	5.28029	5.49814	3.08243	2.68832
RAB37	RAB37, member RAS oncogene family	326624	19.1249	21.6615	6.10706	7.54361	29.0798	31.2295	9.61157	7.83883
DUSP2	dual specificity phosphatase 2	1844	35.4956	35.9735	17.2553	18.2555	45.3288	57.7305	36.2886	36.4556
LOC90768	#N/A	NA	0	0	0	0	0.765259	0.934684	0.280221	0.200996
FAM49A	family with sequence similarity 49 member A	81553	1.69885	1.32621	0.403297	0.301744	4.4385	4.06863	2.01759	1.85921
STARD8	StAR related lipid transfer domain containing 8	9754	5.89449	6.46528	4.26342	5.49175	11.6574	10.6114	5.77255	6.50723
EML1	echinoderm microtubule associated protein like 1	2009	10.7079	10.3887	4.78195	4.70721	18.7744	15.2299	10.2281	9.32117
SEMA3G	semaphorin 3G	56920	13.0245	13.7042	4.86837	4.70721	21.0701	19.4084	6.36101	8.19057
CD7	CD7 molecule	924	0.231661	0.221035	0.115228	0.120698	1.42848	1.73192	0.67253	0.954729
EEPD1	endonuclease/exonuclease/phosphatase family domain containing 1	80820	10.1416	9.72555	10.4857	9.86704	15.8919	15.4773	9.55552	8.16545
NOS1AP	nitric oxide synthase 1 adaptor protein	9722	2.67697	3.64708	4.177	4.70721	7.32098	6.46032	2.71814	3.74354
SYT5	synaptotagmin 5	6861	2.52253	2.92872	4.29223	3.37954	5.68843	6.40534	3.53078	5.07514
C1orf226	chromosome 1 open reading frame 226	400793	9.34366	9.94659	5.8478	5.49175	15.0246	15.7247	5.35221	4.84902
CPT1C	carnitine palmitoyltransferase 1C	126129	13.6165	13.7871	6.65439	7.30221	21.3507	19.4359	9.86377	9.01968
MFSD2A	major facilitator superfamily domain containing 2A	84879	11.4029	12.5714	11.638	11.9793	18.1877	18.4463	12.666	12.0346
MAT1A	methionine adenosyltransferase 1A	4143	7.56759	7.57046	4.43626	3.71146	12.3207	12.6732	7.06156	7.61271
GNG12-AS1	GNG12, DIRAS3 and WLS antisense RNA 1	100289178	0.0514802	0.193406	0.201648	0.0905233	1.37747	1.12712	0.420331	0.728609
PIGQ	phosphatidylinositol glycan anchor biosynthesis class Q	9091	15.7015	14.6436	16.0166	15.389	21.3252	22.9822	12.3858	12.1854
APC2	APC2, WNT signaling pathway regulator	10297	22.0078	23.7889	27.4818	24.6223	29.7941	36.1228	18.9149	21.205
KLF14	Kruppel like factor 14	136259	1.41571	1.85117	0.8354	0.754361	3.8518	4.7284	1.51319	1.48234
SYN1	synapsin I	6853	0.875164	0.745994	0.230455	0.0603489	2.19374	3.57379	1.12088	1.00498
SOX18	SRY-box 18	54345	8.26258	9.72555	7.69144	5.73314	13.5706	16.2195	7.22969	9.12018
SHANK1	SH3 and multiple ankyrin repeat domains 1	50944	7.15575	6.71395	8.09474	5.19	11.1728	12.0684	4.98793	4.14553
LINC01814	long intergenic non-protein coding RNA 1814	101929567	1.90477	1.63014	0.806593	0.784535	4.10689	4.61844	2.74616	2.23608
PPFIA4	PTPRF interacting protein alpha 4	8497	10.0386	8.70326	3.19757	3.74163	14.4634	15.0649	4.65166	5.20076
TGFB1I1	transforming growth factor beta 1 induced transcript 1	7041	6.28059	6.46528	6.79843	5.34087	10.3565	11.3537	7.17365	5.90425
LINC01537	long intergenic non-protein coding RNA 1537	101928555	0.205921	0.331553	0	0	1.83662	1.34705	0.336265	0.351742
LOC105370333	uncharacterized LOC105370333	105370333	6.87261	6.82446	6.45275	6.27628	11.0197	11.821	6.64123	8.39157
NR2F1-AS1	NR2F1 antisense RNA 1	441094	10.2188	10.0847	4.98359	6.81942	15.6878	15.4223	10.5363	9.79854
SPTSSB	serine palmitoyltransferase small subunit B	165679	2.00773	2.59716	1.90126	2.7157	5.66292	4.81088	3.69891	3.56767
PPOX	protoporphyrinogen oxidase	5498	13.3076	15.1133	12.675	9.74634	20.8916	20.8655	14.1231	14.0697
KRT38	keratin 38	8687	0.308881	0.221035	0	0.181047	2.04069	1.15461	0.168132	0.502489
GDF15	growth differentiation factor 15	9518	465.021	450.47	682.407	578.776	685.264	889.38	401.864	394.781
HPCAL4	hippocalcin like 4	51440	14.955	13.7594	7.77786	9.65582	21.0191	20.3431	10.9286	12.713
FNDC4	fibronectin type III domain containing 4	64838	4.83914	4.25493	3.3416	2.98727	7.37199	9.73171	3.36265	3.76867
GBX2	gastrulation brain homeobox 2	2637	10.2446	12.3503	5.61735	6.15558	16.6571	18.1714	6.58518	6.30624
TBX4	T-box 4	9496	0.334621	0.580218	0.0576138	0.0603489	1.93866	2.00682	1.00879	0.602987
CRISPLD2	cysteine rich secretory protein LCCL domain containing 2	83716	6.35781	7.81912	8.12355	8.38849	12.7543	11.0238	7.3698	6.9846
KLHDC7A	kelch domain containing 7A	127707	1.64737	2.76294	1.2675	1.75012	5.10173	5.3332	1.84946	2.1607
CTBP1-DT	CTBP1 divergent transcript	92070	13.4621	12.378	7.46099	8.08675	20.5344	17.4841	6.50112	6.43186
UPK1A	uroplakin 1A	11045	4.50452	4.53122	1.6708	1.75012	7.9842	8.19223	1.87748	2.53757
SPRR2D	small proline rich protein 2D	6703	0	0	0	0	0.663224	0.439851	0.112088	0
UST	uronyl 2-sulfotransferase	10090	7.43889	6.93498	5.61735	6.39698	11.4279	11.6011	7.93024	6.10524
NFATC4	nuclear factor of activated T cells 4	4776	4.89062	4.72463	4.46507	4.49599	8.69844	8.08227	5.18408	6.00474
PPP1R1A	protein phosphatase 1 regulatory inhibitor subunit 1A	5502	2.11069	2.79057	0.576138	0.844884	4.84664	5.80054	0.840662	1.80896
MAFA	MAF bZIP transcription factor A	389692	5.43116	7.57046	3.97535	4.37529	11.5044	10.7214	4.0632	3.09031
MT1B	metallothionein 1B	4490	0	0	0.0288069	0	0.357121	0.659777	0.112088	0.150747
TSPAN7	tetraspanin 7	7102	5.04506	4.50359	2.85188	1.87081	7.47403	9.56677	3.47474	3.26618
SNAI1	snail family transcriptional repressor 1	6615	16.345	13.3726	11.494	11.5568	19.7692	23.587	12.3577	12.0597
TMOD1	tropomodulin 1	7111	5.1995	5.02855	2.41978	1.90099	8.36683	8.96197	2.57803	2.76369
IGFBP5	insulin like growth factor binding protein 5	3488	0.10296	0.0552588	0	0.0603489	0.459155	1.4845	0.0560441	0.100498
PODNL1	podocan like 1	79883	0.643503	0.91177	1.64199	1.2975	2.62739	2.25424	0.924728	1.0301
F8A1	coagulation factor VIII associated 1	8263	10.3733	10.1953	6.79843	6.45733	17.4734	13.5804	10.3401	10.1754
AP3B2	adaptor related protein complex 3 subunit beta 2	8120	0.592023	0.994659	0.893014	1.02593	2.16823	2.88653	1.68132	1.35672
ATOH8	atonal bHLH transcription factor 8	84913	1.23553	1.46436	1.03705	1.26733	3.16307	3.5463	1.68132	2.1607
PLLP	plasmolipin	51090	5.81727	5.30485	3.7449	3.43989	9.00455	9.23688	5.24013	5.30126
RGMA	repulsive guidance molecule BMP co-receptor a	56963	8.39128	7.12839	4.14819	3.92268	11.0452	13.4979	3.33463	3.54255
PROSER3	proline and serine rich 3	148137	8.23684	8.06779	8.67088	7.99622	12.1676	12.4808	7.22969	6.35649
RHOV	ras homolog family member V	171177	6.43503	7.92964	4.75314	4.49599	10.9177	11.821	5.4643	4.92439
SEMA6B	semaphorin 6B	10501	555.883	560.932	526.878	434.783	794.16	1048.74	345.848	353.777
RHOF	ras homolog family member F, filopodia associated	54509	9.112	10.6373	12.0701	11.3456	13.392	16.7144	7.20167	7.53734
RAB7B	RAB7B, member RAS oncogene family	338382	0.154441	0.442071	0.576138	0.603489	1.1734	1.81439	0.420331	0.477365
SULT2B1	sulfotransferase family 2B member 1	6820	4.40156	6.18899	3.65848	2.95709	8.36683	10.0616	4.87584	6.02987
CSNK1E	casein kinase 1 epsilon	1454	6.20337	7.26653	6.48155	9.23338	9.4637	12.5083	8.96706	5.70325
NLRP6	NLR family pyrin domain containing 6	171389	0.283141	0.497329	0.230455	0.150872	1.45399	1.70442	0	0.100498
FSCN2	fascin actin-bundling protein 2, retinal	25794	4.9421	7.12839	8.12355	8.50919	10.28	9.81419	6.64123	5.32638
GRIN2C	glutamate ionotropic receptor NMDA type subunit 2C	2905	8.28832	9.25585	7.43218	8.41867	13.5451	12.4533	6.94947	6.15549
FOXL1	forkhead box L1	2300	3.80954	4.28256	2.76546	4.07355	7.14242	6.79021	2.94232	2.58782
BMP6	bone morphogenetic protein 6	654	4.2986	5.66403	2.27575	3.19849	7.24445	10.364	3.64287	3.2913
C16orf45	chromosome 16 open reading frame 45	89927	2.41957	3.06686	2.04529	1.35785	4.94867	5.60811	2.63407	2.2612
DISP3	dispatched RND transporter family member 3	57540	3.19177	3.03923	5.27166	5.85384	5.3058	6.10294	4.25935	3.36668
HEY2	hes related family bHLH transcription factor with YRPW motif 2	23493	0	0	0	0.0603489	0.510173	0.274907	0	0.0502489
FOXN4	forkhead box N4	121643	0.566282	0.9394	0.172841	0	2.09171	2.39169	0.868684	0.251245
TMEM229B	transmembrane protein 229B	161145	1.98199	1.68539	0.74898	1.1768	4.08138	3.62877	1.98957	1.53259
UPK1A-AS1	UPK1A antisense RNA 1	100862728	1.36423	1.46436	0.74898	0.935407	3.80079	2.74907	0.95275	0.552738
TMEM266	transmembrane protein 266	123591	0.900904	1.51962	0.8354	1.59924	3.69875	2.50166	1.37308	1.53259
AOC1	amine oxidase, copper containing 1	26	1.08108	0.4697	0.0576138	0	2.14273	2.55664	0.588463	0.351742
LOC101927476	uncharacterized LOC101927476	101927476	0.669243	0.442071	0.144035	0.724186	1.68357	1.95184	0.504397	0.703485
C2orf70	chromosome 2 open reading frame 70	339778	3.01159	2.12746	1.52677	1.71994	4.97418	4.92084	1.73737	1.45722
LAMA4	laminin subunit alpha 4	3910	0.643503	0.497329	0	0	1.7601	1.86937	0.196154	0.200996
RASL10A	RAS like family 10 member A	10633	1.10682	0.690735	0.950628	0.724186	2.39781	2.44667	0.588463	0.67836
KTN1-AS1	KTN1 antisense RNA 1	100129075	1.93051	1.8788	1.35392	1.4182	4.00486	3.73874	1.51319	1.58284
FZD9	frizzled class receptor 9	8326	2.21365	2.59716	0.806593	0.603489	4.03036	5.44316	0.616485	0.803982
ICAM4	intercellular adhesion molecule 4 (Landsteiner-Wiener blood group)	3386	0.0772203	0.110518	0.201648	0.181047	0.714242	0.824721	0.168132	0.200996
ZNF488	zinc finger protein 488	118738	4.09268	5.47062	1.20989	1.62942	7.47403	8.52212	1.17693	1.85921
LOC101928000	uncharacterized LOC101928000	101928000	1.36423	1.93406	0.720173	1.26733	4.08138	3.16143	1.73737	1.88433
PTH2	parathyroid hormone 2	113091	5.68857	6.54817	5.99184	5.25035	8.67294	10.5015	6.44507	5.70325
UPK3B	uroplakin 3B	105375355	0.720723	0.552588	0.172841	0.482791	2.16823	1.64944	1.06484	0.778858
LRRC10B	leucine rich repeat containing 10B	390205	0.10296	0.110518	0.0576138	0	0.918311	0.659777	0.168132	0.125622
MYLK	myosin light chain kinase	4638	7.69629	7.81912	2.70785	3.25884	11.3513	11.0513	4.14727	5.20076
INSYN1	inhibitory synaptic factor 1	388135	3.80954	5.27722	3.60086	4.1339	7.62708	7.395	4.00716	5.50225
LINC01547	long intergenic non-protein coding RNA 1547	84536	2.36809	1.43673	1.44035	1.32768	3.92833	3.8487	1.4011	1.40697
BIN2	bridging integrator 2	51411	0.0514802	0	0	0.0603489	0.255086	0.879703	0.0560441	0.200996
CCM2L	CCM2 like scaffold protein	140706	1.33849	1.16044	0.547331	0.724186	3.01002	2.58413	0.67253	0.854231
CRYM	crystallin mu	1428	5.84301	9.83607	5.4157	7.00047	11.9891	12.8657	8.85497	8.14032
LINC02323	long intergenic non-protein coding RNA 2323	105370681	2.26513	2.15509	1.95887	1.90099	3.67324	4.75589	2.69012	2.41195
SBK2	SH3 domain binding kinase family member 2	646643	0.360362	0.0552588	0.172841	0.0603489	0.816276	1.42952	0.448353	0.125622
ZNF747	zinc finger protein 747	65988	6.92409	7.5152	10.1688	7.81518	10.4075	10.5564	6.75332	7.03485
LOC101929128	uncharacterized LOC101929128	101929128	0.411842	0.331553	0.115228	0.120698	1.22441	1.42952	0.644507	0.628111
LINC02361	long intergenic non-protein coding RNA 2361	100996246	2.11069	1.43673	1.6708	2.20273	3.82629	3.38136	2.18572	1.95971
HOXC5	homeobox C5	3222	1.46719	1.51962	0.288069	0.422442	2.98451	3.18892	0.588463	0.803982
BDKRB2	bradykinin receptor B2	624	0.978124	0.524959	0.432104	0.54314	2.93349	1.40203	0.95275	1.38184
LRRC32	leucine rich repeat containing 32	2615	0.617763	0.607847	0.633752	0.301744	1.37747	2.11679	0.476375	0.602987
ISLR	immunoglobulin superfamily containing leucine rich repeat	3671	0	0	0	0	0.535681	0.0824721	0	0
ASB16-AS1	ASB16 antisense RNA 1	339201	3.21751	4.33782	3.28399	3.22866	6.88733	5.69058	3.53078	3.21593
CFAP157	cilia and flagella associated protein 157	286207	3.37195	3.59182	3.02472	2.56483	5.48436	5.96549	2.10165	2.11045
TNFRSF1B	TNF receptor superfamily member 1B	7133	0.205921	0.0552588	0.230455	0	0.663224	0.934684	0.168132	0.301493
TNFRSF6B	TNF receptor superfamily member 6b	8771	0.849424	0.9394	0.259262	0.211221	1.7601	2.6666	0.532419	0.67836
EDN2	endothelin 2	1907	0	0.165776	0.172841	0.422442	0.510173	0.934684	0.168132	0.301493
CHST2	carbohydrate sulfotransferase 2	9435	6.30633	6.68632	7.02888	7.54361	8.41785	10.9963	4.98793	5.12539
EMX1	empty spiracles homeobox 1	2016	3.83528	3.17738	4.75314	4.61669	5.05071	6.73523	3.811	3.41693
LGI3	leucine rich repeat LGI family member 3	203190	6.28059	6.1061	4.49388	3.62093	9.7443	8.35718	4.14727	5.12539
DBH-AS1	DBH antisense RNA 1	138948	0.900904	0.552588	1.00824	0.935407	1.98967	1.7869	0.980772	0.829107
SPACA9	sperm acrosome associated 9	11092	4.53026	3.61945	3.57206	2.74587	6.55572	6.15792	2.57803	4.89927
RASD2	RASD family member 2	23551	3.50066	3.61945	2.16052	2.14238	5.76495	5.52563	1.31704	1.0301
EBI3	Epstein-Barr virus induced 3	10148	1.51867	1.49199	1.03705	0.54314	2.34679	3.82121	2.18572	1.58284
SPDYC	speedy/RINGO cell cycle regulator family member C	387778	3.50066	2.48665	1.29631	1.23715	4.79562	5.27822	1.68132	2.33657
SORCS2	sortilin related VPS10 domain containing receptor 2	57537	1.98199	2.40376	0.720173	0.754361	3.44367	4.50848	0.560441	0.653236
TMEM255B	transmembrane protein 255B	348013	4.45304	6.21662	3.42802	3.92268	8.16276	7.9998	5.01595	4.69827
PSD2	pleckstrin and Sec7 domain containing 2	84249	1.13256	2.01695	0.46091	0.724186	3.72426	2.74907	1.51319	1.40697
MAML3	mastermind like transcriptional coactivator 3	55534	2.36809	2.8182	0.547331	1.14663	4.03036	4.89335	0.756596	1.10548
ART5	ADP-ribosyltransferase 5	116969	4.37582	4.47596	3.3416	2.29326	6.24961	7.20257	4.53957	4.92439
MYO7A	myosin VIIA	4647	6.87261	4.75226	2.9095	3.62093	8.51988	8.71456	3.92309	4.17066
THAP7-AS1	THAP7 antisense RNA 1	439931	3.55214	4.06152	3.48564	2.7157	6.14758	5.71807	3.13847	2.86419
KCNIP3	potassium voltage-gated channel interacting protein 3	30818	2.03347	2.43139	0.691366	0.875059	4.03036	3.79372	1.06484	1.05523
FUZ	fuzzy planar cell polarity protein	80199	1.28701	1.16044	0.633752	0.573314	2.14273	2.969	0.840662	0.628111
LYRM9	LYR motif containing 9	201229	4.11842	5.60877	4.5803	4.1339	7.0914	7.72489	4.87584	4.17066
KRT81	keratin 81	3887	2.83141	3.56419	0.518524	0.54314	4.69359	5.82803	0.504397	0.803982
ABCA4	ATP binding cassette subfamily A member 4	24	0.489062	1.07755	0.115228	0.0603489	1.65806	2.28173	0.784618	0.703485
MS4A15	membrane spanning 4-domains A15	219995	1.85329	1.90643	0.288069	0.120698	3.62223	3.13394	0.280221	0.703485
FOXCUT	FOXC1 upstream transcript	101927703	0.694983	0.884141	0.230455	0.120698	2.04069	1.64944	0.280221	0.502489
TRABD2B	TraB domain containing 2B	388630	0.180181	0.165776	0.0288069	0	0.688733	0.824721	0	0.251245
CHST13	carbohydrate sulfotransferase 13	166012	1.64737	1.21569	0.172841	0.482791	2.93349	2.61162	1.4011	0.653236
WNT4	Wnt family member 4	54361	1.67311	1.04992	0.691366	0.965582	2.70392	2.63911	0.868684	0.803982
ALOX15	arachidonate 15-lipoxygenase	246	0.334621	0.414441	0.403297	0.54314	0.841785	1.45701	0.280221	0.552738
PRKCG	protein kinase C gamma	5582	2.57401	3.34316	3.51444	2.595	4.48952	5.0308	2.77418	2.38682
LOC101928728	uncharacterized LOC101928728	101928728	0.926644	1.4091	0.432104	0.603489	2.98451	1.84188	1.45715	1.40697
TNFSF4	TNF superfamily member 4	7292	2.11069	1.90643	0.864207	0.482791	3.8518	2.99649	1.96154	2.33657
ANKRD63	ankyrin repeat domain 63	100131244	2.72845	1.35384	1.06586	0.784535	3.16307	4.23357	0.280221	0.929605
DOC2B	double C2 domain beta	8447	1.51867	1.38147	1.44035	0.301744	2.0662	3.46383	0.840662	0.602987
CCL26	C-C motif chemokine ligand 26	10344	0.360362	0.4697	0	0	1.22441	1.07214	0.112088	0.401991
MFSD4A	major facilitator superfamily domain containing 4A	148808	1.98199	2.12746	0.950628	1.23715	3.06104	3.90368	2.10165	1.73359
YPEL1	yippee like 1	29799	3.34621	4.00626	3.60086	4.0132	5.28029	5.71807	2.43792	2.18583
KCNH6	potassium voltage-gated channel subfamily H member 6	81033	0	0.0552588	0.0288069	0.181047	0.306104	0.38487	0.0560441	0.0502489
CD300C	CD300c molecule	10871	0.746463	0.884141	0.172841	0.241395	1.42848	2.11679	0.560441	0.577862
TMEM132B	transmembrane protein 132B	114795	1.44145	1.68539	0.691366	0.844884	2.60188	2.969	1.26099	1.3316
FCGRT	Fc fragment of IgG receptor and transporter	2217	1.38997	1.65776	0.74898	0.301744	2.52535	2.91402	0.81264	0.703485
VWF	von Willebrand factor	7450	0.926644	1.32621	0.950628	1.81047	1.7856	2.69409	1.12088	1.25622
ACCS	1-aminocyclopropane-1-carboxylate synthase homolog (inactive)	84680	2.16217	2.98398	2.30455	1.93116	3.8518	4.37102	2.35385	2.23608
EP300-AS1	EP300 antisense RNA 1	101927279	2.13643	2.37613	3.19757	1.32768	3.82629	3.43634	2.21374	2.33657
FNDC1	fibronectin type III domain containing 1	84624	0.308881	0.221035	0	0.0603489	1.07136	0.632286	0.224177	0.150747
EFHD1	EF-hand domain family member D1	80303	0.926644	0.91177	0.230455	0.241395	1.63255	2.03431	0.896706	0.803982
SGCA	sarcoglycan alpha	6442	0.205921	0.414441	0.172841	0.392268	0.969328	0.852212	0.280221	0.125622
CCDC163	coiled-coil domain containing 163	126661	1.64737	1.8788	1.32512	0.935407	2.52535	3.40885	1.98957	1.55772
MRO	maestro	83876	0.128701	0.497329	0.0576138	0.0603489	1.22441	0.714759	0.392309	0.100498
ZNF843	zinc finger protein 843	283933	0.669243	1.21569	0.345683	0.995756	1.7856	1.97933	0.840662	0.703485
SH2D2A	SH2 domain containing 2A	9047	1.57015	2.04458	0.864207	0.81471	3.34163	2.6666	0.840662	1.05523
C1QTNF8	C1q and TNF related 8	390664	0.823684	0.856512	1.00824	0.573314	1.42848	1.95184	0.756596	0.753734
MBLAC1	metallo-beta-lactamase domain containing 1	255374	2.08495	2.09984	2.79427	2.80622	3.44367	3.16143	2.29781	2.13558
SYN3	synapsin III	8224	0	0	0	0	0.204069	0.109963	0	0
PRODH	proline dehydrogenase 1	5625	2.00773	2.76294	1.12347	2.14238	3.92833	3.51881	1.28901	1.68334
DNAJB13	DnaJ heat shock protein family (Hsp40) member B13	374407	0.205921	0.359182	0.0288069	0.241395	1.37747	0.412361	0.168132	0.100498
C5AR1	complement C5a receptor 1	728	2.18791	1.27095	1.06586	1.38802	2.90798	2.91402	1.73737	1.48234
APOD	apolipoprotein D	347	0.463322	0.663106	0	0.181047	1.42848	1.09963	0.504397	0.251245
SLCO3A1	solute carrier organic anion transporter family member 3A1	28232	1.72459	1.32621	0.576138	1.38802	2.90798	2.25424	1.4011	1.40697
LOC100287837	uncharacterized LOC100287837	100287837	2.29087	2.29324	4.46507	4.04337	3.03553	3.98615	2.52199	1.85921

## Sheet: Figure 5c
ID	Description	p.adjust	geneID	geneName	Count
hsa05217	Basal cell carcinoma	0.000911479	652/51384/2735/6469/6932/7481/2736/10297/8326/54361	BMP4/WNT16/GLI1/SHH/TCF7/WNT11/GLI2/APC2/FZD9/WNT4	10
hsa00532	Glycosaminoglycan biosynthesis - chondroitin sulfate / dermatan sulfate	0.000911479	50515/51363/113189/64131/10090/166012	CHST11/CHST15/CHST14/XYLT1/UST/CHST13	6
hsa04390	Hippo signaling pathway	0.000911479	652/7042/51384/7040/25937/7004/85407/6932/7481/2736/10297/1454/654/8326/54361	BMP4/TGFB2/WNT16/TGFB1/WWTR1/TEAD4/NKD1/TCF7/WNT11/GLI2/APC2/CSNK1E/BMP6/FZD9/WNT4	15
hsa05205	Proteoglycans in cancer	0.0149275	7042/51384/5329/5829/7040/2817/7078/286/2002/6469/7481/1839/8326/54361/5582	TGFB2/WNT16/PLAUR/PXN/TGFB1/GPC1/TIMP3/ANK1/ELK1/SHH/WNT11/HBEGF/FZD9/WNT4/PRKCG	15
hsa05225	Hepatocellular carcinoma	0.017732	6464/7042/51384/7040/2002/6604/6932/1870/7481/10297/8326/54361/5582	SHC1/TGFB2/WNT16/TGFB1/ELK1/SMARCD3/TCF7/E2F2/WNT11/APC2/FZD9/WNT4/PRKCG	13
hsa05226	Gastric cancer	0.017732	6464/7042/51384/7040/1030/6469/6932/1870/7481/10297/8326/54361	SHC1/TGFB2/WNT16/TGFB1/CDKN2B/SHH/TCF7/E2F2/WNT11/APC2/FZD9/WNT4	12
hsa04510	Focal adhesion	0.022435	6464/10398/9564/3691/5829/7094/2002/7791/5155/3679/3910/4638/5582/7450	SHC1/MYL9/BCAR1/ITGB4/PXN/TLN1/ELK1/ZYX/PDGFB/ITGA7/LAMA4/MYLK/PRKCG/VWF	14
hsa04360	Axon guidance	0.022435	57522/10398/25791/8482/6469/4756/84628/1020/56920/4776/56963/10501/54361	SRGAP1/MYL9/NGEF/SEMA7A/SHH/NEO1/NTNG2/CDK5/SEMA3G/NFATC4/RGMA/SEMA6B/WNT4	13
hsa04310	Wnt signaling pathway	0.022435	22943/51384/85407/6932/64840/7481/10297/4776/1454/8326/54361/5582	DKK1/WNT16/NKD1/TCF7/PORCN/WNT11/APC2/NFATC4/CSNK1E/FZD9/WNT4/PRKCG	12

## Sheet: Figure 5g
Gene	Log2(CPM+1)
	siNT.rep1	siNT.rep2	siBRD4.rep1	siBRD4.rep2	siHERVH #2.rep1	siHERVH #2.rep2	siHERVH #1.rep1	siHERVH #1.rep2
ZDHHC14	2.71595	2.26905	3.03491	3.06454	2.60673	3.12051	2.72647	2.80141
TCF19	1.33013	0.686162	1.81202	1.67408	1.38574	1.82668	1.11648	1.3869
ANKRD37	1.33013	0.997502	1.85117	1.81455	1.59279	1.89271	1.18867	1.33186
TSTA3	1.84634	1.31893	2.3923	2.39024	1.9722	2.4844	1.76212	1.80577
SAP25	0.673452	0.782177	1.40165	1.44623	0.931564	1.38175	0.737708	0.476698
SPATA24	1.33013	1.28655	1.83173	1.83354	1.54374	1.82668	1.44596	1.35964
RAD21L1	0	0.0777398	0.568469	0.683528	0.32428	0.583388	0.152189	0.134732
SIAE	4.76133	4.77654	5.19351	5.28523	5.03151	5.12469	4.82622	4.73058
MEMO1	5.41603	5.32106	5.73092	5.79439	5.60394	5.69117	5.39604	5.34327
DDX19A	6.36062	6.28662	6.7053	6.76843	6.51859	6.70956	6.32376	6.32274
GRPR	1.50525	1.21954	2.14696	2.02748	1.32897	1.91406	1.2906	1.35964
FDX1	5.88861	5.82093	6.2323	6.19956	5.99339	6.12004	5.95731	5.92508
LETMD1	4.81498	4.77945	5.25684	5.16478	4.94916	5.1132	4.85701	4.81076
LOC101928111	0.216909	0.0777398	0.367113	0.915164	0.539701	0.583388	0.474451	0.134732
YBEY	3.87601	3.42545	3.93502	4.42713	4.20486	4.12024	3.92984	3.85884
ETFDH	4.19422	4.11998	4.42796	4.56706	4.3862	4.54323	4.34754	4.23387
RPL26L1	5.22064	5.07789	5.68696	5.87796	5.74486	5.66936	5.52538	5.27743
LINC01775	0.572136	0.151504	1.0102	1.28997	1.20827	1.07552	0.96026	0.526569
ISCA1	5.43057	5.26192	5.74007	5.87224	5.85575	5.80985	5.83471	5.47452
ZNF274	3.15311	3.02536	3.4527	3.60196	3.65464	3.62015	3.48282	3.10205
MUT	4.35917	4.26828	4.75396	4.67631	4.52849	4.60033	4.45023	4.17645
CEP95	5.61062	5.52562	6.05816	6.02465	5.928	5.9089	5.87219	5.41618
SVBP	2.69201	2.837	3.38761	3.30808	3.21991	2.98581	2.97125	2.68545
LOC150051	0.405428	0.472533	1.26337	1.05121	0.931564	0.828008	0.875313	0.371465
C2orf72	2.01024	1.78073	2.33822	2.42822	2.27232	2.0553	2.09828	1.92213
TMIE	0.463165	0.151504	0.864742	0.915164	0.770373	0.529061	0.638093	0.526569
LINC02454	1.66139	1.3506	2.11515	2.26989	1.9722	1.91406	2.13529	1.43992
ZNF180	3.44582	3.20932	3.79647	3.75427	3.7168	3.60709	3.60657	3.29425
XPA	4.08353	4.02995	4.33436	4.5384	4.22832	4.21362	4.27063	4.14486
IER3IP1	5.62333	5.46181	5.96531	6.35308	5.82914	5.79985	5.82625	5.6633
CCDC51	4.39669	4.43264	4.99588	5.59314	4.87427	4.91562	4.7626	4.6653
CBWD1	5.29605	5.19808	5.59193	5.89615	5.45936	5.587	5.44844	5.35539
CHCHD7	4.24036	4.11538	4.46944	4.74062	4.30758	4.39163	4.24969	4.02853
LOC105371814	1.73355	1.52725	2.03241	2.50132	1.77382	1.84903	1.83141	1.41365
NUPL2	4.67234	4.64864	4.87525	5.03745	4.75814	4.8699	4.7626	4.57338
SRSF5	7.01253	7.07837	7.24764	7.42707	7.16291	7.23424	7.16507	6.9762
ZNF558	3.95862	3.98021	4.33436	4.47025	4.3581	4.20931	4.20687	3.89726
NENF	5.20803	5.25775	5.75046	5.96668	5.75566	5.70961	5.55981	5.38103
ACACA	2.48461	2.56738	2.86361	3.15037	3.00121	2.87039	2.78586	2.6295
PAN2	3.50199	3.67096	4.33781	4.61451	4.37573	4.15204	3.8318	3.72106
ARL16	4.48296	4.54297	4.94476	5.31088	5.04038	4.9904	4.68984	4.57041
SFI1	4.05565	4.00031	4.77702	4.9959	4.5962	4.68662	4.24122	4.23011
CREB3L4	2.35335	2.39588	2.78492	2.9298	2.66522	2.75678	2.53205	2.46019
KLF6	6.93111	7.01864	7.41661	7.57549	7.29612	7.34058	7.11847	7.07483
SNORD99	0.405428	0.413789	0.902505	1.14543	0.636438	0.78229	0.585581	0.425041
DPM2	4.94731	5.05645	5.4636	5.6357	5.28008	5.34313	5.17395	5.11373
ACD	5.38088	5.41952	5.79004	6.02671	5.66541	5.76501	5.48831	5.49345
DPH6	3.34193	3.26854	3.7245	3.91003	3.54677	3.54685	3.29935	3.27978
WNT9A	1.75683	1.60807	3.6543	4.1675	2.79663	2.70871	2.04093	2.0298
C1orf43	7.42764	7.42083	7.81651	7.86926	7.61232	7.63031	7.43137	7.46364
ACADM	6.18731	6.13916	6.5637	6.72586	6.44788	6.30922	6.20477	6.18006
SUMO2	8.77949	8.78183	8.98071	9.12429	8.94672	8.92174	8.82026	8.79916
MMAB	3.56268	3.80843	4.63842	4.88191	4.31856	4.14303	3.99169	3.93006
MED22	4.065	4.21766	5.22366	5.48316	4.95854	5.00789	4.23271	4.40695
LYAR	6.47116	6.45358	6.72058	6.83769	6.6932	6.64956	6.48475	6.54772
ERCC1	5.69286	5.78082	6.63554	6.87255	6.46609	6.31124	5.84452	6.10408
GOLGA8A	2.81906	3.00561	3.38761	3.47464	3.13967	3.39565	3.33159	3.01738
TMEM44-AS1	1.86787	2.18373	2.60193	2.64802	2.21082	2.47006	2.38616	2.11377
RAD51D	2.56592	2.85919	3.3675	3.41283	2.87802	3.19219	3.06053	2.76031
ZNF239	1.99074	2.13	2.37897	2.83872	1.9722	2.38084	2.30729	1.9948
SCARNA12	1.6112	1.97609	2.31039	2.63725	1.79493	2.01634	2.30729	1.84561
LOC101928489	0.216909	0.583298	0.864742	1.01838	0.636438	1.0371	1.11648	0.710417
CCT5	9.22607	9.19768	9.39751	9.54454	9.31091	9.351	9.5328	9.34321
POLR2H	6.56314	6.61629	6.74026	6.93874	6.72723	6.73603	6.86051	6.71501
NOP56	8.31567	8.39257	8.49524	8.73783	8.46146	8.49358	8.64691	8.53763
SNORA16A	0.768116	0.734968	1.23405	1.73596	1.35763	1.07552	1.5037	0.834395
TCERG1L-AS1	0	0	0.195202	0.355829	0.138573	0	0.222658	0.134732
SPTBN5	0.282525	0.583298	0.864742	1.34396	0.853218	0.413857	0.918411	0.710417
RGS10	5.62965	5.52041	5.71243	6.17277	5.58437	5.4675	5.82342	5.6647
SH3BGR	0.282525	0.0777398	0.420148	0.915164	0.32428	0.288648	0.68876	0.476698
TTLL11	1.36083	1.21954	1.68776	2.42822	1.23941	1.28671	2.20657	1.54044
CEACAM19	1.0577	0.915187	1.40165	2.02748	1.07654	0.915315	1.80868	1.24516
NDUFA10	6.84075	6.82159	7.00778	7.23819	6.86087	6.9188	6.99116	6.9818
MIR222	0.0759849	0.151504	0.568469	1.05121	0.138573	0.35261	0.415502	0.315823
VMO1	0.148167	0	0.420148	0.597242	0.203168	0.151531	0.354041	0.197655
LANCL2	4.65695	4.64864	5.0304	5.25032	4.84167	4.90232	5.05104	4.80066
TOLLIP-AS1	0.405428	0.352552	0.864742	1.34396	0.727095	0.635743	0.875313	0.574773
LINC01719	0.72156	0.352552	0.975189	1.34396	0.539701	0.828008	1.07898	0.911499
ZNF354A	3.58235	3.37245	4.01907	4.19346	3.89357	3.93418	4.15826	3.95304
KCNQ4	2.44217	2.23553	3.13348	3.18035	2.76488	2.83723	3.18045	3.07716
ZNF226	3.08118	3.06408	3.52711	3.66164	3.31797	3.44783	3.61968	3.4829
BRK1	6.21488	6.29071	6.56001	6.85871	6.47348	6.46835	6.72446	6.67065
LINC00857	3.71304	3.7142	4.06142	4.21897	3.83363	4.02531	4.09392	4.10439
CYB5R2	3.60817	3.56021	3.88402	4.0985	3.7168	3.79147	3.88165	3.85884
ZNF664	7.39464	7.19689	7.78179	7.87271	7.48048	7.43039	7.81776	7.63364
ZNF121	4.02243	3.85884	4.39853	4.44885	4.11957	4.00555	4.50427	4.27457
ANAPC7	6.12942	6.05156	6.42219	6.42137	6.24902	6.15633	6.43924	6.21755
ENOSF1	4.82877	4.7707	5.12927	5.1704	4.87922	4.84788	5.09632	4.92209
HIST1H2BF	0	0	0.254811	0.246689	0.0709497	0.077754	0.152189	0.0689382
GGACT	2.122	2.11163	2.70169	2.66933	2.33131	2.26927	2.48981	2.29735
SLC25A15	5.21854	5.264	5.8088	5.71595	5.39342	5.40289	5.65844	5.53821
JPX	1.91	1.95565	2.51927	2.44066	2.0088	2.03595	2.27449	2.1619
CAMKK2	5.69737	5.83779	6.31163	6.20777	5.81241	5.87664	6.0822	5.99206
DUS2	4.26085	4.12914	4.63842	4.6868	4.2779	4.24345	4.42056	4.39357
RAD23A	6.48255	6.41572	7.55049	7.46639	6.65474	6.66381	6.97785	7.09408
PPIL2	5.35443	5.34876	5.78752	5.76995	5.57066	5.41791	5.59676	5.51523
MST1R	4.39299	4.49772	5.41707	5.38357	4.72552	4.50151	4.94301	4.92674
PRG2	0.72156	0.734968	1.55179	1.44623	1.00587	0.78229	1.07898	1.12079
TMEM25	3.74248	3.80271	4.53402	4.48233	4.03781	3.8369	4.08449	4.10027
GID8	6.79441	6.69703	7.12871	6.97662	6.89976	6.84706	6.86946	6.68719
FECH	6.1216	5.99257	6.66261	6.47377	6.34428	6.20479	6.31874	6.18977
ABCB10	5.60421	5.36629	6.23507	5.93624	5.68816	5.66464	5.72216	5.61801
RCAN1	4.54444	4.34496	5.11124	4.79977	4.65799	4.56701	4.5834	4.45603
LRP4-AS1	0.405428	0.0777398	0.975189	0.597242	0.488786	0.472609	0.68876	0.574773
ZNF680	3.40221	3.12943	3.88402	3.76914	3.62548	3.47682	3.81479	3.45742
TEX261	6.51191	6.47618	6.88759	6.72522	6.63292	6.65749	6.77809	6.6047
IDH3A	7.16601	7.076	7.53216	7.34671	7.34346	7.27916	7.36574	7.19487
RUSC1	5.96928	5.92056	6.36332	6.42529	6.30895	6.27352	6.33175	6.31921
NUDCD3	5.68832	5.69245	6.6681	6.8247	6.63219	6.62791	6.62063	6.71635
CENPT	4.15096	4.34102	5.08274	5.35591	4.93971	4.87536	5.0018	5.10965
NFS1	4.63828	4.74413	5.39074	5.6357	5.22281	5.26218	5.40364	5.41949
LAMB2	6.44901	6.56996	7.28565	7.52014	7.27984	7.18073	7.27175	7.43414
HARS	6.77388	6.82442	7.45802	7.58953	7.35683	7.37852	7.46173	7.532
ELFN1	2.25871	2.2012	2.99177	2.9903	2.88788	2.65898	2.8429	3.05184
SERPINB6	5.23728	5.27229	5.74268	5.75258	5.58437	5.59693	5.59842	5.73134
ARMC6	4.68149	4.66132	5.36899	5.41543	5.19925	5.16977	5.18061	5.46176
TGIF2	3.94855	3.97005	4.59006	4.52678	4.40692	4.38781	4.47209	4.55247
EXD3	2.20895	2.31793	3.03491	3.08053	2.82769	2.82601	3.00162	3.16638
LTK	2.93582	3.08305	4.18148	4.2008	3.9605	4.0448	4.06544	4.34228
PHETA1	3.46714	3.53287	4.50056	4.44577	4.27415	4.25605	4.01172	4.5159
KPTN	3.08118	3.10178	3.96656	3.88293	3.71126	3.81437	3.56648	3.92542
WDR13	4.67844	4.67702	5.3175	5.37549	5.16317	5.2391	4.99929	5.45373
B4GALNT3	3.39481	3.2768	3.90742	3.96705	3.77108	3.82568	3.68354	3.98906
C20orf27	6.57874	6.51251	7.10664	7.08611	6.90947	7.03849	6.8522	7.11511
INTS11	6.14934	6.27222	6.79337	6.77827	6.50825	6.55162	6.49191	6.73105
B3GNT7	2.91528	2.96527	3.61503	3.57963	3.34685	3.34937	3.26637	3.53865
SDHA	7.22457	7.26234	7.88561	7.9193	7.60599	7.62019	7.52715	7.80287
JAG2	6.36157	6.3826	7.28743	7.18833	6.96175	6.92473	6.8298	7.29539
SLC25A10	5.60902	5.65013	6.11657	6.14168	5.97963	5.93002	5.83331	6.12244
HMOX1	6.97767	7.17826	7.78622	7.71839	7.58493	7.65549	7.43879	7.67948
GPSM1	5.04034	5.15165	5.94396	5.86533	5.77837	5.81553	5.4667	5.8874
CBX6	7.72475	7.80166	8.29017	8.24896	8.14096	8.18429	7.96859	8.21558
GAA	6.03976	6.21208	7.14898	7.04849	7.00202	6.86705	6.75078	6.99016
C2orf68	3.63982	3.70198	4.15825	4.13724	4.06413	3.9652	3.95075	4.09615
LLGL2	5.75196	5.78372	6.5907	6.54825	6.34875	6.27868	6.20368	6.44854
AGRN	5.91083	5.96981	6.79776	6.95238	6.55772	6.58612	6.41217	6.82497
RPS6KA4	6.33088	6.35066	7.49942	7.71391	7.15935	7.20908	7.05229	7.50193
EMID1	2.70403	2.74468	3.8506	4.14106	3.54053	3.51226	3.48998	3.80429
TAF1C	5.57505	5.52736	6.31426	6.42607	6.11694	6.0828	6.00183	6.32098
ELFN2	5.31185	5.264	6.29575	6.45703	6.0905	5.9991	5.89933	6.22701
MCRS1	6.411	6.34182	6.78644	6.86853	6.70719	6.65512	6.61818	6.74363
TIMM8B	4.23623	4.32517	5.40067	5.78588	5.13033	5.1132	4.85977	5.30627
TIMM44	5.97177	5.99006	6.74677	6.9605	6.52097	6.5618	6.3951	6.61842
SLC25A5	8.38639	8.35183	8.7558	8.86184	8.68677	8.71562	8.60445	8.70957
CLDN7	4.25269	4.32118	5.4541	5.74759	5.24982	5.29307	4.97142	5.35194
NBEAL2	5.61858	5.71239	6.66605	6.70989	6.39183	6.32326	6.32376	6.40587
ADAM15	6.15154	6.05517	7.72266	7.75248	7.23806	7.13315	7.12941	7.46923
KIF1C	7.34175	7.29627	8.71758	8.83808	8.39863	8.37418	8.26133	8.48125
TAB1	4.88001	4.92853	5.39074	5.51145	5.24023	5.31129	5.23276	5.32928
PEX5	5.68984	5.68315	5.96419	6.00069	5.87447	5.92477	5.85288	5.94125
SLC17A9	4.27301	4.32915	5.08068	5.1402	4.82893	4.94703	4.80628	5.05122
AXIN1	4.68149	4.49418	5.35544	5.22176	5.07315	5.07815	4.94821	5.18922
HABP4	4.24859	3.92869	6.00924	5.96668	5.74486	5.807	5.33372	5.62518
ZDHHC16	4.70859	4.5361	5.60916	5.52612	5.3495	5.46208	5.18282	5.3657
MTSS1L	5.54194	5.48161	6.76738	6.78987	6.51144	6.55417	6.24553	6.61122
EPN1	6.73632	6.75142	7.86723	7.8213	7.60374	7.63875	7.33525	7.75366
STK25	5.68832	5.67536	6.95877	6.9349	6.75173	6.80767	6.43831	6.69607
MAP2K7	5.53859	5.52215	6.4583	6.4455	6.26707	6.22308	6.06072	6.24295
HRNR	0.72156	0.734968	2.29628	1.77579	1.26988	1.25359	1.66423	1.84561
EEF2K	5.4215	5.40828	5.79632	5.62211	5.59944	5.55337	5.68364	5.70991
LOC91370	0.72156	0.686162	1.57536	1.17552	1.07654	1.07552	1.15302	1.41365
SPTBN2	3.46714	3.31743	4.06142	4.04654	3.60171	3.77406	3.84303	4.19584
HOXB3	2.15741	2.03575	2.53137	2.57088	2.27232	2.34983	2.41655	2.59485
EVI5L	4.67234	4.54639	5.62195	5.54785	5.04258	5.07815	5.38839	5.84749
APOL2	4.0415	3.8807	4.46314	4.45193	4.26661	4.22648	4.371	4.55247
ISYNA1	7.5883	7.58291	8.22809	8.08104	7.96587	7.93356	7.98326	8.35344
TTLL12	7.31652	7.41007	8.15028	7.94327	7.75952	7.72887	7.7883	8.142
ADAP1	3.93841	3.89687	4.92884	4.97467	4.53164	4.34522	4.60993	5.16973
JDP2	2.9049	2.97546	3.53914	3.57399	3.38911	3.26878	3.37091	3.64972
MINK1	6.73045	6.80025	7.29987	7.34547	7.09591	7.06736	7.11674	7.42677
ACAD9	4.84786	5.01752	5.61202	5.59731	5.26692	5.22208	5.25184	5.35539
PCGF6	5.32359	5.35267	5.62478	5.67045	5.5129	5.48366	5.52189	5.54124
EIF4E2	6.07375	6.11632	6.51882	6.52287	6.3117	6.24326	6.31169	6.38405
MROH1	5.82397	5.90731	6.47092	6.49927	6.14393	6.07926	6.18836	6.35502
DGKQ	4.90887	4.98005	5.5598	5.54353	5.15503	5.20918	5.22205	5.40456
TMEM147	6.2695	6.40351	6.77885	6.85057	6.50264	6.49871	6.55728	6.68924
ZMIZ2	6.18517	6.09661	7.23567	6.98885	6.52097	6.54393	6.60423	6.65251
EPHA10	2.24231	2.54018	3.89811	3.78874	3.1147	3.27704	3.07964	3.2578
MTHFD1	7.70768	7.73462	8.02106	7.98369	7.82929	7.88539	7.88109	7.87473
PSKH1	4.50718	4.57348	5.84441	5.75632	5.04479	5.3273	5.14929	5.35711
SKAP1	1.7099	1.60807	2.66919	2.64802	2.2419	2.16625	2.4463	2.39456
DUS1L	6.33669	6.24826	7.33049	7.35741	6.83753	6.84706	7.12998	7.10847
ZNF658	1.88909	1.89251	2.71236	2.66933	2.46903	2.33408	2.50403	2.60649
ZFYVE21	4.6034	4.5361	5.57303	5.65318	5.22475	5.12926	5.29745	5.47452
SLC7A6OS	2.94598	2.94467	3.35393	3.56265	3.25842	3.20956	3.27468	3.35762
LOXL4	3.18778	3.15655	4.13861	4.40508	3.76039	3.43311	3.96109	4.07536
NAA20	5.74906	5.83499	6.30107	6.43931	6.06683	6.01894	6.25081	6.23734
ZNF276	4.95739	4.82525	5.85046	5.84324	5.32431	5.39151	5.51488	5.60646
FLII	7.88318	7.85783	8.48924	8.51216	8.09463	8.12743	8.29494	8.36077
DPYSL4	3.27096	3.04485	4.03191	4.00105	3.54053	3.51925	3.70215	4.03285
PLEKHM2	6.13276	6.01374	6.72585	6.70151	6.24614	6.34406	6.42717	6.60688
ABCA3	3.47418	3.26854	4.51891	4.40508	3.7442	3.67746	4.09392	4.2927
PLEKHN1	2.89444	2.65876	3.38761	3.48669	3.08929	3.10202	3.18045	3.17423
MAN2C1	3.82737	3.77964	4.8047	5.0189	4.31856	4.49089	4.4757	4.65131
C19orf12	4.30888	4.07804	4.94476	5.00011	4.56274	4.74439	4.68984	4.80572
WNT3A	2.36854	1.68461	2.60193	2.78118	2.37403	2.42614	2.32341	2.87063
CGREF1	1.50525	0.997502	2.04934	1.8708	1.68614	1.41208	1.53173	1.97697
MCIDAS	3.2465	2.6203	3.44632	3.56834	3.41661	3.18342	3.27468	3.30858
NAXD	5.44676	5.32704	5.66379	5.75383	5.64811	5.61008	5.62143	5.65352
MIRLET7BHG	1.75683	1.49927	2.13114	2.26989	2.1629	2.01634	2.17137	2.09737
LINC00513	2.51222	1.89251	3.4527	3.43787	3.13967	3.0256	3.0985	3.06877
FBXO22	6.13609	5.93107	6.48655	6.59283	6.40304	6.40377	6.46581	6.3289
MTHFS	0.623683	0.734968	0.745133	1.83354	0.770373	1.1494	0.918411	1.35964
RPS9	1.0947	1.41191	1.11042	2.71101	1.49297	2.16625	1.22345	1.70108
ASB16	1.4492	1.47073	1.77178	2.41567	1.51858	1.97629	1.2906	1.88438
SCO2	0.405428	0.0777398	0.786115	1.37021	0.436007	1.07552	0	0.794241
SLC16A11	0	0.0777398	0.312055	0.597242	0.0709497	0.413857	0.222658	0.315823
DYRK1B	1.55919	1.5547	2.14696	2.39024	1.49297	2.26927	1.66423	1.92213
SMAP2	5.33136	5.27229	5.59049	5.60009	5.42253	5.57699	5.499	5.48717
STAG3L5P-PVRIG2P-PILRB	2.86261	2.9132	3.64875	3.79844	3.27354	3.53311	3.44647	3.4117
PLEKHG4	3.44582	3.418	3.84576	4.11023	3.65464	3.85358	3.83743	3.67757
ZNF343	3.43143	3.34127	4.02336	4.23334	3.67756	4.01546	3.95075	3.8343
ASIP	0.282525	0.151504	0.568469	0.764943	0.381225	0.583388	0.531086	0.526569
LSM8	4.80664	4.69255	4.91505	5.22357	4.85429	5.02271	4.91135	4.89149
FOXN3-AS1	0.899397	0.352552	1.50345	2.18369	1.11062	1.6848	0.918411	1.18431
NANS	5.4215	5.4399	5.72038	5.95805	5.69238	5.83945	5.65526	5.78227
RBM4	5.5652	5.59667	5.74528	5.94828	5.71748	5.82824	5.70995	5.75637
GIPR	1.63651	1.47073	1.99794	2.41567	1.73065	2.2526	1.89752	2.06398
PTK6	1.4775	1.28655	1.79204	2.18369	1.56847	1.87103	1.68934	1.92213
SMIM29	3.46007	3.75026	4.13067	4.39871	3.60769	3.97539	3.56648	4.07536
PTPRCAP	0.345285	0.686162	1.45345	1.396	0.381225	0.915315	0.638093	1.08795
KCTD11	3.31081	3.69583	4.34811	4.36647	3.49611	3.75643	3.53913	3.99792
ACADS	3.90755	3.98021	4.52497	4.71268	4.0155	4.18316	4.01669	4.28909
CHTF18	4.80105	4.96734	5.75176	6.17557	5.15911	5.33524	5.03889	5.49658
DPCD	4.16842	4.26828	4.59295	4.79008	4.3222	4.48019	4.33566	4.4431
SNORA48	0.345285	0.413789	0.902505	1.17552	0.381225	0.686264	0.474451	0.710417
EML2	4.71752	4.80253	5.37067	5.65718	4.90129	5.09695	4.95858	5.42771
MMP9	0	0.0777398	0.367113	0.724809	0	0.221718	0.152189	0.371465
EPS8L1	2.52584	2.90256	3.10946	3.27372	2.8581	2.85942	2.85404	2.90874
LINC00476	2.1748	2.59409	2.94729	3.13514	2.38799	2.52661	2.4315	2.68545
SDHAF4	1.16598	1.5547	1.83173	2.15377	1.4669	1.52742	1.38581	1.63441
MED19	3.96363	4.3528	4.50976	4.74564	4.20879	4.29726	4.18938	4.34575
NAGK	4.06033	4.44369	4.58426	4.81419	4.33307	4.67415	4.17168	4.47838
ZNF517	1.91	2.30182	2.71236	2.72125	2.25719	2.56761	2.1169	2.47296
CSRP2	3.13546	3.56696	3.6708	4.11412	3.68888	3.55367	3.20677	3.34378
NSFL1C	6.59578	6.7529	6.88876	7.07318	6.88322	6.79693	6.56916	6.71232
DDX12P	3.2465	3.7081	4.01045	4.26167	4.11538	4.01051	3.31556	3.59233
TMED3	5.61062	5.95573	6.14736	6.38964	6.14393	6.2348	5.71454	5.89097
PLEKHG3	5.06386	5.3409	5.70444	5.87568	5.32975	5.48545	5.0018	5.35021
EIF4H	9.29873	9.3528	9.65823	9.75766	9.4408	9.55146	9.14083	9.47864
FAM50A	5.35824	5.4834	5.89329	6.08831	5.698	5.83386	5.31166	5.67164
TRMT112	6.76673	7.03213	7.46986	8.03844	7.43161	7.48403	6.66717	7.17985
FN3KRP	5.47159	5.73656	6.0114	6.34483	5.9136	6.0458	5.4667	5.76159
FBXW4	4.47597	4.70485	4.89177	5.05779	4.76082	4.77096	4.53575	4.76475
SEC14L2	5.01884	5.25566	5.46044	5.69662	5.30604	5.45299	5.14476	5.35021
SDC3	6.03857	6.16165	6.88405	6.98832	6.59431	6.60183	6.16618	6.48919
TELO2	5.84313	5.92713	6.44796	6.49182	6.26518	6.24747	5.87493	6.18104
HAUS5	4.72048	4.90739	5.42844	5.5144	5.22864	5.17642	4.71756	5.04481
PRADC1	3.60176	3.76796	4.42148	4.58118	4.27038	4.21792	3.59333	4.07116
SLC5A10	3.19631	3.39541	4.22311	4.44268	3.98826	3.87552	3.29117	3.78393
PELI3	3.47418	3.47658	4.11467	4.19346	3.89846	3.88636	3.3236	3.77879
MELTF	4.64765	4.47994	5.79882	5.93184	5.47906	5.56523	4.43918	5.06394
APH1A	6.49731	6.51862	7.03566	7.21528	6.90947	6.97703	6.48833	6.73371
PAQR4	4.86938	4.87781	6.03497	6.20777	5.73942	5.72328	4.91135	5.35711
POLD1	6.31235	6.31499	6.81519	6.93435	6.68615	6.68958	6.31572	6.58498
ITGB1BP1	5.087	5.27435	6.09328	6.42216	5.80463	5.68808	5.1265	5.57718
CD151	7.39371	7.47076	8.57011	8.90429	8.15761	8.13825	7.48073	7.84279
RHOT2	5.52	5.62122	6.25619	6.34234	5.97616	5.96497	5.55128	5.79504
RMND5B	4.41875	4.42893	5.18587	5.32772	4.7635	4.8889	4.38643	4.78025
TSPAN4	4.21957	4.2516	5.151	5.48617	4.72001	4.94184	4.21121	4.62866
ETHE1	4.3818	4.32915	5.27134	5.61526	4.82123	4.95478	4.2581	4.67085
TFEB	2.52584	2.4407	3.30543	3.70354	3.18035	3.14781	2.41655	2.99097
FUBP3	6.94194	6.96147	7.40679	7.59927	7.36612	7.29502	6.98989	7.24228
PDAP1	7.16492	7.24822	8.05735	8.6803	7.94182	7.92701	7.07152	7.58629
TYK2	5.67158	5.71239	6.22858	6.42842	6.0937	6.03121	5.56491	5.91925
DGCR6L	5.31969	5.3468	5.81377	6.05935	5.69659	5.70349	5.20692	5.52447
DPH7	5.15864	5.24727	5.7723	5.75632	5.46267	5.52242	5.28515	5.38948
PPIP5K1	3.32645	3.49086	4.29586	4.30655	3.9605	3.8369	3.55287	3.66092
KLHL17	4.68149	4.94418	5.50101	5.58895	5.24407	5.23698	4.85701	5.1076
UBE2I	7.53587	7.63888	7.8159	7.86609	7.73277	7.70648	7.60341	7.67396
HMGA1	10.5654	10.7461	11.6638	11.7108	11.1487	11.1819	10.6243	11.0652
TMEM187	2.76269	2.96527	3.58631	3.55695	3.12307	3.19219	2.8651	3.13457
PDHA1	6.55487	6.63006	7.01156	7.18833	6.79101	6.89215	6.57843	6.62773
RBBP7	7.21987	7.28198	7.51741	7.6172	7.34972	7.42946	7.24025	7.30703
APOPT1	4.28507	4.42522	4.92884	5.07983	4.58715	4.74736	4.35932	4.4847
MIR1304	0.405428	0.635646	1.07778	1.37021	0.931564	0.915315	0.638093	0.752938
BLVRB	5.496	5.78227	6.67153	7.17861	6.35676	6.34406	5.90604	6.13456
CTU2	5.77494	5.8993	6.38266	6.76101	6.15213	6.23055	5.89124	6.07295
CUEDC2	5.82672	5.92056	6.46146	6.78255	6.27554	6.30519	5.93125	6.19652
DRAP1	6.35967	6.72221	7.79252	8.54603	7.34793	7.4433	6.47125	7.26081
C8orf58	3.68298	3.77381	4.01907	4.35337	3.91301	3.89713	3.48998	3.94389
SERTAD1	5.64532	5.80816	6.21833	6.4963	5.97269	5.93656	5.4901	6.00091
MDFI	4.3818	4.53954	4.78715	5.09565	4.64643	4.67102	4.07975	4.49099
SSBP1	4.531	4.59015	4.86572	5.22716	4.62301	4.67102	4.04614	4.6258
LSM6	3.67689	3.5466	3.97987	4.7229	4.04223	3.94459	3.01161	3.80429
POLG2	3.94855	3.81978	4.10661	4.41772	4.05541	4.15204	3.70215	3.99792
RNASEH1-AS1	2.15741	2.09303	2.55527	2.84809	2.40181	2.55407	1.9189	2.29735
ARRB2	5.66545	5.60981	5.93716	6.11184	5.8253	5.87391	5.53233	5.70451
SMIM7	5.46631	5.37594	5.61912	5.85142	5.49689	5.52589	5.27275	5.46336
MTFP1	4.72344	4.64545	5.17048	5.50702	4.95151	4.98537	4.53575	4.81076
GMPPB	4.23623	4.22622	4.59006	4.99168	4.45081	4.51555	4.07499	4.35613
HMGN1	7.90222	7.89152	8.28214	8.67306	8.11208	8.11481	7.75525	8.03057
COMMD5	4.91146	5.06602	5.18779	5.67177	5.16114	5.18083	4.89256	5.32224
DNAJB5	3.43864	3.65836	3.78135	4.15622	3.67756	3.72657	3.42421	3.75284
SNRNP35	2.53932	2.87015	2.92911	3.49268	2.86809	3.03538	2.55954	3.0433
NDUFA2	4.92694	5.15389	5.38408	5.87796	5.57829	5.47291	4.77731	5.45211
NOTCH2NLA	1.75683	1.82648	2.53137	3.18775	2.67664	2.60748	1.63869	2.54732
ATG101	5.63437	5.74105	6.15227	6.44395	6.24327	6.14847	5.63764	6.1275
RBM42	6.41741	6.57416	6.88759	7.18602	7.00994	6.94368	6.42717	6.94731
RAB40C	3.96862	4.0053	4.2816	4.44885	4.16892	4.17434	3.82048	4.27092
UQCR10	5.54361	5.78517	5.97642	6.22316	5.94935	5.89555	5.40174	6.01953
CBX1	7.2978	7.30691	7.46946	7.6825	7.56471	7.47238	7.36719	7.42636
TIMM10	4.30888	4.23473	4.77956	5.45737	5.04038	4.8835	4.29127	4.64003
TXNDC17	5.35061	5.19808	5.73092	6.40321	6.00589	5.84224	5.24339	5.5992
COA6	4.01279	3.94434	4.15434	4.59516	4.25903	4.1294	3.98663	4.12071
UQCC2	4.0415	3.8807	4.44406	5.02511	4.54727	4.42176	4.10795	4.25621
SWI5	2.92558	2.76832	3.18801	3.85531	3.34685	3.22673	3.02153	3.0938
TOMM7	4.81775	5.0444	5.22179	6.73851	5.70359	5.49434	5.04619	5.17365
C16orf91	3.96363	4.02505	4.26357	4.82372	4.28538	4.26438	3.97647	4.25251
KCNG2	0	0	0.195202	0.724809	0.264995	0.221718	0	0.197655
TMA7	6.28159	6.40445	6.76354	7.80875	6.83817	6.72475	6.47306	6.72706
PET100	1.93062	2.16604	2.94729	4.72035	3.1723	2.8147	2.32341	2.68545
FUS	8.10342	8.30613	8.70328	9.5476	8.76156	8.80174	7.96249	8.3515
YKT6	7.28435	7.33191	7.59981	7.90814	7.63041	7.55627	7.31775	7.40319
HNRNPA2B1	10.1306	10.1522	10.3158	10.6683	10.3543	10.2935	10.0744	10.1716
CCDC154	0.148167	0.151504	0.471301	0.803989	0.436007	0.35261	0.0781002	0.197655
SNORD15B	0.216909	0.413789	0.568469	1.17552	0.539701	0.529061	0.222658	0.425041
ENY2	5.95803	6.11862	6.23785	6.7929	6.31078	6.19501	5.95989	5.9976
MRPL11	6.03501	6.13235	6.35313	6.89984	6.37089	6.39716	6.03647	6.07505
COL7A1	1.20033	1.80379	2.31039	2.98181	2.33131	1.93511	2.07942	2.04699
SLIRP	5.82947	6.03826	6.12857	6.46237	6.34428	6.11889	6.12997	6.08341
PMS2P1	3.45296	3.74431	3.92129	4.18609	3.87882	3.89713	3.77431	3.68308
NAXE	6.23574	6.45449	6.5878	6.81159	6.54843	6.52844	6.4928	6.47179
ATP5MG	6.64494	6.86746	7.13566	7.42941	7.08256	6.99968	6.97721	6.89131
POLR3GL	3.80522	4.05899	4.16215	4.4763	4.20091	4.1699	4.03149	3.88297
TMEM161B-AS1	1.66139	1.99625	2.41861	2.8574	2.27232	2.26927	2.1169	1.86513
THG1L	4.5003	4.58351	4.82205	5.05172	4.79528	4.75626	4.65841	4.55547
MIR3916	0.405428	0.686162	1.0102	1.8708	1.14391	0.915315	1.00093	0.621419
NEAT1	5.13441	5.51867	5.74917	6.52214	5.60394	5.60844	5.50255	5.28107
BST2	4.25678	4.34102	4.62154	5.07385	4.7392	4.56364	4.66791	4.74908
CYSTM1	5.23935	5.35463	5.42358	5.89162	5.55837	5.51719	5.56829	5.60936
LOC100287015	1.77973	1.78073	1.99794	2.80062	2.31679	2.20141	2.15344	2.26833
RPL37	7.11233	7.48153	7.77767	8.86876	7.93886	7.72963	7.59555	7.99834
RPS10	0.813217	1.44162	1.79204	3.30127	1.70856	1.55487	1.66423	2.31165
RPL27A	9.06235	9.343	9.52555	10.1101	9.52474	9.43222	9.50755	9.72205
RPL35A	8.24542	8.38972	8.58125	9.32953	8.54794	8.51906	8.5265	8.77905
RPS23	8.68748	8.83211	9.04028	9.65695	8.92832	8.8825	8.96443	9.11469
MRPL21	5.68378	5.70934	5.89094	6.26224	5.8482	5.807	5.89933	5.92856
EWSR1	8.14481	8.2166	8.40048	8.77684	8.32797	8.29475	8.40226	8.44483
SNRPC	6.62532	6.67061	6.89111	7.2484	6.81381	6.83941	6.83262	6.89072
RPL23A	8.40077	8.44256	8.89491	9.63994	8.82996	8.78318	8.87136	8.98022
RPLP2	8.96391	9.01445	9.1579	9.96824	9.31868	9.29207	9.12899	9.29984
RN7SL2	1.58543	2.81447	3.99305	9.91287	4.69496	4.72034	3.18928	4.57041
AK1	5.13663	5.29077	5.43329	6.05227	5.45771	5.49434	5.46124	5.49031
RN7SL1	1.36083	3.12943	3.29126	9.11449	3.92742	4.08772	3.31556	3.65533
PPIA	10.1191	10.1941	10.4486	10.8979	10.4402	10.4464	10.3263	10.392
AGAP2-AS1	0.572136	0.686162	1.0102	1.63129	1.00587	0.997638	0.830887	0.984689
PSMD8	7.6972	7.83002	7.93542	8.22803	7.93797	7.98996	7.90204	7.95319
LAMTOR2	4.5905	4.94677	5.08684	5.7871	5.1753	5.10393	4.98922	5.1076
COX6C	6.71122	6.90926	7.09241	7.60516	7.18707	7.1411	6.97083	7.09666
LOC101927051	0	0	0.0680447	0.457291	0.264995	0.151531	0	0.197655
HNRNPD	8.17886	8.18704	8.38659	8.77438	8.51571	8.48825	8.09402	8.49345
AKIP1	4.21957	4.19604	4.55788	5.10741	4.81608	4.69281	4.21553	4.75432
RPLP1	10.2256	10.1492	10.3413	10.707	10.3835	10.4174	10.1312	10.4117
SNORA50C	0.673452	0.413789	0.786115	1.51844	0.931564	0.957063	0.638093	1.05435
SNORD18C	0.282525	0.221679	0.568469	0.984789	0.488786	0.529061	0.354041	0.621419
TMEM186	3.3799	3.29319	3.5805	4.16375	3.61957	3.50524	3.37865	3.6665
ATP5MC3	7.6164	7.6858	7.93769	8.43108	7.93322	7.83939	7.66085	8.03327
MRPL52	4.54778	4.62941	5.08479	6.17091	5.15911	4.89428	4.68361	5.30448
SGK3	0.216909	0.528978	0.745133	1.28997	0.892923	0.735076	0.289844	1.05435
CSTB	6.52807	6.67999	6.86863	7.17303	6.90401	6.85122	6.54099	6.96098
DVL2	5.62333	5.82657	6.06962	6.32818	6.15825	6.02509	5.77294	6.15551
RPS11	8.97294	9.17823	9.49903	9.78788	9.54989	9.51938	9.18742	9.64424
ZNF593	5.04744	5.29281	5.45091	5.77732	5.53503	5.58033	5.31972	5.61513
C19orf53	6.08987	6.29681	6.47171	6.97287	6.61151	6.61493	6.35938	6.68924
ITM2C	6.93303	7.14083	7.24627	7.65473	7.49628	7.48135	7.08222	7.54794
PFN1	10.0199	10.1866	10.2901	10.5505	10.3935	10.3923	10.0711	10.4039
ATP5IF1	4.8122	5.03468	5.55388	6.70667	5.86077	5.77817	5.19382	5.78994
COX5B	5.8281	5.97871	6.25983	7.25061	6.60704	6.5215	6.07389	6.45499
NDUFB9	7.4784	7.70353	7.82176	8.43458	8.03599	7.98776	7.82238	7.98642
TPI1	9.61038	9.74488	9.79282	10.1665	9.97222	9.91869	9.75088	9.94488
MRPL41	6.05275	6.08842	6.27791	6.74605	6.41332	6.5241	6.14024	6.35243
HNRNPH3	6.12272	6.05036	6.28507	6.82411	6.4595	6.53276	6.09165	6.35588
PABPN1	3.00548	3.13853	4.11869	5.29726	4.25142	4.403	3.46112	4.01112
NDUFS6	4.98475	5.1494	5.72038	6.63336	5.88804	5.92214	5.40174	5.65211
MRPL22	5.00676	5.01999	5.34004	5.74257	5.42423	5.40477	5.14476	5.28107
RABEPK	5.57341	5.61634	5.86965	6.344	5.96223	5.93002	5.69917	5.81525
SNORD104	0.148167	0.352552	0.786115	2.02748	0.892923	1.1494	0.354041	0.710417
RPL12	9.77027	9.9019	9.97962	10.258	10.031	10.0217	9.81483	9.93553
MRPL27	5.83084	6.01991	6.17752	6.60945	6.30067	6.23586	5.91804	6.11329
PIN4	2.99573	3.31743	3.57467	4.62817	4.185	3.99055	3.34745	3.69404
MYL6	7.59073	7.80559	8.03627	9.00709	8.36792	8.31696	7.74181	8.09577
SNRPD2	7.41124	7.45628	7.54453	7.90674	7.7266	7.68218	7.4558	7.58445
GLIS2	2.61768	2.90256	3.63199	3.06454	2.96441	2.9655	2.63899	3.58646
ATP13A2	6.29258	6.36429	6.74612	6.57601	6.39874	6.37423	6.41781	6.77685
ANO8	4.32843	4.49418	5.04736	4.89553	4.56888	4.57709	4.59008	5.10144
ARMC5	3.80522	4.11998	4.61302	4.31671	4.12375	4.34128	4.09392	4.65972
FBXO31	5.93908	6.1255	6.37428	6.28743	6.15927	6.28381	6.21453	6.39584
RXRA	6.00495	6.13803	6.44796	6.39044	6.20435	6.22629	6.14479	6.44124
AGAP3	6.24708	6.46357	6.89111	6.81637	6.59957	6.70574	6.57843	6.97171
ARHGAP39	4.62253	4.70178	5.26411	5.1797	4.90129	5.01284	4.88715	5.29192
FAAH	3.17919	3.65836	4.20055	4.12187	3.47009	3.86459	3.80908	4.27457
NDUFV3	4.99946	5.31906	5.56127	5.63299	5.32431	5.43648	5.38456	5.67441
CRELD1	2.30681	2.93425	3.31246	3.37443	2.9737	2.83723	3.00162	3.42491
SARS2	4.82327	5.09902	5.52995	5.52174	5.21304	5.1564	5.20692	5.60356
SNORC	1.66139	1.91386	2.46981	2.19842	2.22644	1.91406	2.07942	2.42117
CCDC71L	4.5003	4.88864	5.34861	5.13447	5.06448	4.99542	4.99929	5.49502
SPSB3	4.0927	4.20905	4.61302	4.43958	4.37923	4.32941	4.32369	4.63436
CYB5A	3.93841	4.00031	4.41822	4.41772	4.21664	3.8369	4.00174	4.20736
PAPLN	2.02948	2.11163	2.77477	2.52488	2.38799	1.99646	1.96074	2.47296
TMEM38A	3.62724	3.61339	4.09034	3.99263	3.73876	3.61363	3.51125	3.81937
HOXD8	1.99074	2.38062	2.92911	2.79093	2.41551	2.34983	2.17137	2.39456
MMP17	3.27902	3.46938	3.98427	3.80808	3.48316	3.4911	3.33954	3.55075
CHPF2	5.2269	5.52736	6.03603	5.77732	5.45605	5.48901	5.30964	5.64507
BCAP31	7.43803	7.58249	7.79534	7.75497	7.56433	7.56684	7.46492	7.64885
OXCT2	0.673452	1.11279	1.73038	1.44623	1.23941	1.07552	1.15302	1.43992
DRG2	5.3333	5.47624	5.87203	5.70051	5.62619	5.5137	5.49545	5.64225
CHRD	2.88391	3.41051	4.02336	3.94539	3.67186	3.40322	3.26637	3.72106
FAM89B	5.47861	5.61959	6.05921	5.89728	5.79549	5.68031	5.52712	5.8597
BRD2	3.81079	4.04938	4.35834	4.34014	4.05103	4.13395	3.85971	4.37667
ABHD16B	1.66139	2.01613	2.7439	2.53652	2.13005	2.0553	1.73826	2.70724
COX4I1	8.29495	8.39495	8.64651	8.81482	8.39388	8.42504	8.29519	8.66243
GFOD1	2.19197	2.51245	2.97414	3.02377	2.55816	2.58102	2.27449	2.82153
TSR3	5.45923	5.58839	6.20611	6.3071	5.80593	5.88071	5.57336	6.11227
OGG1	3.87069	3.88611	4.30646	4.20809	3.91783	4.07355	3.92457	4.14087
FBXW5	6.5432	6.53852	7.70473	7.53509	6.80993	6.73978	6.68912	7.18762
SBF1	6.99367	7.06829	7.76523	7.57866	7.21621	7.1917	7.13113	7.43862
SERINC2	5.47861	5.63735	6.34715	6.24017	5.72162	5.75321	5.81632	6.05713
ITPR3	8.27468	8.34424	8.70094	8.62259	8.36836	8.36306	8.39774	8.48992
ERGIC1	6.79441	6.93364	7.09954	7.10431	6.90097	6.89886	6.95668	6.99736
LTBR	6.55321	6.69395	7.1573	7.11113	6.61151	6.63597	6.80489	6.95131
OGFOD3	4.65695	4.84206	5.80507	5.75508	5.09033	4.98284	4.99678	5.65492
MACROD1	3.9736	4.23897	4.73577	4.90902	4.34026	4.2768	4.29536	4.61719
PCYT2	5.95677	6.17055	6.57105	6.6774	6.17546	6.14056	6.17953	6.51258
SLC12A4	5.82121	5.78517	6.63062	6.64282	6.02835	5.93133	5.97273	6.27065
MYO1C	8.57414	8.64925	9.65849	9.70239	8.81405	8.825	8.8076	9.06348
BICDL2	0.813217	1.03696	1.73038	1.8708	1.26988	1.07552	1.22345	1.43992
GALNT18	4.06033	4.07804	4.88707	5.0354	4.24759	4.23499	4.41304	4.59983
CST6	4.57094	4.7968	6.75647	7.4622	5.37776	5.23698	5.68364	6.15749
EFHD2	6.06911	6.10127	6.95091	6.97501	6.32989	6.3519	6.37784	6.62631
SH2D5	3.2547	3.29319	4.37522	4.61451	3.61364	3.63308	3.68354	3.89726
ARTN	2.59203	2.51245	3.21077	3.49864	3.03709	3.21817	3.11712	3.69948
DEF6	5.17601	5.17615	5.56863	5.67835	5.50332	5.52415	5.52712	5.84626
EME2	1.88909	1.80379	2.68011	2.80062	2.54576	2.60748	2.33936	3.1585
DUS3L	5.18032	4.98762	5.68154	5.76129	5.54441	5.54825	5.4206	5.89097
ZNF282	5.56025	5.57001	5.81129	5.99648	5.74621	5.82543	5.64246	5.9697
ZNF428	3.90234	3.8807	4.44726	4.95311	4.38272	4.58043	4.00174	5.04909
LOC100130987	1.39089	1.21954	1.77178	2.13858	1.6167	1.75748	1.5037	2.01241
MFSD3	3.41689	3.15655	4.11869	4.28601	3.86391	3.81437	3.53913	4.25621
ATXN2-AS	0.0759849	0	0.614704	0.803989	0.436007	0.35261	0.222658	0.752938
YIPF4	4.93716	4.86142	5.09909	5.25913	5.14684	5.02271	4.97398	5.146
CLDN15	2.60491	2.70848	3.0005	3.23852	3.10628	2.85942	2.87607	3.2504
SRPK3	0.148167	0.0777398	0.367113	0.683528	0.436007	0.151531	0.354041	0.621419
IGFBP6	5.62965	5.79671	6.59935	7.19201	6.50104	6.41786	6.39701	7.00177
PSMB10	4.13328	4.19167	4.75138	5.32772	4.72552	4.65526	4.62627	5.03838
MVD	5.88333	6.06116	6.53619	6.89702	6.35143	6.46202	6.3127	6.79222
NOC2L	8.10852	8.25345	8.67253	8.89909	8.49167	8.56366	8.42368	8.77164
DBNL	5.90172	5.99633	6.35398	6.51038	6.2317	6.22949	6.13797	6.41003
CDK9	5.75918	5.91262	6.37176	6.57318	6.21613	6.22736	6.28518	6.46382
TUFM	8.30928	8.39043	8.82948	8.96652	8.73791	8.71999	8.7292	8.96264
RPL11	8.44331	8.66193	9.36682	9.8579	9.32731	9.25385	9.25885	9.58452
LGALS3	6.03143	6.10476	6.58636	6.79714	6.57765	6.4854	6.44846	6.68032
TSPO	6.11935	6.21853	6.73635	7.08907	6.7665	6.72021	6.59761	6.96889
COL9A2	1.88909	1.99625	2.45718	2.7415	2.38799	2.2526	2.32341	2.55935
TRMT1	6.08528	6.28969	6.69525	6.89984	6.61003	6.54479	6.49725	6.78391
SRMS	2.35335	2.4407	3.02638	3.32831	3.09781	2.8033	3.02153	3.41832
LINC01315	1.50525	1.73347	2.3923	2.9903	2.49506	2.21868	2.53205	2.83148
AAMDC	1.50525	1.41191	2.09898	2.57088	2.25719	1.91406	2.00139	2.29735
ECHDC2	2.79677	2.69621	3.19564	3.59084	3.2885	3.23524	3.21543	3.46383
GJD3	1.95094	1.87083	2.61336	2.97327	2.52063	2.44093	2.47545	2.84137
FIS1	4.56765	4.96479	5.56716	6.22676	5.42084	5.35098	5.0869	5.64084
RPL35	8.58779	8.8542	9.39379	9.79781	9.20461	9.20202	8.93554	9.34017
RPL36	7.54216	7.81804	8.6004	9.3445	8.53604	8.39593	7.89228	8.80518
RPL36AL	6.25834	6.49313	6.96268	7.34008	6.81316	6.71718	6.45396	6.94101
EMC6	0.623683	0.956932	1.70923	2.26989	1.59279	1.31909	1.04048	1.78543
RPL24	8.67131	8.77546	8.97407	9.34481	8.94775	8.908	8.83702	9.101
CAPG	4.89582	5.16061	5.46676	5.86302	5.38648	5.33326	5.23702	5.60646
VAMP8	4.4151	4.60991	4.97831	5.38679	4.88415	4.84232	4.72668	5.22364
RPS3	10.0666	10.2083	10.3852	10.6711	10.3639	10.3141	10.2445	10.5576
TMEM134	4.12883	4.30511	4.47885	4.87962	4.35455	4.46581	4.38259	4.75955
MIR616	0	0.151504	0.420148	0.724809	0.264995	0.472609	0.222658	0.574773
PI4KAP1	1.55919	1.75729	2.04934	2.29751	1.81574	1.82668	1.78559	2.06398
TRMT2A	4.78416	5.10135	5.5977	5.89502	5.24407	5.36074	5.13337	5.55031
KRI1	5.77209	5.9415	6.13849	6.34068	6.0328	6.06143	5.95473	6.15749
S100A2	1.42034	1.89251	2.77477	3.59641	2.40181	2.51267	2.13529	2.8993
WDR83OS	4.41144	4.64864	5.05576	5.45123	4.8135	4.9209	4.72971	5.06605
PANK2	5.28409	5.34483	5.54346	5.67704	5.45605	5.45663	5.38839	5.56828
RPS19BP1	5.75918	5.84614	6.44876	6.64618	6.17445	6.15184	5.96118	6.50171
AKR7A2	5.92759	6.08724	6.39926	6.48207	6.19147	6.24009	6.07389	6.43636
C11orf68	5.14106	5.31705	5.61486	5.79681	5.49366	5.48723	5.30356	5.7472
PKP3	4.98721	5.00514	5.88977	5.95588	5.38995	5.35879	5.37492	5.91223
AATK	1.73355	1.70925	2.53137	2.47736	2.09643	2.11184	2.0603	2.49818
BOP1	7.78507	7.89589	8.66774	8.78342	8.30285	8.29627	8.19743	8.65772
TRIM72	4.94731	5.24095	5.94623	6.02361	5.45771	5.48723	5.42808	5.94928
MPND	3.21324	3.32542	3.9441	4.13341	3.7442	3.57394	3.68977	4.19584
SLC35E4	4.34772	4.3528	4.63842	4.68157	4.50306	4.46581	4.46847	4.70915
RPL27	8.93072	8.978	9.21388	9.24504	9.07442	9.12771	9.07227	9.32274
FPGS	6.04331	6.10592	6.52488	6.62929	6.26234	6.3665	6.34859	6.61049
CRACR2B	1.7099	1.82648	2.6247	2.7415	2.1629	2.18394	2.25781	2.84137
ZBTB17	4.13328	4.4215	5.2143	5.23433	4.4739	4.65842	4.83468	4.98587
ADAM11	2.91528	3.11106	3.7864	4.01776	3.10628	3.35719	3.4971	3.74232
CHD5	4.11539	4.33708	5.05994	5.21454	4.56274	4.8451	4.73875	4.97244
MAP3K14	5.36204	5.46181	6.07686	6.04821	5.70638	5.83945	5.86532	5.97195
TUBGCP6	4.87204	5.11754	5.47618	5.65718	5.24982	5.38005	5.40932	5.56828
KLHDC4	4.8853	5.15389	5.75692	6.11475	5.44775	5.48009	5.5427	5.82649
ZC3H7B	6.95269	7.13231	7.46237	7.57585	7.27656	7.28737	7.27642	7.46204
WDR55	4.8932	4.94418	5.53897	5.65851	5.15911	5.29103	5.39604	5.52753
TRIM35	5.37337	5.41016	5.73616	5.79802	5.59042	5.582	5.6711	5.71261
ARHGAP4	4.53773	4.63906	5.96419	6.09816	5.36899	5.39341	5.63925	6.01517
ITPA	5.56025	5.57169	6.16301	6.37836	5.88804	5.8942	5.95731	6.24853
RNF123	5.31381	5.44541	5.91308	6.08137	5.61585	5.6231	5.77441	5.92508
MICAL1	4.33231	4.44736	5.00242	5.34272	4.75005	4.73542	4.97398	5.1658
B4GALT7	3.9736	4.41027	4.57844	4.6444	4.17296	4.31744	4.4243	4.54945
LYRM9	1.4492	1.95565	2.5904	2.80062	2.09643	1.93511	2.4315	2.33982
PSD4	2.44217	2.81447	3.3471	3.45023	2.84803	2.91344	3.258	3.29425
HPS1	5.18247	5.38744	5.73877	5.74006	5.46431	5.39911	5.65526	5.69908
RAB17	2.98592	3.51201	3.71392	3.92339	3.4369	3.47682	3.94555	4.12071
CES2	5.52679	5.68315	5.84076	6.05329	5.65967	5.75321	5.99429	6.04542
SH2D3A	4.86135	5.1381	5.70577	5.82437	5.31338	5.31531	5.52886	5.87181
SLC27A5	1.68585	1.95565	2.43158	2.71101	2.14657	2.21868	2.37073	2.86094
S100A6	7.70544	7.97801	8.49118	9.14961	8.41064	8.24427	8.60321	9.00806
KLC3	4.79263	5.07315	5.31049	5.7018	5.22281	5.15863	5.27483	5.51523
SCAMP1-AS1	0.94063	1.31893	1.50345	1.92494	1.56847	1.21969	1.4162	1.63441
CCDC78	1.55919	1.99625	2.28202	2.9903	2.38799	1.91406	2.1169	2.33982
RHOC	7.77904	8.03637	8.15469	8.35957	8.08609	8.00931	8.02883	8.21534
C22orf39	3.31866	3.82543	4.02764	4.22258	3.99284	3.81437	3.84861	3.9935
KYAT1	2.13982	2.60725	2.88263	3.09634	2.68797	2.4844	2.58651	2.7287
TNRC6C-AS1	2.06721	2.52638	2.73346	2.84809	2.57046	2.33408	2.4463	2.61804
HEMK1	2.96608	3.61339	3.97101	4.28256	3.68323	3.79147	3.82615	3.88297
FAM86B3P	1.26669	1.70925	2.08262	2.24172	1.87642	1.89271	2.07942	1.82583
SMIM4	1.39089	2.01613	2.46981	3.27372	2.40181	2.56761	2.72647	2.64086
COL27A1	2.41317	2.76832	3.32642	3.91003	3.25842	3.27704	3.41672	3.3368
GPATCH4	5.70935	5.87773	6.20988	6.72077	6.2471	6.2348	6.22422	6.35846
SRA1	5.64999	5.85721	6.25163	6.65888	6.27648	6.28689	6.16282	6.30588
ALKBH2	4.032	4.16075	4.4312	4.78032	4.25903	4.30537	4.42803	4.43333
CCNL2	5.91471	6.07308	6.42544	6.78926	6.28397	6.29301	6.35547	6.40086
ATF4	7.73321	7.86983	8.16298	8.38615	7.9881	7.9805	8.05713	8.09964
STX10	5.19318	5.32505	5.85888	6.23928	5.71055	5.57699	5.69453	5.65492
ARFIP2	6.33379	6.50461	6.79713	7.02596	6.66696	6.71642	6.68756	6.69607
LOC102724450	0.282525	0.472533	1.0102	1.28997	0.770373	0.735076	0.918411	0.873462
DMKN	6.14052	6.28969	6.77249	7.11599	6.58449	6.63516	6.72218	6.73305
ARHGAP27P2	0.0759849	0.0777398	0.786115	0.683528	0.539701	0.077754	0.289844	0.134732
IL11RA	2.02948	2.18373	3.00918	2.98181	2.71036	2.28575	2.13529	2.3537
VPREB3	0.768116	0.915187	1.52782	1.4707	1.29973	0.915315	1.00093	1.05435
KCNIP3	1.16598	1.18482	2.25308	2.32462	2.2419	1.4418	1.22345	1.6792
KCNAB3	0.518679	0.782177	1.32028	1.49477	1.23941	0.686264	0.78505	1.01994
HAR1B	0	0.0777398	0.471301	0.683528	0.488786	0.077754	0.0781002	0.197655
TCTA	3.74248	3.65836	4.53101	4.62272	4.25523	4.21362	4.16722	4.05001
UBE2G2	6.82225	6.81877	7.24535	7.31411	7.12121	7.10092	7.09577	6.9364
EIF2D	5.28808	5.09668	6.01032	5.87109	5.63354	5.60188	5.62306	5.56977
PERP	7.13582	6.95826	7.79377	7.70813	7.51826	7.43548	7.3889	7.3097
HSPD1	10.5693	10.4691	10.9971	10.971	10.7373	10.7865	10.8668	10.6837
IMMP2L	2.7855	2.56738	3.34024	3.31485	2.98293	3.0256	3.06053	2.84137
EXOC3-AS1	1.33013	0.997502	1.99794	2.22743	1.4133	1.65973	1.76212	1.43992
SLCO1B3	2.57903	2.30182	3.28413	3.48669	2.77554	2.79181	3.04116	2.82153
ETFA	6.95395	6.87224	7.22174	7.32674	7.05548	7.04938	7.12998	7.03122
MST1P2	1.86787	1.70925	2.69094	2.98181	2.14657	2.36542	2.22385	2.36745
LINC00659	1.23389	1.11279	2.33822	2.55952	1.4669	1.73366	1.78559	1.6792
PITHD1	5.57669	5.29281	6.27431	6.36128	5.85701	5.85195	5.69763	5.85483
COQ6	2.91528	2.56738	3.5805	3.68274	3.08929	3.35719	3.06053	3.16638
FDPS	5.79335	5.93629	6.36924	6.44318	6.01379	6.13603	6.02049	6.13154
HAUS4	4.26492	4.4583	4.81464	4.82134	4.46734	4.56026	4.42056	4.5035
C19orf25	4.84786	4.9851	5.68967	5.90178	5.23638	5.26218	5.02909	5.33804
B4GALT2	6.46145	6.57332	7.25359	7.23238	6.7685	6.78973	6.53754	6.90375
ARHGAP45	5.39579	5.57169	6.24888	6.31979	5.74214	5.73832	5.51664	5.85727
FAM129B	7.43352	7.51423	8.12978	8.14896	7.7314	7.70992	7.56875	7.88044
COMTD1	3.45296	3.44758	4.85613	4.91349	3.81824	3.94977	3.63914	4.22634
CCM2	4.75556	4.81677	5.80133	5.69143	5.15911	5.25801	5.00929	5.22175
PIEZO1	7.1849	7.26598	8.29551	8.28649	7.66272	7.76164	7.42578	7.72925
PRSS3	4.48296	4.56338	5.14511	5.20909	4.79003	4.71427	4.70838	4.75432
DDB2	5.89387	5.95573	6.71661	6.65955	6.20632	6.14734	6.13111	6.29153
HDAC3	6.13053	6.11517	6.62004	6.7163	6.3541	6.27971	6.18063	6.22134
CLDN6	0	0	0.568469	0.683528	0.203168	0.151531	0.0781002	0.134732
SLC29A2	4.49339	4.58017	4.94928	5.03129	4.70336	4.63289	4.53575	4.59691
CLN6	5.4539	5.59005	6.36924	6.63133	5.83297	5.82543	5.52538	5.61081
TONSL	6.01946	6.17719	6.80088	6.80619	6.35854	6.35386	6.21669	6.25963
PLA2G15	4.52423	4.59677	5.42682	5.36573	4.85931	4.7768	4.61321	4.61719
LOC389247	0.0759849	0	0.614704	0.505466	0.264995	0.288648	0.152189	0.197655
LOC100499489	0.345285	0.413789	1.04439	0.879049	0.636438	0.583388	0.531086	0.476698
SDC4	6.99245	6.96722	8.21877	8.43517	7.06039	7.04273	7.30461	7.17937
SQSTM1	9.31976	9.42964	10.3448	10.4132	9.38424	9.46661	9.49259	9.5824
DHRS2	4.70561	5.08261	6.63273	7.06013	5.02259	5.04466	5.17395	5.17561
LOC101059948	0.463165	0.472533	1.23405	1.17552	0.436007	0.735076	0.531086	0.621419
TINAGL1	4.94224	4.94936	6.04872	6.27098	4.95386	5.1155	4.96886	5.18728
RPL3L	0	0.221679	1.07778	1.14543	0.0709497	0.288648	0.0781002	0.257949
EVC	0	0	0.520703	0.302291	0.0709497	0.077754	0.152189	0.0689382
PCSK6	3.3799	3.34913	4.03616	3.93223	3.4369	3.63308	3.65833	3.59233
FAM83G	5.57832	5.6816	6.09532	6.03494	5.70777	5.82965	5.78318	5.73001
CYB5R1	4.45477	4.28066	4.64957	5.11713	4.51583	4.50151	4.56656	4.61431
GCSH	6.08643	5.92582	6.23692	6.58023	6.20927	6.19173	6.19275	6.23828
ODF3B	1.13078	0.472533	1.2921	1.71562	1.00587	1.11293	1.11648	1.24516
LINP1	0.72156	0.151504	0.939305	1.60942	0.727095	0.735076	0.415502	0.984689
SYCE1L	0.980718	0.352552	1.20412	2.13858	1.00587	1.1494	0.875313	1.27464
LEXM	0.216909	0	0.471301	0.724809	0.203168	0.151531	0.0781002	0.134732
GASAL1	2.88391	2.70848	3.21077	3.37443	2.9737	2.90279	2.87607	2.96408
SFT2D1	5.53017	5.264	5.59626	6.05329	5.67113	5.48009	5.49189	5.45694
HIKESHI	5.04744	4.86964	5.09094	5.47713	5.02928	4.98537	5.0018	5.0276
LIG1	6.23677	6.32996	6.62569	6.80258	6.31627	6.33221	6.28415	6.44934
PPP1CA	7.94907	8.00158	8.34927	8.48426	8.00575	8.06018	7.86638	8.188
LOC283335	0.899397	0.956932	1.45345	1.75601	0.931564	1.1494	0.830887	1.21506
LYSMD4	3.05326	3.13853	3.5805	3.71895	3.1723	3.27704	3.07011	3.1975
EBF4	2.10397	2.45534	3.38094	3.52225	2.57046	2.64628	2.0603	2.49818
PPAN	3.26285	3.26022	3.91206	4.06273	3.36813	3.62663	3.18045	3.46383
MRPL53	4.37805	4.41777	4.76425	4.96823	4.51583	4.61995	4.35148	4.59983
CPSF4	5.74906	5.86545	6.16883	6.4048	5.91962	6.04942	5.74029	6.01626
CYCS	8.14067	8.03577	8.56497	8.99935	8.41853	8.36039	8.29468	8.31227
USP36	6.67197	6.62603	6.83851	6.95672	6.75375	6.73153	6.72218	6.74429
CDK11A	4.33231	4.37221	4.68792	5.0064	4.57194	4.51904	4.50427	4.60564
CHCHD1	4.57094	4.53954	4.93113	5.20545	4.70615	4.66474	4.66475	4.79559
MPC1	3.75409	3.62638	4.00612	4.18609	3.91783	3.88095	3.76253	3.92076
STK16	4.42603	4.32915	4.96498	5.19447	4.57804	4.6489	4.4757	4.69559
TAP2	1.80227	1.68461	2.55527	2.91204	2.0445	2.2526	1.9189	2.08077
RRP8	3.90234	3.79698	4.27442	4.2791	4.09425	3.97031	3.8979	4.01985
TNFSF12	3.1176	2.955	3.6376	3.77407	3.32524	3.26878	2.8651	3.37814
CCDC85B	6.19478	6.22602	7.51093	7.56025	6.84956	6.86978	6.04014	6.90434
GALK1	5.1007	5.16061	5.90147	6.05632	5.51926	5.45845	4.98416	5.55483
ARL6IP4	5.45923	5.79671	6.44236	7.00098	6.18948	6.23586	5.98419	6.11125
CYTOR	4.11988	4.37606	4.89411	5.48767	4.66374	4.71122	4.51835	4.54038
MLX	6.17548	6.28457	6.46541	6.66021	6.39788	6.39905	6.30967	6.33329
TBC1D10C	0.0759849	0.352552	0.568469	0.879049	0.32428	0.472609	0.289844	0.425041
TRIM41	5.49946	5.74403	6.10952	6.68787	5.90513	5.97263	5.67424	5.94125
BANF1	7.25349	7.37585	7.49634	7.68119	7.44169	7.4488	7.38026	7.46324
RECQL5	4.42965	4.43264	4.80221	5.06383	4.63476	4.77389	4.63921	4.7751
LINC02595	0.345285	0.413789	0.786115	1.17552	0.682479	0.78229	0.585581	0.752938
MRPL54	4.24859	4.27654	4.80719	5.37387	4.68086	4.72639	4.59008	4.74118
DCST1-AS1	0.148167	0.0777398	0.745133	1.37021	0.381225	0.78229	0.415502	0.476698
TSTD1	4.26085	4.34102	4.68521	5.13638	4.57194	4.7651	4.40927	4.51281
NPEPL1	0.0759849	0.0777398	0.864742	1.23388	0.488786	0.915315	0.354041	0.574773
NAA10	5.47686	5.58174	6.34458	6.7341	6.06139	6.18516	5.91272	5.98873
GPR108	5.02365	5.01752	5.42682	5.70309	5.25363	5.36462	5.1265	5.27743
SDHAF1	3.23826	3.31743	3.69252	4.04654	3.63136	3.57394	3.37091	3.59233
COPS6	6.46411	6.516	6.87992	7.23774	6.85585	6.80624	6.6774	6.77685
CIRBP	7.1202	7.21097	7.96611	8.49977	7.80022	7.80658	7.45534	7.69422
COX6A1	7.19505	7.35307	7.74296	7.98846	7.65948	7.663	7.47533	7.57781
C19orf70	3.99822	4.39517	5.13919	5.65451	5.08391	4.99291	4.4757	4.96341
RRP1	5.89911	6.08136	6.52337	6.86334	6.43785	6.48807	6.16618	6.42078
RAB35	6.91116	7.00751	7.20766	7.44339	7.16646	7.23424	6.96184	7.17888
C19orf71	1.7099	2.13	2.805	3.49864	2.53325	2.69644	1.96074	2.46019
CD63	7.16927	7.31546	7.88119	8.2772	7.83057	7.82994	7.25871	7.68429
PSMC5	7.45057	7.53806	8.01164	8.30681	7.92127	7.93454	7.56197	7.84064
PARK7	7.47007	7.64288	8.0027	8.38977	7.97977	7.94366	7.58095	7.81954
SEM1	5.11653	5.25357	6.02858	6.61564	5.93515	5.77088	5.18282	5.65211
TSR2	4.83971	4.98762	5.49947	5.95263	5.43939	5.41042	4.91668	5.23306
NT5C	4.51061	4.69871	5.51174	6.1011	5.32612	5.32929	4.61649	5.01455
C1orf35	3.62091	3.99531	4.84405	5.35919	4.77417	4.78262	3.97136	4.46884
LOC728613	2.122	2.42592	2.89205	3.27372	2.8581	2.84837	2.33936	2.64086
SIGMAR1	6.81326	6.92709	7.3387	7.5574	7.18906	7.27968	6.93061	7.06378
NAT9	4.48645	4.67702	5.10518	5.35919	5.0091	5.04224	4.56994	4.85291
FSTL3	4.8747	5.13356	5.76719	6.13977	5.52084	5.64721	5.02663	5.37424
LOC148413	3.48118	3.35694	4.17763	4.57272	3.95582	3.85909	3.4971	4.20736
ARPC1B	7.94432	7.94825	8.48341	8.76297	8.26009	8.32346	7.97722	8.43466
PTPMT1	5.57832	5.60818	6.1375	6.34978	5.83552	5.85057	5.52014	5.95042
JUNB	6.52383	6.6924	7.59261	7.90422	7.06094	7.11425	6.62957	7.29674
EHBP1L1	5.99764	6.10708	7.20152	7.48941	6.72723	6.65194	6.23917	6.85273
IMP4	6.793	6.81238	7.27669	7.33676	7.07611	7.04637	6.79914	7.13785
ADCK5	2.96608	3.235	4.31699	4.64708	3.86391	3.75051	3.12634	4.03285
PUF60	3.03434	3.09245	3.93045	4.91795	3.74961	3.87006	2.96098	3.82436
FERMT3	0.899397	0.82789	1.40165	1.81455	1.20827	1.21969	0.875313	1.27464
ADPRHL2	4.70561	4.83648	5.3673	5.71595	5.23058	5.02762	4.82904	5.21226
POLR2J	4.6662	4.87237	5.39074	5.85142	5.29867	5.15863	4.81771	5.14998
MAGOH	4.38927	4.58017	5.39571	5.90628	5.14889	5.02025	4.5461	5.03408
MIEF2	3.78838	3.95468	4.33781	4.57555	4.19298	4.14754	3.88709	4.15679
HSBP1	7.75468	7.73161	7.88355	8.23697	7.76689	7.76348	7.57044	7.72157
PRR34-AS1	1.58543	1.3506	1.81202	3.05647	1.59279	1.41208	1.11648	1.30354
OVCA2	2.01024	2.01613	2.84434	3.5397	2.27232	2.18394	1.80868	2.0298
UBL4A	5.8472	5.84197	6.0748	6.27793	5.8545	5.87664	5.74179	5.84503
GHITM	8.34211	8.33462	8.50428	8.71608	8.33834	8.3386	8.2803	8.32796
MRPL14	5.77494	5.67692	6.03497	6.40955	5.84187	5.75173	5.62955	5.84503
MRPL18	6.58769	6.64929	6.81395	7.12662	6.68686	6.62629	6.55301	6.66857
PTMA	10.446	10.4396	10.8241	11.3573	10.5627	10.5618	10.5525	10.5202
ANAPC16	6.09445	6.05877	6.29575	6.57106	6.11903	6.12118	6.10686	6.04542
LOC100128494	0.282525	0.151504	0.471301	1.01838	0.264995	0.472609	0.354041	0.315823
PXDC1	3.33421	3.24346	3.7086	4.25464	3.35398	3.62015	3.27468	3.37133
RPL17	3.2547	3.19194	3.76606	4.65244	3.21209	3.53311	3.21543	3.26517
NDUFAF2	3.99333	4.00031	4.70938	5.44353	4.44414	4.20498	4.40549	4.25251
TSPAN15	3.56927	3.77964	4.01907	4.44268	3.88867	3.72052	3.85971	3.78904
WASHC3	2.55268	2.67135	2.91993	3.20973	2.75414	2.62053	2.79745	2.73932
LINC01835	2.29095	2.31793	3.09322	3.67223	2.91705	2.45556	2.48981	2.48563
UPF3A	4.68149	4.70791	5.03678	5.11907	4.89641	4.70204	4.79187	4.72258
ABCC6P1	0	0	0.312055	0.407452	0.138573	0	0.0781002	0.0689382
CFP	0.463165	0.413789	0.864742	1.17552	0.636438	0.413857	0.415502	0.710417
SNORD27	0.345285	0.288599	0.702954	1.17552	0.636438	0.35261	0.474451	0.710417
DBI	5.84313	6.22922	6.45115	7.06516	6.14701	5.94436	5.99177	6.29423
TBCA	6.88763	7.03457	7.21331	7.67791	7.16443	7.07686	7.0432	7.12981
SELENOW	5.86872	6.09311	6.28149	6.72777	6.17445	6.11774	6.14932	6.24853
CHST15	6.52807	6.47169	6.93277	6.80498	6.4702	6.55076	6.45213	6.23641
ZNF367	5.24141	5.24937	5.80133	5.72995	5.24407	5.15191	5.15831	5.04481
MCM3	8.24593	8.25998	8.52675	8.47408	8.28897	8.27915	8.27046	8.18631
NOLC1	8.8643	8.83649	9.55567	9.61743	8.95582	8.95351	8.8435	8.71597
AP3S1	8.21633	8.05602	8.47188	8.35711	8.12542	8.14757	8.19496	8.04079
P4HA3	0.85695	0.472533	1.81202	1.65284	0.931564	1.11293	0.68876	0.574773
ARRDC4	3.77134	3.67096	4.58136	4.28256	3.80269	3.9394	3.80908	3.63274
C3orf52	4.52084	4.31317	4.77702	4.94659	4.61413	4.43659	4.35932	4.28909
GFI1	2.92558	2.79158	3.60933	3.65097	3.2508	2.9655	2.61299	2.73932
DCST2	0.282525	0.151504	0.786115	0.915164	0.539701	0.35261	0.152189	0.134732
THY1	0.0759849	0.0777398	0.659504	0.879049	0	0.221718	0	0
ASB1	5.66545	5.72453	6.10851	6.26224	5.71194	5.71418	5.72216	5.65772
LUCAT1	0.623683	0.997502	1.98039	2.26989	0.770373	0.872322	0.875313	0.476698
MPP1	4.35536	4.32915	4.76169	4.71268	4.25523	4.38016	4.19815	4.16469
GAS6	6.08414	5.98124	7.44448	7.37535	5.98193	6.08162	5.45394	5.63232
IQGAP3	5.45923	5.59005	5.93943	6.06438	5.43267	5.42723	5.25605	5.18534
DLST	7.23496	7.32545	7.65444	7.7456	7.23323	7.28788	7.15835	7.14984
VSIG2	1.42034	1.03696	1.88929	2.12322	1.32897	1.49944	1.04048	0.752938
SKA2	6.91827	6.78729	7.17284	7.21075	6.90947	6.93587	6.79264	6.69198
DNAJC1	4.97486	4.9851	5.26773	5.42172	5.03816	5.08287	4.7537	4.54945
ARNTL2	5.14768	4.92853	5.46518	5.45277	4.96321	5.01779	4.7053	4.32476
GALNT14	3.42418	3.64565	3.98427	3.95842	3.56532	3.68369	3.30748	3.31568
FOSL1	7.37973	7.54235	7.98246	7.98448	7.4467	7.4978	7.10862	7.22208
UFSP2	4.4151	4.47635	4.89177	4.87505	4.40348	4.58377	4.27063	4.09202
EMC3-AS1	3.22997	3.46215	3.85542	3.97135	3.40979	3.51925	3.1446	2.88025
LOC152048	0.518679	0.782177	1.45345	1.31721	0.81239	0.828008	0.415502	0.134732
ARL14EPL	4.82877	4.56	5.55832	5.82793	4.6022	4.66474	3.63268	3.7157
SRXN1	7.845	7.86915	8.74642	8.79679	7.85841	7.9234	6.97721	7.10847
SNAP29	5.99764	6.03461	6.49738	6.55756	6.04497	5.96881	5.54957	5.64649
LIMK2	5.28808	5.25566	5.59338	5.71338	5.38822	5.29714	5.08926	5.08281
SH3RF2	4.46541	4.40274	5.55388	5.66118	4.52533	4.51904	3.95075	3.54472
CPA4	5.50118	5.4399	6.31426	6.5661	5.55063	5.7157	4.90601	4.81328
PTPN21	4.47246	4.55661	5.12128	4.95745	4.65222	4.69281	4.01172	3.89251
DALRD3	4.48992	4.50829	5.05785	4.99168	4.59319	4.72337	4.27063	4.30347
RFLNB	6.66122	6.57248	7.30428	7.12083	6.83499	6.92539	6.36621	6.35243
MAEA	7.42674	7.43336	7.70273	7.61925	7.46204	7.45245	7.24555	7.35181
LOC93622	4.55443	4.63585	5.35203	5.12679	4.75814	4.69589	4.19815	4.35613
NUP210	7.86789	7.86983	8.42176	8.28434	7.91012	7.882	7.6509	7.75203
KRT32	0.768116	0.635646	1.40165	1.20499	0.81239	0.78229	0.474451	0.574773
SIAH2	5.32164	5.11293	5.83467	5.54497	5.25934	5.36656	4.93516	4.99254
FAM173B	3.09037	2.92377	3.59787	3.45023	2.9921	3.0256	2.79745	2.7707
ANKRD13A	5.42514	5.32704	5.80507	5.76871	5.37601	5.39721	5.15831	5.10144
TMEM86B	2.77414	2.60725	3.19564	3.11974	2.67664	2.68406	2.30729	2.36745
TRIM16L	3.63982	3.58038	4.34125	4.24758	3.33248	3.2009	3.04116	3.22797
MFHAS1	5.64688	5.55989	6.05397	5.81245	5.43099	5.45116	5.101	5.22364
OSBPL10	4.57094	4.41027	4.91736	4.79493	4.35099	4.24766	3.80334	4.10848
SNAPIN	4.75267	4.67076	5.04314	5.22357	4.61709	4.64571	4.4612	4.56445
QSOX1	6.87239	6.92117	7.17621	7.26904	6.87209	6.81974	6.66005	6.79094
RIC8A	5.90693	5.9389	6.29487	6.53743	5.85072	5.84363	5.51839	5.77197
HCFC1R1	4.86135	5.20025	5.3469	5.81962	5.09459	4.85065	4.40549	4.83571
MRPS18A	5.76923	5.90064	6.00274	6.26399	5.80072	5.73683	5.55981	5.66609
GOLGA7B	1.73355	2.0551	2.35193	2.80062	1.89609	1.84903	1.5037	1.74387
VPS37C	5.00676	5.11754	5.33659	5.39959	5.05795	5.13609	4.80053	5.01018
PDRG1	5.2269	5.32704	5.5598	5.86648	5.24023	5.39341	4.96115	5.28288
C1orf216	5.29207	5.22395	5.61486	5.65451	5.31886	5.2808	4.98669	5.37934
P3H4	4.93716	5.0249	5.35544	5.49216	5.09246	4.95478	4.49363	5.10965
MRM3	5.63908	5.63735	6.03497	5.95588	5.81112	5.73233	5.44844	5.66191
CCDC97	5.60902	5.6549	5.99511	5.89049	5.75297	5.68808	5.51137	5.66191
N4BP3	4.39299	4.47994	5.0662	4.85427	4.49017	4.59703	4.20687	4.50038
TLNRD1	6.01825	6.10127	6.61933	6.45012	6.15213	6.1961	5.61816	6.13556
OTUD5	5.96054	5.96343	6.29309	6.2105	5.92561	5.88071	5.64086	5.93203
HNRNPF	8.64913	8.63285	8.93915	9.06311	8.68182	8.66515	8.42508	8.68474
OGDHL	4.36675	4.28066	4.6825	4.75813	4.3862	4.34914	4.03149	4.2963
P3H3	4.45833	4.47994	5.2143	5.35591	4.64643	4.5398	4.00674	4.4752
GS1-124K5.11	4.33231	4.2474	4.64122	4.60625	4.31125	4.34914	4.03639	4.2599
RFFL	2.65532	2.60725	3.06852	3.09634	2.55816	2.70871	2.37073	2.57128
CTSH	3.02478	3.33337	3.82132	3.6775	3.55298	3.2437	3.0985	2.98206
SMG5	7.07578	7.08662	7.50519	7.443	7.34077	7.24376	7.06554	7.05266
PHF19	6.06328	6.11055	6.67426	6.65955	6.46032	6.43735	6.0328	6.03792
SLC7A1	7.5988	7.50897	8.04024	7.90618	7.77952	7.75795	7.50744	7.54982
NT5M	1.55919	1.60807	2.79499	2.37735	2.21082	2.23574	1.73826	1.61149
TMEM18	4.7642	4.65182	5.13721	5.32437	4.88661	4.92616	4.4757	4.75171
ITGAE	4.10182	4.06855	4.53101	4.77296	4.26661	4.35305	3.68977	4.00673
AREG	3.56268	3.20066	4.78967	4.96177	4.00647	4.07355	2.78586	3.1975
TMEM200B	3.50886	3.32542	4.11869	4.5326	3.70012	3.8313	3.05087	3.1975
ST3GAL4	4.05095	3.84779	4.40841	4.5326	4.08998	4.23922	3.72053	3.81436
MRM2	5.59133	5.64695	5.90147	6.05227	5.75835	5.72025	5.52363	5.69227
LOC100996740	0.345285	0.528978	1.14233	1.37021	0.770373	0.529061	0.0781002	0.371465
SH3BP5	3.04383	3.04485	3.92129	4.26867	3.57755	3.34937	2.67713	2.99097
SLC39A13	4.32843	4.5292	5.13523	5.20363	4.83149	4.74736	3.8979	4.3177
DPP9	6.93495	6.9356	7.46789	7.51868	7.15935	7.19498	6.61655	6.90787
BRICD5	0.623683	0.872199	1.81202	1.95994	1.29973	1.28671	0.289844	0.710417
CARHSP1	5.36583	5.50291	5.91654	6.02568	5.67967	5.69888	5.1695	5.4424
ECE1	7.05187	7.07423	7.76491	7.77936	7.48292	7.40752	6.98357	7.20591
TYMS	6.60863	6.56491	7.31876	7.40104	6.89243	6.99343	6.44109	6.69198
TNFRSF12A	6.4588	6.62926	7.99262	8.5541	7.4333	7.44697	6.34168	6.68238
UCK1	4.51061	4.59015	5.14116	5.18526	4.83659	4.87536	4.36322	4.52513
NCAPH2	6.25323	6.3778	7.17429	7.32296	6.76383	6.86568	6.19494	6.29153
FJX1	4.01279	4.02014	5.00024	4.93783	4.22444	4.33733	3.90862	4.24508
OSGIN1	4.52084	4.70485	6.83668	6.88797	5.16722	5.3877	4.43547	4.82578
CERS2	7.87688	7.93623	8.2183	8.1631	8.0097	8.02871	7.90271	7.97748
GPC1	7.99291	8.1076	9.23184	9.14546	8.53231	8.58504	7.90137	8.33563
FUCA2	6.21278	6.22495	6.6015	6.64752	6.29605	6.37711	6.08811	6.27886
POLD2	7.33258	7.45537	7.93086	7.95903	7.49305	7.55244	7.1812	7.41399
KIFC3	5.46454	5.58507	6.29042	6.36863	5.67683	5.7157	5.25184	5.57866
C19orf47	4.89057	5.0249	5.27134	5.35263	5.03373	5.14966	4.86529	4.97693
PEA15	6.43284	6.58418	6.97048	7.01664	6.70161	6.76423	6.3932	6.53026
MCM5	7.98061	8.12602	8.66997	8.70097	8.20668	8.30565	7.89262	8.04881
PHF2	5.46631	5.56665	5.88977	5.85839	5.53189	5.66622	5.50785	5.49658
PAAF1	4.12436	4.22622	4.62437	4.68941	4.19695	4.51904	4.04127	4.08787
SRR	2.91528	3.00561	3.42052	3.52809	3.13139	3.27704	2.88696	2.78101
CLCF1	2.53932	2.6203	3.75062	4.05465	3.27354	3.34151	2.62605	2.28292
PSMC3IP	3.02478	3.235	4.09442	4.17868	3.62548	3.70223	3.07964	2.955
CDKN2C	4.05565	4.23897	4.88471	5.16291	4.31856	4.47661	3.81479	3.85884
MFGE8	5.88069	6.06713	6.66399	6.8318	6.16941	6.27868	5.71148	5.79504
DCTD	6.26342	6.25873	6.73111	6.76535	6.40647	6.44928	6.20586	6.12042
UROS	5.77209	5.77645	6.45433	6.54032	6.01829	5.99284	5.50431	5.53364
PNPLA4	4.00309	4.05899	4.24164	4.58679	4.10274	4.23499	3.95075	3.96213
COPRS	5.29008	5.28053	5.43651	5.90403	5.32975	5.48545	5.10334	5.1658
HMGCL	4.7352	4.89671	5.11325	5.54209	5.04919	5.03006	4.36712	4.57338
PFDN2	5.64844	5.89394	6.08304	6.84239	6.31078	6.27352	5.39413	5.47769
COX17	4.67539	4.58683	5.28213	5.86071	5.23638	5.01284	4.38259	4.4366
GGCT	5.57669	5.61797	6.10851	6.29944	5.90148	5.85195	5.53406	5.47293
RBFA	4.8122	4.95709	5.75692	6.04618	5.59494	5.44567	4.812	4.80066
PPIH	5.67769	5.72604	5.95748	6.26836	5.97616	6.02141	5.58845	5.6868
CDK4	7.19771	7.23715	7.62544	7.98846	7.57085	7.6689	7.12769	7.21307
LINC00467	3.3496	3.49086	3.81639	3.99263	3.77108	3.77406	3.37091	3.28703
PDGFRL	2.94598	3.17436	3.36073	3.58525	3.29593	3.33361	3.02153	2.99097
ALG14	3.21324	3.42545	3.6817	3.89654	3.50894	3.5262	3.38634	3.21282
ARRDC3-AS1	0.282525	0.583298	0.975189	1.34396	0.81239	0.735076	0.474451	0.476698
CIB1	5.51489	5.74403	5.9451	6.31979	5.80202	5.81553	5.57167	5.53669
ARPC5L	6.27657	6.28149	6.45592	6.76782	6.45619	6.35873	6.24765	6.22795
C6orf203	2.94598	3.04485	3.29836	3.59084	3.2277	3.08329	2.96098	3.01738
THOC6	4.74396	4.82807	5.07449	5.26263	5.03151	4.85618	4.73875	4.73589
F3	3.5157	3.31743	3.90742	3.86458	3.60171	3.78569	3.394	3.24296
OXSM	4.34388	4.12457	4.63562	4.60348	4.48693	4.55347	4.14924	4.08787
EREG	6.04568	5.78951	6.74482	6.61838	6.44621	6.45202	5.78172	5.49502
TXLNA	6.43013	6.29884	6.77821	6.89702	6.67338	6.72399	6.10103	6.06031
ORC6	5.34294	5.35267	5.85888	5.99858	5.76906	5.87391	4.99426	4.79813
SCMH1	4.24448	4.3528	4.85372	4.82846	4.5962	4.61995	4.12184	4.06274
FAM86C2P	3.53602	3.5466	4.02764	3.94101	3.83363	3.79147	3.46839	3.29425
PCLAF	6.22221	6.19583	6.57398	6.76596	6.55926	6.37903	6.03892	6.0293
METTL23	5.01643	5.02735	5.3673	5.50702	5.3725	5.18523	4.73574	4.76215
CENPW	4.48645	4.31317	4.89411	5.05374	4.72001	4.48734	3.83743	4.09202
GJB2	3.49509	3.20066	4.03191	4.00525	3.61364	3.45513	2.89777	2.93667
MGAT4B	6.80979	6.82159	7.96695	7.63761	7.1476	7.26053	5.94954	6.35243
H2AFX	8.12342	8.15237	8.78847	8.61524	8.46269	8.40821	7.5241	7.96284
MIF4GD	4.28906	4.2474	4.80221	4.76803	4.49985	4.60033	4.01172	4.13686
NSD2	7.60001	7.62195	8.26389	8.15109	8.01646	8.0412	7.32177	7.36729
COLGALT1	7.68132	7.60523	8.47502	8.32161	8.12932	8.27064	7.24607	7.42554
ZFAND2B	3.99822	4.20039	4.47885	4.54418	4.25523	4.39922	3.84861	3.89251
LOC90246	1.0577	1.21954	1.83173	1.73596	1.35763	1.55487	0.875313	1.05435
GINS2	6.00252	5.9428	6.46067	6.64685	6.20139	6.27868	5.39031	5.50594
CTSB	8.0476	8.1076	8.47364	8.60006	8.23037	8.27812	7.6537	7.81107
PISD	5.56684	5.58007	6.19379	6.27446	5.79941	5.93656	5.11033	5.20653
TK1	8.7355	8.83106	9.23658	9.37125	8.93384	8.95882	8.28339	8.59901
CARD10	5.39579	5.45455	6.0114	6.22316	5.79418	5.79554	4.64564	5.03838
ATOX1	4.40408	4.68946	4.71204	5.17226	4.48368	4.48734	4.64243	4.75694
MTLN	2.92558	3.21793	3.23317	3.90555	3.00121	2.88127	3.06053	3.21282
MRPS28	5.27404	5.44724	5.51326	5.94719	5.22281	5.20269	5.37685	5.46336
RPS14	8.93535	9.16799	9.23785	9.5636	9.08195	9.10002	9.20166	9.34071
RPL22	7.94242	8.07332	8.22786	8.74694	8.02234	7.98901	8.09607	8.33563
PSME2	6.43555	6.51949	6.66536	7.07567	6.54454	6.50576	6.63846	6.7587
TOMM6	6.89355	6.97359	7.08473	7.44918	6.99633	6.91351	7.12769	7.12273
TTC4	0	0.221679	0.312055	1.17552	0.138573	0.221718	0.474451	0.425041
CHMP2A	5.92759	6.03095	6.13354	6.54825	5.94817	6.05544	6.2015	6.25224
EDEM2	0.216909	0.221679	0	1.81455	0.203168	0.077754	0.289844	0.476698
C11orf98	0.72156	0.82789	0.568469	2.24172	0.682479	0.686264	0.68876	0.666604
SNHG22	0.0759849	0.0777398	0	1.14543	0.0709497	0.077754	0.152189	0.134732
MIR4442	0.345285	0.221679	0.614704	2.04389	0.203168	0.635743	0	0.621419
TIMM17B	2.69201	2.80307	2.9563	3.5397	2.55816	2.74491	2.73854	2.88981
DPY19L2P2	0	0	0.195202	0.597242	0	0	0	0.0689382
SNRPB	8.52923	8.54148	8.6773	9.14677	8.46269	8.43246	8.39417	8.64437
BOLA3	4.61936	4.51179	4.79971	5.465	4.79789	4.65842	4.74475	4.59399
PPIB	6.52891	6.37972	6.82444	7.52599	6.8286	6.77303	6.75598	6.57464
TSKS	0.0759849	0.0777398	0.254811	0.915164	0.203168	0.288648	0.152189	0.257949
RN7SL3	0.216909	0.686162	0.939305	5.06584	1.17645	1.25359	1.35477	0.984689
UQCR11	6.22951	6.23877	6.4311	7.51721	6.50425	6.40848	6.4928	6.38151
SNHG6	5.90433	6.00133	5.96531	6.63945	6.02277	5.93133	5.90604	5.96179
NDUFB3	4.72048	4.75007	4.98051	5.67966	4.97944	4.8028	4.77144	4.90804
LINC00537	0.463165	0.583298	0.745133	1.54173	0.853218	0.529061	0.638093	0.526569
RPL38	7.54383	7.85231	7.75946	9.02862	7.92815	7.64794	8.1715	8.05944
ATP5ME	4.7642	5.08732	4.99806	6.53598	5.21304	4.83114	5.26442	4.95888
COX7A2	6.63556	6.729	6.7073	7.39026	6.72311	6.62468	6.79553	6.74033
PDCD5	5.87671	5.80101	6.11757	6.85523	6.09689	5.81695	6.14024	5.98984
UQCRB	7.10554	7.13516	7.25268	7.76459	7.32951	7.17189	7.29391	7.35008
NDUFAF8	5.49081	5.61959	5.91308	7.13334	5.80332	5.66779	5.93256	5.91692
GNPTG	3.82737	4.02995	4.55196	4.76309	4.08142	3.97539	4.24969	4.37667
ASCC2	5.80456	5.96087	6.58418	6.72395	6.06574	6.02754	6.32276	6.43309
2021-09-08	5.88069	5.85721	6.41731	6.52433	5.95052	5.86023	6.17731	6.30231
RETSAT	6.19052	6.23241	6.59863	6.68199	6.24423	6.27868	6.47125	6.5605
APEH	7.01615	7.09774	7.98988	8.03536	7.20295	7.20367	7.56409	7.79336
PRPF40B	2.69201	2.48418	3.11751	3.30127	2.64211	2.59431	2.8651	3.01738
EIF2B2	5.47686	5.41391	5.89563	6.18392	5.48069	5.53108	5.87766	5.81274
VAMP5	0.148167	0.151504	0.902505	1.20499	0.32428	0.221718	0.737708	0.621419
ATG16L2	1.68585	1.5547	2.6247	3.00713	1.81574	1.82668	2.25781	2.23872
CRYL1	3.53602	3.40298	4.39191	4.3632	3.56532	3.53311	4.27063	4.07954
SLC25A20	4.23623	4.27654	5.14707	5.19814	4.30022	4.20064	4.89796	4.64568
POP1	6.78877	6.77276	7.33179	7.37129	6.76784	6.74574	7.19002	7.06167
MAPKAPK3	6.6166	6.62845	7.53329	7.6802	6.51064	6.50136	7.17455	7.13885
SFXN3	5.64376	5.65013	6.2202	6.23035	5.60244	5.6068	5.90738	5.98316
PTPRF	8.76	8.8182	9.46226	9.41988	8.66651	8.65983	9.22237	9.37706
NFKB2	7.18705	7.37393	7.95183	8.14801	7.08685	7.091	7.6778	7.88373
VPS16	4.84515	4.89938	5.43167	5.56358	4.65799	4.58709	5.20909	5.35884
MCPH1-AS1	0.405428	0.352552	1.52782	1.99411	0.264995	0.583388	1.11648	0.794241
RGS20	1.82447	1.84883	2.64712	2.69032	1.64022	2.03595	2.29098	2.1619
HIST1H2BC	1.58543	1.21954	2.11515	2.31113	1.29973	1.49944	1.9189	1.6792
WWP2	6.12047	6.05877	6.39347	6.36863	6.07008	6.08162	6.23172	6.13857
AIMP2	5.15864	5.05164	5.53597	5.44353	5.00231	5.19398	5.27067	5.25911
DHX38	6.67274	6.62603	6.96547	7.11356	6.57384	6.73153	6.7832	6.89072
GDF11	3.58235	3.60685	4.42148	4.41457	3.60171	3.82003	3.8925	4.08371
AACS	4.54444	4.56675	5.02613	5.05577	4.56274	4.77096	4.7626	4.86265
CHMP6	4.62569	4.87509	5.03466	5.21091	4.78212	4.64571	4.93516	5.02326
GCDH	3.82187	4.0053	4.28875	4.73305	3.81308	3.89713	4.11259	4.48785
FES	2.57903	2.93425	3.5805	4.07475	2.8379	2.8033	3.07011	3.56276
RNF167	6.05039	6.25768	6.57471	6.70086	6.11379	6.12691	6.35154	6.53026
NPM3	6.1216	6.17719	6.6763	7.35207	6.02946	6.02509	6.58513	6.68719
DHRS7	5.1007	5.07315	5.43651	5.67704	5.04479	5.06628	5.30964	5.35194
ALS2CL	2.72778	2.87015	3.49657	3.95409	2.76488	3.0256	3.35531	3.60399
NPM2	2.1748	2.14813	2.54337	2.8574	1.9722	2.20141	2.58651	2.61804
BLVRA	4.90887	5.12214	5.21805	5.51881	4.9302	5.13154	5.26651	5.248
CATSPER1	1.0947	1.52725	2.01528	2.50132	1.17645	1.38175	2.32341	2.2536
WDR61	5.62965	5.77207	5.92689	6.06137	5.70498	5.75617	5.9365	5.92042
TCEAL4	4.06033	4.10614	4.36849	5.0395	4.28538	4.27267	4.24122	4.62007
PACSIN3	4.94478	4.98005	5.41707	6.00697	5.26313	5.17199	5.13109	5.71261
INKA1	1.16598	1.14926	1.55179	2.39024	1.56847	1.55487	1.53173	1.95892
HNRNPDL	7.60121	7.5316	7.70874	7.93175	7.70759	7.66929	7.72219	7.79176
BTNL9	2.35335	2.0551	2.71236	2.9903	2.45583	2.30204	2.50403	2.8115
TMEM184A	4.0743	3.86981	4.63282	4.90454	4.30022	4.21362	4.4757	4.81328
DENND1C	2.48461	2.39588	3.18801	3.46249	2.73242	2.68406	2.76239	3.22797
EMD	5.858	5.94928	6.61578	6.80137	6.14906	6.15857	6.26653	6.62344
ARFRP1	4.29305	4.33312	5.35884	5.61663	4.64643	4.50503	4.80341	5.22553
CHCHD6	3.99333	3.99531	4.57844	4.94222	4.185	4.21362	4.40549	4.8032
LSS	3.45296	3.57369	4.22684	4.56989	3.7333	3.74456	3.97647	4.5035
SFN	7.31652	7.5037	8.24404	8.58105	7.80511	7.70954	8.0899	8.53535
ASL	4.98721	5.01752	5.78246	6.0714	5.42592	5.30525	5.59178	5.99539
LINC02298	1.0577	0.82789	1.81202	2.46523	1.6167	1.21969	1.66423	1.6792
PAQR6	1.16598	0.956932	1.79204	2.44066	1.73065	1.52742	1.96074	1.90338
ABCD4	3.84919	3.73234	4.1227	4.47328	4.02892	3.85909	4.21553	4.20353
ORMDL2	3.65847	3.56021	4.30998	4.58398	3.94169	3.98552	3.95075	4.12881
POLG	6.00859	5.96471	6.57544	6.80679	6.31991	6.29097	6.28209	6.48525
GPAT2	4.52762	4.5361	5.203	5.39	4.76885	4.82551	4.90601	5.10144
REXO4	5.14327	5.08732	5.88388	6.23392	5.40891	5.37813	5.49189	5.80391
HAX1	5.86203	5.90197	6.17944	6.30455	5.97616	5.94954	6.00683	6.04435
CINP	5.04034	5.13583	5.42033	5.60563	5.24023	5.18742	5.25395	5.25541
MECR	4.57422	4.68014	5.0304	5.40595	4.85681	4.72639	4.82904	5.04909
ADIRF	4.97486	5.32903	6.309	7.30095	5.51926	5.45299	5.97273	6.33241
NOP14-AS1	3.9736	4.10614	4.48819	4.6336	3.79223	3.70223	4.2581	4.14486
BRD9	5.98784	5.95701	6.31513	6.40082	5.88189	5.8212	6.11035	6.00751
JCAD	5.087	5.08732	5.67474	5.75881	4.96088	4.90765	5.35349	5.28469
TMBIM1	6.81673	6.90327	7.14505	7.17768	6.75712	6.7635	6.9528	6.97002
SCFD2	4.0415	4.12914	4.55788	4.63089	3.96516	3.98046	4.30351	4.31415
ARHGEF37	2.70403	2.837	3.35393	3.46249	2.57046	2.44093	2.87607	2.955
VTI1B	5.09843	5.20891	5.67883	5.97204	5.01361	4.95992	5.25184	5.40122
MT1E	8.26051	8.38781	9.1907	9.45835	8.29593	8.12343	8.76155	8.31472
MANBAL	5.28008	5.28258	5.51783	5.6262	5.27069	5.2601	5.4206	5.324
PRPF6	7.29929	7.42129	7.56602	7.72603	7.29936	7.29654	7.50479	7.46164
SYT12	1.4492	1.52725	2.20855	2.79093	1.44035	1.4418	1.89752	1.7648
PA2G4	9.01532	9.06826	9.19831	9.39582	8.97719	9.00542	9.10718	9.08041
GALE	6.26849	6.35944	6.71329	7.0342	6.28956	6.29301	6.28929	6.31212
SELENOK	4.84243	4.83927	5.15492	5.55072	4.71725	4.7651	4.71756	4.85291
NDUFAF3	6.00252	6.13576	6.49043	6.65421	5.99909	6.02877	6.07627	6.20899
SPRYD7	5.45034	5.44907	5.6761	5.79318	5.40376	5.38388	5.40743	5.49971
DDX39A	7.24631	7.30185	7.58646	7.77415	7.19751	7.20746	7.22959	7.36429
FBXO6	4.032	3.93393	4.2816	4.53551	3.63722	3.96008	4.00674	4.10439
RAB3IL1	3.95359	4.09215	4.54003	4.53551	3.75501	4.08301	4.07499	4.16862
PTPRU	5.8499	5.91659	6.49892	6.34483	5.61585	5.68031	6.05952	6.29962
ITGA3	7.34511	7.54876	8.24977	8.18546	7.18407	7.19006	7.81705	8.04775
SDF4	7.24888	7.36038	7.8328	7.78577	7.05548	6.92539	7.29442	7.68017
CPNE1	7.0723	7.09658	7.45087	7.41096	6.93762	6.97259	7.1317	7.27365
OSBP2	5.15646	5.06363	5.4902	5.43267	4.94208	5.09928	5.15381	5.3962
RAB11FIP5	5.71233	5.59502	6.09939	6.13308	5.64375	5.60516	5.78609	6.01189
RELB	4.74978	4.81961	5.99402	5.93734	4.57194	4.58709	5.14703	5.73134
CRELD2	4.83151	4.82243	5.7913	5.83384	4.76618	4.85065	5.07267	5.44565
NOC4L	5.70487	5.57337	5.98194	5.9859	5.65246	5.63441	5.63764	5.89573
RHOD	4.94984	4.82525	5.95074	6.02051	4.99776	5.02025	4.88172	5.46656
C20orf144	0.148167	0.0777398	0.568469	0.552083	0.203168	0.151531	0.152189	0.425041
EPHB2	4.12883	4.17408	5.1782	5.06785	4.08998	3.84804	4.24546	4.54644
FLJ23867	3.95359	3.7081	4.9081	4.83319	3.79223	3.4911	3.96109	4.16469
SNORD167	0	0	0.614704	0.597242	0.203168	0	0.152189	0.315823
SLC37A4	5.30397	5.29484	5.62478	5.72105	5.34593	5.27048	5.40364	5.47928
HS6ST1	6.08298	6.13689	6.52185	6.40003	6.01492	6.08398	5.94954	6.26515
FLNC	7.80823	7.9162	8.39054	8.21564	7.84961	7.90618	7.75933	8.08359
INPP1	4.24036	4.62618	5.04736	5.07585	4.185	4.18316	4.3979	4.69286
ST6GALNAC4	5.07084	5.32704	5.66653	5.61663	5.09884	5.00789	5.09866	5.34847
BMP1	5.22273	5.41765	5.70577	5.83148	5.22281	5.24754	5.20692	5.61369
SERPINH1	7.28535	7.37681	7.78653	7.9154	7.26289	7.33812	7.26811	7.60382
STMN3	7.76333	7.96369	8.32514	8.4213	7.84044	7.90685	7.82486	8.10964
SLC23A3	0.85695	1.07537	1.62138	1.67408	1.07654	0.78229	1.00093	1.3869
ITPRIPL2	6.0098	6.13803	6.6681	6.69892	6.12217	6.06023	6.09869	6.30945
MRC2	5.68226	5.78662	6.2922	6.43232	5.84187	5.63922	5.61653	5.98873
ST6GALNAC2	2.80796	2.45534	3.34024	3.30127	2.55816	2.74491	2.65181	2.74985
MMP20	1.0947	0.82789	1.68776	1.56464	0.436007	0.872322	0.78505	1.01994
CHPT1	3.2465	2.87015	3.90277	3.77898	2.73242	2.97569	3.07964	3.34378
SMPD1	4.25269	4.05419	4.83431	4.76556	3.80269	4.17434	3.68977	4.12071
NEMP2	3.06263	2.87015	3.80147	3.59641	2.79663	2.95524	2.88696	3.03471
MAP2K3	7.76548	7.80023	8.38951	8.26741	7.74502	7.79511	7.70074	7.88313
TECPR2	4.74978	4.83368	5.31575	5.121	4.46734	4.42919	4.73273	4.81076
MT2A	9.83381	9.92352	10.6823	10.5083	9.36143	9.26011	9.93431	9.72314
TTC13	3.72489	3.74431	4.27081	4.12957	3.54677	3.68369	3.7918	3.73173
SSH1	7.32968	7.35209	7.79157	7.61205	7.21963	7.18897	7.45717	7.30077
PRKAB2	4.98475	4.88864	5.28749	5.16103	4.97482	4.91826	5.04619	4.9881
EPCAM	6.05039	5.86819	6.30371	6.22136	5.98767	5.96369	6.06552	6.06348
COBL	4.77564	4.75007	5.29992	5.02924	4.69215	4.7414	4.91135	4.91039
PAQR5	5.0545	4.80825	5.44293	5.19264	4.81866	4.7768	5.09866	5.10144
CHCHD3	6.60622	6.70547	6.81889	7.05811	6.58676	6.59606	6.60587	6.47179
ZCRB1	5.8143	5.84475	5.9731	6.47604	5.82786	5.82824	5.84173	5.5488
SNRPE	6.33669	6.34576	6.45671	6.97019	6.20829	6.16192	6.14479	6.18395
MRPL33	4.57094	4.62294	4.79971	5.76995	4.45081	4.26438	4.60334	4.45603
SNRPG	5.84177	5.9415	5.97863	6.95672	5.66684	5.44017	5.84173	5.71396
ANAPC15	2.73951	2.97546	3.30543	3.90555	2.9921	2.76855	3.22405	2.92742
C1orf123	4.28906	4.32118	4.60159	5.09368	4.3581	4.28911	4.5834	4.17645
SUCLG1	6.1216	6.17055	6.36755	6.59004	6.23267	6.12118	6.30358	6.08964
NFKBIZ	2.83007	2.87015	3.12552	3.49864	2.84803	2.49861	2.91915	2.66333
OSTC	6.61102	6.49047	6.74026	6.91608	6.62484	6.45293	6.63281	6.40753
AKR1B10	1.23389	1.63404	1.92642	2.40301	1.04164	1.49944	1.55922	0.873462
TEX14	2.0857	2.63324	2.805	2.97327	2.11334	2.31815	2.27449	1.94065
C6orf52	1.01972	1.31893	1.75123	1.88907	1.23941	1.35076	1.32304	0.984689
CCDC84	4.25678	4.38756	4.73053	4.8379	4.14446	4.44027	4.33168	4.20353
COA5	3.07194	3.5466	3.58631	3.93663	3.45691	3.2437	3.1446	3.22797
MIR4292	0.518679	1.07537	1.11042	1.75601	0.81239	0.915315	0.875313	0.948558
MRPL20	6.25425	6.43892	6.65295	7.08858	6.35321	6.4355	6.30865	6.34202
PTRH2	5.38275	5.54799	5.63743	5.86994	5.41744	5.51719	5.46488	5.43752
ID2-AS1	1.13078	1.49927	2.26763	2.02748	1.23941	1.07552	1.35477	0.984689
SCRN3	3.05326	3.06408	3.6979	3.41283	3.12307	2.9655	3.07011	2.87063
SLC16A9	4.01762	4.08746	4.59006	4.47025	4.08571	4.2768	4.32769	3.93468
LINC-PINT	2.99573	3.17436	3.72976	3.84599	3.33248	3.18342	3.56648	3.06877
DIO3OS	0	0.151504	0.825964	0.879049	0.381225	0.288648	0.474451	0
FLJ37453	0.673452	1.14926	1.57536	1.60942	1.07654	0.583388	1.32304	0.984689
SVIL	3.81079	4.04455	4.26357	4.24048	3.90333	3.88095	3.87072	3.90671
RAD9A	3.66464	3.81978	4.09034	4.25464	3.79747	3.65227	3.65196	3.77364
IL4R	4.77279	4.918	5.07449	5.16103	4.84673	4.77096	4.7626	4.86992
BACE1	4.09727	4.15179	4.43764	4.47025	4.14446	3.99055	4.08449	4.07954
TEF	4.73227	4.756	5.13919	5.17413	4.8135	4.65526	4.7053	4.72258
LINC02482	1.63651	1.75729	2.89205	2.9386	1.73065	1.41208	1.4162	1.6792
PRSS12	3.61456	3.58038	4.26357	4.17124	3.68888	3.41075	3.46112	3.55677
FOXD2-AS1	2.29095	2.38062	2.94729	2.7415	2.44252	2.09324	2.37073	2.39456
DGAT2	2.36854	2.48418	2.93823	2.9903	2.4821	2.18394	2.46095	2.52296
SPRR2D	0.0759849	0.151504	0.133024	0.0657379	0.682479	0.151531	0.474451	0.752938
PHLDB1	5.44855	5.60654	5.63603	5.70953	5.97616	5.79554	6.06312	6.18395
TNXB	0.0759849	0.221679	0.133024	0.188857	0.636438	0.35261	0.531086	0.666604
SPOCK2	1.0577	1.41191	1.11042	1.31721	2.0088	1.47091	2.22385	2.13
TBC1D17	4.68149	4.66762	4.62154	4.53551	5.12825	4.89965	5.108	5.56381
NCKAP5L	4.44047	4.56338	4.44406	4.48534	5.01811	4.8835	5.05829	5.50283
ZNF385A	5.32359	5.56833	5.29105	5.26088	5.95522	5.85333	6.09047	6.54848
TRIM46	1.50525	1.21954	1.2921	1.0833	1.73065	2.03595	1.89752	2.33982
PDGFA	4.43327	4.43633	4.39853	4.31333	4.65222	4.64571	4.74175	4.95205
JUP	7.74417	7.77748	7.65789	7.41727	8.03432	7.97638	8.24396	8.6364
SLC2A1	8.56737	8.66547	8.46401	8.24409	9.00605	9.0313	9.15103	9.36211
NOTCH3	5.91083	5.96599	5.70711	5.33274	6.35942	6.28586	6.36913	6.74823
HOXC9	3.22997	3.44025	3.31945	3.29443	3.93695	3.76233	3.68354	3.90199
SBK1	4.54444	4.62941	4.61302	4.46417	5.56453	5.51195	5.21126	5.66887
ZNF425	1.82447	2.11163	1.85117	1.71562	2.35993	2.4112	2.38616	2.66333
COL1A1	3.77134	4.03483	3.99742	3.88293	4.52533	4.49089	4.49006	4.87714
GRIN2C	1.99074	2.34962	2.14696	2.13858	3.00121	2.95524	2.99157	3.26517
LHX5	2.122	2.23553	2.11515	2.04389	2.66522	2.83723	2.41655	3.0938
EPHB4	6.71568	6.72599	6.66467	6.39444	7.10756	7.03056	6.80776	7.26633
PNPLA2	7.03352	7.21043	7.01102	6.66088	7.57543	7.59521	7.415	7.78442
ZNF516	4.07892	4.23473	4.0985	4.03837	4.68934	4.56701	4.39026	4.79559
CDK5	4.53773	4.65816	4.48197	4.46721	4.96088	4.8451	4.78606	5.00579
TBXA2R	3.40957	3.58038	3.38761	3.24563	3.92742	3.82568	3.72661	4.06696
CORO1A	2.94598	2.97546	2.8248	2.81024	3.38215	3.31767	3.15365	3.60399
RNF187	7.09417	7.16552	7.08576	6.94038	7.4396	7.47148	7.29391	7.59727
IQSEC2	4.83151	4.85315	4.79971	4.69461	5.17328	5.17421	5.07267	5.29012
CTSD	7.49277	7.51379	7.47104	7.36396	7.86467	7.86188	7.72066	8.02786
DUSP9	4.56106	4.52226	4.31699	4.56989	4.67233	4.91562	4.80628	5.33279
CHAC1	2.77414	2.93425	2.40552	2.75152	3.0282	3.2437	3.64556	4.20736
DLG4	3.42418	3.70198	3.02638	3.3614	3.81308	3.76821	4.14016	4.59691
HTR1B	1.91	2.25239	1.70923	1.67408	2.93618	2.84837	3.07964	3.22797
ETV4	6.41375	6.40822	6.18232	6.23928	6.78903	6.81265	6.86809	6.96889
MEX3A	3.19631	3.235	3.03491	3.14277	3.60769	3.67746	3.57324	3.77879
KMT2D	7.42674	7.53462	7.30649	7.33217	7.91133	7.95239	7.82309	7.91156
NHSL1	2.9049	2.837	2.6247	2.79093	3.21209	3.58729	3.44647	3.57466
ALDH2	4.94984	5.02735	4.95827	5.03335	5.18333	5.30322	5.26024	5.35021
ATXN7L2	3.04383	3.20932	3.08504	3.18035	3.40293	3.44049	3.4971	3.67205
TM7SF2	4.18567	4.34888	4.21187	4.39232	4.77417	4.85065	4.77731	5.27925
PLIN3	8.64582	8.71877	8.62302	8.7239	8.91543	8.93991	8.95475	9.20432
G6PC3	5.58971	5.5834	5.60488	5.69403	6.1684	6.11659	6.16282	6.44692
ZNF561-AS1	1.33013	1.38158	1.37503	1.63129	1.99062	2.16625	2.13529	2.49818
MHENCR	1.0947	1.47073	1.11042	1.54173	1.89609	1.87103	2.00139	2.1776
SDC1	5.72271	5.77791	5.58178	5.87453	6.07116	6.14056	6.01802	6.1917
ILF3-DT	3.18778	3.30132	3.10946	3.34826	3.60171	3.63308	3.50419	3.79414
SYNGAP1	0.463165	0.686162	0.825964	0.764943	1.17645	1.52742	1.04048	1.08795
ERI3	5.87139	5.85858	5.95187	5.94609	6.16638	6.29607	6.02419	6.09482
INPP5E	4.90887	4.98762	4.96944	5.00221	5.383	5.6068	5.15831	5.31161
METTL27	2.122	2.01613	2.22355	2.07615	2.68797	3.0256	2.46095	2.93667
NELFA	5.77494	5.85169	5.95972	5.86071	6.10219	6.27456	6.01181	6.2204
IMPDH1	7.16057	7.20557	7.31088	7.276	7.49184	7.61164	7.35793	7.58739
NCDN	6.15483	6.17498	6.43352	6.47906	6.77449	6.87524	6.61163	6.88475
CDC42EP1	6.97457	7.11051	7.23429	7.22431	7.64284	7.68102	7.38219	7.70813
WIPI2	6.43194	6.4949	6.65986	6.56752	6.92691	7.01335	6.80346	6.98849
VPS26B	5.61699	5.7215	5.82855	5.77732	6.10325	6.1085	5.99806	6.16931
SLC8B1	4.94224	4.89671	5.12927	5.08578	5.20123	5.32132	5.14929	5.23118
PTCH2	0.572136	0.528978	0.902505	0.764943	1.07654	1.35076	1.00093	1.21506
SNHG17	4.0743	4.08276	4.29231	4.29289	4.45744	4.65842	4.43918	4.54945
ZNF628	3.3799	3.53287	4.0985	3.74426	4.0985	4.32543	3.8979	4.21878
MSI1	4.79544	4.75304	5.11527	4.87734	5.1652	5.29917	5.01427	5.18534
PACS2	5.33716	5.34287	5.71243	5.44661	5.8482	5.89152	5.67895	5.80265
INPPL1	6.12942	6.26705	6.41731	6.28139	6.54142	6.5465	6.47577	6.62273
EEF1A2	9.08364	9.1089	9.74669	9.3582	9.90045	9.97946	9.81768	10.2563
ATP13A1	6.18517	6.22282	6.51425	6.34234	6.6475	6.64477	6.60587	6.79858
KREMEN2	4.11539	4.22195	4.78967	4.52093	5.16722	5.16977	4.77731	5.40955
UBE2O	7.04243	7.0473	7.27399	7.14479	7.3919	7.40422	7.29186	7.44269
PLBD2	5.77209	5.88044	6.19664	6.15778	6.39874	6.52323	6.29951	6.44854
R3HDM4	6.04568	6.21101	6.48032	6.44472	6.81704	6.83312	6.54616	6.80048
SIN3B	5.64688	5.76181	6.0943	6.03083	6.36561	6.36747	6.14592	6.26882
HDLBP	9.45041	9.51388	9.65736	9.55128	9.76518	9.77271	9.74238	9.73404
CHD3	5.81845	5.96599	6.17076	6.13786	6.62041	6.56686	6.48923	6.59085
NAPA	6.28759	6.35261	6.45433	6.43232	6.59054	6.61981	6.56408	6.6141
KDM6B	4.7642	4.7471	5.36561	5.15726	5.98652	5.82684	5.71454	5.84871
GNAI2	8.24413	8.27733	8.45391	8.38474	8.66382	8.58753	8.5841	8.6744
RPS26	8.27368	8.22303	8.61647	8.45313	8.96386	8.8641	8.58012	8.80896
MSL1	5.98907	5.95186	6.27341	6.0734	6.55308	6.50488	6.34859	6.47418
GPN2	4.7642	4.7471	4.91966	4.81658	5.16925	5.14515	4.98669	5.16187
BICRA	3.60176	3.61339	4.15043	3.80808	4.72277	4.61344	4.21985	4.83571
GLI4	3.8866	3.80843	4.20811	4.05465	4.57194	4.48019	4.11259	4.54341
CILP2	4.52762	4.43264	4.77702	4.61999	5.05138	5.06389	4.74475	5.13197
SEZ6L2	4.99946	5.13356	5.40397	5.42329	6.00928	6.03974	5.68052	5.8597
CABIN1	6.28859	6.31599	6.44556	6.49853	6.75443	6.83452	6.57759	6.7103
CARMIL2	3.82187	3.91816	4.45363	4.43025	5.23058	5.24964	4.56656	5.00138
POLR3H	5.93781	5.97363	6.22766	6.21413	6.64895	6.75317	6.31774	6.46781
CAD	7.32628	7.32495	7.58755	7.45187	7.83057	7.83099	7.60753	7.72791
LETM1	7.31505	7.38065	7.60089	7.49352	7.85591	7.91548	7.66679	7.77058
POLR2D	5.97549	5.89662	6.14047	6.04618	6.53594	6.53362	6.32876	6.35588
HERC2	7.0448	7.08309	7.25131	7.17629	7.52893	7.61246	7.41782	7.47956
HHIPL2	0	0	0.133024	0.128611	0.264995	0.221718	0.222658	0.197655
COL4A6	0.623683	0.413789	0.902505	0.915164	1.38574	1.18498	1.2906	1.24516
COL5A2	1.42034	1.44162	1.81202	1.8708	2.44252	2.14834	2.07942	2.26833
ROBO3	2.94598	2.955	3.34024	3.45637	4.06413	3.91842	3.87072	4.10848
PABPC1L	3.38737	3.41051	3.6376	3.76914	4.33307	4.20931	4.22415	4.19199
MYPOP	3.22163	2.90256	3.66532	3.49268	4.2891	4.35696	3.95075	4.56147
PPM1M	3.12656	2.89184	3.38761	3.37443	3.84379	3.67746	3.63268	3.90671
PHOSPHO2	0.623683	0.288599	0.745133	0.842007	1.23941	1.18498	1.04048	1.12079
MTURN	3.53602	3.40298	3.6543	3.74426	3.94169	3.9394	3.73266	3.88775
HAS2	0.85695	0.413789	0.471301	0.879049	1.14391	1.65973	1.55922	1.54044
SPATA6L	0.623683	0.151504	0.471301	0.552083	0.682479	1.07552	1.04048	0.948558
CAMK1	4.63514	4.51179	4.58717	4.85194	5.03373	5.04466	5.0068	5.07026
TRIML2	2.7855	2.72065	2.84434	3.01547	3.58968	3.91842	3.53913	3.60399
AARS	7.61402	7.65562	7.68252	7.72508	8.03682	8.07685	7.95701	8.02678
BSDC1	5.45212	5.47444	5.4187	5.59592	5.89905	5.95342	5.80775	5.77712
ZNF160	3.96363	3.79122	3.82132	3.98415	4.3222	4.37247	4.21985	4.19584
MAP4K4	7.59598	7.52944	7.75301	7.58778	7.965	7.95658	8.08784	7.95546
DCAF6	6.18624	6.10708	6.40009	6.18392	6.70161	6.78177	6.75227	6.64618
CABCOCO1	0.216909	0.151504	0.420148	0.246689	0.636438	0.686264	0.68876	0.574773
IRS1	7.15948	7.07363	7.27084	7.19936	7.64175	7.59933	7.61533	7.75268
KDM2A	6.66968	6.65405	6.7252	6.7284	7.05548	7.01088	6.9861	7.04893
RARG	5.88993	5.84336	5.94396	5.98059	6.67765	6.60511	6.62389	6.75282
GYS1	6.1372	6.23665	6.42868	6.19773	6.92451	6.85191	6.85636	7.0133
TMEM94	5.40133	5.49584	5.57157	5.55788	5.9399	5.94177	5.89529	5.95498
ESYT1	7.26976	7.32844	7.45087	7.40343	7.68762	7.66457	7.68951	7.74019
VAT1	7.77691	7.85231	7.99781	7.95172	8.26506	8.26285	8.23307	8.35085
LINC00173	1.6112	1.41191	1.40165	1.88907	2.22644	2.30204	2.47545	2.40792
PCCA	3.70707	3.72027	3.71392	3.83189	4.02446	4.00555	4.15375	4.07536
TMEM177	4.7352	4.70178	4.83187	4.96608	5.10519	5.18083	5.16503	5.20462
DNHD1	3.68904	3.73234	3.89811	3.96705	4.15266	4.17875	4.23697	4.24508
WNT16	7.36371	7.16663	7.48666	7.59302	7.82801	7.74832	7.94794	7.82515
ZNF18	2.69201	2.60725	2.94729	3.08845	3.20422	3.29343	3.42421	3.31568
IFI35	3.73664	3.42545	3.50886	3.63482	4.10274	3.97031	3.79758	3.98013
FRAT2	1.97098	1.93491	1.75123	2.04389	2.86809	2.4112	2.4315	3.02607
GRB7	3.32645	3.17436	3.08504	3.33499	3.90818	3.82568	3.86523	4.01985
TSNARE1	3.31081	3.16548	3.17264	3.10418	3.72233	3.63308	3.60657	3.76327
LINC01410	1.01972	0.782177	0.902505	0.803989	1.59279	1.49944	1.5037	1.74387
LOC284454	1.75683	1.49927	1.94463	1.77579	2.02676	2.13021	1.98121	2.2536
ZNF599	0.405428	0.151504	0.659504	0.457291	0.727095	0.686264	0.68876	0.984689
RAPGEFL1	2.88391	2.49838	2.84434	2.7007	3.0547	3.15679	3.05087	3.24296
ATP9B	3.87069	3.65836	3.88873	3.76914	4.02892	4.13395	4.05582	4.19199
PRICKLE3	4.81498	4.68014	4.87049	4.68418	5.08605	5.04466	5.0068	5.1834
GNG7	3.99822	3.77964	4.02336	3.68797	4.41034	4.35696	4.371	4.74908
CNIH3	2.01024	2.03575	2.64712	1.01838	2.82769	2.87039	2.40143	2.87063
TGFB1	6.81049	6.80025	7.14652	6.597	7.06529	7.14449	7.06194	7.28682
CAMTA2	5.23728	5.36047	5.41707	5.22716	5.70219	5.77672	5.71759	5.61801
ANKS1A	5.48907	5.60654	5.6761	5.53485	5.79156	5.87935	5.7788	5.85483
SPATC1	0.148167	0.352552	0.520703	0.188857	0.770373	0.78229	0.638093	0.710417
TLN1	8.66113	8.67703	8.76063	8.61369	8.85467	8.88825	8.97276	8.98162
ULK1	4.49685	4.59015	4.67434	4.35007	5.20123	5.18961	5.28103	5.55633
RTL8A	5.27605	5.33893	5.47304	5.31088	5.59192	5.52589	5.58344	5.64084
ATXN2L	7.72106	7.74172	7.89296	7.71167	8.03682	7.9824	7.94143	8.0257
C2orf70	1.88909	2.09303	2.3923	1.75601	2.41551	2.4844	2.53205	2.55935
BMS1P20	4.61936	4.61969	4.77192	4.51212	4.90129	4.87808	4.96886	4.90804
WDR59	5.46983	5.3817	5.4902	5.38357	5.8482	5.82543	6.15721	5.90754
SMARCC1	8.38499	8.29397	8.41729	8.25095	8.64414	8.6681	8.76654	8.66278
DIAPH1	8.42231	8.3361	8.40315	8.29273	8.56762	8.57502	8.67192	8.61495
PARD6G	5.15646	4.89133	5.02613	4.93564	5.38995	5.24543	5.43922	5.44888
MAP2K5	3.36483	3.33337	3.38761	3.32159	3.72233	3.62663	3.76843	3.78393
HOXB6	3.19631	3.00561	3.1414	3.07255	3.72782	3.60052	3.73868	3.81937
PPP3CA	6.17116	6.08018	6.09736	5.7956	6.45121	6.32625	6.47577	6.43717
TSC22D1	6.12495	6.16054	6.19284	6.09619	6.61523	6.5362	6.59844	6.54848
SNPH	4.32454	4.26828	4.30294	4.2008	4.95151	4.94962	4.91402	4.94748
GLTP	5.89256	5.90197	5.84925	5.69921	6.21124	6.19719	6.28929	6.21945
MBTPS1	7.53376	7.5316	7.5025	7.40739	7.77886	7.79259	7.82061	7.71856
SPATA6	2.64289	2.92377	2.8346	2.53652	3.27354	3.14781	3.42421	2.99097
SLC7A11	4.94731	5.01011	4.96498	4.67894	5.42253	5.31932	5.56829	5.20653
EIF4G3	6.03857	5.99383	6.01032	5.79681	6.39615	6.30721	6.36134	6.14357
CFAP206	0.405428	0.352552	0.471301	0.128611	1.23941	1.0371	1.00093	0.526569
LINC01234	4.52423	4.46555	4.38859	4.42086	4.93258	4.74736	5.04376	4.73324
OR51B5	5.61062	5.45637	5.00892	5.20363	6.069	6.05063	6.22315	5.83764
RPUSD4	5.55693	5.50114	5.28392	5.3394	5.83552	5.85057	5.94434	5.83146
CC2D2A	4.30099	4.26828	4.27442	4.23691	4.58715	4.68972	4.63921	4.47838
SPRY4-IT1	2.0857	1.97609	1.64385	1.77579	2.53325	2.68406	2.54586	2.23872
SPAG4	1.55919	1.38158	1.20412	1.34396	1.95354	2.03595	1.96074	1.80577
HTT	6.1744	6.30189	6.19854	6.13116	6.49782	6.60839	6.65129	6.48919
THOC5	6.53818	6.58085	6.46146	6.39684	6.72517	6.83801	6.90405	6.77942
HOXC6	2.59203	2.81447	2.26763	2.29751	3.20422	3.43311	3.27468	2.94587
ATF7	4.68755	4.81394	4.54003	4.62272	5.08819	5.1201	5.23489	5.04053
FAM227A	1.4492	1.75729	1.42778	1.42133	2.22644	2.20141	2.29098	1.9948
EHMT1	5.95174	5.93499	6.08098	5.94172	6.31991	6.42438	6.16506	6.21565
UNC5CL	0.980718	0.997502	1.37503	0.950396	1.87642	1.87103	1.5037	1.63441
CFAP157	2.24231	2.11163	2.44444	2.16881	2.9737	2.95524	2.65181	2.86094
CBFA2T3	4.02243	3.91287	4.21187	3.89202	4.58412	4.55347	4.29944	4.43006
TMEFF1	0.623683	0.151504	0.825964	0.355829	1.35763	1.38175	0.96026	0.911499
ZNF468	4.5905	4.36448	4.6187	4.46417	5.06882	5.1224	4.83749	4.80825
COX15	6.97271	6.87224	7.06769	6.90659	7.19602	7.17134	7.12078	7.12476
MAP1LC3B2	0.768116	0.635646	0.939305	0.64103	1.32897	1.38175	1.18867	1.1529
SIRT5	3.52928	3.36472	3.5921	3.46858	4.36518	4.46942	3.87072	4.03285
GLIPR1L1	0.673452	0.352552	0.614704	0.457291	1.20827	1.38175	0.78505	0.948558
NR4A2	4.06966	3.77964	3.88402	3.77898	4.61413	4.64252	4.39408	4.35958
NR6A1	3.95359	3.87526	3.90742	3.82241	4.41716	4.34128	4.14924	4.10848
VPS39	5.86337	5.82938	5.87203	5.74257	6.21516	6.23692	6.06432	5.97869
BRD3	5.61858	5.5514	5.58904	5.50109	6.14084	6.22629	5.88175	5.82897
FOSB	2.63034	2.34962	2.71236	2.31113	3.83872	3.98046	3.30748	3.17423
TMBIM4	3.47418	3.31743	3.50273	3.36793	4.25142	3.98046	3.70215	3.67757
NSMAF	5.72566	5.58507	5.67746	5.62074	6.05921	6.09805	5.90336	5.72601
TMEM231	3.33421	3.02536	3.22574	3.06454	3.7333	3.80868	3.46112	3.34378
UBN1	6.47643	6.43154	6.47484	6.32147	6.88445	6.90887	6.66322	6.86611
KDM4B	5.93015	5.90464	5.97973	5.86648	6.3996	6.35483	6.06672	6.31389
CRLF1	5.03559	5.13356	5.20866	4.94222	5.53189	5.48009	5.22205	5.59043
PRR12	5.56849	5.69399	5.62478	5.35919	6.2132	6.26731	5.77588	6.27613
HOXA3	3.34193	3.64565	3.32642	3.04021	4.0985	4.161	3.50419	3.91609
EXTL3	6.08873	6.1482	6.03709	5.81485	6.45536	6.37423	6.29236	6.36619
NR2F1	7.37597	7.32893	7.36472	7.10235	7.86934	7.75684	7.54488	7.74908
GRIN2D	5.63123	5.68781	5.66516	5.17599	6.34965	6.27559	5.81061	6.19845
TET3	5.2269	5.26607	5.13324	4.90229	5.77439	5.82543	5.65207	5.64366
PHF12	5.43959	5.52909	5.43006	5.30408	5.84441	5.91289	5.78172	5.8165
FGF19	3.52928	3.63926	3.53914	3.38091	4.26283	4.21792	3.92984	4.05851
PPP2R5D	6.80352	6.81664	6.77567	6.76225	7.21181	7.25164	7.04137	7.08994
ADM	4.75556	4.69871	4.69331	4.63089	6.02612	6.0922	5.66794	5.80518
IQCG	2.98592	3.21793	3.00918	3.00713	3.63136	3.84804	3.43167	3.59233
EOMES	2.75115	2.75655	2.63595	2.72125	3.27354	3.35719	3.02153	3.35071
MPP2	5.06852	5.25775	4.87525	5.04765	5.72024	5.70042	5.30153	5.70315
SPATA33	3.50886	3.77381	3.63199	3.74426	4.39659	4.28911	3.83743	3.9935
SRSF4	6.25732	6.18599	6.19379	6.21685	6.70858	6.72248	6.36134	6.4884
SOX4	4.85866	4.94936	4.80719	4.6631	5.76906	5.73832	5.04376	5.40955
THRA	4.68452	4.75007	4.70405	4.66575	5.16114	5.16755	4.82904	4.98141
RNF43	5.54862	5.57169	5.44613	5.44198	6.00022	5.97517	5.78464	5.66191
SERPINE1	6.83461	7.00066	7.04202	6.96858	7.90042	8.03177	7.47262	7.38387
TRAF3IP1	4.46187	4.53265	4.64679	4.45193	5.27257	5.15191	4.90601	4.85535
LINC01278	2.38357	2.42592	2.56708	2.53652	3.2885	3.19219	2.92972	2.83148
TMEM165	5.5166	5.67223	5.82978	5.55216	6.02835	6.17414	5.79045	5.97645
NPRL3	4.84515	4.86964	5.03466	4.58398	5.53973	5.61335	5.12879	5.17951
OTX1	3.43143	3.63926	3.79144	3.35485	4.2891	4.38399	3.69597	3.93006
CENPV	5.37713	5.36436	5.58033	5.27658	5.79549	5.90224	5.45394	5.62375
NKX2-8	2.1748	2.49838	2.49475	2.46523	3.0547	2.91344	2.58651	2.96408
GRID2IP	1.50525	1.75729	1.87035	1.75601	2.46903	2.28575	1.98121	2.11377
GLIDR	0.405428	0.635646	0.786115	0.552083	1.29973	1.1494	0.830887	1.01994
PPFIA4	2.13982	2.51245	2.46981	2.29751	2.89767	2.98581	2.68962	2.7287
ZNF618	4.76133	5.04923	4.94476	4.77787	5.63354	5.51545	5.26024	5.22175
FHOD1	5.7635	5.97236	5.82241	5.79802	6.31627	6.24957	6.01181	6.09585
UBE2Z	7.91456	8.00064	7.93057	7.91985	8.25747	8.27425	8.08044	8.1537
CNPY4	1.36083	1.07537	0.975189	1.77579	1.81574	1.95585	1.68934	1.6792
GABPB1-AS1	2.8733	2.65876	2.22355	2.92095	3.2508	3.30964	3.37865	3.17423
ZC3HAV1L	3.62091	3.38014	3.50886	3.72405	4.20091	4.15204	3.99169	3.62131
LOC285847	0.345285	0.221679	0.254811	0.505466	0.931564	0.997638	0.68876	0.526569
IFT81	3.37238	3.26854	3.40087	3.60749	4.19298	4.28502	3.91927	3.55677
LINC01184	4.22792	4.1337	4.40183	4.57555	5.10941	5.08993	4.57332	4.4202
NDEL1	5.46631	5.48518	5.6679	5.71722	5.93753	5.93395	5.77294	5.63516
CDPF1	3.26285	3.17436	3.44632	3.55123	3.7764	3.78569	3.53913	3.4117
CUTALP	2.67988	2.51245	2.72295	3.08053	3.43017	3.34151	3.15365	3.1184
METTL3	4.61936	4.54639	4.62437	4.94877	5.26313	5.06866	4.95081	4.76994
CDC26	3.43143	3.52595	3.42701	4.10633	4.181	4.26438	3.94033	3.65533
GP1BA	1.68585	2.09303	1.87035	2.42822	2.44252	2.90279	2.37073	2.13
RBM6	5.89387	5.9825	6.00056	6.18299	6.2471	6.19719	6.27899	6.13857
SGK494	1.86787	2.26905	1.96262	2.26989	2.80705	2.68406	2.70201	2.23872
LINC00621	0	0	0.254811	0.246689	0.0709497	0.413857	0.222658	0.134732
TMCC1-AS1	0.899397	1.18482	1.47867	1.396	1.29973	1.89271	1.5862	1.58819
LOC102723566	0.572136	0.528978	1.0102	0.915164	0.81239	1.21969	1.04048	1.01994
NMT1	7.47621	7.51204	7.68082	7.70136	7.78448	7.86839	7.77297	7.74019
CAPN12	0.518679	0.635646	0.939305	0.984789	1.29973	1.28671	1.18867	1.01994
ZNF589	2.69201	3.0736	3.27696	3.32831	3.7057	3.70835	3.51827	3.52031
TRAPPC1	6.2001	6.35066	6.42301	6.55255	6.7162	6.81478	6.72825	6.64406
TAGLN	1.63651	1.99625	2.11515	1.97712	2.38799	2.31815	2.35513	2.23872
TNFRSF25	1.93062	2.4407	2.57879	2.48939	2.74332	2.74491	2.75052	2.59485
GSDMB	2.19197	2.64605	2.77477	2.72125	2.94565	3.04509	2.8429	2.88025
GUSBP11	2.52584	3.16548	3.10137	3.31485	3.32524	3.54	3.24959	3.2578
MICA	5.66237	5.88855	5.87441	5.97846	6.0603	6.09571	5.98672	6.05076
ACSF2	3.22163	3.5466	3.64875	3.76914	3.90818	4.03509	3.74468	3.87337
FBXL19-AS1	1.42034	1.95565	2.14696	2.22743	2.46903	2.85942	2.41655	2.08077
WDR27	2.81906	3.03514	3.01781	3.33499	3.46351	3.68369	3.55969	3.13457
GOLGA8B	3.13546	3.29319	3.3471	3.60749	3.64305	3.77989	3.70215	3.48921
LOC101930010	0.282525	0.413789	0.133024	0.64103	0.636438	0.635743	1.11648	1.05435
C1RL-AS1	1.91	2.11163	2.03241	2.19842	2.25719	2.42614	2.80895	2.71801
DCAF8	6.16899	6.22815	6.28953	6.31219	6.32989	6.42903	6.70382	6.63201
HOXC10	1.29876	1.47073	1.59855	1.7953	1.68614	1.97629	2.47545	2.28292
SECTM1	4.25678	4.25996	3.98867	4.21173	4.83149	4.78552	5.12879	5.46016
C20orf96	3.70109	3.76208	3.54513	3.71895	4.07711	4.01546	4.42803	4.30704
BTG2	5.46983	5.41765	5.3673	5.3916	5.90877	5.86297	6.17842	6.13556
ANKRD52	6.71791	6.71539	6.57981	6.67147	7.4467	7.42156	7.75413	7.75006
TSC22D3	2.55268	2.96527	2.56708	2.67986	3.09781	3.2437	3.55287	3.2504
FER1L4	1.50525	1.97609	1.66597	1.8708	2.42908	2.63346	2.67713	2.58312
GRIN2B	0.0759849	0.288599	0.367113	0.246689	0.636438	0.151531	1.00093	1.08795
MLXIPL	3.89186	4.06855	4.16215	4.11412	4.22054	4.1294	4.5834	4.57338
SGSM1	2.59203	2.75655	2.86361	2.95604	2.9737	2.74491	3.29117	3.4445
C1QTNF6	2.19197	2.45534	2.64712	2.65871	2.68797	2.4112	3.26637	3.30858
LINC01405	0.216909	0.221679	0	0.355829	0.381225	0.151531	1.2906	1.7648
PPL	4.98721	5.04197	4.93113	4.98107	5.12408	5.13836	5.74628	6.11635
LIPE-AS1	0.518679	0.221679	0.367113	0.597242	0.770373	0.583388	1.2906	1.27464
LINC00326	1.50525	1.63404	1.52782	1.81455	1.85647	1.49944	2.62605	2.60649
FAM19A2	0	0	0.0680447	0.0657379	0.138573	0	0.68876	0.574773
ELFN1-AS1	3.08118	3.30132	3.62636	3.55123	3.68888	3.60709	3.83743	4.59107
IFITM3	7.6645	7.7988	7.91449	7.87872	7.95829	7.93715	8.09284	8.38737
SLC12A9	4.84243	4.99766	4.98272	5.22537	5.16317	5.17862	5.32974	5.65912
HES2	3.74248	4.0053	4.13067	4.27563	4.16487	4.20931	4.57332	4.89861
OPLAH	4.19422	4.49063	4.60445	4.78277	4.92303	4.85618	5.30964	5.70721
PHF24	0	0	0.0680447	0.128611	0	0.151531	0.354041	0.425041
DUOX1	3.85998	3.87526	4.11467	4.118	4.00647	4.14754	4.63276	4.60564
ANKRD2	0.405428	0.288599	0.471301	0.724809	0.32428	0.288648	1.73826	2.1619
HOXB4	3.17055	3.14757	3.33334	3.53391	3.24314	3.25211	3.96109	4.21117
CORO6	3.15311	3.10178	3.35393	3.62395	3.266	3.15679	4.01172	4.13686
RGS16	2.24231	2.13	2.63595	2.89406	2.53325	2.49861	3.43909	3.64972
CDH3	5.38649	5.40828	5.57595	5.69792	5.50171	5.56185	6.09517	6.14856
EDC3	5.75051	5.81101	5.93829	5.86879	5.99567	6.02877	6.21345	6.16735
MYBPH	5.953	5.95958	6.23415	6.17836	7.05493	7.0608	7.63484	7.96312
KIAA0556	4.72639	4.72008	4.84889	4.91126	5.12617	5.19398	5.36327	5.38611
XPC	5.73887	5.70475	6.02538	6.08633	6.16334	6.20045	6.44293	6.556
BRSK2	3.31081	3.21793	3.80646	3.76914	3.94642	3.98552	4.29944	4.40361
RRP12	7.0665	7.05753	7.23613	7.20848	7.26903	7.28532	7.47668	7.43985
VPS53	5.38088	5.32505	5.67474	5.68098	5.74214	5.73082	6.18505	6.14657
CDR2L	5.82121	5.78227	6.01464	5.92522	6.12217	6.14169	6.32276	6.5356
QPCTL	3.44582	3.46938	3.6543	3.69318	3.7333	3.89713	4.02657	4.19969
NECAB3	4.91922	4.99766	5.21055	5.22357	5.25554	5.34706	5.49189	5.66609
SHF	1.42034	1.14926	1.45345	1.54173	1.59279	2.0744	2.0213	2.36745
LOC101929224	0.813217	0.472533	0.939305	0.915164	0.892923	0.997638	1.38581	1.65698
CHI3L1	0.94063	0.583298	0.702954	0.915164	0.931564	1.21969	1.76212	1.95892
EMX1	1.80227	1.31893	1.66597	1.83354	1.89609	2.0744	2.38616	2.43429
PRAF2	4.17275	4.44736	4.45363	4.32008	4.57194	4.72941	4.95599	5.22175
CDX2	3.93841	4.11077	4.12669	4.13724	4.22444	4.37632	4.44287	4.62294
TMEM150A	2.45646	2.70848	2.56708	2.55952	2.93618	2.91344	3.30748	3.1975
LDB1	6.44632	6.63248	6.60866	6.60116	6.8789	6.86225	7.11558	7.14236
LOC101927989	0.345285	0.528978	0.520703	0.597242	0.853218	0.78229	1.07898	1.01994
SMARCD2	7.76297	7.95406	7.88914	7.9229	8.03015	8.00714	8.25845	8.3612
SYNE4	3.07194	3.25186	3.00918	3.30127	3.58968	3.46963	4.11723	4.19969
AMPD2	6.21278	6.29884	6.21552	6.10697	6.43197	6.49606	6.88176	7.14635
ITGB4	7.8002	7.81165	7.97056	7.73206	8.07992	8.00652	8.30994	8.65999
PPP2R1A	8.61212	8.61686	8.679	8.59902	8.77325	8.76659	8.91757	9.0562
ISG15	6.39533	6.47259	6.36501	6.44627	6.70021	6.56771	6.93192	7.28908
DDIT4	5.49946	5.49407	5.44293	5.5392	6.02946	5.72781	6.464	7.05425
PLEKHG5	4.63514	4.67702	4.71204	4.79251	4.94208	4.83674	5.1628	5.38948
NOL6	6.27455	6.2856	6.37344	6.39044	6.46032	6.4584	6.68366	6.84169
JARID2	5.1889	5.22395	5.15492	5.09368	5.3637	5.40666	5.60668	5.60066
SKIDA1	4.97238	5.129	4.90346	4.72545	5.28008	5.27255	6.02543	5.90164
STX12	5.04271	4.89671	5.19731	4.91126	5.27633	5.18303	5.70072	5.7018
FHL3	4.29702	4.4215	4.51891	4.28945	4.62595	4.50855	4.77144	4.86992
ZFP90	3.97856	3.63283	4.21937	4.15245	4.18899	4.1294	4.46484	4.19969
TLK2	6.24194	6.05036	6.52337	6.42372	6.44788	6.44837	6.67348	6.47338
LINC01140	0.405428	0.0777398	0.659504	0.552083	0.488786	0.583388	1.22345	0.752938
UBLCP1	5.60582	5.44724	5.72303	5.74383	5.70777	5.75321	6.05711	5.87782
ZNF267	3.75986	3.31743	3.96209	4.13724	4.15266	4.22648	4.52185	4.07116
ZNF84	2.39845	1.95565	2.48234	2.77136	2.64211	2.8033	3.12634	2.65214
PNPLA7	1.23389	0.528978	1.2921	1.37021	1.38574	1.31909	1.87582	1.3869
ZNF37A	5.37149	4.99014	5.36053	5.38679	5.58437	5.39721	5.78755	5.40456
KYAT3	4.0743	3.92344	4.13465	4.1675	4.36165	4.39922	4.5461	4.17254
CFAP36	4.8932	4.72008	4.77192	4.93564	5.23251	5.14289	5.31368	4.93599
SCAPER	3.21324	3.02536	3.36073	3.27372	3.67756	3.48398	3.8318	3.48921
RBP5	1.53247	1.58163	1.85117	1.65284	2.19502	1.95585	2.24093	1.7648
SUDS3	5.36204	5.43252	5.52239	5.4589	5.74892	5.72781	5.84173	5.60501
TNFSF18	1.50525	1.25344	1.75123	1.14543	1.51858	2.16625	2.65181	2.42117
PACS1	6.57465	6.51862	6.70129	6.26487	6.79232	6.75465	7.05953	6.97171
ZKSCAN1	5.88333	5.77791	5.91192	5.6505	6.0937	6.11082	6.30663	6.29063
MSRB3	5.78488	5.74998	5.81748	5.63163	5.90634	6.00657	6.17509	6.08236
PDSS2	4.35536	4.20472	4.63562	4.25111	4.68086	4.67102	4.79476	4.65972
SHTN1	6.88036	6.7566	7.09088	6.81935	7.08256	7.09217	7.26133	7.00563
ZNF784	1.86787	1.93491	2.29628	2.07615	2.30212	2.30204	2.50403	2.26833
MTHFD1L	6.80212	6.77568	7.10563	6.86334	7.03178	7.07034	7.24025	7.13182
ZNF765	3.31081	3.36472	3.75062	3.52809	3.66041	3.77406	3.88165	3.84417
ELOA	6.17332	6.11632	6.33253	6.18299	6.35676	6.4502	6.52801	6.46382
KIAA0100	7.63143	7.63447	7.80659	7.68446	7.77886	7.8359	8.04046	7.87984
LOC101928438	0	0	0.0680447	0.0657379	0.138573	0.35261	0.474451	0.197655
ADCK1	2.92558	3.15655	3.35393	3.21698	3.1723	3.46963	3.72661	3.56872
C2orf92	0.148167	0.288599	0.568469	0.505466	0.436007	0.635743	1.00093	0.621419
LOC101927811	0	0.0777398	0.420148	0.188857	0.264995	0.35261	0.68876	0.315823
LOC101929234	0	0	0.195202	0.128611	0.264995	0.077754	0.531086	0.197655
NARS	7.76045	7.76026	7.86603	7.80214	8.00405	7.83764	8.34195	8.0755
ZBTB5	5.25373	5.27642	5.51631	5.38839	5.40204	5.44934	6.01554	5.85483
TARSL2	4.25269	4.22622	4.59871	4.39552	4.48043	4.57038	5.14476	4.89386
CLEC4A	0.0759849	0.151504	0.195202	0.188857	0.264995	0.221718	1.00093	0.574773
LOC105371267	1.0947	1.3506	1.50345	1.54173	1.49297	1.60826	2.70201	1.82583
KIAA1522	6.28459	6.32498	6.71793	6.41902	6.63219	6.6271	6.84034	6.98348
ZER1	5.14988	5.17394	5.44613	5.1421	5.43604	5.43463	5.61653	5.70721
PABPC4	8.00693	8.02077	8.38909	8.19398	8.5264	8.54475	8.65111	8.68628
HOXC4	0.345285	0.413789	0.786115	0.407452	0.770373	0.872322	0.875313	0.948558
NSMF	7.12356	7.21635	7.53817	7.32632	7.44545	7.55923	7.62105	7.91888
CACNA1H	5.46807	5.48518	5.80133	5.5334	5.83806	5.96753	5.84033	6.33066
CIC	6.29755	6.37588	6.58636	6.38964	6.75038	6.61737	6.63524	6.92889
ESPN	5.5029	5.43806	6.04661	5.69662	6.06357	6.00906	6.01925	6.39416
FBXO41	5.82121	5.83499	6.06754	5.96129	6.14187	6.10619	6.14592	6.35243
TRAF4	6.82501	6.74025	7.07133	6.94148	7.17302	7.16077	7.17121	7.44106
SSTR5	3.91274	4.15627	4.2672	4.2008	4.52217	4.54665	4.42056	5.04267
DMPK	4.6098	4.92853	5.09909	4.9444	5.41403	5.32531	5.42434	5.9447
LTBP4	6.8257	6.90993	7.04413	6.85523	7.21426	7.23689	7.06554	7.40277
BRAT1	6.3682	6.44076	6.53243	6.49481	6.73544	6.71261	6.6719	6.93467
SOX12	5.55362	5.59336	5.81005	5.71467	6.24519	6.22308	5.94434	6.56423
AJM1	3.26285	2.88104	3.52105	3.03201	3.54053	3.36496	3.54602	4.18424
UNC5B-AS1	0.463165	0.413789	0.786115	0.597242	1.04164	0.686264	1.00093	1.51596
TMEM147-AS1	2.06721	2.01613	2.26763	2.24172	2.40181	2.28575	2.47545	2.83148
PNPLA6	7.2973	7.30792	7.55272	7.23238	7.52381	7.46064	7.66837	7.97496
MAPK8IP2	3.46714	3.60685	3.91668	3.59641	3.89846	3.8369	3.85971	4.44958
KLF2	6.62374	6.68388	7.37986	6.84824	7.00145	6.9155	7.1823	7.72291
BCR	6.13387	6.12779	6.57324	6.1959	6.42182	6.26731	6.48565	6.79094
INTS1	8.06781	8.17686	8.55722	8.29722	8.3047	8.34843	8.35965	8.60719
HCN2	2.8733	3.02536	3.98867	3.19512	3.54053	3.41075	3.53221	3.8637
PRR7	5.12997	5.0444	5.67883	5.4107	5.46596	5.47291	5.33571	5.93087
COTL1	7.78754	7.85093	8.25525	8.07656	8.10259	8.10961	8.08252	8.36762
SGSH	4.78981	4.82807	5.30345	5.15726	5.15503	5.2391	5.1265	5.47769
PGLYRP1	0	0	0.195202	0.188857	0.32428	0.288648	0.222658	0.574773
TNFSF9	5.55528	5.5548	5.83833	5.7185	5.93158	5.87935	5.82766	6.21089
ADGRL1	6.82225	6.82582	7.14849	7.06265	7.07341	7.07805	7.13113	7.49295
NACC2	6.74362	6.74845	7.295	7.08214	7.25815	7.20962	7.33723	7.7517
SHKBP1	6.29656	6.37107	6.56444	6.48207	6.59731	6.53189	6.60175	6.79158
KCNC3	2.30681	2.64605	2.9107	2.60445	3.21209	2.84837	3.07964	3.13457
ANKRD19P	2.86261	3.19194	3.30543	3.09634	3.56532	3.4911	3.77431	3.60979
SEMA4G	3.94349	4.1829	4.42148	4.29289	4.68934	4.57374	4.92463	4.81328
ZSCAN2	2.61768	2.75655	2.98298	2.9903	3.37516	3.22673	3.51827	3.37814
DNAH1	2.57903	3.03514	3.18801	3.30127	3.24314	3.26878	3.36313	3.42491
ITGA2B	0.673452	1.31893	1.47867	1.75601	1.83625	1.55487	1.98121	1.88438
RGL3	3.16186	3.62638	3.69252	3.94539	4.0985	4.0448	4.20252	4.32828
KLC4	2.60491	2.84814	2.9563	3.11198	3.21991	3.38039	3.34745	3.4117
TMEM198B	1.50525	1.89251	2.13114	2.07615	2.30212	2.51267	2.54586	2.55935
EZH1	3.60176	3.93914	4.0404	4.03427	4.28165	4.32941	4.38643	4.42678
PRRG2	1.33013	1.52725	1.96262	1.71562	2.07933	1.65973	2.17137	2.3537
LRRC4B	1.0947	0.997502	1.85117	1.34396	1.9155	1.41208	1.83141	2.3258
CCDC120	2.77414	3.12027	3.5805	3.45023	3.81824	3.6459	3.92984	4.19969
MPI	5.28808	5.35072	5.54047	5.50554	5.68109	5.52415	5.73578	5.77841
RAB40B	4.18567	4.32915	4.51586	4.48534	4.6289	4.50503	4.78315	4.84802
NPDC1	4.65076	4.70791	5.66379	5.28868	5.50652	5.42537	5.6711	5.91575
TRAF3	6.13941	6.09311	6.39844	6.35143	6.4628	6.38574	6.49191	6.64829
RHBDF2	5.087	5.07315	5.45251	5.35919	5.41914	5.46026	5.63764	5.78483
HR	4.13772	4.20039	4.58136	4.48233	4.60519	4.65208	4.7537	5.07236
SYCP2L	1.58543	1.49927	1.81202	1.65284	2.0088	1.80398	2.27449	2.08077
C11orf49	4.06966	3.94434	4.23055	4.09457	4.32945	4.21362	4.54953	4.57634
ADM2	3.19631	3.17436	3.53914	3.30808	3.83363	3.55367	4.02657	4.15283
CAPS	0.572136	0.686162	0.975189	0.950396	1.20827	0.915315	1.44596	1.24516
TNS2	3.92306	3.85884	4.2816	4.14866	4.4408	4.14754	4.41304	4.48154
MCF2L	2.65532	2.54018	3.25523	3.2527	3.71126	3.39565	3.76843	3.82436
TTC16	0	0	0.133024	0.128611	0.203168	0.151531	0.222658	0.197655
LRSAM1	4.56765	4.91535	5.07242	5.0064	5.1073	5.27462	5.44107	5.5757
CALCOCO1	4.44047	4.72008	5.02185	4.9768	4.87179	5.04224	5.36132	5.40122
WWOX	2.44217	2.64605	2.9107	2.83872	2.88788	2.90279	3.12634	3.27978
LAD1	5.21854	5.29077	5.73092	5.69532	5.57981	5.72328	5.84592	5.93319
NISCH	6.12607	6.1805	6.50507	6.45242	6.43701	6.46835	6.66243	6.69198
CCDC88C	3.52251	3.74431	4.31349	4.21173	4.14856	4.21362	4.55977	4.55547
MYC	7.83171	7.9796	8.2589	8.18083	8.09755	8.23925	8.32453	8.4137
MYBBP1A	7.12356	7.28914	7.55643	7.50763	7.43161	7.46064	7.59762	7.77284
G3BP2	8.0529	7.97928	8.56442	8.39117	8.38868	8.37539	8.88466	8.79869
STAT3	6.50849	6.47798	6.97603	6.92441	6.85271	6.76423	7.39368	7.37113
ZSCAN29	4.11988	4.15627	4.64957	4.68418	4.63476	4.6489	5.03645	4.99697
SND1	7.59638	7.58457	7.9116	7.91707	7.87462	7.89011	8.14112	8.23305
ADCY6	4.02243	4.06378	4.39853	4.47932	4.44414	4.34522	4.78606	4.82827
IVD	5.92245	5.9376	6.12757	6.29516	6.21516	6.31023	6.53841	6.47656
ZNF721	4.0927	4.11077	4.66063	4.81896	4.90129	4.78262	5.35741	5.00359
CA11	3.66464	3.69583	4.10661	4.26517	4.16892	4.17434	4.63599	4.35613
LOC100505912	0	0	0	0.246689	0.0709497	0.35261	0.289844	0.315823
HSD17B1	0.345285	0.635646	0.471301	1.396	0.81239	1.21969	1.11648	1.08795
GSS	6.06328	6.28149	6.22486	6.64147	6.40904	6.56095	6.62957	6.54016
SCRN2	4.0927	4.32118	4.45998	4.891	4.55038	4.77971	4.77438	4.96567
ATP6V1F	5.90172	6.08372	6.24521	6.69178	6.42437	6.504	6.57674	6.80111
SLC25A38	5.16518	5.28053	5.36053	5.62074	5.4544	5.48901	5.53925	5.60791
SMIM1	0.72156	0.782177	1.11042	1.695	1.07654	1.31909	1.2906	1.51596
AP1G2	3.99822	4.1829	4.46314	4.87734	4.47717	4.6804	4.55295	4.75694
THBS3	2.10397	1.93491	2.25308	2.78118	2.64211	2.70871	2.73854	2.82153
COL9A3	2.13982	2.03575	2.33822	2.8574	2.64211	2.62053	2.8429	2.83148
CBLC	3.67078	3.73234	3.93045	4.18609	4.05541	4.32941	4.24546	4.36986
COL5A3	0.148167	0.151504	0.312055	0.505466	0.381225	0.635743	0.585581	0.574773
METTL22	3.26285	3.418	3.50273	3.78387	3.61364	3.77406	3.8318	3.81937
SLC38A7	3.86534	3.97514	4.24899	4.43958	4.26661	4.48019	4.4757	4.55547
RPL23AP82	3.54273	3.65202	4.02336	4.27563	4.15674	4.31342	4.29944	4.4169
CACNG8	0.0759849	0	0.133024	0.407452	0.138573	0.413857	0.354041	0.621419
AZIN2	2.20895	2.16604	2.23839	2.53652	2.2873	2.67158	2.85404	3.2504
LOC100233156	1.95094	1.80379	2.11515	2.26989	2.09643	2.36542	2.37073	2.87063
UNK	5.32553	5.27435	5.36053	5.49066	5.68392	5.61008	5.58845	5.85116
DNAJC22	5.58321	5.56158	5.63042	5.74131	5.96573	6.00906	5.88311	6.10818
PFAS	6.2866	6.25664	6.38932	6.53307	6.70788	6.78031	6.58262	6.87456
SPEG	4.24448	4.37606	4.61302	4.70754	4.88415	4.98537	4.85701	5.22553
ZNF444	4.11088	4.20472	4.39191	4.49133	4.72552	4.79706	4.56994	5.08905
ZNF219	3.78272	3.82543	4.23796	4.1675	4.70057	4.83953	4.80341	5.248
DBN1	7.97535	8.0629	8.22949	8.28951	8.69714	8.70781	8.56197	8.91253
C1QTNF12	0.345285	0.472533	0.568469	0.842007	0.81239	0.872322	0.96026	1.24516
KDF1	3.09951	3.0736	3.21827	3.48669	3.45691	3.4624	3.48282	3.73173
GPATCH3	4.05565	4.09215	4.20811	4.37297	4.48368	4.44027	4.43176	4.68739
RABGGTA	5.23728	5.307	5.35884	5.46653	5.53189	5.50317	5.53059	5.65912
LOC108783654	2.122	2.23553	2.57879	2.72125	2.82769	2.83723	2.78586	3.20518
SLC4A2	8.20949	8.25476	8.43652	8.56142	8.62161	8.57816	8.56875	8.87782
SYP	0.768116	0.82789	0.939305	1.60942	1.89609	1.52742	1.85378	2.26833
PDCL3	5.4215	5.47444	5.62337	5.84441	5.90027	5.94566	6.01925	6.13254
ARAP1	5.70786	5.80816	5.9586	6.08831	6.28863	6.23374	6.3701	6.51413
CDK14	3.43143	3.22649	4.21187	4.15999	4.02446	4.02039	4.34754	4.12071
TUFT1	4.40408	4.27242	4.94023	5.03745	4.8238	4.90232	4.94039	5.03192
FAM32A	6.34823	6.13121	6.83424	6.94093	6.84261	6.81903	6.95927	7.00287
BECN1	5.43599	5.49938	5.93829	6.05834	5.98996	6.1027	6.18946	6.10306
ZNF616	2.27492	2.18373	2.9563	3.07255	3.10628	3.2009	3.48998	3.32276
ARHGEF1	6.38603	6.36333	6.91093	6.94203	6.92272	7.0608	6.99494	7.06008
POMGNT1	5.03797	5.129	5.61344	5.74759	5.66254	5.68186	5.75522	5.83888
MAPK12	5.28609	5.33101	6.02216	6.11378	6.06574	6.1085	6.15946	6.38827
EEF2	11.5451	11.5891	11.9104	11.9034	11.8364	11.8799	12	12.2207
PICK1	4.55443	4.5361	4.95378	5.07784	4.89641	4.96505	5.13337	5.37083
SORD	7.03471	6.97993	7.26632	7.34836	7.25291	7.30718	7.41406	7.45522
SF3B2	8.38499	8.40864	8.71194	8.76591	8.70883	8.74534	8.86139	8.87812
DHX37	6.63556	6.6032	7.13715	7.23506	7.22207	7.19716	7.37205	7.48902
TRIOBP	6.48864	6.52297	7.33049	7.30818	7.15068	7.04455	7.50479	7.675
ANO9	2.75115	2.60725	3.6817	3.72913	3.58968	3.57394	3.99672	4.18424
DOK4	4.44406	4.38756	5.10922	5.02511	5.04038	4.98031	5.18943	5.27925
EPPK1	4.21117	3.86981	4.76937	4.90229	4.82893	4.68351	4.83468	5.21035
ECHS1	6.34439	6.34772	6.58563	6.58374	6.59882	6.60429	6.55472	6.74165
PPP1R9B	7.35658	7.42966	7.97417	8.03997	8.06615	8.10207	7.95669	8.3753
UNC45A	6.61262	6.5539	7.38195	7.41766	7.42951	7.47687	7.35646	7.64885
ZNF629	4.74687	4.7471	5.65828	5.60701	5.78234	5.69117	5.69917	6.03684
PLXNB3	1.42034	1.80379	2.09898	2.55952	2.35993	1.95585	2.70201	2.86094
USE1	3.33421	3.418	3.71392	3.99263	3.79747	3.51925	3.97136	4.00673
UBXN1	5.62807	5.84892	5.9223	6.42216	6.18349	6.10154	6.33076	6.53712
LOC101929748	2.4706	2.60725	2.75427	3.00713	2.79663	2.8033	3.0985	3.10205
CDH15	2.35335	2.79158	3.16489	3.32831	3.2277	3.05473	3.15365	3.63842
LHPP	3.87069	4.23897	4.49747	4.61176	4.58412	4.45127	4.60664	4.76735
LOC389641	3.27096	3.505	3.72976	3.80808	3.81824	3.62663	3.7918	3.96213
MYO15B	1.36083	1.87083	2.43158	2.50132	2.42908	2.14834	2.50403	2.8115
POLR3D	4.84786	4.88594	5.26048	5.32605	5.40032	5.16977	5.41873	5.48559
ATP6V1B1	0.148167	0.288599	0.520703	0.64103	0.727095	0.529061	0.68876	0.834395
SULT1A1	3.8866	3.95982	4.37858	4.61176	4.50946	4.39922	4.5934	4.85779
BCAM	4.22792	4.36835	4.76425	5.0598	4.92063	4.79418	5.02909	5.50283
ANXA11	7.3755	7.50634	7.70005	7.74904	7.72454	7.70495	7.80741	7.97131
DCTN1	7.32043	7.51292	7.70105	7.84343	7.75751	7.75352	7.84769	7.9651
ABCA7	4.8122	5.08966	5.57741	5.78953	5.64375	5.57364	5.85842	6.00201
CACNB3	4.23208	4.39517	4.65787	4.66575	4.575	4.6069	4.61976	4.74908
RFNG	4.30494	4.69563	5.37236	5.35756	5.23251	5.21134	5.2199	5.48244
ADAMTS7	2.95607	3.35694	3.735	3.68274	3.67186	3.6899	3.70831	4.0242
ANKRD11	7.55964	7.69816	8.05761	7.96227	7.95477	7.96588	7.97083	8.09448
AP1B1	7.28084	7.46263	7.84164	7.74434	7.69361	7.78754	7.83685	7.93368
ADAP2	3.67689	4.04455	4.34811	4.3268	4.14856	4.15204	4.39408	4.34922
DDX49	6.03857	6.30694	6.57981	6.53525	6.34697	6.39336	6.52888	6.70286
CTIF	4.71157	4.94677	5.42195	5.48166	5.21304	5.24121	5.56321	5.64084
IPO4	6.85228	6.92315	7.0919	7.15285	7.05657	7.02812	7.11095	7.18762
ZNF3	4.50718	4.59677	4.90346	5.00011	4.88169	4.83674	5.02663	5.0849
LAMA5	6.36631	6.59	7.14554	7.23462	7.00711	6.96558	7.26759	7.38978
SPATA20	5.07316	5.26607	5.98634	6.19956	5.74757	5.66149	6.07269	6.1275
MEGF6	3.295	3.40298	4.2816	4.46112	3.88375	3.80296	4.24969	4.5035
CLCN2	4.70261	4.82525	5.16854	5.22357	5.01811	4.94962	5.16503	5.24986
SAT1	8.08745	8.11396	8.8971	8.95437	8.53995	8.45631	8.8619	8.9342
SLC38A5	5.45568	5.46181	5.75692	5.80525	5.65101	5.63922	5.79768	5.78227
ANKS6	5.30988	5.32106	5.64441	5.62074	5.55682	5.47471	5.6632	5.69772
FAM210B	4.06033	4.05899	4.70938	4.6998	4.49985	4.4329	4.78606	4.72792
PPP6R2	5.79053	5.84475	6.70263	6.58584	6.37965	6.31124	6.67583	6.68787
DNAJC17	2.9049	3.34127	3.79144	4.03837	3.57145	3.66492	4.02164	3.86854
CCDC142	2.77414	3.04485	3.6817	3.83189	3.45027	3.58729	3.76253	3.81436
URB1-AS1	1.95094	2.26905	2.66919	3.03201	2.64211	2.78023	2.91915	2.93667
ANXA6	6.67121	6.78512	7.06769	7.20438	7.12329	7.04637	7.17732	7.24181
PGGHG	2.841	3.0545	3.82625	4.0985	3.85891	3.54685	3.87072	4.06274
GCC1	5.55693	5.56496	5.87678	5.91411	5.88681	5.77963	5.93519	5.92391
SEC24C	6.61102	6.70853	6.98265	7.06416	7.04175	6.95917	7.13055	7.07325
PCK2	4.08353	4.27242	4.81464	4.91126	4.87675	4.7414	5.0068	5.02109
SNHG19	2.19197	2.33386	2.40552	3.52225	2.4821	2.28575	2.98144	3.63274
CORO1B	6.78453	6.93299	7.18869	7.27252	7.10016	7.11885	7.19715	7.52971
TP53I3	2.97603	3.41051	3.92129	4.24403	3.56532	3.74456	4.14471	4.84802
BCKDHA	3.99333	4.1652	4.5067	4.83083	4.37573	4.34522	4.64243	5.10965
SLC39A4	4.83151	4.78815	5.01109	5.24146	5.08391	5.0519	5.08217	5.47928
NES	5.07316	4.93115	5.2311	5.64245	5.34772	5.23698	5.52712	5.83764
FDXR	6.3094	6.27635	6.73765	7.08957	6.77715	6.7679	7.11616	7.57374
ATP5F1E	0	0.0777398	0.254811	0.552083	0.636438	0.077754	0.289844	0.621419
CPB2-AS1	0.345285	0.151504	0.520703	0.803989	0.770373	0.413857	0.830887	0.948558
ZBTB8OS	4.21538	4.0733	4.28518	4.52386	4.46734	4.41053	4.51835	4.64568
HOXB-AS3	2.27492	2.0551	2.32437	2.72125	2.77554	2.55407	2.63899	3.02607
DCDC2	0	0	0.254811	0.302291	0.0709497	0.288648	0.354041	0.257949
UCN2	0.0759849	0.0777398	0.420148	0.407452	0.264995	0.472609	0.638093	0.526569
TRMT61B	3.26285	3.12027	3.79144	3.71383	3.38911	3.74456	3.68977	3.67757
VPS9D1	3.21324	3.17436	3.95762	3.88293	3.67186	3.89713	3.78016	3.78393
PLAGL1	5.12774	5.08497	5.59482	5.57491	5.42423	5.53798	5.58678	5.45534
CYFIP1	6.77673	6.76029	7.36767	7.2364	7.17302	7.20042	7.279	7.20687
PRODH	0.463165	0.635646	1.68776	1.396	1.11062	1.0371	1.4162	1.30354
KRCC1	2.8733	2.87015	3.80147	3.58525	3.39604	3.12967	3.73868	3.41832
CUL9	4.64453	4.73815	5.08479	4.99801	4.88169	4.77389	5.04619	4.91508
ZNF37BP	2.42774	2.65876	3.29126	3.30808	3.13967	3.08329	3.37091	2.91811
CS	8.4489	8.4524	8.75387	8.69676	8.63886	8.65924	8.76414	8.58492
GTF3A	6.48864	6.52817	6.96715	6.91608	6.75712	6.75169	6.99619	6.77039
SNX19	5.60742	5.57169	5.9586	5.86533	5.72437	5.75912	5.97783	5.67025
SUPT16H	8.84848	8.78491	9.12957	9.01841	8.88729	8.90234	9.1241	8.91779
ZFP62	3.58885	3.418	3.86979	3.84131	3.71126	3.79723	3.97647	3.72641
SHLD2	5.51148	5.44724	6.03071	5.80886	5.7704	5.82261	6.1057	5.7797
FOXE3	0.345285	0.288599	0.864742	0.724809	0.436007	0.686264	0.918411	0.752938
ZNF213-AS1	1.20033	1.21954	1.94463	1.73596	1.23941	1.65973	2.04093	1.54044
SLC37A1	3.62091	3.67096	4.00612	3.98415	3.7442	3.88095	3.94555	3.8343
LOC642648	0.148167	0.0777398	0.745133	0.505466	0.203168	0.529061	0.531086	0.315823
MIR34AHG	1.91	2.01613	2.6247	2.87585	2.55816	2.18394	2.95063	2.47296
C1orf194	0.0759849	0	0.367113	0.407452	0.264995	0.221718	0.68876	0.371465
2021-03-04	0	0	0.312055	0.302291	0.138573	0	0.585581	0.257949
LINC00452	0	0.0777398	0.786115	0.188857	0.381225	0.221718	0.585581	0.315823
MAP4	8.76036	8.8054	9.12146	9.00865	9.09717	9.06853	9.17622	9.12295
CD40	4.032	4.20039	4.52497	4.40508	4.44414	4.41053	4.59673	4.53125
VSIG10L	2.02948	2.0551	2.73346	2.36435	2.75414	2.45556	2.88696	2.66333
VPS26C	5.83631	5.84058	6.09124	6.04108	6.08194	6.0103	6.12307	6.01844
CDC42BPG	4.69661	4.78526	5.33487	5.21091	4.78476	4.68351	5.14022	5.52139
2021-09-09	8.48919	8.59513	8.98937	8.89472	8.63264	8.60076	8.94388	9.10652
SMARCA4	7.1671	7.27838	7.69837	7.64267	7.23178	7.2678	7.58011	7.78634
ACTA2	2.56592	2.55385	3.31945	3.55123	2.54576	2.47006	3.17157	3.45097
SYTL1	3.02478	3.26022	4.27442	4.46417	3.42341	3.23524	3.87072	4.4366
AEN	6.76816	6.87156	7.12921	7.24928	6.86898	6.84428	7.05531	7.20687
NAT8L	3.83286	3.91816	4.65511	4.71268	4.05541	4.11564	4.34754	4.66808
FAM83F	4.25678	4.27654	5.09502	5.06584	4.38272	4.48734	4.7685	5.17561
RPS6KA1	6.06794	6.19474	6.62992	6.59073	6.25093	6.35093	6.51754	6.75805
SHC1	7.93192	7.96912	8.26072	8.31739	8.0451	8.03756	8.21076	8.3515
MSLN	3.79401	3.87526	4.696	4.87275	4.20879	4.26438	4.56994	4.91976
NCBP2-AS2	4.00795	3.98526	4.46629	4.73305	4.2779	4.21362	4.49718	4.95888
LMNA	9.03702	9.14828	9.42311	9.58653	9.17409	9.21229	9.45031	9.76245
EPS8L2	6.33088	6.45994	7.01534	7.12998	6.51144	6.45111	7.00309	7.33529
LOC105374727	0.0759849	0	0.471301	0.505466	0.32428	0.077754	0.474451	0.476698
LYRM1	3.61456	3.61339	4.20055	4.16375	3.86391	3.69608	4.23697	4.17645
AP3D1	7.94337	8.03516	8.55518	8.37059	8.11549	8.02565	8.33302	8.46296
RHBDF1	3.63982	3.7081	4.69869	4.60625	3.99284	3.98046	4.24546	4.54038
LDLR	7.69945	7.73499	8.39324	8.32706	7.92486	7.84461	8.16508	8.24521
RNF207	3.19631	3.418	4.05724	3.98415	3.64886	3.51226	4.02657	4.05001
SYNPO	3.23826	3.47658	4.32396	4.10242	3.81308	3.58729	4.10795	4.25621
FBXO10	3.78272	3.8915	4.50363	4.47025	4.04223	4.08301	4.50427	4.5793
EXOC7	6.77957	6.79307	7.36809	7.35577	6.96641	6.99781	7.30816	7.31503
ZBED4	5.58484	5.63253	6.27791	6.15212	5.88558	5.95084	6.12307	6.17518
SRD5A1	4.58075	4.45466	5.95524	5.65718	5.2479	5.14289	5.69608	5.90636
BICD2	5.85665	5.76621	6.82812	6.71438	6.26612	6.25062	6.68288	6.72038
RAB37	3.30293	3.20932	3.98867	3.97563	3.30331	3.41075	4.19377	4.20736
HIST1H2BD	2.53932	2.16604	3.97987	3.92339	2.63041	2.51267	4.04614	4.11257
FADS2	3.78838	3.73234	4.24899	4.27215	3.84379	3.84248	4.30757	4.31415
NMNAT1	3.62091	3.70198	4.35494	4.25111	3.7168	3.67746	4.24546	4.28909
ALDH3B1	4.27301	4.51179	5.65413	5.73248	4.6289	4.52252	5.68988	5.76419
SYTL3	6.9394	7.00316	7.32486	7.39026	6.91551	6.96685	7.43925	7.37326
ABCC3	3.60176	3.86981	4.53101	4.4019	3.61364	3.57394	4.49363	4.4752
EIF3B	9.16608	9.16103	9.64992	9.46731	9.09956	9.13327	9.32641	9.50987
PRKACA	7.18919	7.34523	7.86095	7.5506	7.25529	7.20854	7.47758	7.74776
NKAIN1	0.980718	1.25344	2.04934	1.54173	1.07654	1.21969	1.85378	1.86513
CYP1B1	1.86787	1.93491	2.71236	2.44066	1.99062	2.2526	2.4315	2.70724
LAMC3	3.91791	3.87526	4.69331	4.39552	3.95582	4.08301	4.39408	4.68464
ZNF134	2.59203	2.18373	3.18035	2.7415	2.78612	2.9655	3.46112	3.37814
KLHDC10	5.78205	5.52215	6.09226	5.83029	5.97847	5.96369	6.38169	6.13456
HSDL2	5.58321	5.4509	6.11154	5.96129	5.88927	5.7606	6.29441	6.12346
HES7	0.0759849	0	0.568469	0.246689	0.32428	0.288648	0.531086	0.526569
SOBP	3.19631	2.837	3.49038	3.32831	3.41661	3.23524	3.51125	3.66092
PTGR2	3.62091	3.24346	3.91206	4.00105	3.75501	3.86459	4.05099	3.9846
ABHD14B	5.43599	5.264	5.7723	5.9859	5.74892	5.73383	5.97017	6.01735
ADAMTS10	1.66139	1.28655	1.96262	2.18369	1.83625	1.87103	2.17137	2.2536
CATSPERG	0.673452	0.352552	1.11042	1.05121	0.682479	0.78229	1.5862	1.41365
PPP1R32	0.94063	0.734968	1.50345	1.88907	0.892923	1.28671	2.0603	1.90338
TGM1	1.01972	0.956932	1.52782	1.67408	1.11062	1.21969	1.78559	1.92213
KIAA1755	0.623683	0	1.14233	1.1147	0.32428	0.35261	1.00093	1.30354
ARHGAP40	1.68585	1.11279	2.16261	2.29751	1.6167	1.99646	2.27449	2.40792
PARVB	4.39299	4.13824	4.72	4.63901	4.3862	4.56026	4.67735	4.74382
ZP3	1.36083	1.60807	2.20855	2.07615	2.0088	1.75748	2.46095	2.49818
LRRC57	3.94349	4.09215	4.40841	4.50028	4.33307	4.16546	4.60993	4.57634
PDZD7	2.45646	2.60725	2.98298	3.21698	2.8581	2.79181	3.34745	3.67205
NADSYN1	4.27704	4.46916	4.86093	5.02304	4.73648	4.72941	5.43922	5.46496
CAMLG	4.94224	4.75895	5.27854	5.24678	5.11572	5.03494	5.43366	5.53516
BTBD19	1.6112	1.49927	2.49475	2.28377	1.87642	1.75748	2.47545	2.74985
CASC10	5.01161	4.90206	5.58178	5.50702	5.26124	5.23061	5.62793	5.88978
ELMO3	3.79963	3.76796	4.37522	4.30994	4.04663	3.75051	4.65204	4.92674
OLFM2	3.1176	3.36472	4.07388	4.33015	3.60769	3.3727	4.48648	4.61143
UQCC1	5.07316	5.13583	5.53597	5.70438	5.29312	5.20702	6.04136	5.9742
CCDC69	3.69508	3.56696	4.02336	3.84131	3.91783	3.74456	4.18056	4.21878
ALOX12B	1.66139	1.52725	2.08262	1.75601	1.83625	1.75748	2.38616	2.51062
ZNF469	3.59532	3.81978	4.49129	4.29632	3.80269	4.10175	4.82622	5.12389
PLCD3	6.7253	6.82018	7.52499	7.3717	7.12016	7.16801	7.75711	8.12364
EVL	2.4706	2.59409	3.06852	3.04837	2.82769	2.75678	3.16264	3.54472
AP2A1	7.36702	7.36717	7.92943	7.71519	7.61825	7.62263	7.90907	8.08072
GPT2	4.93716	4.99265	5.43812	5.23611	5.22864	5.16755	5.51137	5.61081
SREBF1	8.22078	8.32294	8.8429	8.68422	8.62438	8.57565	8.97499	9.14967
MIR641	0	0.0777398	0.614704	0.128611	0.727095	0.529061	0.152189	0.197655
ACTL8	0.148167	0.221679	0.975189	0.355829	0.81239	0.635743	0.354041	0.526569
RNPEPL1	5.35633	5.34287	6.10952	5.45277	6.08408	6.06382	5.48831	5.8597
BRI3BP	4.9624	4.77654	5.46044	5.28351	5.57524	5.75617	4.78606	5.23681
RNA45SN2	0.405428	0.221679	1.32028	0.842007	1.26988	1.80398	0.0781002	0.873462
PRELID1	7.02096	6.88446	7.51131	7.36233	7.51985	7.65311	6.85636	7.45038
NKX6-1	2.86261	2.79158	3.54513	3.18035	3.52166	3.72657	2.72647	3.32276
C10orf95	0.405428	0.413789	1.40165	0.842007	1.29973	1.60826	0.638093	0.948558
MIR636	0	0	0.614704	0.302291	0.381225	0.635743	0	0.371465
ATG4B	6.36914	6.31298	6.71329	6.58163	6.62778	6.65512	6.36329	6.49233
H6PD	5.20592	5.11524	5.87559	5.74383	5.81629	5.89286	5.26233	5.43263
RBM15B	5.73595	5.64695	6.60652	6.44858	6.5178	6.59936	5.73728	6.09688
PGAM5	7.27883	7.26909	7.97168	7.80425	7.97804	8.03756	7.34268	7.77478
PKN1	7.33934	7.35307	7.98301	7.8358	7.94831	7.99435	7.43276	7.71352
KLHL21	6.78666	6.72599	7.16412	7.05255	7.11177	7.14336	6.85151	6.9896
BEGAIN	3.06263	2.85919	4.20055	3.72913	3.90333	4.15204	3.24959	3.72641
TENT4A	5.45746	5.61308	6.29841	5.89953	6.33531	6.3665	5.49545	5.52753
DENND5A	6.2054	6.21424	6.95034	6.79533	7.03233	7.13996	6.16506	5.99649
POLM	3.16186	3.46215	3.84091	3.80808	3.92264	3.89175	3.20677	3.49548
ANKRD9	4.05095	4.54639	5.30522	4.95745	5.26124	5.33326	3.96109	4.57634
SBDSP1	4.75845	4.98005	5.314	5.1421	5.16925	5.31129	4.89796	4.94519
TCFL5	4.14215	4.41027	4.84405	4.68941	4.83149	4.8889	4.34359	4.37667
CD164	7.79142	7.63728	8.30633	8.02533	8.07372	8.04725	7.82663	7.67361
SPIRE1	5.36014	5.28668	5.73223	5.50109	5.62472	5.55507	5.4318	5.30448
AGO4	3.65228	3.41051	4.11467	3.94539	4.03781	4.18316	3.8318	3.50795
RRNAD1	3.27096	2.955	3.80147	3.75427	3.58968	3.69608	3.37091	3.1585
ERLIN2	5.09158	4.90206	5.54793	5.55072	5.43099	5.44017	5.11265	5.01018
CDCA7	5.86203	5.72302	6.20517	6.17557	6.21025	6.23055	5.85842	5.65492
CMC2	5.67005	5.40639	6.01894	5.94609	5.94108	5.93656	5.57841	5.40955
GFPT2	4.55111	4.59015	5.07449	4.79977	4.86182	5.00291	4.67735	4.69286
LINC01465	0.0759849	0.151504	0.659504	0.505466	0.436007	0.828008	0.354041	0.257949
PDE8A	5.75918	5.49407	6.42706	6.14548	6.22976	6.26316	5.80056	5.70044
NADK	6.04568	5.96215	6.47092	6.36455	6.39183	6.40283	6.04014	6.12851
VPS29	5.63437	5.5565	6.01356	5.91856	5.91601	5.90757	5.64888	5.64366
C11orf80	3.48118	3.22649	3.90277	3.85066	3.91783	3.94459	3.55969	3.62131
ZDHHC7	6.46499	6.29986	7.00126	6.8459	6.93703	6.99092	6.60505	6.62631
MLH1	2.66766	2.49838	3.16489	3.06454	3.01926	3.08329	2.88696	2.83148
PHF7	2.38357	2.09303	3.38761	3.34826	3.18035	3.29343	2.71429	2.64086
UXT	4.33231	4.46193	4.75396	4.92461	4.85429	4.69281	4.09861	4.49726
C21orf58	2.1748	2.09303	2.7439	2.9386	3.00121	2.49861	1.78559	2.40792
EXOSC7	5.36014	5.33101	5.62337	5.82437	5.65246	5.587	5.11497	5.43589
KCTD17	4.30494	4.22622	4.67434	4.88873	4.62595	4.52252	3.94555	4.46884
MTX1	4.61936	4.72008	5.07035	5.33607	5.14889	5.1224	4.32369	4.93369
SNRNP25	4.46541	4.5292	4.92196	5.1402	4.93734	4.89965	4.10795	4.76994
HES6	4.32843	4.47276	5.36223	5.54641	5.22281	5.35294	3.78016	4.80825
UQCC3	3.71897	4.04455	5.11124	5.4497	4.95854	5.05911	3.34745	4.5793
CDKN2D	4.03676	3.94952	4.49747	4.75813	4.52849	4.54323	3.75066	4.14087
SLC25A25	4.69058	4.68636	5.2311	5.49812	5.30236	5.3451	4.27063	4.86508
EIF6	7.21725	7.2519	7.52651	7.76304	7.56087	7.58234	6.99305	7.33354
HMBS	5.28808	5.47085	5.74398	5.98909	5.87199	5.83945	5.23702	5.46496
PUS1	5.45568	5.57169	5.95524	6.27185	6.04276	6.11543	5.33571	5.60936
AIFM2	5.75196	5.88586	6.32907	6.46618	6.35232	6.38191	5.58511	5.819
TMEM205	4.34388	4.53265	4.92196	5.16103	4.93258	4.97016	4.14924	4.5159
FAM241B	3.91791	3.75618	4.44406	4.74815	4.37573	4.45127	3.57997	3.77879
CHDH	3.52251	3.60027	4.0985	4.35007	4.0728	4.01051	3.30748	3.60979
DUT	5.66852	5.77207	6.37176	6.63877	6.28397	6.24221	5.39604	5.69772
RNASEH2A	5.36772	5.30498	5.96642	6.29773	6.03169	5.9991	4.7626	5.21986
PRMT2	5.74033	5.73955	6.09736	6.17929	6.04386	6.08162	5.499	5.73134
NUDCD2	5.07547	5.0684	5.35203	5.63705	5.4985	5.4657	4.84867	5.01673
BUD13	4.68452	4.68636	5.01755	5.24855	5.07961	5.17642	4.53921	4.64286
AHSA1	7.09303	7.19034	7.59261	7.77384	7.65696	7.67243	6.84244	6.95928
ABHD11	4.55111	4.62618	5.11928	5.25561	5.08391	5.09227	4.44287	4.50038
E2F1	5.10977	5.15837	5.9742	6.1959	6.10325	6.05664	4.95599	5.01018
BTBD6	5.46277	5.30902	6.23044	6.00488	5.9599	6.02018	4.94301	5.27013
ADM5	2.30681	2.01613	3.14927	3.14277	2.8379	2.924	1.66423	2.23872
CD276	6.48342	6.53937	6.92706	6.83003	6.74632	6.7502	6.32976	6.50249
TRAF7	6.84143	6.90327	7.72496	7.57655	7.37359	7.36211	6.57422	6.96438
GNB3	1.39089	1.38158	2.13114	2.1077	1.87642	1.99646	1.18867	1.43992
PPP1R3F	1.4492	1.28655	2.46981	2.22743	2.13005	2.14834	1.00093	1.49105
RHOBTB2	4.61618	4.60991	5.151	5.03745	4.99549	4.94703	4.47209	4.67362
AMH	3.22997	3.24346	4.19676	3.9884	3.94169	3.92894	3.0985	3.39837
SCARA3	5.17601	5.33695	5.86846	5.87682	5.77571	5.89286	4.71144	5.01455
CYB5R3	7.41855	7.62276	8.18157	8.20085	8.17734	8.23502	6.88516	7.31104
RAMP1	1.66139	1.68461	2.6247	2.71101	2.35993	2.34983	0.585581	1.43992
XRCC3	5.04508	5.14714	5.72698	5.66781	5.59494	5.54484	4.57669	4.92674
ZBTB7A	6.0098	6.01745	6.75259	6.51186	6.70788	6.75687	5.51488	6.19941
B4GALNT1	5.11878	5.24306	5.83223	5.76748	5.79156	5.82824	4.83187	5.25541
CDT1	6.89813	7.06948	7.6781	7.58323	7.61603	7.69188	6.55044	6.88416
THEM6	3.94855	3.92869	4.57844	4.56137	4.59017	4.47302	3.50419	3.96665
RBM14	6.73924	6.7815	7.16994	7.11356	7.08845	7.091	6.46672	6.83552
PGP	6.00616	6.01374	6.59575	6.52725	6.44788	6.4355	5.64246	6.06243
BIRC5	7.84974	7.73387	8.43752	8.46935	8.31524	8.34573	7.48118	7.63754
GLA	4.69661	4.58351	5.20111	5.32101	5.21695	5.29103	4.20687	4.49099
SUN2	6.04922	6.03947	6.72454	6.83121	6.71828	6.80124	5.60008	5.80391
IDUA	2.24231	2.21847	2.85401	2.75152	2.76488	2.8147	2.0603	2.26833
FOXL1	2.06721	2.03575	2.70169	2.60445	2.64211	2.67158	1.89752	1.90338
TANGO2	4.92437	4.95452	5.40067	5.2904	5.33696	5.39911	4.80914	4.85535
GNAZ	4.18995	3.91816	4.59006	4.46417	4.52533	4.41802	3.92984	3.95304
JOSD1	6.33282	6.17166	6.63834	6.67871	6.61449	6.67167	6.1022	6.18104
HES1	3.01516	2.837	3.43991	3.52225	3.48316	3.4624	2.8651	2.87063
C12orf75	6.32991	6.22815	6.63414	6.71566	6.71413	6.63033	6.17175	6.26147
TIMELESS	6.43013	6.48334	6.94696	6.97234	6.96873	6.93064	6.44846	6.39164
EARS2	5.68832	5.78082	6.43996	6.46998	6.36649	6.34307	5.72064	5.65772
CCNQ	4.54109	4.47635	4.82942	4.9768	4.99092	4.95736	4.48648	4.49413
HPS4	4.87204	4.91005	5.34176	5.40753	5.5129	5.45845	4.93778	4.92906
PRMT6	3.09037	2.9132	4.18531	4.13341	4.25903	4.30132	3.07964	3.2504
POLE	6.99795	6.91059	7.62932	7.59615	7.61417	7.63755	6.9842	6.90316
FAM20C	3.71897	3.70198	4.51586	4.33349	4.65511	4.70817	3.48998	3.79414
AURKB	5.8978	5.96343	6.52034	6.50076	6.59205	6.68803	5.67267	5.82897
MYBL2	7.04302	7.03213	7.68422	7.60343	7.88635	7.87963	6.81419	6.86853
SAPCD2	6.66891	6.63409	7.64368	7.82575	7.95184	7.97575	6.3865	6.88953
PIF1	2.89444	2.9132	3.65982	3.88748	3.97445	4.03995	2.71429	3.14259
WDR54	4.28906	4.32517	4.81711	4.9832	5.09033	4.9904	4.14924	4.40361
MAFF	4.94731	4.94677	5.78878	5.9912	6.02165	5.99284	4.67735	5.12187
CADM4	4.78133	4.60336	5.4636	5.63975	5.63792	5.68497	4.46484	4.82578
TRAPPC3	5.81013	5.80388	6.13651	6.17836	6.19842	6.24537	5.76853	5.824
DKK1	9.37803	9.27617	9.82167	9.83422	9.87551	9.8948	9.25859	9.3508
RGS3	4.80105	4.86964	5.29992	5.29383	5.31521	5.31932	4.79765	4.9406
UNKL	4.72933	4.67076	5.6276	5.72615	5.64811	5.73082	4.56656	5.06815
SPATA2L	5.53017	5.50114	6.38433	6.37917	6.38401	6.41318	5.52363	5.82897
PLOD1	7.50313	7.52164	8.07992	8.00845	8.07237	8.04211	7.42204	7.70509
CD320	5.71382	5.77645	6.48887	6.49182	6.48489	6.42345	5.70072	6.04969
GOLGA2P5	2.32249	2.14813	3.11751	3.14277	3.06343	2.9449	2.0603	2.40792
PKMYT1	5.76637	5.72604	6.66261	6.65688	6.6569	6.63677	5.34758	5.95384
PQLC1	5.68226	5.64376	6.56075	6.60876	6.57002	6.49606	5.33968	5.98539
PITPNM1	6.10695	6.25036	7.03725	6.95184	6.86836	6.86841	5.99429	6.44449
SZRD1	6.92663	7.12775	7.78906	7.85423	7.63115	7.64714	6.74929	7.20973
REEP2	3.56927	3.85333	4.61302	4.71268	4.53164	4.61995	3.46112	4.05001
SH3GL1	7.0089	7.26753	7.92485	7.94327	7.83057	7.80979	6.95991	7.38302
TSPAN9	4.64765	4.69563	5.42844	5.56926	5.4544	5.24754	4.64884	4.95661
NR2C2AP	3.98842	4.12457	4.69062	4.98744	4.76885	4.6232	3.8925	4.24135
UNG	6.55653	6.6236	7.05675	7.16039	7.03843	7.02689	6.45488	6.69061
SIVA1	5.93143	5.96726	6.61436	6.80498	6.53516	6.51976	5.76115	6.05819
CTSZ	6.55818	6.59166	7.30428	7.64064	7.27562	7.35481	6.46035	6.73504
MCM7	8.73294	8.80111	9.20068	9.41802	9.25297	9.26011	8.68348	8.78162
DDX11	5.73595	5.76181	6.46778	6.68983	6.48164	6.53534	5.68676	5.81399
GBA2	5.66237	5.74105	6.10345	6.10012	5.99681	6.05183	5.65207	5.67579
SAP30	2.91528	3.235	3.79144	3.91895	3.68888	3.87006	2.91915	3.1184
GATD1	4.80942	5.01752	5.49484	5.64782	5.37426	5.40854	4.79765	4.9406
TEDC2	4.26085	4.42893	5.04102	5.19079	4.96088	4.98789	4.29127	4.4752
CCDC74A	3.17055	3.40298	4.14256	4.2008	4.05978	4.19629	3.48282	3.53865
CDK11B	5.61221	5.70169	6.05816	6.14168	6.01154	6.02018	5.73578	5.819
ARF5	7.38674	7.46896	7.84679	8.00033	7.88296	7.88302	7.51579	7.60418
PYGO2	4.80942	4.92327	5.71641	5.73375	5.50171	5.52415	4.83749	5.07655
GUCD1	6.21488	6.27016	6.87873	6.88228	6.77317	6.85812	6.22422	6.38574
MFSD10	5.68378	5.75738	6.73045	6.74605	6.56925	6.67636	5.76115	6.05289
RECQL4	6.56067	6.65881	7.68116	7.81055	7.63005	7.64834	6.62226	6.98682
SNORD16	0.572136	0.734968	1.34791	1.54173	1.23941	1.49944	0.531086	0.834395
XRCC1	4.27704	4.51179	5.09502	5.34603	4.99549	5.21779	4.3554	4.62007
FOS	3.78272	3.96495	5.04314	5.10545	4.66661	5.0615	3.96109	4.24508
POLR2M	2.338	2.51245	3.02638	3.14277	2.93618	3.10202	2.46095	2.73932
PAXX	4.7642	4.7619	5.16272	5.40595	5.18732	5.29103	4.88986	4.79813
NIT2	4.47597	4.39137	4.86333	5.05779	4.81866	4.96249	4.43176	4.38684
TPD52L2	8.26406	8.25711	8.4906	8.53138	8.47255	8.52341	8.29673	8.24637
ZNF232	2.98592	2.96527	3.28413	3.45023	3.2885	3.30964	3.05087	3.0433
APMAP	6.98815	6.94211	7.40227	7.6305	7.41211	7.39143	6.98547	7.00672
DGUOK	5.32748	5.17836	5.88152	6.03083	5.89049	5.85885	5.29541	5.40122
BCL2L2	4.6066	4.38756	5.36053	5.56073	5.32249	5.27255	4.63276	4.68739
CLK3	5.55859	5.53254	5.88152	5.945	5.8482	5.84224	5.52363	5.55031
TNPO2	6.51362	6.43061	7.17525	7.33134	7.03455	7.03056	6.56238	6.53864
C6orf99	2.01024	1.5547	2.54337	2.75152	2.55816	2.8147	1.80868	1.97697
MAGEB17	1.42034	0.997502	1.77178	1.99411	1.66336	1.91406	1.07898	1.27464
COQ7	4.15972	3.84779	4.62719	4.8118	4.38967	4.66788	4.05582	4.2599
SETD6	3.81079	3.63283	4.27081	4.54993	4.14034	4.45127	3.75661	3.81937
NAGS	3.95359	3.96495	4.32048	4.45193	4.15266	4.43659	3.91396	4.07954
DUSP2	4.14215	4.10149	4.90578	5.13638	4.72552	5.06866	3.8979	4.44958
CEBPD	2.338	2.13	3.33334	3.33499	3.18035	3.44049	1.93997	2.6295
PDCD7	4.85057	4.70178	5.28927	5.3344	5.16317	5.35294	4.67106	4.95661
PXMP2	4.14215	3.83105	4.44406	4.8094	4.46075	4.32543	3.92984	4.05001
ANKS3	3.2048	3.06408	3.60361	4.00105	3.63136	3.60052	3.29935	3.0938
PEX11G	1.0577	0.782177	1.34791	1.92494	1.38574	1.4418	1.07898	1.01994
PMVK	3.60176	3.5466	4.59871	5.40912	4.68652	4.54323	4.07975	4.3106
MXRA8	1.20033	1.21954	1.92642	2.39024	1.93465	1.80398	1.55922	1.56451
TMEM240	0	0	0.471301	0.683528	0.488786	0.288648	0.152189	0.315823
PMM1	4.44764	4.41027	4.90346	5.17599	4.93734	4.73542	4.56317	4.64286
MOB3C	2.8733	2.67135	3.21827	3.51049	3.20422	3.04509	2.94021	2.99097
APTR	2.29095	2.0551	2.55527	2.92095	2.73242	2.4844	2.40143	2.46019
POP5	4.53773	4.28066	4.86811	5.12486	4.84673	4.8451	4.62627	4.65131
FAM83E	0.216909	0	0.367113	0.724809	0.436007	0.413857	0.152189	0.315823
PSMG3-AS1	2.25871	1.97609	2.53137	2.92095	2.76488	2.52661	1.9189	2.48563
CTC-338M12.4	1.42034	1.03696	1.59855	2.213	2.14657	1.82668	1.18867	1.51596
LAMTOR1	5.87272	5.82093	6.10142	6.25521	6.30159	6.12118	5.87766	6.06137
PHF5A	5.19531	5.13583	5.52239	6.13786	5.9136	5.79841	5.31166	5.38442
MRNIP	2.13982	1.93491	2.32437	3.06454	2.73242	2.68406	1.96074	2.11377
ATP5MD	6.86572	6.73051	7.02607	7.38905	7.19354	7.12115	6.80919	6.90493
TCTEX1D2	1.29876	1.25344	1.59855	2.12322	1.64022	1.82668	1.18867	1.54044
HINT1	6.74871	6.60156	6.9821	7.27078	6.99918	7.14223	6.70459	6.91081
NOP16	5.86872	5.83779	6.12258	6.45473	6.17546	6.25899	5.92466	6.06454
WASH7P	3.81634	3.83105	4.15825	4.40825	4.29282	4.2222	3.8925	3.99792
MRPL24	4.66313	4.9127	5.75949	6.40718	5.9517	5.98655	4.79187	5.27013
SNHG7	5.06386	5.09668	5.76206	6.19773	5.90148	5.97517	5.1219	5.46016
HIRIP3	4.01762	4.23473	4.9081	5.49216	5.01586	4.92879	4.01172	4.5343
CENPX	5.77352	5.96087	6.57324	7.15379	6.6063	6.63998	5.74927	6.13053
PIN1	5.05215	5.24306	6.02216	6.83946	6.18649	6.21343	5.28926	5.66887
ADRM1	7.84568	7.91223	8.30633	8.55321	8.28874	8.31671	7.95184	8.0755
PSMB1	7.90385	7.98339	8.13227	8.52719	8.33339	8.30539	7.99306	7.94232
CNPY2	5.17601	5.29891	5.47931	6.11184	5.76372	5.72177	5.22634	5.34152
ZNF7	4.8932	4.918	5.10922	5.44043	5.18132	5.27048	5.00929	4.87954
DHODH	4.27301	4.44002	4.58426	5.07983	4.79789	4.93924	4.49363	4.35268
TRNAU1AP	4.23623	4.29294	4.64679	4.9959	4.96787	5.07104	4.26229	4.11665
ANXA10	5.34102	5.21967	5.64859	5.88595	5.93634	5.72479	5.38456	5.24986
RASSF1	4.66004	4.84762	5.22179	5.43733	5.42084	5.41042	4.96373	4.86992
E2F4	6.8084	6.946	7.11721	7.21166	7.21768	7.22091	6.95151	6.95302
MRGBP	6.19052	6.35847	6.64392	6.80859	6.77715	6.78249	6.30663	6.43391
SDF2	4.34772	4.46555	4.73315	4.87734	4.75814	4.90232	4.48648	4.50661
THAP7-AS1	1.39089	1.75729	2.20855	2.60445	2.41551	2.58102	1.63869	1.70108
TAF12	4.87736	4.97498	5.28033	5.60563	5.45936	5.40854	5.19601	5.16187
TOR3A	5.40318	5.49938	5.89797	6.16154	6.04497	6.02141	5.71301	5.77067
SNF8	6.46411	6.56491	6.9447	7.33509	7.09485	7.0602	6.68912	6.84784
AHSA2P	3.14432	3.31743	3.93045	4.22617	4.05103	3.92369	3.48998	3.58057
YIF1A	4.52762	4.63906	5.14511	5.48767	5.22475	5.1564	4.86804	4.92209
SNORA52	0.623683	0.82789	1.40165	1.65284	1.26988	1.4418	0.96026	1.01994
POLDIP2	7.02815	7.17936	7.50978	7.63659	7.48252	7.4809	7.26498	7.32387
ELP6	4.67234	4.82807	5.04102	5.24501	5.10096	5.1178	4.91668	4.87714
NUDT18	2.86261	3.13853	3.7086	3.97135	3.76039	3.68369	3.36313	3.2504
SLC39A1	6.04094	6.21961	6.49043	6.71181	6.50104	6.53189	6.23598	6.26698
IMPDH2	8.45758	8.55407	8.85934	9.05491	8.89235	8.92848	8.66936	8.6426
DDIT3	3.28703	3.47658	4.35494	4.83555	4.34385	4.47661	3.63914	3.6665
GFER	4.80664	5.09435	5.49484	5.93624	5.63354	5.59032	4.93778	5.34847
MRPL55	4.26897	4.50478	4.78967	5.07585	4.96554	4.84232	4.43918	4.74645
NEDD8	4.531	4.90206	5.34176	5.76129	5.59343	5.52589	4.80341	5.26279
ERP29	5.75341	6.16277	6.45195	6.82766	6.51621	6.46745	6.06192	6.31921
HDAC11	3.18778	3.61339	4.17763	4.4763	4.25903	4.14303	3.52526	3.91609
SNORA51	0	0.352552	0.659504	0.879049	0.727095	0.635743	0.222658	0.476698
CEMP1	0.94063	1.5547	1.70923	2.28377	1.9722	1.91406	1.25742	1.56451
MUTYH	3.08118	3.51201	3.74543	4.14866	3.9605	4.00555	3.35531	3.62703
POLR2G	5.76923	5.92976	6.05607	6.29001	6.19941	6.23161	5.85149	6.03792
PRELID3A	2.56592	2.837	3.03491	3.25974	3.00121	3.04509	2.76239	2.84137
SMG9	5.16735	5.45637	5.77866	5.90178	5.70498	5.72025	5.39413	5.52753
PIK3CD-AS2	2.48461	2.76832	3.08504	3.52225	3.13139	3.07383	2.85404	2.91811
POLD4	4.13772	4.32517	4.76169	5.10545	4.8442	4.66158	4.44656	4.49099
SCN1B	3.22997	3.40298	3.74023	3.89202	3.7442	3.85358	3.15365	3.54472
PPP5C	6.81118	6.91919	7.09649	7.276	7.16494	7.22892	6.76929	7.04893
MYDGF	5.96679	6.14482	6.80088	7.30818	6.87209	6.90287	5.77441	6.54319
RAB5IF	4.65386	4.86142	5.21992	5.5144	5.25744	5.33128	4.62627	5.16187
AP1S1	6.06445	6.23241	6.41241	6.66287	6.45619	6.54479	6.09165	6.33504
MRPL51	6.1216	6.30593	6.66124	7.33759	6.9281	6.92867	6.06792	6.53255
HDHD5	5.7678	5.85858	6.06546	6.3832	6.23942	6.29301	5.78172	5.97195
MEA1	4.64765	4.71096	5.43329	6.23392	5.88558	5.90224	4.31565	5.19886
KRT10	4.96989	4.83088	5.29461	5.79318	5.53189	5.52935	4.78897	5.15197
THOC3	5.27202	5.36436	5.76463	6.08534	5.94581	5.93264	5.34955	5.68405
EMC9	3.68904	3.80843	4.27081	4.65778	4.40692	4.41802	3.82048	4.15283
NDUFC1	5.16518	5.37209	5.65966	6.14263	5.88927	5.98024	5.30153	5.69363
TIMM23	6.51618	6.59744	6.80588	7.02957	6.93525	6.96109	6.58847	6.81435
MXD3	3.31081	3.37245	3.98427	4.60348	4.4934	4.47661	3.40161	3.98013
NAA38	4.23623	4.3528	5.00024	5.69921	5.47416	5.52589	4.26646	4.85047
NUDT1	3.47418	3.44758	4.3309	5.14591	4.83913	4.83394	3.28295	4.2599
ATP2A1-AS1	0.673452	0.782177	1.23405	1.90712	1.68614	1.60826	0.68876	1.30354
UBL5	5.71827	5.70629	6.13155	6.72395	6.46692	6.42159	5.62468	6.1565
NT5C3B	6.54069	6.49224	6.89697	7.04748	6.96349	7.00156	6.57085	6.66787
CHAF1A	6.10695	6.08018	6.65503	6.76843	6.63585	6.74649	6.15721	6.25131
EXOSC3	4.78699	4.64864	5.33314	5.55502	5.43939	5.58533	4.91668	5.08905
COMMD4	5.63437	5.52562	6.09736	6.27359	6.18549	6.18955	5.76706	5.85848
LOC642423	0.405428	0.413789	1.32028	1.7953	1.38574	1.82668	0.354041	1.1529
CTDSP1	6.05744	6.12436	6.55854	6.66088	6.55075	6.69807	6.18615	6.48052
LOC642852	4.12436	4.19604	4.70938	4.84025	4.73101	4.85342	4.23271	4.61143
CCDC137	5.85261	6.01621	6.79462	7.15096	6.98891	7.13542	6.08575	6.49155
AKT2	6.30052	6.34281	6.90688	7.00517	6.96116	7.04697	6.45029	6.66857
FBXW9	3.08118	3.01552	4.05305	4.07075	4.04223	4.10175	3.11712	3.64408
ZSWIM9	3.04383	2.74468	4.55492	4.87275	4.6022	4.72941	3.05087	3.86854
CLASRP	4.54109	4.64226	5.22179	5.30067	5.14889	5.16755	4.63276	4.95433
RALY	6.79089	6.88176	7.74003	7.84519	7.66952	7.69997	6.92269	7.41606
DAZAP1	7.30522	7.31846	8.06439	8.13275	7.96471	8.02135	7.41265	7.70238
LSM4	7.28735	7.36426	8.15469	8.2824	8.10206	8.17741	7.42718	7.81954
NAB2	6.18517	6.26808	7.09292	7.31749	7.15426	7.18732	6.39224	6.87817
ZNF524	2.77414	2.87015	3.70326	3.90555	3.7817	3.68369	2.87607	3.39837
SH3GLB2	5.8143	5.8503	6.11957	6.22766	6.10113	6.25795	5.91804	6.08653
ZC3H10	2.71595	2.72065	3.43348	3.59641	3.33968	3.61363	3.00162	3.34378
MIIP	4.82051	4.84762	5.14511	5.29554	5.22864	5.39151	4.91933	5.16187
PDF	3.91274	3.72632	4.43442	4.69201	4.52533	4.77096	4.03149	4.46565
SELENOH	5.02125	4.96734	5.76847	6.22855	5.8695	5.90491	5.3377	5.67993
MTG2	5.0019	4.92327	5.61344	5.945	5.64375	5.62472	5.1695	5.53973
BCL7C	4.15096	4.1785	5.29283	5.84558	5.40032	5.57866	4.53229	5.15395
CD2BP2	5.8978	5.99508	6.71263	7.12324	6.81704	6.76497	6.24448	6.63699
TRIR	6.07259	6.16833	6.88464	7.38101	7.07071	7.02628	6.34859	6.81372
CHCHD5	4.15096	4.26413	4.58426	4.75564	4.64061	4.6069	4.30351	4.46245
MRPL49	6.98384	7.08838	7.38487	7.51464	7.44461	7.41268	7.14876	7.30212
ACADVL	6.58688	6.73726	7.67026	8.05876	7.71971	7.76935	6.91406	7.26173
SGSM3	5.1255	5.16729	5.60344	5.76129	5.66398	5.66936	5.29131	5.41949
PPM1G	7.74344	7.80774	8.25844	8.39337	8.20693	8.24822	7.91773	8.0552
ESRRA	5.54696	5.52389	6.62499	6.89194	6.6063	6.61085	5.82766	6.26698
MINOS1	5.06852	4.86964	5.34004	5.65451	5.54285	5.56016	5.13337	5.31339
HTRA2	4.30888	4.02995	4.72527	5.04969	4.83659	4.80565	4.3554	4.58519
GORASP1	5.12327	5.08966	5.39902	5.6505	5.48557	5.49434	5.27275	5.29732
P2RX2	0.0759849	0	0.312055	0.552083	0.381225	0.413857	0.152189	0.257949
ENDOV	3.83832	3.75618	4.61017	4.95528	4.72001	4.8835	4.29127	4.46884
ITPKC	4.3818	4.32915	4.70938	4.92903	4.76082	4.90765	4.51484	4.59691
RAB15	4.39669	4.63263	4.86811	4.96823	4.71448	4.62644	4.32769	4.65412
C2CD4C	3.22997	3.7081	3.89811	4.17496	3.79223	3.61363	3.27468	3.88297
UQCRHL	3.34193	3.67096	3.93045	4.2791	4.20091	3.88095	3.33159	4.01985
MED26	4.32454	4.65816	4.87762	4.98107	4.94208	4.72337	4.53229	4.85047
SPINT1-AS1	1.23389	1.5547	2.08262	1.90712	1.9722	1.52742	1.38581	2.01241
TMEM191B	0.148167	0.472533	0.975189	1.0833	1.07654	0.413857	0.289844	1.01994
SLC12A8	3.43864	3.80271	4.18914	4.0506	3.89846	3.86459	3.54602	3.91609
TRIM47	6.07953	6.24088	6.55112	6.51038	6.44538	6.38191	6.07389	6.45338
NOTUM	3.17919	3.58038	4.20433	4.08271	3.95582	3.89713	3.43167	3.98906
RPS6KB2	5.09615	5.22181	6.08715	6.05329	5.65534	5.61171	5.24339	5.87301
ZNF768	5.30595	5.39505	5.88977	5.90852	5.70777	5.63762	5.36716	5.7472
TMEM259	7.13304	7.18321	7.74296	7.77721	7.52064	7.54433	7.16954	7.59581
ASB6	5.68378	5.77936	6.14343	6.19498	6.01604	5.85472	5.70688	6.01299
FURIN	6.16356	6.42598	6.82074	6.86795	6.58827	6.57443	6.26653	6.63982
ZNF787	5.21014	5.4509	6.24246	6.35143	5.79549	5.83246	5.32574	5.8874
SRRT	7.40618	7.59577	7.76779	7.89124	7.91284	7.89616	7.45945	7.7061
TNFRSF10A	5.2269	5.44174	5.62478	5.74633	5.76104	5.74876	5.34561	5.55182
CNPY3	4.36675	4.77363	5.01755	5.29554	5.25173	5.31531	4.33168	4.98364
EMC10	6.95772	7.14591	7.45007	7.57831	7.53169	7.57356	6.95797	7.34965
WASH2P	3.31081	3.85884	4.05305	4.26167	4.20486	4.11102	3.54602	4.17645
PET117	0.282525	0.997502	1.55179	2.02748	1.81574	1.91406	0.638093	1.90338
GPKOW	4.87736	5.16284	5.45091	5.59314	5.49689	5.48723	5.10567	5.46176
NUBP2	6.03501	6.26705	6.48577	6.60945	6.55463	6.57861	6.20586	6.50871
LMAN2	6.95646	7.09949	7.36429	7.47284	7.61751	7.56093	6.94044	7.39943
ARL2	3.65228	3.91287	4.43442	4.43337	4.66661	4.67415	3.61968	4.39693
TMEM258	5.02844	5.07789	5.45886	5.70051	5.7597	5.76648	4.99174	5.55182
FAAP20	5.51148	5.62608	5.87678	6.09914	6.24997	6.26004	5.43551	5.98539
COX6B1	6.77602	6.9066	7.15925	7.24263	7.3515	7.28634	6.83191	7.25158
MRPS12	6.16247	6.39878	6.66261	6.79048	6.84071	6.82609	6.30358	6.78455
LZTS2	6.22951	6.38164	6.61294	6.7709	6.94768	6.87592	6.32876	6.80932
TRAPPC2L	5.32359	5.44541	5.72829	5.85258	6.08194	6.02754	5.45394	5.91925
BRF1	4.54109	4.72008	4.92655	5.00431	5.22281	5.18083	4.56317	5.06815
CDC34	6.36252	6.54623	6.77376	6.88171	7.01276	7.04757	6.44478	6.96889
STX4	3.23826	3.14757	3.78135	4.2008	4.16487	4.02039	3.17157	3.82934
CFAP410	3.41689	3.48373	3.90277	4.13724	4.20091	4.0688	3.258	3.95759
ZNF324	3.75986	3.81978	4.22311	4.37297	4.33667	4.46942	3.77431	4.20353
EGFL7	4.99946	5.16061	5.77102	5.96668	6.05046	6.13034	5.0217	5.69227
DOHH	5.00918	5.16061	5.7031	5.94609	6.04166	6.10619	5.06549	5.68954
CDKN2A	5.91471	5.87092	6.41405	6.60531	6.71136	6.73828	5.92862	6.57168
CYC1	7.93511	7.98591	8.44654	8.6914	8.74488	8.70876	8.05864	8.52446
APBA3	4.10182	4.14277	4.42796	4.57272	4.60817	4.61995	4.16274	4.4752
CRIP1	4.54778	4.98005	5.72698	6.367	6.4743	6.2642	4.70222	6.12244
POP7	5.21854	5.43067	5.69774	6.0694	6.02389	5.96241	5.29131	5.95612
ERF	6.0098	6.17498	6.45988	6.84356	6.80668	6.75465	6.05228	6.65812
CFL1	9.70091	9.85652	10.0195	10.1895	10.1537	10.1381	9.82274	10.1377
NUDT16L1	4.27301	4.47635	4.7972	5.09565	5.03373	4.96505	4.4757	4.92441
MRPS26	5.14988	5.35658	5.76847	6.1606	6.04937	5.96241	5.29541	5.98873
SERF2	5.29008	5.52389	6.65364	7.06114	6.89182	6.96366	5.47574	6.81372
CIAO2B	5.35252	5.49938	6.14343	6.31473	6.2746	6.27249	5.52538	6.23828
CCDC124	5.87804	6.14707	7.03831	7.4208	7.32906	7.4061	6.28929	7.27274
RPS2	10.7627	10.9215	11.3289	11.6002	11.4653	11.491	10.9862	11.4204
SH3BP5L	5.67617	5.76033	5.99292	6.09619	6.04607	6.05063	5.78318	6.01299
ATP5MF	4.73227	5.03224	6.14835	6.66817	6.38314	6.3886	5.101	6.28882
LUC7L2	3.95862	3.94952	4.85131	5.30578	5.11781	5.1132	4.06064	5.07655
VASP	3.45296	3.39541	4.02336	4.32008	4.23992	4.25186	3.45381	4.09615
MUS81	3.99822	4.09215	4.48508	4.74313	4.64643	4.6489	4.01669	4.58519
SNRNP70	7.48233	7.61341	8.10012	8.42091	8.28641	8.39877	7.56451	8.17365
SURF1	5.51489	5.56158	6.00599	6.02671	5.94699	6.0922	5.49367	5.8165
TACO1	5.88597	5.97744	6.2707	6.20139	6.22102	6.31826	5.89664	6.16636
SIGIRR	3.79963	4.08276	4.69869	4.67631	4.72827	4.91031	3.60657	4.43333
STRN4	7.05422	7.28249	7.55235	7.60861	7.57809	7.68723	7.03098	7.41026
SLC10A3	4.72344	4.81961	5.25136	5.23254	5.32431	5.48366	4.66475	5.02543
ZNF503	5.92245	5.99383	6.60723	6.5597	6.72929	6.80481	5.70226	6.34983
TRIM7	4.35536	4.25579	4.85613	4.97467	5.10941	5.08287	4.11723	4.65972
KEAP1	6.96023	6.92512	7.32703	7.41569	7.34167	7.48581	6.75078	7.16024
PSMA7	8.14591	8.09889	8.50946	8.66646	8.65483	8.68858	7.87255	8.33541
TRIM56	3.49509	3.73234	4.46629	4.6684	4.59017	4.61995	3.47562	4.15679
AGPAT2	5.67464	5.74701	6.66192	6.86565	6.75645	6.79406	5.61653	6.29693
C7orf50	4.90627	5.05645	5.83345	6.28139	6.07332	6.20479	4.97398	5.67993
ZMYND19	5.07547	5.11524	5.73616	5.93514	5.80982	5.88342	5.13566	5.52753
USF2	5.3696	5.52909	6.1727	6.39843	6.21124	6.35679	5.47755	5.89573
LMNB2	8.7046	8.71687	9.53807	9.71876	9.73597	9.79591	8.72238	9.11125
FASTK	5.32942	5.39695	5.77866	5.93514	5.89539	6.00408	5.33173	5.57718
TSEN54	5.77066	5.84336	6.18902	6.28139	6.33441	6.3665	5.73578	5.98316
JOSD2	3.45296	3.63283	4.98932	5.36247	5.44107	5.54996	3.29935	4.15679
TMEM250	4.92437	4.97498	5.74658	5.89615	5.89539	5.97008	4.76555	5.32577
TEDC1	4.54444	4.55661	5.32795	5.60563	5.49043	5.61823	4.30351	4.94977
NUDC	7.33693	7.46354	8.111	8.36346	8.28618	8.27012	7.22209	7.65271
APRT	6.3823	6.47708	7.50595	7.81892	7.59173	7.6299	6.22422	6.77491
CPTP	4.58726	4.62294	5.13919	5.01266	4.99549	5.02516	4.60334	4.96115
C19orf24	5.08929	5.22609	6.23322	6.12056	5.91842	5.97135	5.23702	5.89691
FADS3	4.93461	5.03224	5.43329	5.35427	5.36016	5.30928	4.9534	5.2293
RPUSD2	4.55443	4.70178	5.16466	5.18341	5.09246	5.14289	4.56994	4.96567
METRN	5.84855	5.99257	6.59935	6.56894	6.51701	6.53792	5.79912	6.43391
NUDT14	3.56268	3.77381	4.43764	4.53551	4.20879	4.51555	3.78599	4.27821
MIR5047	2.95607	3.26022	4.06559	4.09063	3.85891	4.15204	3.24959	3.80429
CXorf40A	2.52584	3.00561	3.5805	3.60196	3.42341	3.47682	2.89777	3.37133
FBXL12	4.46541	4.71401	5.09094	5.09565	5.03151	5.1178	4.73574	4.91976
ENTPD6	5.77637	5.95701	6.5578	6.61701	6.40132	6.45749	5.99177	6.29513
RRAS	5.10525	5.25775	6.37176	6.47604	6.12112	6.20911	5.43551	5.86213
CDK10	4.42965	4.62941	5.40397	5.565	5.22475	5.33524	4.69914	5.03838
[truncated: 4,666 more rows]

## Sheet: Figure 5h
gene	siHERVH v.s siNT			gene	siBRD4 v.s siNT
	log2FC	P.Value			log2FC	P.Value
SCARNA2	4.9327	0.00340466		RN7SL2	6.95784	4.52709e-06
FAM19A2	4.88984	0.0144391		RN7SL1	5.94541	8.57588e-05
MIR636	4.8167	0.00806296		CLDN6	5.78045	0.00134256
PGLYRP1	4.80312	0.00585073		SNORD167	5.71824	0.0024117
TMPRSS5	4.80141	0.00820907		TMEM240	5.64778	0.00125499
PRPF31	4.75463	0.00448695		PRPF31	5.5862	0.0012825
TMEM240	4.595	0.00654324		RN7SL3	5.46883	0.000111914
MIR7110	4.52185	0.0238359		KCNG2	5.33645	0.00796656
TMPRSS13	4.50949	0.0184904		MIR636	5.26429	0.00631488
LOC101928438	4.47912	0.0159069		EVC	5.07034	0.010844
SLC25A34	4.42891	0.0125103		SLC25A34	5.0602	0.00669765
LOC101929234	4.37774	0.0192626		DPY19L2P2	5.05705	0.0383207
MARCH4	4.28982	0.0272299		LOC101929295	4.96888	0.00910594
LOC100505912	4.28397	0.0312982		SCARNA2	4.95437	0.00512021
NECAB2	4.2624	0.0166927		ABCC6P1	4.84128	0.0236269
DCDC2	4.18863	0.0210976		CD79A	4.73064	0.0381347
LOC101929295	4.18031	0.0208208		MARCH4	4.58073	0.0283127
PHF24	4.17306	0.0430602		ATXN2-AS	4.56943	0.00665912
HHIPL2	4.0629	0.0281676		NECAB2	4.43011	0.0192058
OR51Q1	4.03441	0.0341576		DCDC2	4.42728	0.0220579
LINC00621	3.97641	0.0343685		PRR25	4.42717	0.0341168
VSIG8	3.94048	0.0394		TCERG1L-AS1	4.42393	0.0412225
TTC16	3.82141	0.0443581		LOC101927051	4.41731	0.0481731
RPPH1	3.77564	0.0298992		RAD21L1	4.33631	0.0136485
ATXN2-AS	3.75633	0.0212672		NPEPL1	4.33599	0.000492394
ZNF460-AS1	3.74421	0.0228826		HIST1H2BF	4.2588	0.0470663
SNORD167	3.65926	0.0447891		LINC00621	4.25879	0.0343027
ATP5F1E	3.63941	0.035536		HAR1B	4.20298	0.0227062
HES7	3.62131	0.0290823		LOC389247	4.14063	0.0174384
MIR641	3.60841	0.0405131		MMP9	4.12983	0.0298656
LOC101927811	3.58362	0.033948		LINC00452	3.99371	0.0249981
C1orf194	3.52116	0.0362394		LOC105374727	3.90407	0.0275837
CACNG8	3.50298	0.0433078		DIO3OS	3.89783	0.00706871
TERC	3.48715	0.0126362		CIDEB	3.8925	0.0340923
CIDEB	3.47923	0.0461389		PGLYRP1	3.84373	0.0420513
LINC00452	3.45033	0.0428399		RPL3L	3.83982	0.00143012
HTRA3	3.27587	0.0100343		DCST1-AS1	3.81139	0.000596914
NPEPL1	3.21079	0.00746941		SLC16A11	3.80909	0.0369272
ARR3	3.17022	0.0124949		SERHL	3.72348	0.0384942
RSPH1	3.12742	1.27882e-05		THY1	3.71991	0.0193976
TMEM88	3.12231	0.0125899		P2RX2	3.71987	0.0360059
ADAM8	2.97462	0.000254052		HES7	3.62997	0.036784
MORN3	2.92638	0.0174524		ARHGAP27P2	3.62456	0.0105013
UCN2	2.83755	0.0243616		ATP5F1E	3.61585	0.0482157
EPB41L4A-DT	2.71514	0.0354533		MORN3	3.5707	0.00563471
LINC01405	2.69053	0.0213038		C1orf194	3.51681	0.0466321
ANKRD2	2.51714	0.0106816		SNHG22	3.50059	0.0485357
PCSK4	2.509	2.98447e-05		EPB41L4A-DT	3.40526	0.0125913
INSL3	2.49135	0.0103877		VAMP5	3.33654	0.00135308
CLEC4A	2.48123	0.0411859		SNORD104	3.33557	0.000384957
SPRR2D	2.43702	0.0434977		TSKS	3.33025	0.0217802
DCST1-AS1	2.39023	0.0244275		MIR222	3.26824	0.00623798
CCDC151	2.38758	0.00234151		TTC4	3.21412	0.016924
GRIN2B	2.33694	0.0243716		HTRA3	3.20656	0.0181755
CFD	2.2791	0.00169043		MIR616	3.19971	0.021346
RNA45SN2	2.26246	0.0162569		MIR4442	3.09227	0.00640648
LINC01465	2.25681	0.0449898		FAM66B	3.07079	0.0385167
RDM1P5	2.24811	0.045524		MCPH1-AS1	3.04013	7.91926e-05
NLRP6	2.21802	0.00800354		VMO1	2.98777	0.0403211
NPPA	2.21253	0.0355297		CXCL3	2.9801	0.0204385
GBAP1	2.1548	0.0271806		EDEM2	2.96954	0.0385264
LOC642423	2.08744	0.00450231		LOC642648	2.75928	0.0214451
TNXB	2.07531	0.0450403		WNT9A	2.71225	1.13026e-12
COL5A3	2.05666	0.037676		CCDC85A	2.7017	0.0253338
INO80B	2.03371	0.0165822		LEXM	2.69323	0.049226
CABCOCO1	2.03038	0.0237323		NLRP6	2.65651	0.00332177
PALM3	2.01708	4.20063e-11		SCO2	2.62423	0.0272013
ABHD11-AS1	1.99522	0.0499264		LINC01465	2.62374	0.0302365
LINC01635	1.97512	0.0329311		LOC642423	2.61942	0.0012761
SNORD104	1.94107	0.0253409		C20orf144	2.55502	0.0469059
CCIN	1.93004	0.0369997		FAM83E	2.55344	0.0497786
LINC01140	1.91679	0.0265672		TNFSF13	2.55273	0.0373329
TMEFF1	1.91207	0.00670524		CST6	2.5346	1.69825e-16
ATP6V1B1	1.9107	0.0209156		SRPK3	2.47597	0.0497306
C10orf95	1.90647	0.00544227		LOC101928111	2.45586	0.0374111
AIFM3	1.90453	0.000977624		ADAM8	2.44952	0.0054403
CSNK1E	1.89321	0.000599668		INSL3	2.39897	0.0230973
SYP	1.88801	9.5791e-05		CCDC154	2.39636	0.0452187
C2orf92	1.87323	0.0302225		SNORA51	2.3914	0.0271659
ACTL8	1.87267	0.0496747		PCSK4	2.37822	0.000285206
HPX	1.87002	0.00863922		PET100	2.37518	1.26055e-06
CPB2-AS1	1.83369	0.0251622		RSPH1	2.36754	0.00253196
PET117	1.81158	0.00542016		CCDC151	2.35567	0.00559833
RHCE	1.79367	0.0333495		DCST2	2.3194	0.0255792
SPATC1	1.75248	0.0347083		OSGIN1	2.31643	1.04283e-18
LIPE-AS1	1.74804	0.0189972		HRNR	2.28962	1.3586e-05
KCP	1.74611	0.015819		FOXN3-AS1	2.25632	0.000428375
LOC285847	1.73483	0.0289581		RNA45SN2	2.23894	0.0341577
TRPM2-AS	1.73004	0.00312523		RPS10	2.22339	0.000203119
ZNF599	1.69645	0.0275153		ACTL8	2.20065	0.0344563
COL4A6	1.68822	0.0015352		SH3BGR	2.1923	0.0438121
DOC2B	1.67679	0.0326636		LINC01635	2.18577	0.0303385
EGR3	1.67313	1.87569e-05		ENO1-AS1	2.17888	0.00231039
HAS2-AS1	1.67045	0.0487901		LUCAT1	2.16398	5.23534e-05
DGCR6	1.66601	0.00153282		KIAA1755	2.14832	0.0437872
UNC5B-AS1	1.6624	0.0119761		LOC100128494	2.13388	0.0353365
CFAP206	1.65726	0.0270141		TMEM191B	2.0996	0.0238101
ENO1-AS1	1.65518	0.011058		PET117	2.07411	0.00465426
RGS19	1.6546	6.61345e-21		PRODH	2.06921	0.000284723
PHOSPHO2	1.65273	0.00461563		EMC6	2.06618	0.000167692
VGF	1.64555	6.34136e-21		LINC01775	2.05917	0.00785513
LINC01775	1.64165	0.0197895		LOC102724450	2.05296	0.00319019
HAS2	1.63747	0.00293577		TMEM256	2.04023	2.33092e-06
OGFR	1.62939	4.71954e-18		CCDC13	2.03414	0.002367
LOC100652768	1.62804	0.00914381		TBC1D10C	2.02994	0.0441175
FAM53A	1.59953	0.00849899		DHRS2	2.0157	9.90799e-24
LOC101930010	1.59889	0.0460907		MIR3916	2.00468	0.00377029
HABP4	1.58017	1.63107e-19		BRICD5	2.00168	0.0038825
C1QTNF12	1.55743	0.0167893		TOLLIP-AS1	1.99683	0.00685838
TSNAXIP1	1.55595	0.0271892		ZSWIM9	1.99443	0.0011269
TMEM256	1.54814	4.27803e-05		LOC100996740	1.99385	0.0188041
TPM4	1.54618	7.36282e-17		LINP1	1.98672	0.0148228
MKNK2	1.53147	9.17162e-14		HABP4	1.9756	3.33391e-23
MYBPH	1.52588	2.32219e-10		P4HA3	1.97539	0.000986025
KIAA1656	1.52116	0.000486917		S100A2	1.97437	2.03628e-06
HRNR	1.51174	0.00170297		LRP4-AS1	1.97174	0.0329134
PRODH	1.50571	0.00413052		SNORD27	1.9641	0.0196268
CATSPERG	1.49993	0.0229691		PTPRCAP	1.96281	0.00614879
MISP3	1.49959	7.88063e-05		SNORD18C	1.95919	0.0311548
LOC100507437	1.49169	0.00727827		DGCR6	1.95628	0.000675767
SPATA6L	1.47952	0.0348051		LINC02298	1.94492	5.95392e-05
BBC3	1.47782	2.04615e-10		SYCE1L	1.93489	0.00350306
CCDC13	1.46216	0.0178475		LOC105372480	1.92285	0.000137577
GANAB	1.46154	2.71642e-28		C10orf95	1.90826	0.0122842
MEX3D	1.46151	0.00239362		PABPN1	1.90758	4.1901e-07
HCN1	1.45282	0.00223686		FAM53A	1.90334	0.00408776
NDUFB2-AS1	1.44999	0.0150146		FKBP2	1.89406	0.000440403
FAM66C	1.44811	0.0456373		ASIP	1.8745	0.0465361
ADAMTS14	1.44088	1.04843e-05		LINC00659	1.85393	1.53129e-06
HOXC4	1.43782	0.0343246		SNORD15B	1.84636	0.0435286
PTRH1	1.41609	5.19349e-08		SNORA48	1.84515	0.0165296
SYNGAP1	1.41212	0.0105039		WBP1	1.83963	0.00235662
SLC22A31	1.40856	2.88286e-12		SGK3	1.83911	0.0329822
ZSWIM9	1.4071	0.00823465		ARRDC3-AS1	1.83711	0.0134555
LOC102724562	1.4065	0.00910578		DLK2	1.82853	8.32368e-08
PTCH2	1.40365	0.0102705		PGAM2	1.8239	5.6446e-05
HSD17B1	1.39352	0.0407875		HIST1H2BD	1.82334	0.0135829
JOSD2	1.39331	0.0450333		TMIE	1.81916	0.0258607
CHI3L1	1.39166	0.0158922		LOC150051	1.81713	0.0122158
PHF1	1.38321	1.62219e-05		DNPH1	1.80871	1.59349e-07
CAPN12	1.38186	0.00847183		OGFR	1.80863	6.33532e-17
LOC730098	1.37792	0.0023516		TREX2	1.80804	0.0210406
GLIPR1L1	1.36681	0.0284305		HPX	1.80697	0.0226023
C19orf81	1.36195	0.00136677		CSNK1E	1.79746	0.00414361
PPP1R32	1.35779	0.0141145		LOC101059948	1.79037	0.00892002
LRRC4B	1.3557	0.00248045		TNFRSF12A	1.78831	3.02325e-08
PTH2	1.35343	0.0112419		SCNN1D	1.78122	4.73617e-05
CCDC107	1.35235	0.000210406		EFEMP2	1.77977	0.0275497
LOC101928489	1.34902	0.0473102		ADIRF	1.77921	1.43957e-07
LOC101927989	1.34805	0.0339594		LOC100507437	1.77595	0.00406632
GRIK5	1.34689	0.011424		KCP	1.76855	0.0267283
LOC102724450	1.34258	0.0373891		JOSD2	1.75418	0.0286525
CCS	1.34205	8.80254e-06		PALM3	1.75398	4.39528e-07
GLIDR	1.3386	0.0245593		SPTBN5	1.75188	0.0214549
MYPOP	1.3261	2.04294e-09		LINC02595	1.74468	0.0183046
HIST1H2BD	1.3168	0.0404144		CYBA	1.74306	0.000469004
AVPR2	1.31094	0.0256597		PRDX5	1.7375	1.36732e-07
ANO9	1.30553	9.20384e-08		FAM66C	1.73437	0.0289286
ACY1	1.30442	0.00787464		POLR2L	1.73112	6.35345e-08
NUDT3	1.28959	0.000675871		LOC171391	1.71799	0.000225184
TGFBR3L	1.2857	2.43918e-05		FLT3LG	1.71176	0.00312533
LINC01569	1.28284	0.00393358		H2AFJ	1.70764	6.56748e-07
LOC101929224	1.281	0.0267312		DRAP1	1.7003	2.76065e-08
LOC105372480	1.27305	0.00576275		CCDC183	1.69151	0.000474515
MYO1F	1.27186	0.0344546		SNORD99	1.68817	0.0223321
ITGA2B	1.26717	0.00302342		TYMP	1.68527	1.70263e-13
IFT27	1.26272	7.02213e-06		PAQR6	1.68101	0.00021664
CRIP1	1.26269	0.0197696		EDF1	1.68079	4.20765e-07
FLT3LG	1.26136	0.0161432		LOC100499489	1.67928	0.025091
FCGBP	1.25755	4.95124e-06		ADAM15	1.66952	4.35765e-25
CAPS	1.25633	0.0174551		ATP2A1-AS1	1.668	0.00959444
FOSB	1.25581	1.97945e-05		EPHA10	1.667	2.28783e-12
ATP2A1-AS1	1.25436	0.0294661		FAM207A	1.66561	5.02862e-06
FOXN3-AS1	1.2526	0.0313814		BMI1	1.6654	6.50082e-07
GRK4	1.25075	0.000271965		ASPHD1	1.65422	1.24918e-05
PPP1R14B	1.2507	2.22497e-10		LOC730098	1.65126	0.0011349
CTXN1	1.24857	2.10529e-06		KCNIP3	1.64937	0.000702339
ATP5MF	1.24845	3.37564e-05		MIR1304	1.64457	0.0112278
KIFC2	1.24583	2.36759e-13		MCRIP2	1.63648	2.8598e-11
NYAP1	1.23966	1.03301e-06		LOC102724562	1.62525	0.00671304
AES	1.23889	2.2885e-11		PTH2	1.62232	0.0060589
SERF2	1.23541	0.00626654		CPNE7	1.61909	7.33275e-22
SSPO	1.23449	0.018588		LSM7	1.61606	7.45987e-07
EMC6	1.23391	0.0133523		SNORD16	1.61048	0.0168437
SCNN1D	1.23258	0.00207063		FOXE3	1.60235	0.0495185
ZNF616	1.22903	1.27583e-07		AREG	1.60151	2.59564e-05
TMEM141	1.22726	1.9742e-07		CCDC107	1.60075	9.91607e-05
PPP1R18	1.22429	0.00445585		ATP5MF	1.59765	4.08286e-06
SPTBN4	1.22205	0.000667779		C11orf98	1.59434	0.0422926
CCDC88B	1.21862	0.000620015		PMVK	1.59237	3.21255e-08
HSF4	1.21631	0.000987551		LRRC45	1.59082	6.7863e-08
UNC5CL	1.21618	0.00370783		LINC00537	1.58929	0.0329276
KLHDC3	1.21285	3.76729e-09		PUF60	1.58713	1.42529e-05
MCF2L	1.21242	1.85427e-08		NEK8	1.58469	2.264e-05
LMTK3	1.21239	2.44842e-08		TSPOAP1-AS1	1.57902	0.0476993
SLC16A8	1.21183	0.0496112		ATG16L2	1.57766	1.43912e-05
CARMIL2	1.20528	5.13242e-09		CFP	1.57263	0.0362373
OSBPL5	1.20504	3.02152e-11		PLEKHJ1	1.56789	5.14286e-12
ZNF561-AS1	1.20253	0.000547392		LINC02482	1.56612	2.67536e-06
PPFIA3	1.20122	2.60486e-08		GANAB	1.5607	1.67349e-24
TNFSF18	1.20065	0.00739843		PPP1R18	1.55767	0.00111756
FAM78A	1.19904	3.64042e-06		C19orf71	1.55357	5.37364e-05
CYBA	1.19844	0.00550983		SNORA52	1.54976	0.004626
ADM	1.19298	2.47973e-14		KCNAB3	1.54952	0.0112129
LSM7	1.19132	2.71714e-05		COL7A1	1.54562	0.000164861
LINC01315	1.19128	0.000363292		COMTD1	1.54545	1.19613e-11
C22orf46	1.19044	5.99762e-06		NUDT3	1.54351	0.000368365
ONECUT3	1.18999	0.000142763		PPP1R32	1.54172	0.0133336
LTK	1.18875	6.12358e-10		GDPD3	1.54099	0.0164314
CASP7	1.18864	6.63036e-26		DDRGK1	1.53704	1.59122e-09
LOC171391	1.1877	0.00487334		AGAP2-AS1	1.53285	0.0119322
LINC01410	1.18366	0.00594302		GRIK5	1.53154	0.0100485
LRRC56	1.18319	0.00358914		SMIM4	1.52781	9.57887e-05
CCDC159	1.18129	0.0212457		PSMG4	1.52507	3.75428e-09
DDRGK1	1.17964	1.24755e-07		LOC100129534	1.52172	0.0106972
RELL2	1.17853	5.17812e-06		PPP1R14B	1.52164	2.13614e-11
ANKRD24	1.17397	0.00252346		ADCK5	1.52029	4.69977e-07
REX1BD	1.16866	5.88797e-05		CLCF1	1.51781	3.61766e-05
FKRP	1.16409	4.49552e-06		LOC101928489	1.51112	0.0452528
TCF20	1.16149	0.00873324		LOC152048	1.50963	0.0494222
NOXA1	1.16106	0.000341547		BCL7C	1.50674	6.66099e-07
H2AFJ	1.15991	0.000132215		SNORA50C	1.5062	0.0318117
PLXNB3	1.15962	0.00199449		SERF2	1.50497	0.00390248
RPL23AP7	1.15535	1.64697e-05		ARHGAP4	1.50467	9.78546e-11
SLC9A3-AS1	1.15388	0.00735198		PRG2	1.49845	0.00543582
PAQR6	1.15323	0.00493923		OSBPL5	1.49748	4.87649e-13
ZNF219	1.15231	3.03965e-09		PRR34-AS1	1.49479	0.00341191
MIR4523	1.15167	0.00568382		OVCA2	1.49321	1.93354e-05
RHBDL1	1.1501	0.000657566		KIF1C	1.48768	2.62553e-29
RABL6	1.14901	1.1928e-09		UQCC3	1.48574	0.0123895
NEK8	1.14868	0.000667884		BICDL2	1.48361	0.00169323
ZDHHC11	1.14725	0.0200198		OST4	1.47927	1.23604e-06
LOC102723566	1.14406	0.0415851		KISS1R	1.47457	3.98352e-05
ASPHD1	1.14147	0.000660881		GRK4	1.46837	0.000116366
MAP1LC3B2	1.14081	0.0232866		LINC01719	1.45672	0.0364327
ADAM15	1.13995	4.9651e-16		MTHFS	1.45548	0.0396785
FAM207A	1.13707	0.000337487		SNORA16A	1.45407	0.0128519
ROBO3	1.13335	8.94351e-10		LINC01315	1.4521	0.000109852
PCNX3	1.1325	6.13481e-16		MXRA8	1.44726	0.000496362
LOC105371267	1.13164	0.0189669		PEX6	1.44683	2.79853e-08
LINC00173	1.13059	0.000524525		EMID1	1.44534	9.14156e-10
ADPRHL1	1.12861	1.33278e-09		NUDT1	1.44278	0.0178633
TRIP6	1.12742	3.18548e-09		LIME1	1.43809	4.14151e-05
TRABD	1.12681	8.62269e-13		MORN1	1.436	0.000124287
HTR1B	1.12188	2.08169e-05		LINC00513	1.43508	1.58663e-07
FKBP2	1.12165	0.01651		NOXA1	1.43378	7.56262e-05
COL5A2	1.12036	0.000382982		EXOC3-AS1	1.4323	0.000670315
STAG3L3	1.11925	0.000317694		SYT12	1.42581	0.000525243
MYO15B	1.11915	0.0007125		RGS19	1.4258	1.42414e-12
LOC101927809	1.11827	0.0179958		CCS	1.42305	3.68013e-05
ADAMTS13	1.11765	0.00152917		KIAA1656	1.41952	0.00340458
CCDC124	1.11269	2.11664e-05		NOTCH2NLA	1.41244	0.00114944
PFKL	1.11245	1.03193e-14		GAS6	1.41181	8.13091e-12
PRDX5	1.11049	0.000103199		BHLHA15	1.41023	0.00025549
MTA1	1.10842	1.24571e-10		TMEM238	1.40894	0.000122665
PGAM2	1.10729	0.00753636		MAMDC4	1.40835	0.000244096
NFKBIB	1.1072	2.75645e-08		MZT2A	1.40202	6.24835e-06
CARD14	1.10697	0.0100308		NDUFA13	1.3995	1.227e-05
MAPK11	1.1044	1.34979e-07		PPP1R3F	1.39527	0.00700773
RGS16	1.10387	0.00364055		EGR1	1.39415	1.66003e-07
KDM6B	1.10319	1.57747e-15		TIMM8B	1.39401	2.04715e-11
FAM228B	1.10285	0.0215577		AES	1.39212	7.12906e-11
WBP1	1.09974	0.0426594		C1orf35	1.392	2.16112e-06
BHLHA15	1.0985	0.00134666		CLDN7	1.38967	4.59568e-13
SPOCK2	1.09719	0.00757005		RPUSD1	1.3891	9.38995e-18
SMIM1	1.09539	0.0286608		MEX3D	1.38855	0.0124279
PLIN5	1.09237	0.00119614		ADPRHL1	1.38714	4.07433e-11
EVPL	1.09219	1.47135e-10		PIN1	1.38641	1.15295e-05
S100A2	1.0892	0.00331139		LOC101928728	1.38352	0.00731657
SMIM4	1.08862	0.00175073		LOC91370	1.38301	0.0126616
SHF	1.08821	0.00521681		MRPL24	1.38197	6.95518e-05
ASIC3	1.08536	0.0221597		SDC4	1.38043	2.16326e-19
CCDC183-AS1	1.08332	0.0194067		KIFC2	1.38036	8.91134e-13
BCL7C	1.07646	4.56621e-05		SAP25	1.37947	0.0360927
PABPN1	1.07511	0.00112153		RELL2	1.37866	1.64637e-06
MORN1	1.07501	0.00124996		EBF4	1.37802	4.99079e-06
ZNF629	1.07488	1.18212e-12		CATSPER1	1.37712	0.0152713
LINC00869	1.07282	9.35241e-05		PTRH1	1.37639	3.52059e-06
DNPH1	1.0707	0.00036289		ATP5IF1	1.36892	2.35431e-05
RABL2A	1.06721	0.0115644		FERMT3	1.36614	0.00847979
CPNE7	1.06599	5.01285e-13		NUP50-DT	1.36364	6.30617e-05
ENDOG	1.06575	0.000312834		STUB1	1.36333	1.96343e-09
SH2B1	1.06574	9.62795e-09		NT5M	1.36313	0.000533893
EME2	1.06378	0.000830018		RPL36	1.36144	2.2212e-06
GOLGA2	1.06337	2.83809e-13		ALDH3B1	1.36063	0.000269072
LOC100129534	1.06168	0.0472483		MELTF	1.35986	6.3254e-06
ZNF865	1.0596	4.91657e-08		CCDC85B	1.35899	5.43496e-08
PALM	1.05636	5.14239e-08		PCSK7	1.35894	1.74301e-14
ARHGAP4	1.0558	1.95416e-07		CRIP1	1.35803	0.0298286
BICRA	1.05514	5.43346e-07		TGFBR3L	1.35441	9.43196e-05
HOXC10	1.05481	0.00551759		SRD5A1	1.35391	2.23432e-07
RPS10	1.05324	0.0481832		INKA1	1.35225	0.00522088
KIF1C	1.04909	7.42243e-20		MST1P2	1.3511	1.32934e-05
FER1L4	1.04892	0.000388885		MYL5	1.35075	0.00128831
LINC02298	1.04872	0.0175208		SYTL1	1.34912	0.000199114
TYMP	1.04802	1.8533e-07		CBARP	1.34645	2.16572e-07
PAOX	1.04616	0.00343327		KLHDC3	1.34505	1.30805e-08
TMEM238	1.04473	0.00141743		PKD1P1	1.34308	0.000444988
PKD1P1	1.04053	0.0025442		GPAA1	1.3422	5.69105e-09
CCDC120	1.0403	4.3016e-06		REX1BD	1.34192	5.90551e-05
MZT2A	1.03947	0.000115372		CD151	1.34183	1.71752e-09
CEP131	1.03933	7.09591e-08		BLVRB	1.34182	1.15343e-09
WTIP	1.03851	0.000233087		SH2D5	1.34062	1.87582e-10
NUP50-DT	1.03796	0.000730134		TRIP6	1.3406	9.73532e-10
GRIN2C	1.03793	3.83026e-05		HOOK2	1.3398	1.55659e-07
HOOK2	1.03663	3.52204e-06		DDIT3	1.33882	2.55527e-05
ZNF205	1.03639	2.2428e-07		PHF7	1.33792	1.82479e-05
LONP1	1.03538	1.76943e-13		SMIM1	1.33742	0.0164341
CYB5RL	1.03386	5.92092e-06		EHBP1L1	1.33491	1.72543e-10
LPP-AS2	1.03331	0.0203714		CERCAM	1.32924	1.05298e-13
RABAC1	1.03223	2.53561e-08		MAPK11	1.324	2.49778e-08
ATAD3B	1.03191	0.000314077		DPP7	1.32326	1.91321e-09
SRD5A1	1.03117	5.93227e-06		SKAP1	1.32008	2.40307e-05
KLHL35	1.03105	0.0116733		MED11	1.32002	0.000130488
DLK2	1.03076	0.00104763		PSKH1	1.31908	8.78198e-15
JUN	1.0288	6.34966e-05		MRPS34	1.317	8.86609e-08
STK40	1.02836	4.46711e-09		TMSB10	1.31503	1.58798e-07
PEX6	1.02731	6.54931e-06		LINC01835	1.31502	3.12888e-05
RHOB	1.02621	1.64864e-10		RAMP1	1.31348	0.0402718
TNFSF4	1.02562	0.00228649		LTK	1.31182	1.52972e-09
TP53I3	1.02494	0.002339		CEBPD	1.31086	0.00296875
FLYWCH2	1.0238	5.07311e-05		JUN	1.30734	9.98417e-06
CCDC183	1.02244	0.0203986		MTSS1L	1.30703	3.24497e-16
MHENCR	1.02039	0.00675235		MBD3	1.30587	1.30339e-07
MCRIP2	1.02012	2.73316e-06		STK25	1.30327	6.32206e-17
FAM3A	1.01961	1.4882e-05		ACAP3	1.30311	3.26982e-11
PNPLA7	1.01935	0.0400776		RPS6KA4	1.3027	5.29568e-13
RPUSD1	1.01863	4.95101e-13		PRSS53	1.30246	1.23545e-05
PRPH	1.01759	0.0243396		PAQR4	1.30182	2.35024e-07
TCF3	1.01624	5.54883e-05		PHF1	1.30157	0.000350229
PSMG4	1.01607	9.5722e-06		TAP2	1.30111	7.50849e-05
MRPS34	1.01505	2.04185e-06		RPL8	1.29817	2.54741e-06
TRIML2	1.01197	1.52204e-06		QTRT1	1.29612	3.52232e-09
RNF165	1.01064	0.00331847		LMF2	1.29604	5.60925e-14
SPPL2B	1.00734	6.92954e-06		NDUFA1	1.29354	3.42253e-05
LOC91370	1.00694	0.0448099		PEX11G	1.29298	0.0152602
LINC02361	1.00672	0.0128883		RPS9	1.29078	0.0459363
HDGFL2	1.00576	7.161e-09		RHBDL1	1.28983	0.00070838
TRAPPC5	1.00569	2.20694e-05		TOMM7	1.28911	0.0152108
FOXP4	1.00493	5.75217e-11		FAM228B	1.28786	0.0159772
MEIS3	1.00414	2.28904e-05		NT5C	1.2872	1.65564e-06
NDUFA13	1.00394	0.000300966		MED22	1.28703	1.7263e-06
KREMEN2	1.00352	3.08626e-07		RRAS	1.28685	3.35105e-08
R3HCC1	1.0005	6.03819e-10		CEACAM19	1.28646	0.0271786
ENTPD2	0.999706	0.000216526		PRMT6	1.28531	0.00103597
TMEM198B	0.997054	0.000591878		CASP7	1.28046	2.95019e-23
KDM7A-DT	0.996602	0.0194519		C19orf70	1.27923	7.47741e-07
ENKD1	0.996058	0.000934525		FOS	1.27828	3.03315e-05
ZP3	0.995983	0.00644814		LYRM9	1.27789	0.000407461
STK25	0.994555	2.55633e-13		TPM4	1.27634	2.42859e-09
TPM2	0.992341	4.1494e-05		PFKL	1.27314	1.41328e-14
LINC00513	0.992267	5.06625e-05		APRT	1.27283	0.000307924
FBXL19-AS1	0.991138	0.00370875		ESRRA	1.26974	1.78459e-07
MYL5	0.989796	0.00827714		TINAGL1	1.26807	2.01135e-14
SPNS2	0.989711	0.00082152		ESRP2	1.26778	1.87536e-14
LOC101928728	0.988946	0.0323624		MEA1	1.26569	0.0357398
MAP3K10	0.988624	4.83898e-05		CTTN	1.26508	1.833e-12
ZNF512B	0.986075	3.76519e-10		CLTB	1.2644	3.00501e-11
CST6	0.984353	0.000239118		ODF3B	1.26339	0.0288956
CCHCR1	0.983213	0.00559371		LOC283028	1.26185	0.0418994
FBF1	0.980129	0.000631736		CCDC124	1.25925	3.00813e-05
LUC7L2	0.979289	0.000441485		BIN3	1.25908	1.57853e-05
FGF11	0.977633	0.0163263		AAMDC	1.25661	0.000857698
LOC100506844	0.977486	0.0409176		FBF1	1.25171	0.000127565
WNT9A	0.976815	0.00464172		ANKRD24	1.25118	0.00433551
YJEFN3	0.97659	0.026809		IGFBP6	1.24968	7.91224e-07
EDF1	0.976145	0.000705725		KRT32	1.2492	0.0417244
PGGHG	0.975437	8.07566e-06		MAGOH	1.24631	2.84416e-07
NPDC1	0.974894	1.478e-07		NDUFB7	1.24521	8.5435e-09
MTSS1L	0.973484	3.18452e-12		ARFRP1	1.24489	4.99842e-07
RXRB	0.97299	0.0309343		ACADVL	1.2446	1.77732e-06
HMG20B	0.971871	2.42689e-07		ARHGAP22	1.24379	7.23974e-06
SORD2P	0.971157	0.000493572		ADAMTS14	1.24313	0.000925539
BTBD19	0.969599	0.0142785		OXLD1	1.24218	1.47196e-07
MNX1	0.969351	8.47248e-05		ZNF512B	1.24134	3.95456e-12
BRSK2	0.967121	2.15565e-06		RABL6	1.23622	1.32792e-08
SDSL	0.966545	1.07795e-05		CCHCR1	1.23539	0.00217692
EMID1	0.964292	4.6458e-06		VGF	1.23525	6.39479e-10
SLC6A8	0.964009	1.98897e-10		SH3RF2	1.23451	2.44749e-05
VPS4A	0.962923	6.20804e-07		RELB	1.23246	0.000208551
PRR22	0.961326	0.00522895		SART1	1.23188	5.03332e-07
TGM1	0.958869	0.0446729		CCDC88B	1.23141	0.00231106
ARRDC1-AS1	0.958296	0.00080528		FES	1.23053	0.00024438
CACTIN	0.957326	0.000110891		MIR4292	1.22823	0.0452866
CEP170B	0.9567	4.66877e-11		NDUFS6	1.22751	9.47984e-06
CROCC	0.95661	0.000514431		R3HCC1	1.22693	2.79233e-11
C17orf97	0.956349	0.0252439		HAGHL	1.22657	1.46883e-07
CLDN7	0.956048	1.40434e-08		ASIC3	1.22574	0.0213445
NUDCD3	0.955893	2.49495e-16		NUDT8	1.22542	0.0129374
RAB13	0.955347	2.08351e-05		OXCT2	1.22452	0.0177375
EGR2	0.9526	0.0212109		VPREB3	1.22424	0.0180504
MOGS	0.951978	6.85169e-06		PDAP1	1.22407	9.00424e-06
KIF9	0.951249	3.87501e-05		LOXL4	1.2216	2.24351e-06
ZNF721	0.95044	6.87529e-07		NUDT22	1.22017	2.67124e-09
ARHGAP40	0.948407	0.0155858		LUC7L2	1.21881	0.000140386
MMP25-AS1	0.944768	0.0379506		HES4	1.21748	1.94664e-05
CYR61	0.944099	0.000256238		IER2	1.21659	5.58014e-13
LIME1	0.941195	0.00248502		RPL23AP7	1.21504	6.33925e-05
FGFR3	0.939804	2.64203e-09		CCDC159	1.21459	0.0340954
PLCB2	0.939128	0.0234698		ID2-AS1	1.21399	0.00489151
SNCG	0.937651	3.06081e-06		TTLL11	1.21329	0.0256606
SHISA8	0.937122	0.000157048		ACTR1B	1.21259	3.6694e-07
CCDC74B	0.936258	0.00797814		LOC283335	1.21206	0.0183167
FRAT2	0.934142	0.00276971		SEM1	1.21105	2.54872e-06
IL11	0.932609	0.00281902		COL27A1	1.21044	1.2769e-05
OLFM2	0.932483	0.0057064		TFEB	1.20965	0.000149636
DNAH17-AS1	0.932293	0.0123343		FGFR3	1.20962	1.94959e-11
TRIM46	0.93061	0.0138294		PERM1	1.20832	0.00373726
GPR137	0.930531	3.94547e-06		FIS1	1.20828	3.21126e-06
OST4	0.930233	0.000455114		ENTPD2	1.20654	9.24576e-05
TRAPPC12	0.929792	3.71523e-06		POLR2F	1.20641	2.62948e-05
AAMDC	0.929693	0.00585711		CACTIN	1.20579	2.26461e-05
TMEM161A	0.929407	4.82682e-07		FAM3C	1.20536	6.36288e-13
QTRT1	0.929262	1.62868e-06		MYL6B	1.20346	1.35054e-06
FBXL8	0.924308	0.00157178		SSPO	1.20198	0.0407342
PRRG2	0.923751	0.010672		C22orf46	1.2016	6.53614e-05
SBK1	0.923548	2.14577e-08		NDUFAF2	1.20118	1.1247e-06
AK8	0.919518	0.0228471		ONECUT3	1.20086	0.000816723
TMCC1-AS1	0.917288	0.0292206		PPP1R15A	1.20071	4.64343e-09
TBC1D9B	0.915339	2.48904e-18		CCDC12	1.20008	0.000124566
EML3	0.913424	1.12337e-10		ENSA	1.19951	3.63675e-13
TXNRD3	0.912938	7.13942e-07		SHISA8	1.19901	2.03626e-05
GRAMD4	0.912836	3.18122e-06		LINC01569	1.1986	0.0161601
DDIT4	0.912216	0.00161736		MRPL52	1.19722	0.000144874
OPLAH	0.909999	0.000215598		CRACR2B	1.19445	0.00111608
LINC01694	0.908107	0.0404835		CEP131	1.1931	6.76865e-08
EPHA10	0.904926	2.59494e-05		MAN2C1	1.19303	5.16321e-10
TESK1	0.904305	2.11029e-06		NFKBIB	1.19284	1.96361e-07
ZNF837	0.904175	0.0124988		TCF3	1.1912	4.20621e-05
ABHD17A	0.90218	2.17073e-06		MLYCD	1.19026	8.37454e-07
DOCK6	0.900745	4.51768e-13		ENKD1	1.18944	0.000524322
BEGAIN	0.900241	0.000850512		ABCA3	1.18832	3.40874e-06
D2HGDH	0.900111	0.000412428		ADM5	1.18831	0.005908
CAPN10	0.898718	3.72198e-05		SLC9A3-AS1	1.18694	0.0147349
CLTB	0.897636	5.90442e-08		STK40	1.18613	3.38863e-09
BOLA1	0.895785	0.00139687		ZNF205	1.18601	1.90565e-07
TFAP2E	0.893707	0.000111483		CHST14	1.186	3.38093e-07
RPS6KA4	0.891515	1.31738e-08		SH3BP5	1.18404	0.000129759
CNIH3	0.891192	0.0490354		ELOF1	1.18248	1.67226e-05
TMSB10	0.889432	4.27025e-05		TP53I13	1.18163	1.63709e-06
PABPC1L	0.889341	4.30079e-08		PRR22	1.18066	0.00235734
PRMT6	0.889119	0.00934985		ZNF837	1.17809	0.00402835
ZNF134	0.888649	0.00274519		FLJ37453	1.17723	0.0438273
UNC45A	0.888423	1.84266e-12		JUNB	1.17712	6.01972e-08
GPAA1	0.888189	9.09252e-06		SLC23A3	1.17674	0.0242445
CTTN	0.888046	1.21326e-08		ANO9	1.17569	2.421e-05
RPL32P3	0.888033	0.0145107		PCNX3	1.1755	2.83908e-13
PMVK	0.887682	0.000436218		TRMT61A	1.17339	3.50606e-09
ZNF469	0.887132	0.00613631		ZNF76	1.17337	6.17798e-06
LINC00326	0.886837	0.0444042		LMNTD2	1.17331	0.0468935
EEF1A2	0.886366	4.78809e-08		PLIN5	1.17311	0.00194025
LOC108783654	0.886037	0.000537604		VSIG2	1.17295	0.0201551
ALDH3B1	0.885422	0.00636308		NDUFV1	1.17064	2.09017e-08
HOXA9	0.884612	0.000151519		RASSF7	1.16959	0.000107194
IGFBP6	0.883364	5.83124e-05		HAGH	1.16913	3.48354e-05
GDI1	0.880971	2.82288e-15		HIRIP3	1.1688	0.000198033
PTOV1-AS2	0.88077	0.0050825		HEXDC	1.16805	5.27872e-05
PET100	0.880469	0.0417767		RECQL4	1.16699	4.42476e-05
SPINDOC	0.880222	3.15315e-06		TCF19	1.16511	0.0275357
MARK4	0.879948	1.42228e-07		RPL17	1.16406	0.000101542
MAPK12	0.877758	8.29873e-10		GPC1	1.1624	2.153e-08
ZCCHC3	0.877161	9.1098e-12		NAA38	1.16047	0.00129373
EPPK1	0.877134	9.13543e-06		MMAB	1.15976	3.86921e-08
CYB5D2	0.876075	0.000452892		ETHE1	1.15947	1.07579e-06
ACBD4	0.875074	0.0138677		TSPAN4	1.15775	1.49676e-06
ANKRD52	0.875055	3.02661e-09		CCDC78	1.15675	0.00333977
METTL27	0.874892	0.00166355		LRRC56	1.1551	0.0118919
RYR1	0.874524	2.46205e-05		ACY1	1.15457	0.0371437
TCF7L1	0.873194	4.75231e-07		HIST1H2BC	1.15279	0.00649399
CCDC57	0.871868	6.28616e-06		EME2	1.15272	0.00137565
ENSA	0.870353	1.3437e-09		TRAF2	1.15243	9.07486e-05
B4GALNT4	0.86827	0.000587373		BTBD19	1.15204	0.0102124
SLC27A1	0.867059	3.29432e-05		IRAK1	1.15024	1.38259e-08
ZNF133	0.866965	0.000162978		ARL6IP4	1.15018	4.82639e-08
TP53I13	0.866452	5.87516e-05		ARHGAP40	1.14955	0.00944356
SHARPIN	0.866436	0.000124104		MMP20	1.14891	0.042024
ICAM5	0.866215	4.77246e-05		SH2B1	1.14673	7.00755e-08
PALD1	0.866103	5.25455e-08		TIMM13	1.14666	5.73449e-07
SPSB2	0.865879	0.000846232		TBC1D9B	1.14656	1.64782e-21
SKAP1	0.865211	0.00218447		RHOD	1.14552	8.19853e-08
PHF7	0.865112	0.00181018		RPL37	1.14517	8.33364e-05
MED11	0.863084	0.00475536		THAP7-AS1	1.14499	0.014061
POLR2L	0.86236	0.00190632		PIN4	1.14495	0.00169811
THBS3	0.86173	0.00170749		PGGHG	1.14477	3.91904e-06
NME3	0.860622	0.000331763		FAM201A	1.14457	0.00189431
TFAP4	0.859473	3.51458e-05		HSF4	1.14416	0.00606202
GAMT	0.858781	1.8228e-05		STOML1	1.14345	0.0010819
MXD3	0.857343	0.00498833		BEGAIN	1.14282	0.000206175
CNPY4	0.856626	0.0457188		CHTF18	1.14234	1.01453e-07
TOP1MT	0.855852	1.38332e-08		NME3	1.14214	3.35291e-05
RAB11B-AS1	0.855633	0.0171503		SLC5A10	1.14193	1.02717e-05
MYH14	0.854695	1.35894e-09		WDR90	1.14108	4.05894e-05
TRAPPC6A	0.853549	0.00315162		PXN-AS1	1.14016	0.00625545
EMX1	0.85331	0.0156843		C7orf50	1.13936	0.000394231
EVA1B	0.853181	0.00123634		GJD3	1.1391	0.000328159
ELFN1-AS1	0.852645	0.00336107		YJEFN3	1.13892	0.0231899
TRIOBP	0.852217	4.56234e-06		PNKP	1.13873	1.61288e-07
GRIN1	0.852168	6.82081e-06		WTIP	1.13722	0.000424223
OXLD1	0.851654	3.7401e-05		TRABD	1.13471	3.65455e-10
CDK14	0.850011	3.5081e-06		NDUFAF8	1.13366	0.000178881
BMI1	0.849414	0.00418728		FGF11	1.13365	0.0137431
MTHFR	0.849201	5.55675e-06		ELFN2	1.13263	4.24006e-12
GIGYF1	0.848781	8.84437e-05		FBXW9	1.13159	0.000276661
C9orf78	0.848584	1.63493e-11		TMEM141	1.13041	2.81881e-05
ELOF1	0.84795	0.000381436		CEMP1	1.1302	0.0255631
QRICH2	0.84768	0.030438		ADAMTS13	1.12981	0.00459634
URB1-AS1	0.847584	0.001342		KHNYN	1.12945	2.9586e-09
TIMM8B	0.846912	3.41111e-06		EPN1	1.12936	1.7817e-12
MIR3064	0.845235	0.00372528		ITGB1BP1	1.12763	7.65387e-07
THOP1	0.842055	0.000443841		CBX7	1.12428	3.24222e-07
PCED1A	0.839313	0.000527854		MEGF6	1.12426	2.99617e-05
ENDOV	0.839084	4.57963e-05		MYO15B	1.12365	0.00265579
ARTN	0.838958	0.00154709		ZNF524	1.12055	0.000271291
SECTM1	0.838104	0.000113531		CIRBP	1.11984	1.79662e-08
ZNF623	0.838007	0.0355417		NKAIN1	1.11935	0.0399323
MEGF6	0.837957	0.000386015		EML3	1.11666	6.35762e-12
GPRIN1	0.837905	1.03386e-08		PSMC3IP	1.1159	0.000126092
SEZ6L2	0.83748	8.34322e-09		SAPCD2	1.11582	0.0437381
PLD2	0.837263	2.54958e-09		FCGBP	1.11471	0.000341421
EPN1	0.835654	1.89957e-09		PYCR1	1.11397	2.07345e-10
ADAMTSL5	0.834598	1.11264e-07		HES6	1.1139	0.00281777
LOC105376444	0.834491	0.0391302		TMEM9B-AS1	1.11307	0.0208521
AKT1S1	0.834478	2.35166e-08		SLCO1B3	1.11117	1.91707e-05
GJD3	0.834092	0.00316619		FBXW5	1.11096	5.16483e-09
NAA38	0.832267	0.00792568		FLJ23867	1.11073	5.13119e-06
RASSF7	0.831793	0.00189552		WASH3P	1.11068	0.00195581
CDK16	0.830618	2.81153e-13		C6orf99	1.11032	0.0104243
AKT1	0.830353	1.27679e-07		DVL1	1.10919	9.35097e-07
PRX	0.830066	0.00096969		CRK	1.10903	0.00165472
ABCA7	0.826839	2.68011e-06		MZT2B	1.10793	2.62893e-06
CTU1	0.826417	0.00116125		ADAP1	1.10731	3.07867e-05
BIN3	0.826048	0.00117515		CYB5D2	1.10691	0.000105502
CHAC1	0.824705	0.0135416		RPL11	1.10166	3.20941e-08
PPM1N	0.824471	0.0422167		TPM2	1.10024	8.23227e-05
C7orf50	0.823472	0.00317881		CDC37	1.09902	1.03234e-07
GRIPAP1	0.82288	4.96172e-07		ZFYVE21	1.09766	2.27562e-10
LRRC45	0.82283	0.00140572		PARD6A	1.09751	0.00322855
TRADD	0.822454	0.0030371		IL11RA	1.09623	0.000366044
KHNYN	0.822205	7.34478e-07		NUDCD3	1.09507	2.52626e-16
PLCD3	0.822045	0.00112632		TMEM8A	1.09314	4.54324e-07
GAS8	0.821448	6.2147e-05		AGPAT2	1.09295	0.000320077
EXD3	0.821272	0.000564733		SDSL	1.0929	1.35083e-05
KCTD13	0.821172	6.50049e-05		BBC3	1.09279	4.35587e-05
ESRRA	0.821053	0.000102533		B4GALNT4	1.09271	0.000156026
CHST14	0.820724	5.63839e-05		RNF165	1.09235	0.00490205
FHIT	0.820434	0.0030797		MYO1C	1.09222	1.6996e-14
PRICKLE4	0.820314	0.00482707		PIEZO1	1.09178	1.8525e-13
PRSS53	0.81984	0.00219319		MISP3	1.09121	0.011069
PPM1M	0.819836	2.45661e-05		RAD23A	1.08958	4.86377e-09
CFAP157	0.817017	0.00112532		MRPL28	1.08678	9.64958e-07
PLEKHH3	0.816648	5.62574e-05		HDGFL2	1.08549	5.87677e-08
PHETA1	0.816344	1.34242e-05		MXD3	1.08472	0.0019527
SRMS	0.815745	0.00173624		FBXL6	1.08426	4.26752e-12
RABEP2	0.815448	6.73227e-05		GOLGA2P5	1.08241	0.00372808
FNDC10	0.815259	0.0215421		CCDC137	1.0822	0.000175419
CCDC142	0.8152	9.82487e-05		DUS1L	1.08217	2.02492e-11
RPL8	0.814682	0.000653092		RGS20	1.08119	0.00198329
ANKRD13B	0.813696	0.00174441		VPS4A	1.08102	1.21347e-06
COL27A1	0.813122	0.000932077		ATP5ME	1.07893	0.00323962
PGLS	0.812545	9.88995e-05		ALS2CL	1.0778	0.00095678
HKR1	0.812105	0.000218131		OGFOD3	1.0776	8.91983e-06
APLP1	0.811826	1.34692e-06		CTC-338M12.4	1.07731	0.0404106
ADAP1	0.808449	0.000491977		GSTZ1	1.07628	3.42942e-06
ETFB	0.807939	9.08226e-05		ARRDC1-AS1	1.07466	0.000786424
NOTCH2NLA	0.807939	0.0356346		TSTA3	1.07383	0.00960426
BCAM	0.805211	0.000249058		TRADD	1.07364	0.000748762
CRACR2B	0.804386	0.0135869		GNB3	1.07308	0.0161657
RGL3	0.804294	7.91958e-05		MIR5047	1.07306	0.000204636
DLGAP1	0.803793	0.00900393		ENDOV	1.07257	5.10712e-06
NEIL1	0.803478	0.00492982		TGM1	1.07169	0.0466778
IRF3	0.801855	0.000313058		RBFA	1.07043	8.58019e-05
PAX8	0.801255	0.00449278		MRPL4	1.07019	6.33372e-08
WASH3P	0.79896	0.0110894		PTOV1-AS2	1.06897	0.00254553
VSIG10L	0.798632	0.00318361		SPPL2B	1.0689	2.96372e-05
FDXR	0.797888	0.000468884		SELENOH	1.06881	2.21275e-06
CBY1	0.794197	8.11455e-06		PPM1J	1.06875	0.000489687
SIRT5	0.794074	0.000199378		TMA7	1.06837	9.78969e-05
SSBP4	0.793914	0.000123525		MAP3K10	1.06727	0.000124808
MXRA8	0.793125	0.0351353		TRIR	1.06675	1.2209e-05
RARG	0.792634	3.95123e-12		CAPN10	1.06631	1.79362e-05
FAM171A2	0.79222	0.000628299		ZBTB4	1.065	3.21685e-09
RHPN1	0.792012	1.83492e-05		TMEM161B-AS1	1.06455	0.0023848
TTC21A	0.791951	0.013981		OLFM2	1.06445	0.00600499
RPL11	0.79092	4.61641e-06		DND1	1.06432	2.69043e-05
MRPL24	0.790889	0.00878521		CDK16	1.06365	3.58541e-16
ESAM	0.790854	0.0208469		SNHG12	1.06352	3.52517e-05
RAC3	0.790831	6.59352e-05		LOC148413	1.06201	6.87162e-05
FGFR4	0.790715	2.42e-06		ECI1	1.06197	9.98549e-07
CDH15	0.790304	0.00247429		AKR1B10	1.0619	0.031334
PPP1R16A	0.789789	0.000122111		PHETA1	1.06169	6.26222e-07
TRAF2	0.789261	0.00210148		NAA10	1.06131	1.97962e-09
RFNG	0.788999	2.03255e-06		C19orf24	1.06104	5.03799e-06
ZNF589	0.788979	9.89058e-05		GATA2-AS1	1.06095	0.00154549
SERPINE1	0.788806	2.33637e-05		PPP1R37	1.06026	5.88129e-12
FBXO2	0.788109	2.65987e-05		RHBDF1	1.0595	6.84235e-06
COL7A1	0.787338	0.032262		ULK3	1.05864	3.79717e-09
B9D1	0.787181	0.000335736		CENPX	1.05851	0.000206062
CCDC137	0.786637	0.00166584		NBEAL2	1.05849	1.11163e-16
TIMM13	0.786542	7.97391e-05		GRPR	1.05841	0.0164611
ZNF76	0.786439	0.000507954		TMEM160	1.0584	3.15358e-05
FBXW9	0.785243	0.00398828		PPP1R12C	1.05839	1.54504e-08
CAPN15	0.784678	2.57871e-06		ERCC1	1.0578	2.9231e-07
COL9A3	0.784463	0.00415898		GIGYF1	1.05663	2.18703e-05
HOXA10-AS	0.783576	0.000564564		DENND1C	1.05617	0.000363202
GRID2IP	0.783022	0.0137916		EVA1B	1.05547	0.000506003
CEBPD	0.782505	0.0433316		RAB11B-AS1	1.05449	0.00859672
LINC02067	0.78249	0.00882497		FOXP4	1.05396	2.23723e-09
NUDT22	0.781553	1.36064e-05		MAFK	1.05308	7.27807e-06
ULK1	0.781134	6.6402e-06		MFSD10	1.05306	5.61954e-05
MRPL28	0.780145	5.41245e-05		FXYD1	1.05293	0.0492546
ACADVL	0.77999	0.000555855		MYDGF	1.05255	0.000637881
RHBDD3	0.778668	0.00276282		HMGA1	1.05124	2.65778e-08
FAM201A	0.778424	0.0182221		ABHD17A	1.05118	1.6456e-06
DMPK	0.778398	0.000156374		CGREF1	1.0503	0.0195044
CCDC88C	0.778068	7.2352e-05		CYB5RL	1.05023	4.66116e-05
ADAMTS10	0.778016	0.0243373		ARL14EPL	1.04959	0.0016025
LINC00659	0.777105	0.029292		ANKRD37	1.04952	0.0265219
SART1	0.777001	0.000261836		TMEM175	1.04901	9.66416e-08
FAM160B2	0.776999	0.00015055		CCDC130	1.04846	9.29525e-06
PRKCSH	0.776784	9.693e-07		MAPK8IP3	1.04828	1.1474e-07
ADM2	0.776771	0.000476708		ZNF658B	1.0476	0.0111851
EVI5L	0.776474	0.000696799		AATK	1.04613	0.00186519
MAFK	0.775576	0.000146448		MST1	1.04568	0.0389481
NADSYN1	0.775411	0.00164514		CAPN15	1.04468	4.78271e-08
PDZD7	0.775113	0.0110911		SURF6	1.04351	1.68406e-06
PARD6A	0.774947	0.0191576		PANX2	1.04296	0.000586482
LAMB2	0.773646	9.63993e-09		LOC90246	1.04269	0.0339079
TNNI3	0.772637	0.00175154		IRF3	1.04192	4.61954e-05
PKD1P6-NPIPP1	0.771896	0.00105833		AURKAIP1	1.0404	5.86606e-05
SF3A2	0.769894	0.000305275		CENPT	1.03848	1.52615e-08
ZSCAN2	0.769728	0.000188686		SLC22A31	1.03714	6.43301e-06
ELFN2	0.76967	6.99068e-08		UBXN11	1.03683	0.000425695
CDC37	0.769526	1.7255e-05		S100A6	1.03639	0.000122112
NINL	0.769229	0.000245051		SFN	1.03629	5.83035e-05
SLC27A5	0.769095	0.0206508		TRIM56	1.03543	0.0017133
GAA	0.769058	2.54403e-09		EPHB2	1.03541	1.19573e-05
SYNE4	0.768566	0.00372417		MAGEB17	1.03529	0.0404363
LINC01278	0.767852	0.00142042		CRELD2	1.03341	8.23348e-06
SIL1	0.767848	7.35967e-07		ABHD16B	1.03336	0.0119685
MLYCD	0.767674	0.000319681		LPP-AS2	1.03244	0.0390822
KANK3	0.767489	1.309e-05		ZNF658	1.03232	0.000397074
ZNF17	0.766639	0.00543593		SCART1	1.03192	0.0400791
MAF1	0.766436	1.90109e-05		C6orf52	1.03129	0.022388
TMCO3	0.766434	0.00392132		ACTA2	1.03125	0.00537426
HYAL3	0.765968	0.00502121		SPSB2	1.03076	0.000478219
RABL2B	0.765958	0.00212181		LZTR1	1.03071	5.58677e-08
BAIAP2-DT	0.765783	5.31166e-05		CYTOR	1.02999	4.55246e-06
FAM227A	0.765579	0.0149189		MT1E	1.02997	1.07992e-06
TMEM160	0.765348	0.000560344		UNKL	1.02743	0.000985097
ALOX12B	0.764148	0.0433062		SQSTM1	1.02671	1.3741e-15
GSTZ1	0.762037	0.000183349		EVI5L	1.0259	9.69071e-05
CUL7	0.76085	2.71678e-10		MSLN	1.02584	7.67892e-05
TMEM8A	0.758639	5.78087e-05		REEP2	1.0237	0.00187043
DNAL4	0.758485	0.000266611		MGAT4B	1.02312	0.00236172
SNHG12	0.75822	0.000778421		PALD1	1.02297	2.341e-08
PITX1	0.758027	5.45855e-05		SLC22A18	1.02245	0.00171824
NME2	0.757113	0.0228125		ITGA2B	1.02177	0.0348959
SSH3	0.757067	3.91741e-06		COX17	1.02115	0.000605482
ZW10	0.756859	2.39155e-08		CLN6	1.02105	3.65206e-09
MRPL4	0.75572	1.08982e-05		CD2BP2	1.01995	2.0383e-06
UBALD1	0.755586	0.000262251		ARSA	1.01975	0.00203285
BCL7A	0.755491	0.000174856		FJX1	1.01961	9.18079e-08
ELFN1	0.754908	0.00166097		SMIM20	1.01961	2.63042e-06
TECPR1	0.754363	9.36195e-06		PCED1A	1.0175	0.000186344
ATP5IF1	0.753181	0.00742261		BCL2L2	1.01705	7.7402e-05
LRRC23	0.752159	0.0413511		MAPKAPK3	1.01552	4.05116e-05
PCK2	0.751678	2.08682e-06		RYR1	1.01499	1.3436e-05
HOXA6	0.751594	0.0350562		NAB2	1.01438	1.95616e-05
HDAC10	0.751407	2.6845e-05		ASPSCR1	1.01386	1.84831e-07
CUTALP	0.751259	0.00108366		TFAP4	1.01369	2.00108e-05
DDX11L2	0.751173	0.00871771		CPA4	1.01345	0.00028174
RRAS	0.751067	0.000213564		EGR3	1.01341	0.0244027
CENPT	0.750344	3.16118e-06		ENDOG	1.01257	0.00285734
CCNO	0.749264	0.0160789		COQ6	1.01254	3.04683e-05
KIAA0895L	0.749021	0.000264855		TXNRD3	1.01251	1.31083e-06
SHANK1	0.748104	0.0358431		TMEM200B	1.01168	0.000712335
PRKAR1B	0.747333	0.00101233		CBY1	1.01092	5.50903e-07
C1QTNF6	0.747104	0.0208243		MIR34AHG	1.01087	0.00346935
MIR34AHG	0.746907	0.0147061		HDAC11	1.0104	0.000285275
TCIRG1	0.746497	4.2775e-06		FAM160B2	1.01003	1.76281e-05
TBC1D16	0.744787	2.9892e-08		MST1R	1.00902	2.31304e-07
HLA-C	0.744679	0.00234129		MFSD3	1.0089	0.000143426
SPATA20	0.744005	3.62766e-05		CCM2	1.00848	7.08378e-11
ZNF658	0.743942	0.00436963		MIDN	1.00842	1.22501e-07
EGR1	0.743841	0.00127626		CCDC74B	1.00773	0.0116052
CCDC40	0.743474	0.0319677		CDK10	1.00737	4.63392e-06
RPL36	0.743472	0.00286234		ZMIZ2	1.00695	1.97116e-12
CIAO3	0.743245	0.000943807		FUS	1.00461	0.000650896
MBOAT7	0.742494	0.00829494		DYRK1B	1.00458	0.0150498
SMARCD1	0.741972	1.78001e-09		ADAM11	1.00393	0.000178793
UBXN11	0.741658	0.00414013		LIN7B	1.00355	0.0278698
MSTO1	0.741265	0.0362742		GAA	1.00289	1.3541e-11
ACO2	0.740622	1.71375e-12		ZNF787	1.00243	1.18782e-06
AZIN2	0.740612	0.0232904		LOC100130987	1.00224	0.0179579
ZNF84	0.740506	0.00915642		SNX8	1.00134	8.13496e-09
ZNF18	0.740167	0.000332409		FSTL3	1.00086	1.11295e-05
MZF1	0.738538	0.000898294		GAMT	1.00052	1.45008e-05
C1orf35	0.738502	0.00403722		ZNF213-AS1	1.00046	0.0314766
CCDC12	0.738474	0.00669879		ZNF276	0.999612	8.72851e-10
RCC1L	0.738375	0.000194117		ZBTB17	0.998808	2.99429e-06
CASTOR1	0.737429	0.0171337		E2F1	0.997747	0.00400021
MIR5047	0.736732	0.00366121		MNX1	0.997687	0.000369097
TNNT1	0.736035	9.44871e-06		PLXNB3	0.997642	0.0196455
ARSA	0.735463	0.0117961		REXO4	0.997234	9.75293e-07
KCNQ4	0.73524	0.00249871		ANKRD13B	0.997154	0.00082347
PIN1	0.735086	0.00742591		RHPN1	0.995532	2.12205e-06
BATF3	0.734877	0.0204431		FKBP10	0.995392	2.44941e-09
S100A6	0.734716	0.00167014		PIF1	0.994512	0.0131509
PLEKHJ1	0.73446	0.000213824		BICD2	0.994142	9.87293e-07
DDIT3	0.733817	0.00839303		ICAM5	0.993858	4.85808e-05
RPL23AP82	0.733521	2.47756e-05		LONP1	0.993444	8.78773e-10
IFT81	0.733226	0.00163062		ZDHHC16	0.993405	7.22315e-10
C1RL	0.732205	7.23577e-05		CRYL1	0.993217	0.000418917
JMJD4	0.731819	0.000134077		MAFF	0.991864	0.00537755
NDRG4	0.731772	8.42649e-05		LOC728613	0.990215	0.00150411
CCDC9	0.731692	0.000272715		LNCOC1	0.990188	0.00509407
GP1BA	0.731097	0.0369482		TECPR1	0.99003	3.47944e-07
SNAPC4	0.731074	7.5101e-07		C19orf81	0.989581	0.0414393
DMWD	0.730026	0.000541534		GRIN1	0.988379	4.52551e-06
TMEM74B	0.729145	0.00801809		SLC27A5	0.987983	0.00860957
ZNF267	0.728986	0.000459549		MCRIP1	0.987776	1.56024e-05
PLXNA1	0.728535	6.42665e-09		LMTK3	0.987076	7.72926e-05
DPP7	0.727397	0.000147018		RAPGEF1	0.986057	1.02169e-14
LOC100233156	0.727326	0.0256091		RALY	0.984754	1.65276e-05
PIF1	0.727056	0.0377305		SORD2P	0.984083	0.00168484
PPP1R9B	0.726686	4.06952e-07		SNHG19	0.984055	0.0497959
ATAD3A	0.726492	1.15524e-05		RHOB	0.983565	1.07384e-07
SYTL1	0.725275	0.0222491		TP53I3	0.983236	0.011085
ZFYVE21	0.725196	1.77589e-06		APEH	0.982437	3.74705e-06
LOC642846	0.724804	0.00681692		KCNQ4	0.981141	0.000343585
BORCS6	0.72429	0.00292015		PPIP5K1	0.979647	3.09072e-06
CELSR3	0.724241	1.23262e-05		LSS	0.979487	0.00081526
ZDHHC16	0.724236	3.02186e-07		ETFB	0.977701	3.9271e-05
MRPS25	0.724123	2.64706e-05		TRAPPC6A	0.977199	0.00294391
NRBP2	0.723884	1.79168e-05		ASL	0.976257	3.95478e-05
APRT	0.723423	0.0179821		PAN2	0.97591	0.00011933
KPTN	0.722075	0.000133299		CCDC74A	0.975901	0.000451153
DOK4	0.721878	1.88112e-06		TEDC1	0.975546	0.00377802
GTPBP3	0.721796	8.58867e-06		SLC25A20	0.975185	6.24289e-05
ZNF628	0.721681	0.000267223		TAF10	0.97377	1.75554e-07
LPCAT1	0.721578	0.0192936		PCBP4	0.973422	7.24017e-07
NCOR2	0.72104	2.87044e-05		ASB16	0.971582	0.0345223
ZSCAN29	0.72009	6.29491e-05		PKP3	0.970869	7.56946e-06
SELENOH	0.720029	0.000250184		AGRN	0.9701	1.34513e-08
COL1A1	0.719892	0.000118437		D2HGDH	0.969542	0.000897907
PIN4	0.719876	0.0238659		COX5B	0.969531	0.000563859
ZNF524	0.718134	0.00795872		CHD5	0.968841	9.07532e-07
GRAMD2A	0.718014	7.73606e-05		PSMB10	0.968239	5.0136e-05
KISS1R	0.71801	0.0269278		EXD3	0.967801	0.000311053
AGPAT2	0.717949	0.00643967		LINC02454	0.967604	0.0169361
PTMS	0.717444	0.000135193		NME2	0.967327	0.0102744
ZNF554	0.716857	0.0194921		LRP3	0.966974	6.25944e-07
ADRA2C	0.716749	0.00492252		CCDC51	0.966928	8.8922e-06
GYS1	0.716087	1.10141e-08		DUSP2	0.96645	0.00167893
SUMF1	0.715843	0.00175551		SCAMP1-AS1	0.966218	0.041221
MSX1	0.715011	2.62125e-05		SPATA20	0.965935	3.06469e-06
ZDHHC18	0.713994	0.0203422		SHARPIN	0.965601	0.000195726
TCOF1	0.713681	0.000128181		KLHDC4	0.965574	2.84105e-06
LHX5	0.711737	0.0126516		CBR3	0.964747	0.0196368
NDUFV1	0.71165	8.7469e-05		NCAPH2	0.964613	1.85144e-05
ZNF862	0.710345	0.000572038		MEGF8	0.963833	2.93826e-08
TRIR	0.709966	0.000795697		JMJD4	0.963816	9.2193e-06
MAN2C1	0.709922	2.82663e-05		ZNF616	0.962919	0.000268906
MSLN	0.709876	0.00174205		FAM78A	0.962876	0.00102898
STUB1	0.708471	0.000360471		NOL12	0.96163	0.000276757
HOXB-AS3	0.708066	0.0113964		MARVELD3	0.961552	0.000139722
VPS37D	0.708042	0.00479524		THOP1	0.960555	0.000513985
MAPK8IP3	0.70734	4.09849e-05		CCDC142	0.960246	5.20281e-05
PHRF1	0.706685	0.0450796		SNHG7	0.959462	0.000373257
KDM2B	0.706059	1.56626e-07		HOXA9	0.959155	0.000326087
SEMA4G	0.705775	3.25717e-05		MAP2K7	0.958131	2.01805e-12
HCN2	0.70557	0.00750907		GALNT18	0.957778	1.05642e-06
ARRDC1	0.704411	0.000352466		PQLC1	0.957273	0.0020009
LOXL4	0.704134	0.00198757		FAM234A	0.957047	8.34854e-06
KLK8	0.704087	0.00184523		GAS8	0.956998	4.44501e-05
PNKP	0.703748	0.000213949		ZNF865	0.95658	1.80977e-05
ADIRF	0.703263	0.0167183		STAG3L5P-PVRIG2P-PILRB	0.955851	1.20798e-05
L3MBTL1	0.703219	0.027577		AMH	0.955472	0.00141644
SLC52A2	0.703204	0.000414024		CEP170B	0.955358	1.15211e-08
TMEM191A	0.702756	0.0206769		ZGPAT	0.95495	4.14212e-05
TRPM4	0.702447	2.14477e-05		IKBKG	0.954875	1.67383e-06
DNAJC17	0.702269	0.00180179		DPYSL4	0.95423	0.000117735
WDR90	0.701816	0.00391194		MTA1	0.953875	1.55673e-06
SLC9A3	0.701808	0.0184384		FAM3A	0.953817	0.000396676
MIDN	0.701302	2.26795e-05		RABL2A	0.953775	0.0476343
IKBKG	0.700815	6.2082e-05		ARTN	0.953674	0.00156312
LAMTOR4	0.700695	0.0011038		PHRF1	0.952972	0.0179273
GTPBP2	0.700675	0.00410794		TCTA	0.952137	6.39363e-08
C19orf70	0.700578	0.0019203		RPS6KB2	0.950971	3.59553e-06
TRMT61A	0.700336	5.52654e-05		TMEM129	0.950798	3.63987e-08
EGFL7	0.700041	0.00618587		AHSA2P	0.950129	0.000193751
HAGH	0.699839	0.00460086		NUDT18	0.949701	0.000246302
STYXL1	0.699721	1.42463e-06		SSBP4	0.949464	6.68846e-05
SYCP2L	0.69961	0.0332068		IL11	0.949103	0.00717964
PPP6R2	0.699414	6.77794e-06		PKMYT1	0.94784	0.00419598
EFNA3	0.698911	0.000266296		MOB2	0.946865	0.000404459
P3H1	0.698559	3.42237e-08		FAM86B3P	0.946499	0.0107797
SULT1A1	0.698472	0.00017789		SRMS	0.946313	0.00136139
GRB7	0.697691	0.000172891		TCTEX1D2	0.945279	0.0401173
NAB2	0.697559	0.00071478		TIMM10	0.945029	0.000727038
SPHK2	0.697195	0.00728489		CROCC	0.944679	0.00285924
RAPGEF1	0.696851	3.43174e-10		LMNB2	0.944338	0.00100395
SPEG	0.696257	2.69836e-05		SYNPO	0.944279	0.000352061
CENPBD1	0.695985	0.00264298		C1orf53	0.944273	0.024556
TMUB1	0.695153	0.000770295		CDK14	0.943915	5.80211e-06
CENPBD1P1	0.694965	7.83615e-07		MYH14	0.942845	6.03062e-09
FAM185A	0.694579	0.0144553		KRCC1	0.942721	0.000272697
DHX37	0.694535	1.80172e-07		SDHAF4	0.94263	0.0227439
CA11	0.693549	0.000345665		MSTO2P	0.942403	0.000784886
STX4	0.693471	0.012389		CDKN2C	0.94191	0.0002109
LIMK1	0.693408	9.03919e-05		TESK1	0.941689	1.68811e-05
SNX22	0.692705	0.00884544		TRAPPC5	0.941285	0.000563277
ZC3H10	0.692197	0.00271239		ZP3	0.940992	0.0233496
PSKH1	0.69183	3.80729e-06		GIPR	0.940695	0.0148401
ARHGAP27P1	0.691685	0.0240139		SPINDOC	0.94007	1.52849e-05
DOHH	0.690957	0.0053909		SRXN1	0.939483	0.000768308
CRB3	0.69091	0.0154508		CTSZ	0.937047	0.000436259
DBN1	0.690758	1.17052e-07		KPTN	0.937043	1.16607e-05
BTBD2	0.690591	0.0011051		NPM3	0.936992	0.000733797
ECI1	0.690506	0.000254054		KIF26A	0.935432	1.78502e-05
PITPNM3	0.689412	0.0193766		ELFN1	0.93416	0.000545659
NBEAL2	0.689244	6.84676e-10		ZBTB42	0.934109	9.70956e-05
MRPL23	0.687983	0.000868461		MRPS25	0.933577	2.28483e-06
TRIM56	0.68717	0.0169967		ZNF629	0.932786	7.65172e-08
PPP1R15A	0.687001	0.000118946		MOGS	0.932363	0.000129337
DDN	0.685989	1.14748e-05		URB1-AS1	0.931677	0.00182644
FOS	0.685988	0.0103459		RELT	0.930393	0.000475508
KLC2	0.685964	0.00078289		CXorf40A	0.929592	0.000957048
COQ8B	0.685598	0.00301211		MPG	0.927576	1.44857e-06
DUS1L	0.684598	1.08283e-06		PALM	0.927554	3.16508e-05
PCBP4	0.684559	6.19741e-05		MYL6	0.927456	0.00108313
ZNF428	0.684303	0.0123369		ZC3H10	0.927257	0.000391113
C11orf95	0.684288	1.93496e-05		LAMB2	0.926805	2.36324e-09
ZNF385A	0.684054	0.000780191		SFI1	0.926495	1.5902e-05
ZNF852	0.683452	0.0365479		C19orf25	0.926472	7.1948e-08
FAM234A	0.683249	0.000263744		HLA-B	0.926213	1.22888e-06
C1RL-AS1	0.682979	0.0207543		TRIM72	0.925779	1.88308e-05
SOX12	0.68268	9.75981e-05		FNDC10	0.9254	0.0224125
TSPAN17	0.681807	2.53414e-05		PIDD1	0.925052	2.97772e-08
L1CAM	0.680558	4.9492e-05		GUK1	0.923475	2.27752e-07
MVB12A	0.680497	9.61821e-06		KCTD11	0.923393	0.000161088
TM7SF2	0.680271	0.00050783		ATAD3B	0.923139	0.00519402
MESP1	0.680154	0.00732986		VPS37D	0.922967	0.0012075
MAN2B1	0.679584	6.26959e-07		ZNF316	0.922964	2.34775e-05
KLC4	0.678862	0.00109538		ORMDL2	0.921702	3.00485e-06
BICD2	0.678674	0.000120935		PTK6	0.920628	0.0223263
MYL6B	0.678614	0.00176377		LSM4	0.919924	3.20033e-05
LMNB2	0.678164	0.00638969		CIAO3	0.919692	0.000368214
NCKIPSD	0.677582	4.36955e-07		SPTBN4	0.919233	0.024532
CIAO2B	0.677191	0.00123274		RAB13	0.919166	0.000382235
LAMA5	0.676083	2.9218e-05		RPL23A	0.918952	2.32129e-05
CD2BP2	0.675909	0.000290587		LOC642846	0.918409	0.00253878
RBP5	0.675403	0.0420839		TMEM250	0.917333	0.0036796
KCNC3	0.674541	0.00568937		PPFIA3	0.916032	0.000218622
ZNF316	0.674503	0.000385374		HLA-C	0.915153	0.00118388
FKBP10	0.674092	3.58416e-06		COQ8B	0.914595	0.000554324
ADCK5	0.674088	0.011219		POLR2J	0.914327	3.00011e-05
CSK	0.672446	1.61907e-07		MRPL54	0.914202	1.62454e-05
AP5S1	0.672144	0.000439748		CARS2	0.913761	3.0049e-06
FAM219A	0.671414	0.00168612		PITHD1	0.913753	4.34563e-09
ZDHHC1	0.670943	0.00247537		CHRD	0.911833	0.000492398
PDF	0.670191	0.00204732		AKT1	0.910469	5.10153e-07
TESC	0.669642	2.76051e-05		BOP1	0.910199	3.09424e-07
PLCB3	0.669633	2.88525e-06		STX4	0.909947	0.00414353
LPIN3	0.668251	0.000219664		TIMM44	0.909559	8.53168e-10
HOXB6	0.667432	0.00035726		EFHD2	0.909326	3.81047e-09
TNK2	0.667257	0.000527123		ZNF26	0.908068	0.0016652
ELMO1	0.667153	0.00213551		BAIAP2-DT	0.907899	2.89434e-05
ZNF37BP	0.666913	0.00345829		CCDC9	0.907883	8.23702e-05
MCRIP1	0.666464	0.000819881		RPL35	0.907353	2.43939e-06
HES4	0.665823	0.00728904		CADM4	0.907118	0.0076564
CHD3	0.665329	4.67427e-09		GOLGA2	0.906893	5.90208e-08
SLC25A29	0.664987	0.000181182		PPM1N	0.905926	0.0469194
MAP2K7	0.664572	2.39995e-08		TRMT112	0.905487	0.00066302
ZNF444	0.664222	0.000279447		SIRT2	0.905475	7.96157e-07
COQ4	0.664129	0.000250053		LOC100287015	0.905391	0.0157129
OGFOD2	0.663547	0.00254278		LOC105371814	0.90498	0.0204861
ACTR1B	0.663293	0.00150779		PRICKLE4	0.904598	0.00579354
PPDPF	0.663158	0.00788175		SCARNA12	0.904302	0.0141934
CEP104	0.662984	6.773e-08		FHIT	0.903153	0.00379678
TBC1D10B	0.662433	2.40888e-07		RFNG	0.90285	2.07476e-06
NDUFB7	0.661435	0.000447631		GOLGA7B	0.902564	0.0123417
MAP2K2	0.660989	9.2069e-05		PYGO2	0.902258	0.000101113
AJM1	0.660828	0.0213462		SPATA2L	0.90215	0.000619233
ELMO3	0.660646	0.0255217		GDF11	0.900631	2.65493e-05
RECQL4	0.6604	0.00768815		HEMK1	0.900443	0.000419604
NDUFA1	0.659278	0.0152561		HDAC10	0.900424	1.09513e-05
TOR4A	0.659255	0.000173637		LSR	0.899093	1.18631e-05
MRFAP1	0.659245	3.34062e-07		ZNF428	0.898893	0.00421267
NDUFS6	0.65903	0.00624914		WDR74	0.898698	0.000187877
LINC01184	0.658694	0.00285313		CYR61	0.898619	0.00256332
PPCDC	0.658525	0.000315206		EIF4EBP1	0.897152	0.000117672
SLC2A4RG	0.658048	0.00913928		BATF3	0.896916	0.0124972
SNTA1	0.657528	0.000122378		JAG2	0.89596	5.1714e-07
GNA11	0.657197	0.000112554		MIR3064	0.895461	0.00665765
SPAG4	0.657067	0.0486495		TCIRG1	0.894714	1.51254e-06
TMEM79	0.656989	0.0241943		RABAC1	0.894271	2.66592e-05
LINC00623	0.656852	0.00175029		MRNIP	0.892587	0.0309442
ADAMTS7	0.656839	0.00174863		SRSF9	0.892493	0.000723812
EVL	0.656403	0.0211946		TCOF1	0.892008	3.29948e-05
MAZ	0.655839	0.0031959		ZCCHC3	0.891834	1.31224e-09
ZBTB42	0.655809	0.00199391		SNORA104	0.891782	0.0193319
ESPN	0.655577	9.95031e-05		NSUN5P1	0.891683	9.19252e-05
SGK494	0.655187	0.0289617		ANAPC15	0.891081	0.00223136
PPP1R37	0.655107	1.33259e-06		GALK1	0.890997	1.59403e-05
AGRN	0.654447	1.06031e-05		NEIL1	0.890959	0.00593441
FAM32A	0.654085	4.86632e-07		PSD4	0.890881	0.00149143
SNPH	0.653951	1.00822e-06		PRADC1	0.890328	0.000302675
VASP	0.652973	0.00782209		ZNF37BP	0.890323	0.000547723
BBS1	0.652846	1.83314e-05		NUDT14	0.889736	0.000302134
PYCR1	0.652551	1.78489e-05		C21orf58	0.888918	0.0279891
PEX16	0.652521	0.000920708		NEAT1	0.887987	0.000421264
STK32C	0.652496	6.95339e-06		CYP1B1	0.887632	0.0128582
SLX4	0.65133	0.000141179		RMND5B	0.88752	6.85653e-06
POMGNT1	0.651105	7.71931e-07		NEDD8	0.886361	0.000950259
PHPT1	0.650128	1.57745e-05		BOLA1	0.885867	0.00569738
AURKAIP1	0.649599	0.00383035		SPINT1-AS1	0.885685	0.0431987
BAHD1	0.649278	4.11249e-07		PLA2G15	0.885037	3.43098e-08
NACC2	0.648919	0.000203044		LOC155060	0.884832	0.0214238
NHSL1	0.648604	0.0025267		GFI1	0.884043	0.00115789
ACAD10	0.648276	0.00229245		TOP1MT	0.883771	3.23278e-07
STK11	0.647947	0.000363936		PPP1R16A	0.883228	0.000192232
MBD3	0.647275	0.00258451		MSTO1	0.881446	0.0264752
GPSM1	0.647186	2.44187e-05		ATAD3A	0.88064	3.93792e-06
SFN	0.647177	0.00377507		XRCC1	0.880508	0.00102166
LSR	0.647134	0.000276884		ZNHIT2	0.879715	0.000603924
FBRSL1	0.647071	0.000113418		DNAJC17	0.879323	0.000603949
MUM1	0.646417	0.000401563		LINC00869	0.878964	0.00516466
FBXL6	0.645035	2.49072e-06		LIF	0.877151	2.25129e-07
TRIB3	0.644962	7.94596e-08		TSPAN9	0.876434	0.000300524
LYRM9	0.644679	0.0465937		XYLT2	0.876019	1.45172e-07
NOXO1	0.64464	0.00899389		USF2	0.875734	0.000533492
MIRLET7BHG	0.643131	0.0314726		CD63	0.875729	4.33137e-05
POLRMT	0.643034	2.88597e-07		ANKRD9	0.875675	0.0186264
KIF26A	0.642491	0.000726019		MAN2A2	0.875465	1.06612e-05
CARS2	0.64222	0.000167011		RUVBL2	0.874832	5.51771e-06
ZDHHC8	0.642161	0.00158647		NAT8L	0.874578	0.000243332
FAM3C	0.642043	1.01536e-05		NFS1	0.874019	2.86953e-07
WDR74	0.641586	0.00214672		UQCR11	0.873197	0.00133453
NSUN5P1	0.641252	0.00150218		SAP30	0.873101	0.00802587
NFS1	0.641129	1.68493e-05		TSR2	0.872909	9.50627e-05
CLIP2	0.641099	0.000569133		SURF2	0.87187	1.42945e-05
POLR2F	0.640403	0.0102571		RBM15B	0.871193	0.000509019
NCKAP5L	0.640363	0.00113682		CHPT1	0.870739	0.00146786
CARM1	0.639617	8.61834e-07		PEX10	0.870518	1.24276e-05
TSC22D4	0.639594	3.43376e-05		TXNDC17	0.869695	0.00126618
EPB41L1	0.639563	1.97487e-08		PGLS	0.869532	0.000277391
SYNPO	0.639117	0.00579877		FAM83F	0.869119	0.000841433
GNB1L	0.639059	0.0240575		P3H3	0.869075	7.28718e-05
ULK3	0.638981	4.97062e-05		MTG2	0.868938	1.97928e-05
ARHGEF9	0.638323	0.000420918		C1orf122	0.8687	0.000115073
MFSD3	0.63811	0.00616156		DDX11	0.868464	0.00129618
LMF2	0.638073	2.43781e-05		NUDC	0.867416	0.00293279
TAGLN	0.638023	0.0248699		SDC3	0.867172	7.02955e-07
SNX8	0.637928	2.49887e-05		CENPB	0.866912	2.58208e-05
MIB2	0.637898	0.000101354		CUEDC1	0.866743	2.61022e-09
G6PC3	0.637765	9.20554e-06		SLC12A4	0.86662	7.56743e-08
RPP25L	0.637309	0.000809395		GNA11	0.866594	1.00283e-05
MELTF	0.637092	0.0151279		LBHD1	0.865792	0.0229898
NKX2-8	0.63612	0.0124963		UQCC2	0.865192	0.000363542
AATK	0.635983	0.0346546		SLC17A9	0.864131	2.33955e-07
CEP164	0.635356	0.00431467		ZFP36	0.86285	1.57713e-05
SLC38A10	0.635321	0.0112196		TMEM184A	0.86279	0.00039063
ABCA3	0.635263	0.00478714		LSM6	0.862327	0.0125932
IER2	0.634832	1.47336e-05		COL9A2	0.8617	0.00533473
HES2	0.634654	0.00754004		MPND	0.861517	0.000854498
PCNT	0.634624	0.00023923		ARRDC1	0.861033	0.000137863
PCSK7	0.634531	5.42502e-05		C1RL	0.86044	4.05915e-05
IRX4	0.634467	0.00155861		PPP6R2	0.860225	1.49394e-06
CERCAM	0.633593	5.52539e-05		ADAMTS10	0.859606	0.0276293
BRPF1	0.633528	0.000108325		BTBD2	0.859529	0.000428288
HAGHL	0.632841	0.00212772		FBXL16	0.855782	2.05016e-06
FBXO44	0.632134	6.91571e-05		TAF1C	0.855407	7.65324e-08
SURF2	0.631837	0.000319348		TOR4A	0.854439	2.37231e-05
JAG2	0.63178	4.5943e-05		MRPL51	0.854287	0.0028779
SSTR5	0.631774	0.0027725		NPDC1	0.854245	6.20213e-05
VPS9D1	0.631524	0.000295009		HMG20B	0.854095	8.33351e-05
COL6A1	0.631417	8.41932e-07		ST14	0.854077	5.25084e-05
MFSD14C	0.631206	0.00534098		YIPF2	0.852987	2.97583e-05
MARVELD3	0.631122	0.00474765		KIF9	0.852783	0.0011878
ZFP36	0.62999	0.000299469		PLXNA1	0.852146	3.35518e-09
NIT1	0.629703	5.72208e-05		RPL38	0.851383	0.00745594
LOC284454	0.629593	0.0432767		VOPP1	0.851202	2.59413e-07
MST1P2	0.629442	0.0251896		NR2C2AP	0.849657	0.0021391
MTM1	0.629199	9.01806e-05		SAT1	0.849427	5.38494e-06
TEDC1	0.628977	0.0316307		GPSM1	0.848193	1.41651e-06
HEXDC	0.628951	0.0135277		LPCAT1	0.847826	0.0162588
RBCK1	0.62894	0.00254827		SLC2A4RG	0.847779	0.00358929
ARL2	0.628683	0.0202436		EPPK1	0.846893	0.000188037
DVL1	0.628438	0.00136187		NTMT1	0.846826	7.49359e-05
NDUFA7	0.627831	0.000418551		RAC3	0.846009	0.000210559
ACAT1	0.627458	1.42273e-06		TRMT2A	0.845963	3.84025e-05
HR	0.626874	0.000541214		TMEM161A	0.845884	6.87176e-05
LOC105370333	0.626525	0.00557767		MRPL23	0.845223	0.000365008
PHLDB3	0.626507	0.00410636		PPDPF	0.844991	0.00332793
SIRT2	0.626492	0.000102853		PITPNM1	0.844965	0.000867835
CORO6	0.626358	0.0422673		MICAL1	0.844745	9.16431e-05
UNKL	0.626048	0.0209016		UNC45A	0.844657	6.00649e-09
DOT1L	0.625821	0.0206974		TMEM191A	0.843912	0.0142683
CRK	0.625467	0.0423556		NDUFA7	0.843901	3.43934e-05
ANKRD19P	0.625004	0.00231636		RNASEH2A	0.843071	0.0136122
ARHGEF1	0.624798	1.0206e-08		PKD1P6-NPIPP1	0.842994	0.00152325
PPM1J	0.624469	0.0228151		TRAPPC12	0.842281	0.000253773
TMEM42	0.624274	0.0416707		TRIOBP	0.842028	8.58047e-05
BECN1	0.624245	5.76757e-07		TOMM40	0.841354	2.86207e-05
SLC22A18	0.62408	0.0311786		FBXO17	0.841104	0.00011068
C2orf70	0.623472	0.0359588		CIAO2B	0.840728	0.000494635
RAB37	0.623391	0.0330723		STX10	0.840405	1.05925e-06
MDK	0.622917	0.000318518		B9D1	0.840385	0.000766799
ARL8A	0.622679	0.000472378		CHCHD6	0.840041	0.000916014
C19orf24	0.622225	0.00210529		EMD	0.839997	1.86984e-05
HARS	0.622218	1.21281e-07		KIFC3	0.839666	3.15155e-06
SULT2B1	0.622007	0.0469507		FLYWCH2	0.839414	0.00390321
KLF16	0.621722	0.00024733		CCDC57	0.838826	0.000158849
XPC	0.621634	5.68583e-05		ZNF598	0.838017	7.70095e-08
ROMO1	0.621437	0.0220756		SNX22	0.837118	0.00508848
PSMB10	0.62135	0.00289216		TRIM41	0.836864	8.80872e-05
ALKBH6	0.621027	0.000801163		VASP	0.836649	0.00290462
STAT3	0.62084	0.00177368		ZNF17	0.836513	0.00724278
ZFYVE19	0.620457	0.000691924		ZDHHC1	0.835639	0.000913629
MBD6	0.620071	0.00255281		NEMP2	0.835098	0.00029961
KRCC1	0.620029	0.00667632		LLGL2	0.834749	3.50874e-09
SLC17A9	0.620003	2.40356e-05		LAMTOR4	0.834478	0.000731306
PQBP1	0.619665	0.000633279		ARHGAP45	0.834396	3.10757e-07
COL6A2	0.619443	8.82941e-05		ACO2	0.834103	4.81503e-12
ACAA1	0.619316	4.03028e-05		NOTUM	0.833354	0.000956641
ZNF696	0.619206	0.000368842		SF3A2	0.832903	0.000707158
ECHDC2	0.619171	0.00514936		MESD	0.832406	1.85034e-08
CDKN2A	0.619153	0.00314027		TNIP2	0.831314	4.95081e-05
LIF	0.619058	2.69025e-05		FAM241B	0.831202	0.00537132
CHST7	0.618689	0.0231063		TOMM22	0.830825	2.52495e-06
EIF4EBP1	0.618674	0.00225362		EGFL7	0.830689	0.00480454
SLC12A7	0.618003	0.003565		C19orf12	0.830251	2.46859e-06
MOB2	0.61746	0.00833914		MKNK2	0.829502	0.000470559
MPST	0.616756	8.90836e-05		IRF5	0.829077	7.39789e-06
CXorf40B	0.616499	3.60189e-05		ZNF343	0.827683	8.376e-05
SDF2L1	0.616354	0.00372565		HOXD8	0.825985	0.00485981
TOMM22	0.616195	5.76772e-05		ADPRHL2	0.825282	4.45798e-05
HOXB4	0.61585	0.0431255		SIL1	0.825137	3.27246e-06
NCDN	0.615419	1.08881e-06		MSX1	0.824599	2.66514e-05
PIM3	0.61538	0.00724393		DUT	0.824492	0.00214169
ZNF764	0.615336	0.015426		FAM173A	0.82396	0.00249379
NAT14	0.614999	0.00403809		TEDC2	0.823405	0.00097042
ZNF585B	0.614432	0.00203696		CTU1	0.822939	0.00493794
DESI1	0.613724	3.86794e-07		PACSIN3	0.822795	0.00114931
R3HDM4	0.612881	3.22705e-06		SWI5	0.822477	0.00392968
TMEM250	0.61287	0.0254419		KLHL22	0.82041	4.30371e-05
SOX4	0.612501	0.00275709		GPR137	0.820142	0.000382562
DRAP1	0.612376	0.0210555		SZRD1	0.818025	0.00135816
ZNF668	0.611913	4.51457e-05		SIRT7	0.817933	0.000836775
PKD1P5-LOC105376752	0.611781	0.000774958		GFER	0.817833	0.00113611
LRSAM1	0.611535	0.00070237		MRPL33	0.817833	0.00346393
MAFF	0.611278	0.0481196		GPAT2	0.816661	6.87823e-06
ASPSCR1	0.611165	0.000373862		VPS9D1	0.816508	3.4741e-05
FIS1	0.61085	0.00687791		SLC16A3	0.816482	0.00103832
VPS53	0.610153	0.000523803		SH3GL1	0.816335	0.00122172
FAM174A	0.609762	0.00399466		SPATA24	0.816193	0.0489409
GLI4	0.608903	0.000893991		PPAN	0.815161	0.000265116
SKIDA1	0.608526	0.00937353		NDUFB8	0.815084	0.000552553
GLI1	0.607475	0.0245434		TRIB3	0.814866	2.80787e-09
RALY	0.607262	0.00219439		RPL36AL	0.813514	6.22041e-05
GNG7	0.606497	0.0019649		EVPL	0.813421	3.27218e-05
RILPL2	0.605561	0.000731603		DAZAP1	0.81286	3.32917e-05
OBSL1	0.605309	0.00997876		CRELD1	0.812556	0.00953735
PPOX	0.605262	0.00453503		PDF	0.81239	0.00110394
ZNF425	0.604861	0.0323644		PIK3CD-AS2	0.81229	0.00279006
C16orf74	0.604226	0.0329434		TMEM187	0.812139	0.000489378
CALCOCO1	0.604142	0.00175363		PSD	0.811987	0.00065754
MNX1-AS1	0.60371	0.0435807		RAB37	0.811908	0.0154777
RPUSD3	0.603633	0.000152123		ST6GALNAC6	0.811763	1.40163e-06
MAD1L1	0.602151	0.000827137		TNPO2	0.811644	5.9139e-05
ASL	0.60215	0.00357998		ADCK2	0.810691	0.000596839
ZGPAT	0.601367	0.00310709		AVEN	0.809983	0.00058667
HDAC11	0.600933	0.013792		RBCK1	0.809761	0.000736458
CLPP	0.600567	0.00408533		PKN3	0.807705	9.75275e-08
NEDD8	0.600223	0.010075		TRAF7	0.80646	0.00068417
ZNF358	0.600122	0.00276899		BORCS6	0.806232	0.0038105
CCDC167	0.599719	0.0161134		EML2	0.80555	0.000206077
G3BP2	0.599657	0.000637517		MFGE8	0.8054	0.000110901
LZTR1	0.598737	0.00030346		ILVBL	0.805304	7.96114e-05
ILVBL	0.59827	0.000744961		BTNL9	0.804904	0.0107186
SAT1	0.597373	0.00022308		HNRNPAB	0.804856	0.000322835
EZH1	0.597157	0.00034322		PXDC1	0.804331	0.00144329
TNFRSF25	0.597114	0.0208332		RPUSD3	0.803452	1.05907e-05
RUVBL2	0.596963	0.000347941		ASCC2	0.803444	1.42279e-05
CRIP2	0.596158	0.0103499		SPINT2	0.803325	7.09562e-07
ZNF594	0.596025	0.00728721		PRKCSH	0.802982	1.13608e-05
RILPL1	0.595732	0.0175764		FAAH	0.801945	0.00547651
NKX6-1	0.595585	0.0390182		TMEM25	0.801898	1.46371e-05
RNF215	0.595531	0.00178797		TYMS	0.801737	1.49783e-05
CTIF	0.594808	0.000793065		PPP1R35	0.801644	0.0156527
PAQR4	0.594783	0.00672439		NOXO1	0.801549	0.00406995
TUFT1	0.594416	4.18272e-05		SLC25A39	0.801544	1.06395e-08
IFT43	0.594149	0.0405868		SH2D3A	0.801143	0.000340156
CCDC74A	0.594136	0.0148775		SIGIRR	0.800869	0.0177478
PSMC3	0.593632	0.000358221		WNT3A	0.799732	0.0291002
PSD	0.593063	0.00458825		NINL	0.79967	0.000810253
DPYSL4	0.592641	0.00663224		ST6GALNAC2	0.798779	0.00166598
MRPS26	0.592461	0.00681766		MIRLET7BHG	0.797488	0.0176344
KLHDC8B	0.591939	0.00171906		MAPK12	0.797234	1.22606e-06
SLC1A5	0.591471	4.8181e-05		TMEM74B	0.796472	0.0106797
POLR2E	0.591185	0.00103795		POLR2M	0.796362	0.00672936
ZFP41	0.590828	0.000873862		NFKB2	0.795981	0.00253548
PAGR1	0.59078	0.0171468		LINC-PINT	0.795979	0.00104598
FKBP1B	0.590746	0.0128815		EMC9	0.795634	0.0014126
POLR3H	0.590201	4.87397e-05		SIVA1	0.79537	0.00103825
RAB1B	0.590201	1.09516e-05		SIRT6	0.795346	0.000408215
NR4A2	0.589921	0.000621		TAZ	0.794742	0.00393847
TSPO	0.589917	0.000195333		DDB2	0.794698	2.01426e-09
WDR27	0.589903	0.0112243		CENPBD1	0.793703	0.00248577
ARMC6	0.589889	7.21983e-05		HCN2	0.793105	0.00858671
ARAP1	0.589293	1.59633e-05		RNF207	0.793039	0.00170177
SURF6	0.588877	0.00190051		KIAA0895L	0.792871	0.000701918
MPND	0.588484	0.00943654		ABCC3	0.792822	0.0187998
ENGASE	0.588439	0.00644993		PHPT1	0.792605	4.7234e-06
SIRT6	0.588416	0.00269126		ITGA3	0.792503	0.00370407
IFT140	0.587804	0.00278285		STAG3L3	0.792014	0.025256
CYHR1	0.5874	0.00100294		PPIB	0.791622	0.000272296
ADCY6	0.587174	0.00220398		GNPTG	0.791523	0.000179663
TAF10	0.586706	0.000305268		KANK3	0.791095	8.00824e-05
EIF3G	0.586326	0.000139136		EREG	0.790696	0.00555286
ACAP3	0.58629	0.000662209		YIF1A	0.79012	5.92652e-05
EIF3F	0.586273	2.2397e-06		PEX16	0.789609	0.000478415
FKBP8	0.586061	0.000752252		CUEDC2	0.789467	1.21286e-05
OTX1	0.585993	0.0146445		SLC39A13	0.787424	0.00466571
BCKDHA	0.585429	0.0153092		SLC6A8	0.787072	6.57809e-06
EFNA2	0.585396	0.0058288		MZF1	0.786559	0.00189365
TXNRD1	-0.585695	2.03907e-07		UBAC1	0.786195	2.70416e-07
TPST1	-0.586247	0.00534524		RAD51D	0.785863	0.0023381
YAE1	-0.586921	0.00845092		MVD	0.785249	0.000165662
LRIG1	-0.58746	0.0410054		SNCG	0.785117	0.000593525
RAB27A	-0.588232	0.0276535		CDH15	0.785101	0.00841604
CRIPAK	-0.588577	0.0101229		LINC00476	0.78502	0.0065599
NAPG	-0.58936	0.000633012		TSPO	0.784764	1.67754e-05
ESCO2	-0.59088	0.000349054		PAX8	0.784408	0.0145096
SF3B1	-0.59111	1.25253e-05		CTNNBIP1	0.784248	4.26299e-05
ECT2	-0.59113	8.17743e-05		FAM20C	0.78413	0.0301022
CLDN12	-0.591631	0.00084282		EIF2D	0.784031	4.1306e-08
PLK1	-0.592691	0.000236928		LRFN4	0.783844	0.000236153
PFDN1	-0.592776	0.000366096		ARRDC4	0.783665	9.31966e-05
SLC41A1	-0.594008	0.00011531		ZMYND19	0.783338	0.00081389
CPPED1	-0.594688	0.000255406		PIGQ	0.783187	0.0012445
WWC3	-0.594745	0.0149669		DOHH	0.782887	0.00620657
CACNB4	-0.594771	0.00299837		WDR83OS	0.781065	0.000157784
HSPA4L	-0.596498	0.000561211		COLGALT1	0.780722	0.00643026
CENPF	-0.59758	0.000280508		RPS19BP1	0.780502	6.65517e-05
EPG5	-0.597896	0.00253905		GFOD1	0.780381	0.00883618
PAX6	-0.59848	0.000735228		UBL5	0.780367	0.00414686
BARD1	-0.599769	0.00999991		RRP7BP	0.780246	0.00409336
RP2	-0.599896	0.00901688		PSMG3-AS1	0.77947	0.0336545
TMEM97	-0.600009	1.56477e-06		LGALS1	0.779152	0.000366217
C4orf46	-0.600216	0.000193197		CTU2	0.77904	1.78835e-05
MID2	-0.600807	0.0385974		TNNI3	0.777877	0.00585708
PLEKHH2	-0.602375	0.00696142		AP5S1	0.777706	0.000331392
DNMBP	-0.602438	2.64751e-05		CD320	0.777635	0.000920469
CCDC43	-0.602712	0.0358161		MCF2L	0.776935	0.00164236
PTTG1	-0.602957	0.000209631		HTRA2	0.775675	0.000542673
LRIG3	-0.603908	0.0214533		PMS2P4	0.77556	0.0279192
FAM83B	-0.603997	0.0235032		RCC1L	0.7753	0.000684969
CEP135	-0.604186	0.00404861		HTATIP2	0.77457	1.78004e-05
C5orf51	-0.604288	0.000324761		DBI	0.77421	0.00083731
ETS1	-0.605393	7.26831e-05		EXOSC3	0.773522	0.00081562
SGCB	-0.60555	9.55879e-06		MBOAT7	0.773415	0.0154719
COMMD10	-0.60588	0.000650468		CREB3	0.772611	1.27328e-07
CREM	-0.606085	5.50492e-05		ECHDC2	0.772265	0.00209704
E2F7	-0.606885	0.00805871		FOXL1	0.772143	0.0468977
PCYOX1	-0.607192	2.91546e-07		FRS3	0.7718	0.00830282
TET1	-0.607407	0.0471911		CHID1	0.771792	6.78658e-06
MAPK8	-0.609112	0.00122624		ABCA7	0.771387	0.000140289
ZNF816	-0.60933	0.0433012		ELMOD3	0.770876	0.0031679
ZNF532	-0.609814	0.0068079		ANKS3	0.77071	0.00379885
ACVR2B	-0.610964	0.000127041		PFDN2	0.770451	0.0186158
MBNL2	-0.611147	1.02397e-06		MNX1-AS1	0.770402	0.0234109
ZC2HC1A	-0.611315	0.000144485		KLHL17	0.769997	3.44171e-05
LAMC2	-0.612005	0.0114341		ZFYVE19	0.76985	0.000218217
MITF	-0.612183	0.00624945		MACROD1	0.769446	0.000155545
CPS1	-0.612421	6.88071e-05		RHBDD3	0.76942	0.0099752
VPS54	-0.612736	9.71914e-05		BTBD6	0.769021	0.0118494
DIABLO	-0.613588	0.000380772		COQ7	0.768757	0.00098616
NR3C1	-0.614291	0.00135792		SERINC2	0.768424	5.79142e-06
ACSL3	-0.61517	4.88566e-06		DMKN	0.768139	2.71872e-06
KCNAB1	-0.615905	0.0316644		ACAD10	0.767315	0.0016489
ARL5B	-0.616194	0.000169144		TSR3	0.767061	6.38135e-05
ZBTB18	-0.616239	0.00333413		NYAP1	0.766396	0.00846128
PFDN4	-0.616244	6.64381e-05		C9orf78	0.766246	1.20048e-07
KCTD3	-0.616648	0.000244878		ARMC6	0.765778	6.66197e-06
ACO1	-0.616755	9.38911e-07		SUN2	0.765335	0.0211209
TWSG1	-0.616852	0.0068072		PLEKHN1	0.765184	0.000792985
RAB21	-0.616904	1.36748e-06		PITPNM3	0.763923	0.0217928
COBLL1	-0.617149	0.0154881		POLD4	0.763544	0.000258441
GPR137B	-0.618253	0.0163937		TNFSF12	0.763078	0.00226148
CD47	-0.619551	0.000302095		FBXO2	0.762881	0.000413757
ZNF460	-0.619629	0.0164643		RHOT2	0.76272	1.28077e-05
AP1G1	-0.620087	0.000107508		IGFBP2	0.762702	0.000728355
FAM222B	-0.622115	0.000414368		TMEM44-AS1	0.762313	0.0136921
FNDC3B	-0.623449	6.30623e-07		PRX	0.761369	0.00805092
FAM98B	-0.623531	6.65809e-06		BCAN	0.761356	6.50296e-05
CHAMP1	-0.623954	0.000750704		IMMP2L	0.76128	0.00129071
LRRC58	-0.624321	4.2209e-06		HIP1R	0.760176	2.15815e-05
EBF2	-0.624853	0.00427968		NDUFS7	0.759942	0.000654332
NOTCH2	-0.625038	2.71751e-07		ZNF517	0.759883	0.0164954
FIGNL1	-0.625332	7.09665e-05		NOLC1	0.759522	2.8457e-09
CCNE2	-0.627195	6.14515e-05		SETD6	0.759292	0.00369424
HIF1A	-0.627249	0.00252898		MRPS26	0.759123	0.00260671
RAD18	-0.627946	1.23025e-06		NAT14	0.759109	0.00198185
LNX1	-0.628455	0.0208734		MRPL34	0.75824	0.00233635
GPR63	-0.628745	0.000802083		SLC25A29	0.757395	0.000204848
PTBP2	-0.628948	0.0015361		ETS1	0.757304	1.01342e-05
RBP1	-0.630223	8.74789e-06		FBXL8	0.756446	0.0225732
SLC9A6	-0.630275	0.00655322		ACAA1	0.756215	1.20713e-05
CAPRIN1	-0.630497	5.06736e-08		UROS	0.756206	0.00020871
NFE2L3	-0.630595	1.15958e-07		STK16	0.756168	1.5044e-05
TTC30A	-0.630738	0.0308275		DESI1	0.756029	5.09928e-08
LZTS1	-0.632165	0.000692656		SSH3	0.755902	5.91781e-05
RGL1	-0.632195	0.000229394		B3GNT7	0.755582	0.000563849
VBP1	-0.632489	0.00123111		GRIPAP1	0.755144	5.73542e-05
PRKCQ-AS1	-0.632718	0.032356		SDF2L1	0.755092	0.00203055
TWF1	-0.632952	3.75206e-07		ABCA2	0.754363	8.71722e-08
KCTD6	-0.633146	0.00201158		IFRD2	0.754129	3.41115e-05
UHRF1BP1L	-0.633421	4.46093e-05		CSAG3	0.754112	0.00233599
LIN7A	-0.633642	0.043043		TRIM16L	0.753794	0.000125602
CKAP2	-0.635172	2.88694e-05		PELI3	0.753775	0.00142911
ALDH3A2	-0.635467	1.57066e-05		PGAP3	0.753558	0.00152729
FGD6	-0.635557	0.00272223		HARS	0.753205	2.62664e-08
ATP13A3	-0.636647	7.51686e-06		TMCO3	0.753094	0.0140233
VANGL1	-0.636653	6.89211e-05		B4GALT2	0.752551	1.24538e-06
SMAD7	-0.636902	0.00104414		EARS2	0.752396	0.00211726
MMGT1	-0.637148	0.000754426		FOXRED1	0.751949	2.0138e-05
GEM	-0.637656	0.00275534		NOSIP	0.751495	2.54869e-05
RNR1	-0.638057	0.000580976		ZNF469	0.750854	0.0440239
BTBD11	-0.638669	0.0347587		CELSR3	0.750764	6.47166e-05
MED28	-0.639011	0.0031193		ENTPD6	0.750054	2.70765e-05
FNIP1	-0.639063	0.000103553		SPIRE2	0.748467	0.00853351
DCK	-0.639234	9.65361e-07		CSNK1G2	0.748052	0.000830391
POLR2A	-0.639471	8.98506e-05		RNF166	0.747614	0.00018149
ARL15	-0.639707	0.0122624		PAPLN	0.747557	0.0258725
ZNF510	-0.640408	0.0061135		MRPL12	0.747118	8.69372e-06
C5orf22	-0.640721	4.3236e-06		STARD10	0.746713	1.95201e-06
AAK1	-0.642199	0.000639344		C1orf159	0.746315	0.00135687
SDE2	-0.642559	0.0093684		LOC652276	0.746005	0.0247139
BMP2K	-0.642948	0.000274788		SRA1	0.745976	2.20895e-05
RNF182	-0.643571	0.00110394		SNRNP70	0.745806	0.00202125
LRRC40	-0.644293	2.09249e-05		LPIN3	0.745796	0.000289027
NCR3LG1	-0.645132	0.0129851		A4GALT	0.745708	0.00140231
SRRM1	-0.645663	1.5947e-07		ARHGEF37	0.745369	0.00677366
PBK	-0.64647	0.000248603		LAMTOR2	0.74449	0.00175981
ABHD2	-0.646854	5.21609e-08		RRNAD1	0.744211	0.00290668
XK	-0.646884	0.00784949		AXIN1	0.743994	6.8992e-06
CD46	-0.647243	2.0058e-05		ADAMTSL5	0.743173	3.63259e-05
FAM81A	-0.647603	0.0339737		ITPA	0.743125	3.62583e-05
DUSP5	-0.648158	0.000199428		SNAPC4	0.742546	1.21393e-05
CCNB3	-0.649422	0.00679335		RNASEH1-AS1	0.742448	0.0243548
SCML2	-0.649785	0.000936985		SNORC	0.74233	0.035475
SLC44A3	-0.65001	0.00207895		RRP1	0.742061	3.30757e-05
NFIL3	-0.650204	8.92331e-05		MOCOS	0.741766	0.000150519
BMF	-0.650297	0.0406059		IFT27	0.741506	0.0219917
NUF2	-0.651507	0.00179529		NDOR1	0.741342	4.52893e-05
PDE5A	-0.652109	0.00520663		ARHGEF4	0.740919	0.00102784
LRRC8B	-0.652819	5.34996e-07		GJB2	0.740878	0.010266
RIMKLA	-0.652903	0.00259833		MT2A	0.7404	0.000744753
MAP3K1	-0.654554	0.000148832		POLG	0.740251	1.44193e-06
CHST11	-0.654893	3.98152e-07		DGUOK	0.740165	0.00086984
LCORL	-0.654955	3.36251e-05		PRPF40B	0.739415	0.00728343
SEC14L1P1	-0.656205	0.00696236		CHDH	0.739163	0.00709636
AMMECR1	-0.656506	1.07775e-05		MARCH9	0.737666	0.0032237
PPP1R14C	-0.657484	0.0034836		ACADS	0.737152	0.000125651
SGMS2	-0.658813	2.1973e-06		LAMA5	0.736744	7.76189e-05
ANTXR1	-0.658875	0.000132917		PKD1P3-NPIPA1	0.736531	0.0040982
ABCB1	-0.659066	0.000646819		PCK2	0.736465	4.85307e-05
NFYB	-0.659652	5.21873e-05		KYAT1	0.736238	0.0106459
ERAP2	-0.659912	0.046018		PHF5A	0.736083	0.00380682
LGR4	-0.660092	0.00106976		BRPF1	0.735983	9.11277e-05
UGT8	-0.660549	9.58723e-05		ZNF554	0.735852	0.0347672
KLHL15	-0.660583	0.00245301		SPTBN2	0.735749	0.00251943
GABRQ	-0.660993	0.000955435		ECE1	0.73503	2.44038e-05
FAM72A	-0.661002	0.00275182		CYCS	0.734221	8.18568e-06
STMN1	-0.661245	6.28282e-08		TNNT1	0.733967	0.000126673
SEC24D	-0.663744	1.70321e-06		PLCB3	0.733856	8.58525e-06
HIPK3	-0.664103	0.00324145		CDK5RAP3	0.733509	0.000290093
YAP1	-0.664301	2.37423e-09		MRFAP1	0.733308	8.64982e-07
RGS2	-0.664916	0.00479128		TONSL	0.73316	2.44268e-08
STARD4	-0.66572	1.63733e-06		RAB1B	0.731218	2.28959e-06
C16orf70	-0.666226	0.00501883		CARD10	0.73116	0.022971
KLHL11	-0.66668	0.0228855		ROMO1	0.731013	0.0193956
MASP2	-0.666685	0.0285014		MUTYH	0.729576	0.0112738
PARP11	-0.667244	0.0049259		ZNF239	0.729441	0.0321114
SRGAP1	-0.667454	2.62786e-05		VAMP8	0.729034	0.00127239
PARM1	-0.667857	0.00040445		PI4KAP1	0.728993	0.0410717
CASP10	-0.668686	0.019142		SMIM29	0.727886	0.0039451
TTK	-0.669588	4.13182e-05		RPS25	0.727499	0.000528741
TMOD2	-0.670048	0.000739861		ZNF692	0.727444	0.000101792
ERI1	-0.670347	9.47363e-08		PERP	0.727315	4.48308e-08
FZD6	-0.671314	0.00734739		PDCD5	0.727251	0.00169799
HMGCS1	-0.671936	0.00211577		TPRN	0.727128	0.00547001
TMC5	-0.672709	0.0161079		DDX54	0.726613	2.8709e-05
TERF1	-0.672932	0.00193249		SLC25A25	0.726595	0.0155755
HMMR	-0.674483	0.00289931		ID3	0.725744	2.22353e-07
PGM2L1	-0.674584	0.000290773		MUM1	0.72561	0.000557499
FAM160B1	-0.674958	0.00188269		CUL7	0.725448	1.55046e-07
ZBED6	-0.67508	0.00302472		GPATCH4	0.72528	0.000129996
FAM217B	-0.675678	0.000768431		ZNF133	0.724945	0.00559568
PIKFYVE	-0.675751	0.00283707		GGACT	0.724657	0.0103757
DIP2B	-0.676303	2.40018e-06		ZNF678	0.724585	0.00159311
METAP1	-0.676772	0.00846944		BAIAP2	0.72452	0.000794245
PHLDA1	-0.676827	2.74602e-11		LIMK1	0.724256	0.000387107
CLCN4	-0.677846	0.000653967		TMUB1	0.723516	0.0023813
LIMCH1	-0.678504	0.00145438		FKBP8	0.723121	0.000313593
FER	-0.679657	2.83955e-06		APTR	0.722657	0.0171016
NFIX	-0.680978	0.0278249		JPX	0.722161	0.0195799
FRMD6	-0.681861	5.3415e-06		COL6A2	0.721875	7.32245e-05
EVI5	-0.683576	0.000222292		WDR55	0.721668	3.80704e-05
SGO2	-0.684154	0.000609618		CYTH1	0.720626	0.000286402
ELOVL7	-0.685427	0.000662945		FICD	0.720171	0.00874048
CBLL1	-0.685461	3.28103e-08		GRAMD4	0.720152	0.00135306
FOXN2	-0.686997	0.00267029		PRDX4	0.719903	0.00204933
STX1A	-0.688001	0.000257155		FAM219A	0.71942	0.00342918
ANLN	-0.6889	2.25051e-05		DNASE1L1	0.719271	0.00151953
ZNF280C	-0.688921	1.75647e-05		FKRP	0.71889	0.0139569
GAREM1	-0.688963	0.00168486		DDX12P	0.718816	0.0160013
OSMR	-0.688982	2.09198e-07		OGFOD2	0.718685	0.00441127
PIK3AP1	-0.691611	0.000284479		ACAT1	0.717579	1.62585e-06
PDCD6IP	-0.692489	0.000677332		IDUA	0.71716	0.037514
HELB	-0.697278	0.00031448		VTI1B	0.716426	0.000442116
CCDC91	-0.699597	9.77883e-05		TCEAL4	0.716008	0.00468033
HSD17B7	-0.699967	0.000128676		EIF3G	0.715298	5.47369e-05
VWA5A	-0.700361	0.000273593		MPC2	0.714954	0.000356578
CDKAL1	-0.700391	0.00193957		ALDH16A1	0.714707	0.000871368
C2orf69	-0.700467	4.71527e-06		CLASRP	0.71427	0.000447988
BACH1	-0.701331	0.000135638		LAMC3	0.713388	0.00698699
SECISBP2L	-0.704854	2.26292e-10		WDR13	0.712551	0.000123743
LRP12	-0.706267	0.000447191		TEAD4	0.71228	3.75614e-06
ORC3	-0.706886	3.60859e-07		NRBP2	0.712252	0.000218076
ANKRD36BP1	-0.706927	0.000907552		GLIS2	0.711993	0.0467647
CAPZA1	-0.707249	3.9163e-09		TYSND1	0.711892	0.00955542
FHL2	-0.707847	3.26146e-08		MFSD12	0.71187	7.77089e-05
CITED2	-0.708723	0.00579803		ERP29	0.711356	0.000883172
ARHGAP5	-0.709471	8.03181e-07		JDP2	0.7113	0.00215338
GPRC5A	-0.710395	0.0150738		TTLL12	0.710915	6.96686e-05
SLC30A7	-0.711096	1.34941e-05		SLC12A7	0.710445	0.00340624
FDFT1	-0.712981	0.000380965		POLR2E	0.710151	0.000637438
AIDA	-0.713458	0.00012881		BCL7A	0.709814	0.00211524
P2RY1	-0.713983	0.0217506		RPL35A	0.709616	0.00164491
FAM111B	-0.71407	4.86485e-06		FBXO10	0.709403	0.0029025
TOGARAM1	-0.714374	0.0164681		ACAD9	0.709396	1.57551e-06
MORF4L1	-0.714606	3.41652e-05		ARPC1B	0.708391	7.60959e-05
SGO1	-0.714992	0.000993483		MTFP1	0.707634	0.000532397
CTDSPL2	-0.716212	4.1287e-08		ARL2	0.707482	0.023008
ZNF644	-0.718206	5.40356e-06		NMNAT1	0.707166	0.00725106
ELMOD2	-0.718541	2.41351e-07		FYCO1	0.706387	8.16605e-07
OSTM1	-0.71977	1.19278e-05		KRTCAP3	0.706284	0.0010129
KPNA1	-0.720392	2.73591e-09		RPP25L	0.706214	0.0011957
ARSK	-0.723367	0.00059572		FGFR4	0.706017	0.000258066
TRAM1	-0.723513	1.72892e-09		EPS8L2	0.705541	0.00867253
STAG2	-0.723777	2.77725e-06		KRT10	0.704649	0.00765491
OVOS2	-0.723788	0.009169		INF2	0.704602	5.11227e-06
LEPR	-0.72422	0.001845		AKIP1	0.70393	0.00543183
PMAIP1	-0.726021	7.55219e-06		FAM174A	0.703568	0.00353931
GLIS3	-0.726447	0.0144904		ZW10	0.70348	6.15316e-06
PTPN1	-0.726588	4.98246e-05		PLCD3	0.703143	0.0157906
AKR1B1	-0.728121	0.000282949		NDUFA8	0.702915	0.000485677
TBL1XR1	-0.72994	6.32567e-05		WDR18	0.702699	0.000536704
FAM49A	-0.730063	0.00869811		ZNF134	0.700899	0.0392734
PRELID2	-0.73067	0.000411822		SMARCD1	0.7006	7.9908e-07
C2orf27A	-0.732141	0.00188273		PXMP2	0.700132	0.00385856
MAP3K20	-0.732343	0.000177268		RABEP2	0.700124	0.00277301
PTAR1	-0.733097	4.23571e-08		DDX51	0.699865	5.79052e-06
LMO7	-0.735823	4.39017e-05		RNF215	0.699813	0.00129554
MRPL1	-0.737198	0.00738582		MOB3C	0.699524	0.00462632
FRMD4A	-0.737402	0.0101765		PRSS3	0.69951	2.94523e-06
RB1	-0.738953	0.000939887		FAM210B	0.699394	0.000254171
NEK3	-0.739719	3.81838e-05		IMPA2	0.699318	0.0215837
SERPINB8	-0.739793	0.000170086		PLEKHH3	0.69925	0.00276314
IPO8	-0.740981	2.43655e-08		ZNF354A	0.698847	0.000642785
COG5	-0.745463	1.00312e-06		TUFT1	0.698663	2.47115e-05
YOD1	-0.74869	1.07646e-08		DOK4	0.698537	5.67102e-05
SLC2A12	-0.749526	0.00930484		APOPT1	0.698501	0.000167345
NFIB	-0.752108	1.33709e-06		NAT9	0.698336	0.000665408
B4GALT6	-0.75258	0.00555023		MIB2	0.698232	0.000219741
LAMP3	-0.753655	0.00433598		PSMC5	0.697401	5.20942e-05
LZTFL1	-0.755864	0.000689261		HMOX1	0.696901	1.16082e-06
KLHL28	-0.75628	2.74968e-05		HAUS5	0.696543	0.000425824
ACSL6	-0.757344	0.0271848		CDKN2D	0.696543	0.00966251
PARP12	-0.757904	7.34332e-07		GATD1	0.696467	0.00229102
POMK	-0.759325	0.00360714		CAMKK1	0.696379	0.00453088
MAL2	-0.7614	0.00311077		PTMA	0.696017	6.93904e-05
TMEM127	-0.761646	1.22376e-05		NPM2	0.695933	0.0461379
ZCCHC2	-0.762129	0.000389635		SMPD1	0.695173	0.00142921
PDE4D	-0.762593	0.045295		PCSK6	0.69496	0.000459748
C5orf15	-0.763211	0.0132869		PISD	0.694496	0.00732833
FAM234B	-0.76329	3.01943e-08		ZNF721	0.694104	0.00161418
NXT2	-0.763751	6.4249e-09		PTS	0.694051	0.00158007
NT5E	-0.764576	0.00165709		BCS1L	0.694013	5.58688e-05
ZNF132	-0.76478	0.0381442		ENGASE	0.693901	0.00514521
GAS2L3	-0.764887	1.43428e-06		PQBP1	0.693888	0.000865829
NXPE3	-0.767187	0.00115824		DENND5A	0.693612	0.0299229
SATB2	-0.767843	1.29294e-06		METRN	0.692457	0.0025047
ASAH2B	-0.77468	2.94287e-05		C19orf48	0.692454	0.000418388
LRRCC1	-0.775559	0.00121161		PDE8A	0.691875	0.00186993
NHS	-0.778771	7.37852e-05		CYB5R3	0.691774	0.0435147
SORL1	-0.779542	6.98425e-05		LOC93622	0.691483	0.0014528
DNAJC13	-0.78149	0.000124987		CCDC88C	0.691235	0.00209272
GXYLT2	-0.781557	0.0250545		SNRPG	0.690117	0.011132
F2R	-0.782778	3.91128e-08		B3GAT3	0.689934	0.00086815
PIGH	-0.784608	4.59542e-05		FAM129B	0.689784	1.38807e-06
MOXD1	-0.785378	0.00165343		MIEN1	0.689356	0.00106504
OPHN1	-0.790191	0.00143958		PDZD7	0.689014	0.0488296
RASGRP1	-0.790432	0.0327451		ZNF696	0.688795	0.000539599
ACAT2	-0.791306	2.13401e-09		CXorf40B	0.688589	5.10062e-05
JHY	-0.794208	0.0127214		GDI1	0.688512	8.56261e-08
CCDC110	-0.795336	0.0335911		HDDC3	0.688227	0.00256081
EGFR	-0.795796	4.86435e-08		THEM6	0.68813	0.0269914
MBNL3	-0.796317	2.20414e-06		PLD2	0.687901	1.99185e-05
NCEH1	-0.798015	0.000739226		SPNS2	0.687695	0.0415035
BANK1	-0.799853	0.0134566		PTPMT1	0.687694	0.000126391
THAP10	-0.800351	0.0227307		COL9A3	0.686957	0.0275766
SEMA3C	-0.803328	0.00116976		LINC02067	0.686922	0.0434996
REEP1	-0.804521	1.52797e-06		PRSS12	0.686545	0.000436212
ATP6V1C2	-0.806068	0.0136686		NDUFC1	0.686093	0.0048265
KCTD12	-0.806839	0.0270817		H6PD	0.686075	0.00166736
SC5D	-0.80693	4.23389e-09		BIRC5	0.684658	0.00935428
CYP4F11	-0.806986	0.000241445		PRR5	0.684328	0.000503008
LINC02035	-0.808975	5.71497e-05		SDHA	0.68431	9.99986e-07
PLSCR4	-0.810002	0.0237337		MARCH2	0.684277	0.000366925
SLC16A7	-0.810477	0.0049241		DDX11L2	0.684108	0.0357843
ELMOD1	-0.810611	0.00170693		MAP3K14	0.68407	5.63553e-06
TGFBR3	-0.81368	2.37918e-05		SVBP	0.684031	0.00799846
GPC3	-0.815824	0.0244349		POLE	0.683716	0.00494847
IDI1	-0.818181	6.49333e-05		CAPG	0.683684	0.000870759
RHOBTB1	-0.819726	0.044132		SYNGR1	0.683089	0.00159412
RND3	-0.823899	0.000573575		LINC00623	0.681402	0.00446512
FAM124A	-0.824267	0.00191309		SDHAF1	0.680748	0.00231448
NEK7	-0.826517	3.1622e-05		NDUFB3	0.680563	0.00303737
SPC25	-0.827542	0.00355574		DBNDD1	0.68004	3.34462e-05
EGLN3	-0.829986	0.000321738		NELFB	0.679642	2.72975e-05
LIFR	-0.833188	1.99804e-07		CRAT	0.679348	3.50407e-05
ATP2B4	-0.833403	4.69096e-07		THBS3	0.67892	0.0302502
RAB3D	-0.833697	4.99361e-06		SPTB	0.678637	0.000524549
HMGCR	-0.834126	7.24126e-07		PLCG1	0.677833	9.55388e-06
MED12L	-0.834505	9.66614e-06		TSTD1	0.677129	0.00125605
SH3BGRL2	-0.840466	0.000204165		PPCDC	0.676754	0.00114717
RAB31	-0.850318	0.00111694		MTHFR	0.676317	0.0015862
KATNAL1	-0.85254	7.38601e-11		PARK7	0.675852	0.0002995
KLHL32	-0.853151	0.0257668		B4GALNT3	0.675179	0.00100971
ANKRD29	-0.853953	0.00404326		PTPRF	0.674625	0.00523446
TNFAIP3	-0.854835	0.00468149		ADGRA2	0.674353	0.000787612
KCNK9	-0.855871	0.0339538		DEF8	0.67416	2.91873e-06
CORO1C	-0.856703	0.00101985		TCF7L1	0.674119	0.000681655
ASB3	-0.857183	0.0374328		FAM32A	0.673526	6.76663e-06
PKIA	-0.858777	0.000191714		MDK	0.673416	0.000740782
F2RL1	-0.858997	0.00168363		TYK2	0.672337	0.000472223
ANTXR2	-0.859172	7.59534e-06		ARL16	0.672191	0.00184252
ZNF670	-0.86285	4.53069e-06		IL27RA	0.672094	0.00234122
SNORA104	-0.864194	0.0108113		ING5	0.672091	0.000107993
PPP2R1B	-0.865012	1.85174e-13		DUS3L	0.671995	0.00051734
GKAP1	-0.865993	0.00164901		RPL26L1	0.671538	0.000333608
C21orf91	-0.86688	2.22328e-09		VSIG10L	0.671495	0.0294681
IL18R1	-0.870472	0.0372844		CDT1	0.67076	0.0285648
REPS2	-0.875332	0.00570499		GCDH	0.669784	0.0139859
AFAP1L2	-0.876327	0.0254184		CDK9	0.669681	3.49256e-05
IRF2	-0.885647	1.62214e-06		PIH1D1	0.669434	4.05879e-05
ABCG2	-0.888585	0.00976994		PAGR1	0.669413	0.0190933
ARL6IP5	-0.891253	1.79962e-15		ADCY3	0.669392	1.11517e-05
UMAD1	-0.892178	0.00301211		ZDHHC8	0.669303	0.00425563
CXorf57	-0.893635	1.28765e-06		BCAM	0.669271	0.00815108
RRAGC	-0.895828	2.47769e-05		GPX1	0.669131	0.00142998
TMEM170B	-0.908326	0.000325851		UQCRHL	0.669089	0.0233242
ACER2	-0.91204	1.0075e-05		SBF1	0.668686	1.50528e-05
PRKCQ	-0.914133	0.000305135		PLEKHM2	0.668515	3.99367e-05
NMI	-0.915065	0.000215307		JCAD	0.667589	0.000694899
RDX	-0.918048	0.000166946		PKD1P5-LOC105376752	0.667538	0.00131315
BTG3	-0.920304	0.000391535		SERTAD1	0.667493	0.00104623
CALCRL	-0.923092	0.00616725		LOC642852	0.667286	0.00238893
PNPLA8	-0.924281	7.7881e-07		LDLR	0.667198	7.9433e-05
PLEKHA1	-0.924799	6.13581e-12		VPS16	0.666621	0.0121475
NAALAD2	-0.925346	0.0116037		GUCD1	0.666351	0.00147098
GPR37	-0.925871	0.000401207		SNF8	0.666298	0.000458379
BRMS1L	-0.926836	8.57688e-07		HKR1	0.665919	0.0078685
RASA2	-0.927387	1.06547e-07		NENF	0.665843	0.000123037
FA2H	-0.928796	0.0139794		CRB3	0.665487	0.0416464
EPHA4	-0.929266	0.000916567		CPNE2	0.664979	6.96446e-05
MAPRE3	-0.936649	1.11367e-05		MVB12A	0.664944	0.000167746
MMD	-0.938102	0.00449366		NCBP2-AS2	0.664575	0.013084
TMSB15A	-0.939214	0.00072021		ARHGEF34P	0.664487	0.00740427
LOC148709	-0.940529	0.0154745		NTN1	0.664177	0.0004708
F8A1	-0.944951	0.000141631		GLA	0.664016	0.0356187
CSGALNACT1	-0.945141	0.00638818		PMM1	0.6639	0.000476001
RASSF5	-0.946684	2.22388e-05		AKT2	0.663554	0.000823918
ACVR1	-0.950036	2.43447e-07		TUBB3	0.663291	4.98871e-06
STAMBPL1	-0.950265	0.00191431		SGSM2	0.662622	0.00143694
TSPAN7	-0.953791	0.00058884		RPL27A	0.662151	0.00141454
CD83	-0.95706	5.41842e-09		INPP1	0.66169	0.00424261
CLGN	-0.957182	0.000928824		TEPSIN	0.66165	0.000636067
SLC4A8	-0.965996	0.000940274		CYTH2	0.661619	0.000971895
NRP2	-0.966923	0.000309286		ATP5F1D	0.661417	0.000478015
COL12A1	-0.968258	1.79663e-19		TSPAN17	0.661221	0.000393806
BLCAP	-0.968803	0.0353232		IER3IP1	0.661196	0.000144597
CDCP1	-0.976764	6.268e-11		FDXR	0.66064	0.0120702
PRSS23	-0.979349	5.74821e-10		MRC2	0.660533	0.000168706
SKIL	-0.980339	3.99535e-05		TAOK2	0.659787	0.000181349
DTX3L	-0.980378	7.66444e-06		TFAP2E	0.659656	0.012699
C1QL3	-0.981581	0.000951745		RILPL1	0.659505	0.0218426
SULT1C2	-0.982199	0.0274654		MARK4	0.658538	0.000627858
GAS6-DT	-0.982645	0.00254212		CTIF	0.658476	0.00122808
JAZF1	-0.983105	1.04073e-05		TRIM7	0.658393	0.022986
IL6ST	-0.983132	7.73152e-07		DGAT2	0.65817	0.0159562
FOXP1	-0.987169	0.00166183		LGALS3	0.657138	1.67521e-05
RAD51AP1	-0.988412	1.16236e-09		UCK1	0.656469	0.00129771
BMT2	-0.99062	9.99394e-05		NEK9	0.655614	3.7051e-08
ITGB1	-0.991917	0.000540526		RAB5IF	0.655146	0.00636288
CENPQ	-0.992335	0.000440364		TOR2A	0.654971	0.0128485
IL31RA	-0.992411	0.0405985		ZNF503	0.654951	0.0212984
TMEM154	-0.993983	0.0250665		RPLP2	0.654843	0.00370712
IL18	-0.995574	3.50608e-07		TGIF2	0.65423	0.000108681
ELK3	-0.997664	6.70525e-10		MCM5	0.65422	4.05346e-05
NOV	-0.998419	0.0113552		FLII	0.654116	5.47693e-06
MALAT1	-1.00218	0.0327307		ARL8A	0.654031	0.00140307
RPE65	-1.00423	1.45539e-07		CCNL2	0.653729	8.44365e-05
PRSS35	-1.0249	0.00849126		B4GALNT1	0.653724	0.0209634
CD68	-1.03034	7.72059e-07		ZDHHC14	0.653705	0.0266157
CRISPLD2	-1.03104	4.47626e-07		STK32C	0.653548	7.9214e-05
CMPK2	-1.0417	0.00307217		RNF123	0.65327	0.000152735
SLC25A48	-1.04173	0.0159688		KCTD13	0.652819	0.00573877
SERPINB9	-1.04215	7.05757e-14		ZBTB7A	0.652535	0.0377328
TLR3	-1.04541	0.00101749		TMED9	0.651956	0.000502021
MET	-1.0519	7.41709e-12		ARHGEF16	0.651898	0.0100031
TMEM37	-1.0553	0.000863505		TBC1D10B	0.651837	1.00305e-05
SMAD3	-1.06175	3.51843e-19		ARHGEF35	0.65178	0.00568475
ABHD4	-1.06434	1.6371e-05		TMEM205	0.651406	0.0146091
PCDH19	-1.06603	0.00157821		CDKN2A	0.650696	0.00709394
B3GALT5	-1.07564	0.0428902		MFSD14C	0.650648	0.0119658
CCL26	-1.07984	0.0401304		THOC3	0.650541	0.00298779
PAG1	-1.08115	0.000711345		MROH1	0.649554	1.48714e-05
FRS2	-1.08132	8.67974e-11		RPS2	0.649468	0.000690516
FSTL1	-1.08841	2.73352e-13		ATG101	0.649348	0.00223147
C1QTNF2	-1.08873	0.0381356		BCKDHA	0.649311	0.019299
RASSF6	-1.09224	0.00112555		MEIS3	0.649157	0.0175235
AKR1C3	-1.09426	0.0307855		SCARA3	0.649113	0.0447547
CASP4	-1.0966	0.00121519		BOLA3	0.649091	0.00423889
CLCN5	-1.09697	3.49885e-10		ZNF544	0.648855	4.16647e-05
KRT80	-1.10278	3.4968e-08		CHAF1A	0.648693	0.00160446
LYRM4-AS1	-1.1095	0.0256442		ZNF653	0.648654	0.0221606
DEPP1	-1.11522	0.00781348		C2orf72	0.64839	0.0448064
HIST2H2BE	-1.12794	0.00113559		APH1A	0.648108	0.000315126
GPR39	-1.13343	0.0302964		CCDC120	0.648104	0.0127028
ZBTB41	-1.13557	5.27513e-09		GPRIN1	0.646622	0.000122551
ITGB3	-1.13616	0.0204821		NDUFA2	0.646001	0.0156857
PARD6B	-1.13623	9.56115e-07		MECR	0.645911	0.00103273
ITGA2	-1.13766	7.09054e-19		MIEF2	0.645448	0.00120887
TLR1	-1.14083	0.0143425		STK11IP	0.645312	0.000366778
FAM72C	-1.14551	0.00116536		DGKQ	0.645058	3.95398e-05
ACBD7	-1.15165	6.62827e-09		AP1G2	0.644869	0.00210717
C2orf78	-1.15311	0.0370327		RPS23	0.644419	0.00141573
FRMD4B	-1.16044	0.000630305		CFAP410	0.64359	0.0296003
SGK1	-1.16997	0.000136596		DGCR6L	0.643545	0.00108144
BACH2	-1.17617	0.000485859		WDR54	0.643298	0.0264758
GALNT7	-1.17669	1.76486e-06		ABHD11	0.643261	0.00944341
APOBEC3B	-1.18101	2.29212e-17		RRP7A	0.642521	0.000170046
GPAT3	-1.20158	1.06422e-05		ESS2	0.642491	0.000100762
KCNQ3	-1.2249	0.0137853		GGCT	0.642438	0.000543595
MSMO1	-1.23014	4.28232e-06		HES1	0.642331	0.0292688
CD27-AS1	-1.23047	0.0020119		CTSH	0.642053	0.0128896
CYTH4	-1.24481	0.00153311		EPHA1	0.641722	0.00323423
LOX	-1.25304	0.0197129		BBS1	0.641644	0.000220262
CHRNA7	-1.26165	0.00247172		CARD19	0.641449	0.00115075
ASAP2	-1.26864	4.77068e-11		TADA3	0.64136	0.00574138
PAQR9	-1.27818	0.031169		PUS1	0.641154	0.0103641
LOC100507487	-1.27985	0.01722		ARVCF	0.640873	0.00160414
RAG1	-1.28672	0.0302772		PGAM5	0.640871	0.00241965
SCN4A	-1.30294	0.00652214		NACC1	0.64069	0.0213902
DNAJB9	-1.34601	8.77631e-14		SLC52A2	0.639905	0.00535161
DEPDC1-AS1	-1.34659	0.0441337		COMMD4	0.639814	0.00062309
APOLD1	-1.36646	4.5322e-07		TXNDC5	0.63967	0.00817587
ABI3BP	-1.36853	0.0493076		TRMT1	0.639474	0.000108314
HLA-DRB3	-1.37551	0.0101847		ZBED4	0.639177	6.40397e-05
LIPG	-1.38232	0.000114174		HS1BP3	0.638816	0.00153438
UHMK1	-1.39979	3.82409e-11		PPP1R9B	0.638793	0.000113389
RAET1E	-1.40275	0.0275439		TMEM186	0.638332	0.0117042
STAT4	-1.41207	0.000677562		CYC1	0.637876	0.003068
PIWIL2	-1.41342	0.0326461		ITPRIPL2	0.637633	1.69847e-05
SLC10A5	-1.42016	0.0164254		LYSMD4	0.637121	0.00297999
ITGAX	-1.4259	0.0257177		XRCC3	0.636993	0.0292989
LCP1	-1.44434	0.0257774		MLH1	0.636874	0.00942483
KIAA1549L	-1.45542	0.00249616		TRMT61B	0.636742	0.00372985
MBOAT1	-1.47013	1.3323e-07		AKT1S1	0.636722	0.000218739
NCAM1	-1.48685	6.65638e-05		COL18A1	0.636681	0.0021176
CXCL1	-1.49901	0.0153551		EMC3-AS1	0.636206	0.0138842
GCNT3	-1.51643	0.0474503		EIF2B2	0.635275	0.00118164
DNAH3	-1.5201	0.00818082		FOXD2-AS1	0.63515	0.0259714
IL15	-1.52172	3.41672e-05		POMGNT1	0.634954	2.66122e-05
CD79B	-1.5232	0.0385785		ABCB10	0.63485	8.41691e-05
BEST3	-1.52438	0.039741		DZIP1L	0.634725	0.0284175
SUSD4	-1.53571	0.0401922		PIM3	0.633753	0.0165671
RAB27B	-1.56298	2.50166e-07		SUGP1	0.633597	0.000162888
GCOM1	-1.58857	0.0318662		KLC2	0.633589	0.00715413
ACOX2	-1.59157	1.14027e-06		SEPT8	0.633374	0.00054516
IL1RAP	-1.60149	0.00184163		POP5	0.633026	0.000733821
ATP6V0A4	-1.64579	0.00627124		PMPCA	0.632516	6.93769e-07
PTGER2	-1.67636	9.05646e-05		MYBL2	0.632045	0.049409
DMRT1	-1.68202	0.00956225		SULT1A1	0.631993	0.0031035
ALOX15	-1.73119	0.0347561		PITX1	0.631869	0.00351116
GCNT4	-1.81493	0.0154348		NOC2L	0.631615	0.000137271
NDNF	-1.84103	0.011638		RRS1	0.631559	0.000967496
A2M	-1.86011	0.049831		C16orf91	0.631166	0.00622356
FLJ31104	-1.86555	0.0428092		CCDC85C	0.631046	0.00187223
RIMS2	-1.86634	0.0236537		LYRM1	0.631036	0.00712924
B3GALT5-AS1	-1.88202	0.000524582		TSPAN15	0.631005	0.00369373
SLFN12	-1.90042	0.014035		PSMD9	0.62986	0.000508117
CXCR4	-1.91521	0.0302961		COQ4	0.629776	0.00248317
SNORD133	-1.92219	0.0461135		NCK2	0.629427	0.0101935
UPK3BL2	-1.95168	0.0380381		MAF1	0.62919	0.00234027
ALKAL2	-1.96911	0.0165884		DOT1L	0.628988	0.0438778
LAPTM5	-2.00019	0.0475298		ZNF680	0.628392	0.0054119
PLPPR4	-2.08156	0.000250005		TIMM17B	0.62838	0.0300348
CYP4F3	-2.1099	0.00260044		RBM3	0.628154	1.4428e-05
GBP3	-2.13121	0.00644916		CNPY2	0.628064	0.0116161
CD300C	-2.1505	0.0109667		TEX14	0.627738	0.0488589
RNF152	-2.15674	0.00775624		SEMA6B	0.627496	0.00255305
SLC1A2	-2.17888	0.0275301		MRPL58	0.627377	3.13939e-05
AOC1	-2.19649	0.0102988		TMEM259	0.627145	0.000150624
SLC26A3	-2.38987	0.0415186		MCIDAS	0.62714	0.0173138
NEURL3	-2.5777	0.0384441		CARMIL2	0.627123	0.00837748
LRRC15	-2.58161	0.00121631		CDK4	0.626879	0.00261924
CGB5	-2.58539	0.0270297		MUS81	0.626826	0.00954844
BHMT	-2.64507	0.043644		NR1H3	0.625939	0.00527188
TGFBI	-2.66207	0.0166002		DOCK6	0.625793	1.224e-05
MT1B	-2.68862	0.0236546		SNRNP35	0.625568	0.0439197
TLR9	-2.83848	0.0168981		USP5	0.625384	4.29263e-05
AQP4	-2.93713	0.0365562		GGA1	0.625196	0.00096435
IFNE	-3.12461	0.00016386		ZSCAN20	0.625049	0.0125967
FABP4	-3.28641	0.0311642		CLPP	0.625033	0.00955098
TUBAL3	-3.30319	0.0231529		RAB17	0.624673	0.0416923
IL1R2	-3.31367	0.0186804		CASC10	0.624306	0.00808766
TKTL1	-3.52119	0.0374229		RFLNB	0.624041	0.00319667
FLT4	-3.53484	0.0295045		URGCP	0.623865	0.000188377
TMPRSS4	-3.58142	0.00963099		EEF2KMT	0.623777	0.000599479
FLNC-AS1	-3.6009	0.0377122		ITGAE	0.623509	0.00919497
ANKRD62	-3.98972	0.00959983		STYXL1	0.623501	0.000170905
SCG3	-4.3255	0.0338858		FLOT2	0.623153	1.48203e-05
ST8SIA6-AS1	-4.3292	0.0274267		ADRA2C	0.623034	0.0337464
LINC00400	-4.38363	0.00858207		GMPPB	0.62301	0.00395797
AMIGO1	-4.52001	0.0444643		NUDT16L1	0.622619	0.00548852
ZNRF3-AS1	-4.52341	0.0388805		CNPY3	0.622294	0.0348654
RD3	-4.69922	0.0068009		C2CD4C	0.622159	0.0227008
				SSNA1	0.622021	0.00213652
				NSD2	0.621462	0.0103591
				WBP4	0.621215	6.88555e-05
				PLEKHG4	0.620899	0.00258807
				RPL23AP82	0.620504	0.00182516
				COX6A1	0.62042	2.53872e-05
				SNHG8	0.619736	0.00123003
				NCLN	0.619449	0.000142685
				PLEKHG3	0.619397	0.00156689
				CENPW	0.61906	0.0221898
				KLC3	0.618937	0.00294384
				HMGN1	0.618794	0.000598289
				TOR3A	0.617509	0.000499146
				RASSF1	0.617452	0.0062245
				SEC13	0.616943	1.81433e-05
				ORC6	0.616747	0.0468327
				SNRPA	0.616387	0.000652787
				ADAMTS7	0.616158	0.0102359
				TRNAU1AP	0.615386	0.0470869
				RNF126	0.614484	0.000449478
				TELO2	0.614475	0.000205669
				BST2	0.614066	0.00214172
				NADSYN1	0.613942	0.0305164
				PPP4C	0.613936	0.00638164
				CSRP2	0.613861	0.0233677
				WASH2P	0.613856	0.0281906
				GINS2	0.613742	0.0264536
				MRPS5	0.613219	0.000197779
				PSMB5	0.612544	0.00962942
				ARIH2	0.612345	1.2673e-05
				MTLN	0.612015	0.0352062
				C1orf123	0.611344	0.00600377
				NDUFS2	0.610928	9.86582e-07
				FN3KRP	0.610449	0.00460443
				NAA20	0.610145	8.10417e-05
				SMTN	0.609997	0.000545556
				IL15RA	0.609896	0.0465623
				SFXN3	0.60973	0.000754877
				RABL2B	0.609615	0.033582
				AIFM2	0.60957	0.0152084
				AURKB	0.609208	0.0391679
				PHF19	0.60861	0.000947658
				CCDC167	0.608289	0.0332719
				DDN	0.607996	0.000695584
				UBL7-AS1	0.607934	0.0168769
				COPS6	0.607798	0.000130375
				SIGMAR1	0.607447	0.000155725
				TUBGCP6	0.607217	0.000701066
				TENT4A	0.60637	0.0405879
				FAM50A	0.605588	0.00162687
				TMEM219	0.605194	0.000192186
				UQCRH	0.605088	0.00272306
				SRP14-AS1	0.605046	0.0425831
				CC2D1B	0.604708	1.77637e-05
				LOC108783654	0.604384	0.0390976
				CARM1	0.60438	5.51914e-05
				GOLGA8A	0.603837	0.0117205
				ANO8	0.603803	0.00815976
				PPOX	0.603798	0.0132141
				DEXI	0.603574	0.00298032
				ZNF226	0.603563	0.0058316
				SLC7A6OS	0.602789	0.00649902
				ZNF48	0.602649	0.00258996
				ANKRD54	0.602542	0.010307
				CREB3L4	0.602044	0.0247178
				INTS11	0.601979	3.51688e-05
				POP7	0.601946	0.015281
				EXOC7	0.601609	0.000426984
				YBX1	0.601297	0.000350103
				DGKZ	0.601216	0.0014052
				ARHGAP39	0.600283	0.00154373
				FBRSL1	0.600114	0.00189301
				CCDC86	0.599959	0.000370332
				HCFC1R1	0.599798	0.0165411
				GRK2	0.599749	5.71559e-05
				ERF	0.599626	0.0136778
				TNRC6C-AS1	0.599136	0.0437214
				MBD6	0.598895	0.0110887
				SRR	0.598873	0.0174068
				MRPL11	0.598149	0.00465136
				C6orf106	0.59749	0.000605354
				FAM173B	0.597402	0.00984228
				C22orf39	0.597308	0.00841807
				RPAIN	0.597233	0.00307884
				POP1	0.597006	0.00107907
				GALE	0.596707	7.8638e-05
				AK1	0.596539	0.00405929
				DPH7	0.595363	4.43882e-05
				SARS2	0.595306	0.00325318
				NHP2	0.595153	0.00282404
				ACACA	0.59514	0.0261669
				RPS11	0.59497	0.00131148
				NAAA	0.594619	0.00235027
				ISYNA1	0.594549	0.000723105
				COX8A	0.594479	0.00264698
				ZNF324B	0.594402	0.0409777
				GOLGA3	0.594393	3.3151e-06
				DHX37	0.594244	0.000107197
				BRSK2	0.594199	0.0113316
				GRHPR	0.594167	0.00193923
				YBEY	0.594076	0.0188237
				CLIP2	0.593888	0.00553219
				MRPL55	0.593769	0.00612553
				SAFB2	0.593045	0.00312807
				KDM2B	0.592893	0.000129165
				ZNF668	0.592529	0.000566649
				SAC3D1	0.592292	0.0205249
				CSRNP1	0.591867	0.00724471
				NUTM2A-AS1	0.591862	0.00835396
				PSMC3	0.591293	0.00206342
				NDUFB9	0.591163	0.00354477
				YJU2	0.590458	0.000607459
				POLD1	0.590309	0.000272687
				CLUH	0.589563	0.000232949
				H2AFX	0.589361	0.0220284
				MIGA2	0.589258	0.00312445
				PKN1	0.589211	0.00182073
				HOXB3	0.588881	0.0466253
				MMP17	0.588783	0.00433479
				GPR108	0.588084	0.000395439
				TBC1D10A	0.58804	0.00146836
				MYPOP	0.587989	0.0213465
				SCMH1	0.58719	0.0104133
				SORBS3	0.586923	0.000479969
				GASAL1	0.586828	0.0120574
				PCYT2	0.586787	0.00104801
				DPM2	0.586387	0.000195649
				KLK8	0.586319	0.0234849
				SPHK2	0.586026	0.0499833
				PLXNA3	0.585952	0.000110286
				TAB1	0.58576	5.67895e-05
				ERLIN2	0.585543	0.00217826
				COX6C	0.585318	0.00189131
				RRP9	0.58518	0.0010612
				RPUSD2	0.584971	0.00496541
				TFPI	-0.584965	0.0407376
				REST	-0.585053	0.00107037
				HMMR	-0.585149	0.0252354
				ATP6V1H	-0.585537	0.00741395
				CMIP	-0.586244	0.00691275
				PPP3R1	-0.586245	0.00035597
				DHX57	-0.586357	0.0101217
				CNOT1	-0.586838	0.000255338
				SPPL2A	-0.586996	0.000213962
				SLMAP	-0.587164	0.00704868
				ZNF518B	-0.587191	0.00289174
				MTERF1	-0.587618	0.00712023
				MAP7D3	-0.587643	0.000705782
				USP9X	-0.587807	0.00139257
				SNRK	-0.587849	0.00160782
				HMBOX1	-0.58814	0.0368056
				UBXN7	-0.588658	0.00187633
				ANK2	-0.588938	0.01018
				ELMO1	-0.589323	0.0218547
				EAF1	-0.589373	6.60622e-05
				SEC24A	-0.590003	0.00362991
				NIPBL	-0.590341	0.000582019
				BAG4	-0.590379	0.000119359
				SMAD6	-0.590574	0.0327083
				UBE4B	-0.590797	4.21306e-05
				INTS6L	-0.590937	0.0149517
				CCDC117	-0.591753	0.000834216
				APPBP2	-0.592053	2.67191e-05
				KDM3A	-0.59223	0.000367457
				LAPTM4B	-0.592407	1.04557e-05
				ZNF148	-0.59267	0.000114488
				TBC1D14	-0.592743	0.00022722
				RAB6A	-0.592769	0.00134394
				FAR2	-0.592796	0.0342594
				LINC00662	-0.593182	0.03919
				SMC2	-0.593282	0.00254243
				PGGT1B	-0.593665	0.00198154
				PPM1D	-0.593757	0.00149626
				ARID4B	-0.594364	0.000915873
				RCHY1	-0.594469	0.000246604
				DSC3	-0.594973	0.01452
				FBXO3	-0.595676	0.000632587
				ZNF175	-0.595815	0.0185788
				PTBP3	-0.596476	0.00136266
				RPRD1B	-0.596826	0.00280087
				OTULIN	-0.596967	0.000273259
				DPYSL2	-0.596997	0.000321069
				PPTC7	-0.597763	4.91917e-05
				MGC27345	-0.597918	0.00271746
				KAT7	-0.597937	0.00043306
				SCAF8	-0.598283	0.000220479
				TOP1	-0.598599	0.0393599
				ATM	-0.598764	0.00205162
				RANBP6	-0.599357	0.0112761
				JMY	-0.599762	0.000662593
				SLC31A1	-0.600126	0.000818562
				ZNF639	-0.600379	0.000227282
				MAOA	-0.600493	0.0183177
				GLCE	-0.600614	0.00019801
				STMN1	-0.6007	2.07522e-05
				SEC61A2	-0.600853	0.0106321
				MBOAT2	-0.60168	0.000157832
				KPNA3	-0.601743	1.82688e-05
				N4BP1	-0.601923	0.00164228
				CDCA2	-0.601997	0.0092827
				ATP6V1B2	-0.602594	3.18431e-07
				PCYOX1	-0.602742	1.05047e-05
				ZNF24	-0.602914	2.00384e-05
				FASTKD2	-0.602983	0.000128696
				SAR1B	-0.604328	0.000289309
				ALG8	-0.604368	0.0097162
				EPS8	-0.604558	0.0263288
				UBR2	-0.604749	0.000669126
				ISOC1	-0.605026	3.66202e-06
				CDC42SE2	-0.605034	0.000206448
				SRRM2	-0.605579	5.73719e-06
				PTER	-0.605715	0.00472017
				SGO1	-0.605908	0.0156178
				WDFY1	-0.606054	3.8637e-06
				TMTC4	-0.606903	0.00233614
				FAM161A	-0.607254	0.00729073
				EIF4G2	-0.607566	1.08501e-05
				SMARCA5	-0.607736	0.000839325
				LMO7	-0.608229	0.00339447
				SPIN4	-0.608596	0.00301429
				ZNF778	-0.608696	0.0165704
				PARP11	-0.608712	0.0263552
				TBL1X	-0.609019	1.00045e-05
				WASF1	-0.609033	0.00440701
				PYROXD1	-0.609698	0.00211152
				LRCH3	-0.610257	0.000133897
				HEYL	-0.610436	0.011376
				RPRD1A	-0.61162	0.00689153
				DDIAS	-0.611765	0.0209458
				SUPT7L	-0.611823	0.000245968
				CHMP1B	-0.611911	0.000901636
				PRKCA	-0.61214	0.0440736
				NCOA3	-0.61215	0.00204978
				LRRC8D	-0.61255	0.0190861
				STAU2	-0.613087	0.00122026
				KLF11	-0.613438	0.0178742
				AKAP10	-0.613931	0.00321874
				RYBP	-0.6145	1.63991e-05
				ZFHX3	-0.614594	0.000167488
				MYO6	-0.614732	0.000909642
				ASXL2	-0.614986	4.92933e-05
				LOC283788	-0.615068	0.00871599
				PFDN4	-0.615477	0.000564918
				ANKRD44	-0.615524	0.043946
				SLC30A7	-0.617135	0.00106943
				PIK3C3	-0.617173	0.00287533
				TRAK2	-0.617926	0.000751024
				TRIM33	-0.618274	7.26116e-05
				SAYSD1	-0.618469	0.00400434
				BACH1	-0.618528	0.00355799
				ATF2	-0.618957	0.00256746
				PPP4R3A	-0.619031	2.98799e-06
				UBXN2B	-0.619418	0.00164603
				LIMCH1	-0.619463	0.011849
				VCL	-0.61947	0.00100873
				ASB7	-0.619545	8.8301e-05
				MFAP3	-0.619827	0.000537434
				WIPI1	-0.619866	0.000385695
				CCDC126	-0.620411	0.00519332
				BVES	-0.6209	0.0152499
				ZBTB44	-0.620954	0.000198191
				AFF1	-0.621055	9.08947e-05
				CCZ1B	-0.621196	0.0010578
				ATP6V0A1	-0.621231	0.00149021
				SLC22A5	-0.62216	0.00187232
				SACM1L	-0.62221	0.000218795
				RP2	-0.622289	0.0190651
				SLC9A1	-0.622328	0.0029606
				LIMA1	-0.62264	9.63609e-05
				EDEM3	-0.622863	0.00175511
				RTN3	-0.623088	2.55169e-05
				WDCP	-0.623197	0.000295272
				MYO5A	-0.623685	0.000480169
				SQLE	-0.623764	6.32726e-05
				SMIM10L1	-0.623815	0.00587559
				CPS1	-0.624252	0.000449038
				UBQLN2	-0.624886	0.000225259
				NRAV	-0.624931	0.00964858
				RBM18	-0.625238	0.0209399
				HSD17B7	-0.625554	0.00304005
				IGF1R	-0.625595	9.16146e-05
				MRTFB	-0.625702	0.000710503
				TAB3	-0.625999	0.000139387
				UBE2E1	-0.626066	0.0147586
				ZEB1	-0.626211	0.001319
				UBE2V2	-0.626357	3.56882e-05
				TENT5A	-0.62637	0.000462305
				MEF2A	-0.626801	6.66332e-06
				ADPRH	-0.627064	0.0499274
				TRAPPC8	-0.627509	0.000374224
				SLC15A4	-0.627782	0.000100716
				MBIP	-0.628558	0.000704765
				PAN3	-0.628648	0.000518181
				VBP1	-0.628706	0.00541251
				PRKCE	-0.628934	0.00644442
				MT1F	-0.629068	0.0287679
				GLIPR1	-0.62908	0.0367499
				STXBP5	-0.629118	0.000406545
				DNAJC3	-0.629486	0.00123
				KIFAP3	-0.630252	0.00463109
				C5orf24	-0.630453	0.000211198
				DAPK1	-0.630467	0.0479357
				IL13RA1	-0.630586	4.72039e-06
				GNE	-0.630639	0.00301677
				POLB	-0.630741	0.00256046
				KLHL8	-0.630893	6.59437e-06
				ANKRD40	-0.631225	6.32996e-06
				FZD4	-0.631492	0.00807328
				METTL15	-0.631632	0.000328136
				AGPS	-0.631721	2.508e-07
				CREBRF	-0.631795	0.00749422
				SMG8	-0.632056	6.27035e-05
				ZC3HAV1	-0.632335	0.00031608
				LINC00294	-0.632625	0.00437298
				POU2F1	-0.632862	0.000757419
				TUBGCP3	-0.632958	0.00203921
				ALMS1	-0.63314	0.00135206
				WEE1	-0.635193	0.000200121
				HOXA10	-0.635545	0.0054397
				LPP	-0.636291	0.000623867
				AKAP9	-0.636452	0.00219712
				SBF2	-0.636539	0.000748646
				DRAM2	-0.636733	0.0004196
				YIPF1	-0.636778	0.00173047
				CNOT8	-0.636811	2.16176e-06
				IL6ST	-0.637085	0.00551308
				PCSK5	-0.637092	0.00568228
				STAM	-0.637817	5.52465e-06
				TET2	-0.637927	0.000167126
				PPP4R2	-0.637941	3.64813e-06
				TBC1D15	-0.638025	4.45587e-06
				YTHDF3	-0.638412	0.000499664
				ZNFX1	-0.638504	0.00717197
				MED24	-0.63869	1.63163e-06
				RAB21	-0.638717	1.51471e-05
				TBCK	-0.639178	0.00690142
				PBX1	-0.639278	9.80859e-05
				MKLN1	-0.639529	1.42623e-05
				RCBTB2	-0.639787	0.0461012
				FAM84B	-0.639821	0.000181249
				SRD5A3	-0.639857	0.000842628
				TOR1AIP2	-0.639894	0.000123683
				TACC1	-0.640187	1.85592e-06
				DIABLO	-0.640306	0.00134451
				NCOA7	-0.641749	0.00049327
				CEP76	-0.641818	0.000245429
				CDK17	-0.641971	6.97053e-06
				ZNHIT6	-0.642015	0.00396756
				LMLN	-0.642178	0.018811
				FAM217B	-0.642277	0.00564565
				RAPH1	-0.642339	0.000869777
				WDFY3	-0.642343	2.35032e-05
				USP18	-0.642466	0.00745458
				DIAPH2	-0.64252	0.0019429
				ABHD4	-0.643626	0.0236925
[truncated: 1,005 more rows]
