# Supplementary material for: ARID1A loss derepresses a group of human endogenous retrovirus-H loci to modulate BRD4-dependent transcription
Source: Nat Commun. 2022 Jun 17;13:3501. doi: 10.1038/s41467-022-31197-4 (PMC9205910; doi:10.1038/s41467-022-31197-4)
Supplement: Supplementary file 9 — Supplementary Data 6: [file 41467_2022_31197_MOESM9_ESM.xlsx]

## Sheet: HERVH Stellaris FISH Probes
	HERVH sequence(hg38, chr1:68387567-68388898) for probe design
	tgttctcaaaaacttaaaacctcttcaactcacacctgacctaaaacctaaatgcttattttcttctgcaatgccgcttgaccccaatacaaactcgacagtagttccaaatagccagaaaatggcactttgaatttttccatcctgcaagatctaaataattcttgtcgtaaaataggcaaatggtctgaggtgcctgacgtccaggcattcttttacacatcagtcccttcctagtctctgtgcccagtgcaactcgtcccaaatcttccttctttccctcccacctgtcccctcagtaccaaccccaagcgtcgcttagtctttctaatcttccatttctacagacccatctgacctctcccttcctcccaaggctgctcctctccgggccgagct…
	Probe Sequence（5'-3'）
	gtgtgagttgaagaggtttt
	aagcatttaggttttaggtc
	caagcggcattgcagaagaa
	actgtcgagtttgtattggg
	aaagtgccattttctggcta
	tttagatcttgcaggatgga
	ccatttgcctattttacgac
	aaagaatgcctggacgtcag
	gcacagagactaggaaggga
	agatttgggacgagttgcac
	gacaggtgggagggaaagaa
	aagactaagcgacgcttggg
	gatgggtctgtagaaatgga
	cttgggaggaagggagaggt
	aagaattgggacctagctcg
	atagggtggagaagcagagg
	gtgaggaggggaggtgataa
	gggctagtcacggaacgaaa
	aagagtaagttgctgggcag
	cattaaccttgactatgcct
	gagcctaaatgcttctgatt
	catgaactgggctggatttt
	taaagcatctcagggttgct
	agaccttttagggtctaggg
	tattgagaataagacggcct
	taatgtcgggagcagattgg
	ccagattccaattttcggag
	taagtcctgttgtggggatt
	gtacaccttgaagatgaggt
	ggcaaggaattgcaactttt
	ctggggtttgtctcagagtg
	agttcttgtgtgctggagat
	tgctgtggttcaggcatttg
	gaggaggttctggaggaaag
	cagatttccggcacatgtag
	ttaggaggaatcctgggctg
	aacagtccgattttcagtgg
	gaaggagtcagtcagagagc
	ccgctaagccaagaagatct
	atcgggtagtgtcagtcttc
	actctgagagttaccggaag
	tgattaagaaggggacgggc
	aggtaatgtggagtgggtag
	gggaaacaggcccttgaaaa
