# Supplementary material for: ARID1A loss derepresses a group of human endogenous retrovirus-H loci to modulate BRD4-dependent transcription
Source: Nat Commun. 2022 Jun 17;13:3501. doi: 10.1038/s41467-022-31197-4 (PMC9205910; doi:10.1038/s41467-022-31197-4)
Supplement: Supplementary file 10 — Supplementary Data 7 [file 41467_2022_31197_MOESM10_ESM.xlsx]

## Sheet: Oligonucleotide sequences
Type	Name	DNA sequences
sgRNA		Sense（5'-3'）	Antisense（5'-3'）
	sgARID1A#1	CACCGGTTGCCCAGGCTGCTGGCGG	AAACCCGCCAGCAGCCTGGGCAACC
	sgARID1A#2	CACCGGCTCCGTGAGGTTATTGTTC	AAACGAACAATAACCTCACGGAGCC
shRNA	shGFP	CCGGTACAACAGCCACAACGTCTATCTCGAGATAGACGTTGTGGCTGTTGTATTTTTG	AATTCAAAAATACAACAGCCACAACGTCTATCTCGAGATAGACGTTGTGGCTGTTGTA
	shNT	CCGGGCGCGATAGCGCTAATAATTTCTCGAGAAATTATTAGCGCTATCGCGCTTTTTG	AATTCAAAAAGCGCGATAGCGCTAATAATTTCTCGAGAAATTATTAGCGCTATCGCGC
	shHERVH#1	CCGGGAGGCTACCCACTCCACATTACTCGAGTAATGTGGAGTGGGTAGCCTCTTTTTG	AATTCAAAAAGAGGCTACCCACTCCACATTACTCGAGTAATGTGGAGTGGGTAGCCTC
	shHERVH#2	CCGGGCCAGGCTTCTAAACCTCTTACTCGAGTAAGAGGTTTAGAAGCCTGGCTTTTTG	AATTCAAAAAGCCAGGCTTCTAAACCTCTTACTCGAGTAAGAGGTTTAGAAGCCTGGC
	shHERVH#3	CCGGGGCCGAGACACTTCAACTAAACTCGAGTTTAGTTGAAGTGTCTCGGCCTTTTTG	AATTCAAAAAGGCCGAGACACTTCAACTAAACTCGAGTTTAGTTGAAGTGTCTCGGCC
	shHERVH#4	CCGGAACTCGTCCCAAATCTTCCCTCGAGGGAAGATTTGGGACGAGTTTTTTTG	AATTCAAAAAAACTCGTCCCAAATCTTCCCTCGAGGGAAGATTTGGGACGAGTT
	shARID1B#1	CCGGGCCGAATTACAAACGCCATATCTCGAGATATGGCGTTTGTAATTCGGCTTTTTG	AATTCAAAAAGCCGAATTACAAACGCCATATCTCGAGATATGGCGTTTGTAATTCGGC
	shARID1B#2	CCGGGCAGTATATTCAGTACCTGTTCTCGAGAACAGGTACTGAATATACTGCTTTTTG	AATTCAAAAAGCAGTATATTCAGTACCTGTTCTCGAGAACAGGTACTGAATATACTGC
	shARID1A#1	CCGGGCCAAGGAGAGCAGAGTAACTCGAGTTACTCTGCTCTCCTTGGCTTTTTG	AATTCAAAAAGCCAAGGAGAGCAGAGTAACTCGAGTTACTCTGCTCTCCTTGGC
	shSP1#1	CCGGGCTGGTGGTGATGGAATACATCTCGAGATGTATTCCATCACCACCAGCTTTTTG	AATTCAAAAAGCTGGTGGTGATGGAATACATCTCGAGATGTATTCCATCACCACCAGC
	shSP1#2	CCGGGGCAGACCTTTACAACTCACTCGAGTGAGTTGTAAAGGTCTGCCTTTTTG	AATTCAAAAAGGCAGACCTTTACAACTCACTCGAGTGAGTTGTAAAGGTCTGCC
sgRNA	sgRNA-NT	CACCGAAGATGAAAGGAAAGGCGTT	AAACAACGCCTTTCCTTTCATCTTC
	sgRNA-LTR7Y#1	CACCGTGGTGGAATGTCATCAGTTA	AAACTAACTGATGACATTCCACCAC
	sgRNA-LTR7Y#2	CACCGTGTTCTCTGGTGGGCAGGGG	AAACCCCCTGCCCACCAGAGAACAC
siRNA	siNT	UUCUCCGAACGUGUCACGUTT	ACGUGACACGUUCGGAGAATT
	siHERVH#1	GGCUACCCACUCCACAUUATT	UAAUGUGGAGUGGGUAGCCUC
	siHERVH#2	AACUCGUCCCAAAUCUUCCTT	GGAAGAUUUGGGACGAGUUGC
	siYY1#1	GAACUCACCUCCUGAUUAUTT	AUAAUCAGGAGGUGAGUUCTT
	siYY1#2	CUCUCCUUUGUAUAUUAUUTT	AAUAAUAUACAAAGGAGAGGC
	siSP1#1	CUGGUCAAAUACAGAUCAUTT	AUGAUCUGUAUUUGACCAGTT
	siSP1#2	UGGUGGUGAUGGAAUACAUTT	AUGUAUUCCAUCACCACCAGC
	siCEBPB#1	CCCACGUGUAACUGUCAGCTT	GCUGACAGUUACACGUGGGTT
	siCEBPB#2	CGUGGUGUUAUUUAAAGAATT	UUCUUUAAAUAACACCACGGG
	siBRD4#1	AAACACAACUCAAGCAUCGTT	CGAUGCUUGAGUUGUGUUUTT
	siBRD4#2	UGGAGAUGACAUAGUCUUATT	UAAGACUAUGUCAUCUCCAGG
	siCDK8#1	AUAUAAUAGUGACUUCACCAUUCCC	GGGAAUGGUGAAGUCACUAUUAUAU
	siCDK8#2	CUUCCUACAUCAGACGUUUTT	AAACGUCUGAUGUAGGAAGUG
	siMED1#1	AUGGCUGGAAGAAUUUGUGCUCACC	GGUGAGCACAAAUUCUUCCAGCCAU
	siMED1#2	CGAGUUCCUCUUAUCCUAATT	UUAGGAUAAGAGGAACUCGGC
	siMED12#1	UCACUCAUCUCAUGUUAUATT	UAUAACAUGAGAUGAGUGATT
	siMED12#2	GGUACUUCAUACUUUGGAATT	UUCCAAAGUAUGAAGUACCCG
	siMED6#1	GUAUGGAAUGCGCUUAUUUTT	AAAUAAGCGCAUUCCAUACAA
	siMED6#2	CAGACUUGGGAUCAGUUAUTT	AUAACUGAUCCCAAGUCUGGU
	siSMAD2	GAAUUGAGCCACAGAGUAATT	UUACUCUGUGGCUCAAUUCTT
	siSMAD4	GGUGGAGAGAGUGAAACAUTT	AUGUUUCACUCUCUCCACCTT
	siGRIK3	CCUUCGUCAUGUUUCGGAATT	UUCCGAAACAUGACGAAGGGC
	siFBXW7	GCACAGAAUUGAUACUAACTT	GUUAGUAUCAAUUCUGUGCTG
	siACVR1B	AGUACUUGAUGAAACCAUUTT	AAUGGUUUCAUCAAGUACUTC
	siSDK1	GGGACAUGUUUGUGAAGGATT	UCCUUCACAAACAUGUCCCAT
	siATM	AAGCGCCUGAUUCGAGAUCCUTT	AGGAUCUCGAAUCAGGCGCUUTT
		Forward（5'-3'）	Reverse（5'-3'）
RT-qPCR Primers	beta-Tubulin	ACCTTCAGTGTGGTGCCTTC	GTGGCTGAGACAAGGTGGTT
	beta-actin	TCCCTGGAGAAGAGCTACGA	AGCACTGTGTTGGCGTACAG
	HERVH-gag	ACGCTTTACAGCCCTAGACC	GTCGGGAGCAGATTGGGTAA
	HERVH-pol	CGCCCTTCTTCCCAATCCAA	GCCAAGGAGGGAGTAGAGGT
	ARID1B	CTCAGTAGAAGCATCACAACCAGTC	CAAAAGACCTGATTTAAGGGACATC
	ARID1A	AAGCCACCAACTCCAGCATC	CGCTTCTGGAATGTGGAGTCAC
	FZD9	TGCGAGAACCCCGAGAAGT	GGGACCAGAACACCTCGAC
	WNT4	CTCCACACTCGACTCCTTGC	CCGAAGAGATGGCGTACACG
	WNT16	GCAGAGAATGCAACCGTACAT	CACATGGGTGTTGTAACCTCG
	EDA	AGATGGCCCAGTTAAAAACAAGA	CAGGTGGTCCCATAACAGTTG
	KLF2	CATCTGAAGGCGCATCTG	CGTGTGCTTTCGGTAGTGG
	KLF14	TTACAAGTCGTCGCACCTCAA	TCTGGATGATAGGTTGGGTGG
	SHH	CTCGCTGCTGGTATGCTCG	ATCGCTCGGAGTTTCTGGAGA
	RUNX1	CTGCTCCGTGCTGCCTAC	AGCCATCACAGTGACCAGAGT
	SMAD2	GCCTTTACAGCTTCTCTGAACAA	ATGTGGCAATCCTTTTCGAT
	SMAD4	CTCATGTGATCTATGCCCGTC	AGGTGATACAACTCGTTCGTAGT
	FBXW7	GCAACAGCAACTCAGACAACAA	GGAGTCCTCATCTACCGAAATAAAT
	ACVR1B	CCGGGAAGCCCTTCTACTG	CTCAAGTCGATCCTGTTGCAG
	SDK1	GAGTGGCAGACCTACTCCTC	CTGTCCCCAATGTCGTTGGT
	ATM	ATCTGCTGCCGTCAACTAGAA	GATCTCGAATCAGGCGCTTAAA
	GRIK3	ACACCTTCTACGTGAACCTCT	ACTGTCGTCATAGACCACGGT
	SP1	AGTTCCAGACCGTTGATGGG	GTTTGCACCTGGTATGATCTGT
	WNT11	GGAGTCGGCCTTCGTGTATG	GCCCGTAGCTGAGGTTGTC
	PDGFB	CTCGATCCGCTCCTTTGATGA	CGTTGGTGCGGTCTATGAG
ChIP-qPCR Primers	NEG	AAAGCTGGACTGGTGAATGC	TCAAAGGCTCATCTTTGCAG
	HERVH_3-1	AGCTAACATTTACAGTGAACCCA	ATGCAAGTCACAGGGGATGC
	HERVH_3-2	GCCTCTGAGCCCAAGTCAAA	GGGCCTTTTCACTTCTTTTGTGA
	WNT11-1	CCAGGTCCCATTTCGTGTTC	CGCTGTCATCGCCTCTAGTA
	WNT11-2	CCGCATCTCCTTCCTTTTCC	GAACACGAAATGGGACCTGG
	PRF1-1	GACTTTGAAAGCCCTCCGTC	CTTGTGGCTGTAGAGGGGAA
	PRF1-2	CCCCTCTACAGCCACAAGAA	GCGGATGTGGGAAAAGGAAA
	GDF15	CTGAGAGCTGGTAGTGGAGG	GTGGAGCTGGGATGGAAGTA
	NEBL	ACCGCATTCCTCTCTACCAC	GAGGAACCACGGAGACTCTT
	DLX2	GACCTGCCTGCACTTTCTTT	CACATCCCTTCGATCTCCCT

## Sheet: HERVH loci targeted by shRNA
HERVH elements targeted by different HERVH shRNAs
shRNA or siRNA name	HERVH targets
shHERVH#1&siRNA#1	HERVH_3 (int_dup1),HERVH_3 (int_dup4),HERVH_3 (int_dup3),HERVH_3 (int_dup5),HERVH_3 (LTR_dup2),HERVH_3 (int_dup2),HERVH_3 (int_dup6),HERVH_3 (LTR_dup1),HERVH_9 (int_dup1),HERVH_9 (LTR_dup2),HERVH_9 (int_dup6),HERVH_9 (LTR_dup1),HERVH_9 (int_dup3),HERVH_9 (int_dup4),HERVH_9 (int_dup2),HERVH_9 (int_dup5),HERVH_12 (int),HERVH_13 (int),HERVH_4 (int)
shHERVH#2	HERVH_3 (int_dup1),HERVH_3 (int_dup4),HERVH_3 (int_dup3),HERVH_3 (int_dup5),HERVH_3 (LTR_dup2),HERVH_3 (int_dup2),HERVH_3 (int_dup6),HERVH_3 (LTR_dup1),HERVH_9 (int_dup1),HERVH_9 (LTR_dup2),HERVH_9 (int_dup6),HERVH_9 (LTR_dup1),HERVH_9 (int_dup3),HERVH_9 (int_dup4),HERVH_9 (int_dup2),HERVH_9 (int_dup5),HERVH_12 (int),HERVH_13 (int),HERVH_4 (int),HERVH_11 (int),HERVH_8 (int)
shHERVH#3	HERVH_3 (int_dup1),HERVH_3 (int_dup4),HERVH_3 (int_dup3),HERVH_3 (int_dup5),HERVH_3 (LTR_dup2),HERVH_3 (int_dup2),HERVH_3 (int_dup6),HERVH_3 (LTR_dup1),HERVH_8 (int),HERVH_12 (int)
shHERVH#4&siRNA#2	HERVH_3 (int_dup1),HERVH_3 (int_dup4),HERVH_3 (int_dup3),HERVH_3 (int_dup5),HERVH_3 (LTR_dup2),HERVH_3 (int_dup2),HERVH_3 (int_dup6),HERVH_3 (LTR_dup1),HERVH_4 (int)
