# Supplementary material for: ARID1A loss derepresses a group of human endogenous retrovirus-H loci to modulate BRD4-dependent transcription
Source: Nat Commun. 2022 Jun 17;13:3501. doi: 10.1038/s41467-022-31197-4 (PMC9205910; doi:10.1038/s41467-022-31197-4)
Supplement: Supplementary file 11 — Supplementary Data 8 [file 41467_2022_31197_MOESM11_ESM.xlsx]

## Sheet: Knockdown Efficiency
	Knockdown Efficiency of HERVH transcription factors (Figure S3g)
	Cell lines	siRNAs	mRNA relative expression	Knockdown Efficiency（%）	Standard Deviation	P Value
	HCT116 ARID1A KO	siNT	100.34		10.0171
		siYY1#1	22.5416	77.4584	1.7825	0.000187819
		siYY1#2	14.448	85.552	1.51989	0.000125176
		siNT	100.321		9.85047
		siSP1#1	51.68	48.32	3.36174	0.00126613
		siSP1#2	33.971	66.029	3.74677	0.000401585
		siNT	100.204		7.79691
		siCEBPB#1	21.5172	78.4828	0.037465	6.28922e-05
		siCEBPB#2	15.9529	84.0471	0.213488	4.80533e-05
	Knockdown Efficiency of HERVH in Cell Viability assay (Figure 4b, 4c, S4a-4c)
	Cell lines	shRNAs	mRNA relative expression	Knockdown Efficiency（%）	Standard Deviation	P Value
	HCT116	shGFP	100		10.1123
		shHERVH#1	22.3234	77.6767	0.720754	0.00195579
		shHERVH#2	20.6675	79.3325	1.24741	0.000174929
		shHERVH#3	47.5818	52.4182	6.39762	0.00161844
	HCT116 ARID1A KO	shGFP	100.523		12.7593
		shHERVH#1	7.35034	92.6497	0.880102	0.000227095
		shHERVH#2	4.20306	95.7969	0.232364	0.000197641
		shHERVH#3	22.9016	77.0984	2.34693	0.000489432
	SW620	shGFP	100		2.86682
		shHERVH#1	43.3593	56.6407	6.06813	0.000127402
	NCM460	shGFP	100		6.5271
		shHERVH#1	35.0109	64.9891	2.50486	0.0010073
	841	shGFP	100		2.29229
		shHERVH#1	51.4124	48.5876	3.56678	3.80104e-05
	LS174T	shGFP	100		7.27144
		shHERVH#1	25.2505	74.7495	3.01202	7.99613e-05
	DLD1	shGFP	100		14.3144
		shHERVH#1	42.3287	57.6713	5.07177	0.00641036
	HCT8	shGFP	100		6.25615
		shHERVH#1	48.23	51.77	3.07874	0.000210806
	HT29	shGFP	100		4.33432
		shHERVH#1	49.8261	50.1739	7.87406	0.000640219
	SW480	shGFP	100		8.85612
		shHERVH#1	26.284	73.716	1.14742	0.000139015
	RKO	shGFP	100.147		6.65655
		shHERVH#1	33.5698	66.4302	3.72917	0.000111721
	U2OS	shGFP	100.311		9.85162
		shHERVH#1	41.2577	58.7423	5.30246	0.000794425
	HELA	shGFP	100.303		9.64881
		shHERVH#1	41.9766	58.0234	6.64255	0.000993898
	BJ	shGFP	100.006		1.32703
		shHERVH#1	27.3986	72.6014	6.15242	3.70214e-05
	FHC	shGFP	100.181		7.36103
		shHERVH#1	55.3956	44.6044	4.56431	0.000859877
	Knockdown Efficiency of HERVH for Tomor Sphere Formation Assay (Figure S4d-S4f)
	Cell lines	shRNAs	mRNA relative expression	Knockdown Efficiency（%）	Standard Deviation	P Value
	SW480	shGFP	100.38		10.5149
		shHERVH#1	44.767	55.233	0.874246	0.000798814
	SW480 ARID1A KO	shGFP	100.178		7.38469
		shHERVH#1	30.8677	69.1323	1.41555	8.99754e-05
	Knockdown Efficiency of HERVH in Xenograft tumors (Figure S4g)
	Cell lines	shRNAs	mRNA relative expression	Knockdown Efficiency（%）	Standard Deviation	P Value
	HCT116	shGFP	100.036		3.29443
		shHERVH#1	27.2378	72.7622	1.82931	4.7578e-06
	HCT116 ARID1A KO	shGFP	100.841		15.4841
		shHERVH#1	20.7287	79.2713	1.08901	0.00086606
	Knockdown Efficiency for HERVH in CRC Organoids (Figure 4e-4e, S4i)
	Cell lines	shRNAs	mRNA relative expression	Knockdown Efficiency（%）	Standard Deviation	P Value
	CRC Organoids	shGFP	100.034		3.23086
		shHERVH#1	61.0755	38.9245	4.92714	0.000331716
		shHERVH#2	23.4925	76.5075	0.697379	2.30856e-06
		shHERVH#3	34.8013	65.1987	5.33136	5.44909e-05
	Knockdown Efficiency of HERVH for RNA-seq (Figure 5a-5c, 5e, S5c)
	Cell lines	shRNAs	mRNA relative expression	Knockdown Efficiency（%）	Standard Deviation	P Value
	HCT116	shGFP	100		11.7302
		shHERVH#1	23.7975	76.2025	3.78667	0.000431033
	HCT116 ARID1A KO	shGFP	100		5.4847
		shHERVH#1	6.70563	93.2944	0.662614	8.13407e-06
	Knockdown Efficiency of Mediator complex or HERVH by siRNA for RNA-seq (Figure 5f-5h, S5b)
	Cell lines	siRNAs	mRNA relative expression	Knockdown Efficiency（%）	Standard Deviation	P Value
	HCT116 ARID1A KO	siNT	100.422		11.0185
		siCDK8#1	31.0664	68.9336	2.89784	0.000457677
		siCDK8#2	24.4778	75.5222	2.76902	0.000317919
		siNT	100.099		5.42343
		siMED12#1	21.8142	78.1858	1.39287	1.72527e-05
		siMED12#2	28.845	71.155	0.941414	2.34324e-05
		siNT	100.036		3.29676
		siMED1#1	41.7544	58.2456	2.1086	1.34176e-05
		siMED1#2	20.0261	79.9739	4.1275	1.25459e-05
		siNT	100.143		6.60839
		siMED6#1	39.7942	60.2058	4.40553	0.000192518
		siMED6#2	26.2328	73.7672	4.74538	9.52927e-05
		siNT	100.102		5.47421
		siBRD4#1	30.4868	69.5132	2.60912	3.77491e-05
		siBRD4#2	26.3241	73.6759	2.21075	2.69509e-05
		siNT	100.145		6.60419
		siHERVH#1	32.1913	67.8087	0.898508	6.03993e-05
		siHERVH#2	36.7469	63.2531	0.684553	7.82795e-05
	Knockdown Efficiency for HERVH for FRAP Assay (Figure 6a-6c)
	Cell lines	shRNAs	mRNA relative expression	Knockdown Efficiency（%）	Standard Deviation	P Value
	HCT116 ARID1A KO-GFP-BRD4	shNT	100		4.78562
		shHERVH#1	4.5692	95.4308	0.416203	0.000115234
		shHERVH#2	9.7832	90.2168	0.619239	5.42223e-06
	Knockdown Efficiency of HERVH for BRD4 ChIP (Figure 6e)
	Cell lines	shRNAs	mRNA relative expression	Knockdown Efficiency（%）	Standard Deviation	P Value
	HCT116 ARID1A KO	shNT	100.726		1.48078
		shHERVH#1	4.20691	95.7931	0.0106351	0.000350826
	Knockdown Efficiency of SP1 (Figure S6a)
	Cell lines	shRNAs	mRNA relative expression	Knockdown Efficiency（%）	Standard Deviation	P Value
	HCT116 ARID1A KO	shNT	100.001		0.513785
		shSP1#1	20.0122	79.9878	0.518569	4.62367e-09
		shSP1#2	39.2181	60.7819	6.23285	7.29908e-05
