# Supplementary material for: ARID1A loss derepresses a group of human endogenous retrovirus-H loci to modulate BRD4-dependent transcription
Source: Nat Commun. 2022 Jun 17;13:3501. doi: 10.1038/s41467-022-31197-4 (PMC9205910; doi:10.1038/s41467-022-31197-4)
Supplement: Supplementary file 12 — Supplementary Data 9 [file 41467_2022_31197_MOESM12_ESM.xlsx]

## Sheet: Antibodies
		Name	Company	Lot number
	Immunofluorescence	E-Cadherin	CST	3195S
		Ki67	CST	9449S
		BRD4	Active Motif	39909
		MED1	Abcam	ab64965
		MED12	Bethyl	A300-774A
		CDK8	Active Motif	61481
		TUNEL BrightGreen Apoptosis Detection Kit	Vazyme	A112-01
		Goat anti-Rabbit IgG (H+L) Cross-Adsorbed Secondary Antibody, Alexa FluorTM488	Thermo Fisher Scientific	A11008
		Goat anti-Rabbit IgG (H+L) Cross-Adsorbed Secondary Antibody, Alexa FluorTM647	Thermo Fisher Scientific	A21244
		Goat anti-Mouse IgG (H+L) Cross-Adsorbed Secondary Antibody, Alexa FluorTM568	Thermo Fisher Scientific	A11004
	ChIP	ARID1A	CST	12354S
		ARID1B	Santa Cruz	sc-32762 X
		SMARCA4	Abcam	ab110641
		H3K27ac	Abcam	ab4729
	Western blot	ARID1A	Abcam	ab182560
		Tubulin	CST	3873s
		BRD4	Active Motif	39909
		Goat anti Rabbit IgG (H+L) Secondary Antibody	Thermo Fisher Scientific	31460
		Goat anti Mouse IgG (H+L) Secondary Antibody	Thermo Fisher Scientific	31430
