# Supplementary material for: ARID1A loss derepresses a group of human endogenous retrovirus-H loci to modulate BRD4-dependent transcription
Source: Nat Commun. 2022 Jun 17;13:3501. doi: 10.1038/s41467-022-31197-4 (PMC9205910; doi:10.1038/s41467-022-31197-4)
Supplement: Supplementary file 13 — Supplementary Data 10 [file 41467_2022_31197_MOESM13_ESM.xlsx]

## Sheet: HERVH consensus sequence
	HERVH consensus sequence for probe design
	tgttctcaaaaacttaaaacctcttcaactcacacctgacctaaaacctaaatgccttattttcttctgcaatgctgcttaaccccaatacaaactcgacagtagttccaaagagccagaaaatgggactttcaatttttccatcctgcaagatctaaataattcttgtcgtaaaataggcaaatggtctgaggtgtctgacatccaggcattcgtttacatatcactcccttcctagtctctgtgcccaatgcaactcatcccaaatcttccttctttccctcccacctgccctctgagtcccaaccccaagcattgctgagtctttctaatcttccttttctacagacccatctgacctctcccctcctcaccaggctgagctaggtcccaattctt…
