# Supplementary material for: ARID1A loss derepresses a group of human endogenous retrovirus-H loci to modulate BRD4-dependent transcription
Source: Nat Commun. 2022 Jun 17;13:3501. doi: 10.1038/s41467-022-31197-4 (PMC9205910; doi:10.1038/s41467-022-31197-4)
Supplement: Supplementary file 15 — Source data [file 41467_2022_31197_MOESM15_ESM.xlsx]

## Sheet: Figure 1a
Figure 1a Genes PCA figure data.
Sample ID	TCGA project	Group	PC1	PC2
TCGA-A6-2679-11A-01R-A32Z-07	COAD	Normal	-62.7981	-9.5131
TCGA-AA-3516-11A-01R-A32Z-07	COAD	Normal	-62.5869	-17.7987
TCGA-AA-3525-11A-01R-A32Z-07	COAD	Normal	-62.1402	-4.13524
TCGA-A6-2671-11A-01R-A32Z-07	COAD	Normal	-62.1074	-18.2749
TCGA-AA-3527-11A-01R-A32Z-07	COAD	Normal	-60.2249	-12.2247
TCGA-A6-2682-11A-01R-A32Z-07	COAD	Normal	-59.9582	-11.4496
TCGA-AA-3517-11A-01R-A32Z-07	COAD	Normal	-59.9063	-14.6572
TCGA-AA-3712-11A-01R-1723-07	COAD	Normal	-59.7518	-13.3469
TCGA-A6-2678-11A-01R-A32Z-07	COAD	Normal	-59.0468	-18.8364
TCGA-AA-3520-11A-01R-A32Z-07	COAD	Normal	-59.0165	-16.0627
TCGA-AA-3511-11A-01R-1839-07	COAD	Normal	-58.9275	-10.1858
TCGA-A6-5659-11A-01R-1653-07	COAD	Normal	-58.905	-11.3549
TCGA-A6-2683-11A-01R-A32Z-07	COAD	Normal	-58.4847	-13.3758
TCGA-AA-3518-11A-01R-1672-07	COAD	Normal	-58.3848	-19.3697
TCGA-A6-2684-11A-01R-A32Z-07	COAD	Normal	-58.2247	-14.7357
TCGA-AG-3731-11A-01R-1736-07	READ	Normal	-58.024	-11.0811
TCGA-AA-3534-11A-01R-A32Z-07	COAD	Normal	-57.5076	-11.6023
TCGA-AA-3522-11A-01R-A32Z-07	COAD	Normal	-57.1823	-14.409
TCGA-A6-2685-11A-01R-A32Z-07	COAD	Normal	-56.8091	-14.023
TCGA-A6-2686-11A-01R-A32Z-07	COAD	Normal	-56.7507	-14.2083
TCGA-A6-5665-11A-01R-1653-07	COAD	Normal	-56.4652	-18.7392
TCGA-AA-3514-11A-01R-A32Z-07	COAD	Normal	-56.3823	-10.3363
TCGA-AA-3531-11A-01R-A32Z-07	COAD	Normal	-56.2261	-18.645
TCGA-AG-3725-11A-01R-1736-07	READ	Normal	-55.9527	-15.5296
TCGA-AA-3660-11A-01R-1723-07	COAD	Normal	-55.4818	-14.4869
TCGA-AA-3697-11A-01R-1723-07	COAD	Normal	-55.2698	-2.12214
TCGA-AF-2689-11A-01R-A32Z-07	READ	Normal	-55.1827	-17.2775
TCGA-AA-3663-11A-01R-1723-07	COAD	Normal	-54.6275	-18.0862
TCGA-AF-5654-11A-11R-1660-07	READ	Normal	-54.1381	-14.3286
TCGA-AZ-6601-11A-01R-1774-07	COAD	Normal	-53.9628	-15.9048
TCGA-AF-2691-11A-01R-A32Z-07	READ	Normal	-53.9301	-13.2914
TCGA-AA-3655-11A-01R-1723-07	COAD	Normal	-53.8242	-18.052
TCGA-AA-3662-11A-01R-1723-07	COAD	Normal	-53.6567	-15.7481
TCGA-AH-6643-11A-01R-1830-07	READ	Normal	-53.5577	-19.3495
TCGA-A6-5667-11A-01R-1723-07	COAD	Normal	-53.3461	-17.9112
TCGA-AA-3496-11A-01R-1839-07	COAD	Normal	-53.1408	-16.2697
TCGA-AA-3713-11A-01R-1723-07	COAD	Normal	-52.9073	-11.1396
TCGA-AF-2692-11A-01R-A32Z-07	READ	Normal	-51.5616	-17.415
TCGA-AH-6547-01A-11R-1830-07	READ	Tumor	-51.2373	-2.91096
TCGA-AZ-6600-11A-01R-1774-07	COAD	Normal	-49.8938	-12.3018
TCGA-AA-3489-11A-01R-1839-07	COAD	Normal	-49.8917	-7.66204
TCGA-AZ-6599-11A-01R-1774-07	COAD	Normal	-49.855	-9.70382
TCGA-A6-5662-11A-01R-1653-07	COAD	Normal	-48.9617	-21.6507
TCGA-AF-3400-11A-01R-A32Z-07	READ	Normal	-48.8511	-11.7804
TCGA-A6-2675-11A-01R-1723-07	COAD	Normal	-47.9626	-18.0559
TCGA-AG-3732-11A-01R-1660-07	READ	Normal	-46.7332	-21.879
TCGA-AG-3742-11A-01R-1660-07	READ	Normal	-46.6881	-18.6938
TCGA-F4-6704-11A-01R-1839-07	COAD	Normal	-42.2867	-12.4923
TCGA-AZ-6603-11A-02R-1839-07	COAD	Normal	-41.8214	-0.293017
TCGA-AZ-6598-11A-01R-1774-07	COAD	Normal	-38.1777	-17.6577
TCGA-CK-4950-01A-01R-1723-07	COAD	Tumor	-37.9119	9.21696
TCGA-D5-6539-01A-11R-1723-07	COAD	Tumor	-35.3019	0.800467
TCGA-A6-2680-11A-01R-A32Z-07	COAD	Normal	-34.0188	-16.6058
TCGA-D5-6920-01A-11R-1928-07	COAD	Tumor	-33.617	4.44397
TCGA-AA-3971-01A-01R-1022-07	COAD	Tumor	-33.3766	-5.79759
TCGA-AA-3850-01A-01R-1022-07	COAD	Tumor	-33.1224	3.24102
TCGA-A6-A565-01A-31R-A28H-07	COAD	Tumor	-32.6706	11.5315
TCGA-AF-4110-01A-02R-1736-07	READ	Tumor	-31.67	0.520926
TCGA-G4-6321-01A-11R-1723-07	COAD	Tumor	-30.0411	13.1829
TCGA-EI-6506-01A-11R-1736-07	READ	Tumor	-29.8534	-3.61872
TCGA-G4-6627-01A-11R-1774-07	COAD	Tumor	-28.714	-1.9115
TCGA-AA-3525-01A-02R-0826-07	COAD	Tumor	-28.5064	27.0386
TCGA-CI-6624-01C-11R-1830-07	READ	Tumor	-28.4423	-10.3694
TCGA-AA-3833-01A-01R-0905-07	COAD	Tumor	-27.9781	15.9013
TCGA-AA-3713-01A-21R-1723-07	COAD	Tumor	-27.1498	15.7999
TCGA-AA-3855-01A-01R-1022-07	COAD	Tumor	-27.1159	4.04281
TCGA-A6-2679-01A-02R-1410-07	COAD	Tumor	-26.956	8.98778
TCGA-AA-3986-01A-02R-1022-07	COAD	Tumor	-26.7738	6.32548
TCGA-AG-3581-01A-01R-0821-07	READ	Tumor	-26.1246	-2.04928
TCGA-AG-3878-01A-02R-0905-07	READ	Tumor	-25.9152	4.87794
TCGA-AA-3812-01A-01R-0905-07	COAD	Tumor	-25.5214	-7.23739
TCGA-AA-3552-01A-01R-0821-07	COAD	Tumor	-25.1514	-4.4465
TCGA-AG-3909-01A-01R-1119-07	READ	Tumor	-25.0507	-7.44332
TCGA-AA-3684-01A-02R-0905-07	COAD	Tumor	-23.9536	4.81747
TCGA-AA-3811-01A-01R-1022-07	COAD	Tumor	-23.9307	14.1479
TCGA-EI-6884-01A-11R-1928-07	READ	Tumor	-23.6928	1.5865
TCGA-AG-3728-01A-01R-0905-07	READ	Tumor	-23.6233	-0.912199
TCGA-A6-6649-01A-11R-1774-07	COAD	Tumor	-23.2595	15.058
TCGA-AY-4071-01A-01R-1113-07	COAD	Tumor	-23.0738	-5.77355
TCGA-AA-3956-01A-02R-1022-07	COAD	Tumor	-22.74	-4.23507
TCGA-AA-A03F-01A-11R-A16W-07	COAD	Tumor	-22.5515	23.4701
TCGA-AA-3861-01A-01R-1022-07	COAD	Tumor	-22.5333	20.9488
TCGA-CA-5796-01A-01R-1653-07	COAD	Tumor	-22.2951	25.4601
TCGA-G4-6625-01A-21R-1774-07	COAD	Tumor	-22.1219	-6.56083
TCGA-D5-6928-01A-11R-1928-07	COAD	Tumor	-21.6652	20.0266
TCGA-CM-6163-01A-11R-1653-07	COAD	Tumor	-21.5729	-7.36449
TCGA-AA-3522-01A-01R-0821-07	COAD	Tumor	-21.5085	14.4675
TCGA-AF-2693-01A-02R-1736-07	READ	Tumor	-21.0843	-2.50956
TCGA-AA-3845-01A-01R-1022-07	COAD	Tumor	-21.0569	11.8371
TCGA-A6-2685-01A-01R-1410-07	COAD	Tumor	-20.7972	-7.64182
TCGA-AA-3851-01A-01R-1022-07	COAD	Tumor	-20.6298	8.2517
TCGA-AA-3856-01A-01R-0905-07	COAD	Tumor	-20.4383	-2.15564
TCGA-AA-3970-01A-01R-1022-07	COAD	Tumor	-20.4024	-3.89291
TCGA-AZ-6605-01A-11R-1839-07	COAD	Tumor	-20.3928	0.543017
TCGA-AA-3510-01A-01R-1410-07	COAD	Tumor	-20.2793	5.86788
TCGA-AA-3506-01A-01R-1410-07	COAD	Tumor	-19.9859	3.64489
TCGA-AA-3562-01A-02R-0821-07	COAD	Tumor	-19.9183	-5.56672
TCGA-AA-3532-01A-01R-0821-07	COAD	Tumor	-19.7153	1.13883
TCGA-D5-6931-01A-11R-1928-07	COAD	Tumor	-19.7104	15.9327
TCGA-AZ-4323-01A-21R-1839-07	COAD	Tumor	-19.44	5.7754
TCGA-AA-3554-01A-01R-0826-07	COAD	Tumor	-19.4251	23.7867
TCGA-AA-3681-01A-01R-0905-07	COAD	Tumor	-19.3786	16.7973
TCGA-AG-3892-01A-01R-1119-07	READ	Tumor	-19.3518	12.7703
TCGA-A6-2675-01A-02R-1723-07	COAD	Tumor	-18.9615	-9.72961
TCGA-AZ-6605-11A-01R-1839-07	COAD	Normal	-18.7546	-22.0838
TCGA-AG-3902-01A-01R-A32Z-07	READ	Tumor	-18.6598	5.49998
TCGA-AG-3731-01A-11R-1736-07	READ	Tumor	-18.6192	4.22169
TCGA-AG-3732-01A-11R-1660-07	READ	Tumor	-18.5656	8.69538
TCGA-A6-6648-01A-11R-1774-07	COAD	Tumor	-18.417	-8.85282
TCGA-AG-3896-01A-01R-1119-07	READ	Tumor	-18.3989	-3.90203
TCGA-CM-4751-01A-02R-1839-07	COAD	Tumor	-18.1926	13.4748
TCGA-AG-3583-01A-01R-0821-07	READ	Tumor	-18.1465	-0.947248
TCGA-AA-3710-01A-01R-1022-07	COAD	Tumor	-18.1446	27.09
TCGA-AA-3495-01A-01R-1410-07	COAD	Tumor	-18.0584	-0.647516
TCGA-AA-3519-01A-02R-0821-07	COAD	Tumor	-17.775	-1.82518
TCGA-AA-3875-01A-01R-0905-07	COAD	Tumor	-17.7198	-5.79439
TCGA-CM-6162-01A-11R-1653-07	COAD	Tumor	-17.4026	20.8076
TCGA-AG-3584-01A-01R-0821-07	READ	Tumor	-16.833	-8.16902
TCGA-QG-A5YW-01A-11R-A28H-07	COAD	Tumor	-16.7783	8.17571
TCGA-A6-6141-01A-11R-1774-07	COAD	Tumor	-16.7707	11.5693
TCGA-DC-6160-01A-11R-1660-07	READ	Tumor	-16.7564	6.66034
TCGA-AA-3520-01A-01R-0821-07	COAD	Tumor	-16.7552	3.54959
TCGA-AG-3885-01A-01R-0905-07	READ	Tumor	-16.7429	8.74227
TCGA-AG-3901-01A-01R-1119-07	READ	Tumor	-16.7358	6.37259
TCGA-AA-3680-01A-01R-0905-07	COAD	Tumor	-16.7231	11.3895
TCGA-AA-3685-01A-02R-A32Z-07	COAD	Tumor	-16.4613	-1.93524
TCGA-D5-6534-01A-21R-1928-07	COAD	Tumor	-16.4455	5.75316
TCGA-AA-3862-01A-01R-1022-07	COAD	Tumor	-16.2674	7.31711
TCGA-AG-3890-01A-01R-1119-07	READ	Tumor	-16.1548	-1.22179
TCGA-AZ-4684-01A-01R-1410-07	COAD	Tumor	-16.1347	0.249365
TCGA-AA-3560-01A-01R-0821-07	COAD	Tumor	-16.1126	9.60933
TCGA-AA-3814-01A-01R-0905-07	COAD	Tumor	-16.0561	-5.57357
TCGA-AA-3982-01A-02R-1022-07	COAD	Tumor	-15.9459	-7.62342
TCGA-A6-4107-01A-02R-1410-07	COAD	Tumor	-15.9214	3.63598
TCGA-A6-6137-01A-11R-1774-07	COAD	Tumor	-15.7106	-6.06758
TCGA-AG-4007-01A-01R-1119-07	READ	Tumor	-15.5479	-1.68933
TCGA-AA-3841-01A-01R-0905-07	COAD	Tumor	-15.4315	-0.249068
TCGA-AA-A00F-01A-01R-A002-07	COAD	Tumor	-15.4177	-3.26344
TCGA-CA-6717-01A-11R-1839-07	COAD	Tumor	-15.3417	10.3559
TCGA-AY-6196-01A-11R-1723-07	COAD	Tumor	-15.0441	19.2073
TCGA-AA-3837-01A-01R-0905-07	COAD	Tumor	-14.7782	0.949155
TCGA-AA-3860-01A-02R-0905-07	COAD	Tumor	-14.6378	-1.5888
TCGA-AG-A011-01A-01R-A002-07	READ	Tumor	-14.6269	-5.36193
TCGA-AA-3867-01A-01R-1022-07	COAD	Tumor	-14.4037	-14.6837
TCGA-AA-3819-01A-01R-0905-07	COAD	Tumor	-14.2528	-4.27656
TCGA-AA-3831-01A-01R-0905-07	COAD	Tumor	-14.1622	-5.03098
TCGA-AA-3672-01A-01R-0905-07	COAD	Tumor	-14.0613	15.222
TCGA-CK-4947-01B-11R-1653-07	COAD	Tumor	-14.0449	2.74264
TCGA-AG-3602-01A-02R-0826-07	READ	Tumor	-13.8868	2.67086
TCGA-AY-4070-01A-01R-1113-07	COAD	Tumor	-13.8346	1.50458
TCGA-CM-6172-01A-11R-1653-07	COAD	Tumor	-13.6437	2.77996
TCGA-G4-6293-01A-11R-1723-07	COAD	Tumor	-13.5195	3.0563
TCGA-F4-6704-01A-11R-1839-07	COAD	Tumor	-13.4683	13.1784
TCGA-AG-A01J-01A-01R-A00A-07	READ	Tumor	-13.4596	-17.3543
TCGA-AG-3608-01A-01R-0826-07	READ	Tumor	-13.42	-6.12386
TCGA-AA-3852-01A-01R-0905-07	COAD	Tumor	-13.3107	24.6699
TCGA-AG-3611-01A-01R-0826-07	READ	Tumor	-13.1996	17.7428
TCGA-AD-6964-01A-11R-1928-07	COAD	Tumor	-13.1628	20.4692
TCGA-AF-6136-01A-11R-1830-07	READ	Tumor	-13.1499	5.35181
TCGA-AA-3521-01A-01R-0821-07	COAD	Tumor	-13.1425	-5.99669
TCGA-AA-3678-01A-01R-0905-07	COAD	Tumor	-13.0839	-1.03298
TCGA-EI-6882-01A-11R-1928-07	READ	Tumor	-12.9698	23.8815
TCGA-AA-3697-01A-01R-1723-07	COAD	Tumor	-12.9293	-3.96738
TCGA-A6-2680-01A-01R-1410-07	COAD	Tumor	-12.8644	-3.74934
TCGA-AA-3949-01A-01R-1022-07	COAD	Tumor	-12.6888	29.1964
TCGA-AZ-6600-01A-11R-1774-07	COAD	Tumor	-12.6283	12.952
TCGA-CM-4752-01A-01R-1410-07	COAD	Tumor	-12.3796	-6.39488
TCGA-AA-3975-01A-01R-1022-07	COAD	Tumor	-12.2792	-9.63879
TCGA-G4-6323-01A-11R-1723-07	COAD	Tumor	-12.1799	10.4668
TCGA-AA-3679-01A-02R-0905-07	COAD	Tumor	-12.0766	-5.20714
TCGA-AA-3556-01A-01R-0821-07	COAD	Tumor	-11.6398	21.2071
TCGA-AA-3870-01A-01R-1022-07	COAD	Tumor	-11.6131	15.6935
TCGA-AA-3544-01A-01R-1873-07	COAD	Tumor	-11.4479	5.57527
TCGA-AA-3548-01A-01R-1873-07	COAD	Tumor	-11.4205	0.423375
TCGA-AF-2690-01A-02R-1736-07	READ	Tumor	-11.3157	-12.3123
TCGA-AA-3543-01A-01R-0826-07	COAD	Tumor	-11.1674	29.3833
TCGA-AA-3858-01A-01R-0905-07	COAD	Tumor	-11.1008	0.0912099
TCGA-AA-3538-01A-01R-0821-07	COAD	Tumor	-10.9018	-12.6802
TCGA-D5-6930-01A-11R-1928-07	COAD	Tumor	-10.8658	31.2448
TCGA-AA-3968-01A-01R-1022-07	COAD	Tumor	-10.558	-6.83457
TCGA-AA-3846-01A-01R-1022-07	COAD	Tumor	-10.542	-1.05642
TCGA-AA-3489-01A-21R-1839-07	COAD	Tumor	-10.4162	-3.59669
TCGA-CI-6619-01B-11R-1830-07	READ	Tumor	-10.3102	2.54903
TCGA-D5-5539-01A-01R-1653-07	COAD	Tumor	-10.2761	11.5529
TCGA-AA-3939-01A-01R-1022-07	COAD	Tumor	-10.2174	6.32794
TCGA-AZ-5407-01A-01R-1723-07	COAD	Tumor	-10.1443	22.1595
TCGA-AA-A004-01A-01R-A00A-07	COAD	Tumor	-9.85842	12.5831
TCGA-EI-6510-01A-11R-1736-07	READ	Tumor	-9.84694	10.1565
TCGA-AA-3516-01A-02R-0826-07	COAD	Tumor	-9.7587	26.767
TCGA-AA-3989-01A-01R-1022-07	COAD	Tumor	-9.73109	2.7212
TCGA-AA-A00E-01A-01R-A002-07	COAD	Tumor	-9.72745	23.8626
TCGA-AA-3930-01A-01R-1022-07	COAD	Tumor	-9.66085	8.01418
TCGA-AD-6899-01A-11R-1928-07	COAD	Tumor	-9.63218	4.461
TCGA-CM-5863-01A-21R-1839-07	COAD	Tumor	-9.6319	20.7003
TCGA-AF-2691-01A-01R-0821-07	READ	Tumor	-9.55942	2.42031
TCGA-QG-A5Z2-01A-11R-A28H-07	COAD	Tumor	-9.50618	21.0884
TCGA-A6-5664-01A-21R-1839-07	COAD	Tumor	-9.31745	9.56006
TCGA-CM-6168-01A-11R-1653-07	COAD	Tumor	-9.20018	-0.838972
TCGA-AA-3692-01A-01R-0905-07	COAD	Tumor	-9.16703	-4.47544
TCGA-F4-6805-01A-11R-1839-07	COAD	Tumor	-9.00727	1.44103
TCGA-AA-3660-01A-01R-1723-07	COAD	Tumor	-8.80642	-5.63422
TCGA-AG-3591-01A-01R-1736-07	READ	Tumor	-8.67133	12.5824
TCGA-AG-4008-01A-01R-1119-07	READ	Tumor	-8.61461	-4.12628
TCGA-A6-2682-01A-01R-1410-07	COAD	Tumor	-8.61042	2.73285
TCGA-AY-A8YK-01A-11R-A41B-07	COAD	Tumor	-8.32783	-10.634
TCGA-CM-6680-01A-11R-1839-07	COAD	Tumor	-8.26758	13.1996
TCGA-AA-3529-01A-02R-0821-07	COAD	Tumor	-8.0795	-6.8901
TCGA-AG-3599-01A-02R-0826-07	READ	Tumor	-7.95221	12.6818
TCGA-CI-6622-01A-11R-1830-07	READ	Tumor	-7.94934	-10.8244
TCGA-EI-6511-01A-11R-1736-07	READ	Tumor	-7.93841	-3.28055
TCGA-AG-3882-01A-01R-0905-07	READ	Tumor	-7.88212	-8.73775
TCGA-CK-6747-01A-11R-1839-07	COAD	Tumor	-7.79858	5.22959
TCGA-BM-6198-01A-11R-1736-07	READ	Tumor	-7.55305	16.7047
TCGA-A6-5661-01A-01R-1653-07	COAD	Tumor	-7.54225	23.1312
TCGA-AZ-4682-01B-01R-A32Z-07	COAD	Tumor	-7.52598	-8.18449
TCGA-G4-6322-01A-11R-1723-07	COAD	Tumor	-7.47296	20.9689
TCGA-AA-3854-01A-01R-0905-07	COAD	Tumor	-7.36679	28.7826
TCGA-AA-3688-01A-01R-0905-07	COAD	Tumor	-7.23067	-5.28609
TCGA-AG-4022-01A-01R-1736-07	READ	Tumor	-7.14762	-15.0154
TCGA-F4-6806-01A-11R-1839-07	COAD	Tumor	-7.08955	9.476
TCGA-AA-3815-01A-01R-1022-07	COAD	Tumor	-7.06807	17.2536
TCGA-D5-6529-01A-11R-1774-07	COAD	Tumor	-6.82424	4.22029
TCGA-A6-6651-01A-21R-1839-07	COAD	Tumor	-6.81609	-16.6157
TCGA-F5-6702-01A-11R-1830-07	READ	Tumor	-6.54308	-8.26956
TCGA-CM-6167-01A-11R-1653-07	COAD	Tumor	-6.43428	-4.20479
TCGA-D5-6530-01A-11R-1723-07	COAD	Tumor	-6.39044	27.4031
TCGA-AA-3530-01A-01R-1022-07	COAD	Tumor	-6.21902	3.60409
TCGA-AG-4015-01A-01R-1119-07	READ	Tumor	-6.11616	-0.740257
TCGA-AA-3511-01A-21R-1839-07	COAD	Tumor	-6.0769	-7.29633
TCGA-AD-6548-01A-11R-1839-07	COAD	Tumor	-6.0221	-1.21171
TCGA-AG-3881-01A-01R-0905-07	READ	Tumor	-5.99201	20.6178
TCGA-AH-6903-01A-11R-1928-07	READ	Tumor	-5.97042	-1.33728
TCGA-F5-6465-01A-11R-1736-07	READ	Tumor	-5.95836	-15.4778
TCGA-AG-3600-01A-01R-0826-07	READ	Tumor	-5.93088	14.6408
TCGA-G4-6302-01A-11R-1723-07	COAD	Tumor	-5.82725	12.7892
TCGA-A6-3808-01A-01R-1022-07	COAD	Tumor	-5.72716	12.8844
TCGA-F4-6807-01A-11R-1839-07	COAD	Tumor	-5.55998	3.55905
TCGA-DC-6681-01A-11R-A32Z-07	READ	Tumor	-5.42901	-13.2188
TCGA-AA-3715-01A-01R-0905-07	COAD	Tumor	-5.42881	21.2847
TCGA-AA-A00K-01A-02R-A002-07	COAD	Tumor	-5.3575	3.0679
TCGA-AF-6672-01A-11R-1830-07	READ	Tumor	-5.31238	10.3066
TCGA-AA-3517-01A-01R-0821-07	COAD	Tumor	-5.18782	-5.72821
TCGA-EI-7004-01A-11R-1928-07	READ	Tumor	-4.92326	15.049
TCGA-G4-6628-01A-11R-1839-07	COAD	Tumor	-4.84643	19.9047
TCGA-AF-2692-01A-01R-0821-07	READ	Tumor	-4.84492	-3.7397
TCGA-AA-A03J-01A-21R-A16W-07	COAD	Tumor	-4.84318	-4.04668
TCGA-AA-3673-01A-01R-0905-07	COAD	Tumor	-4.76066	1.68673
TCGA-AA-3518-01A-02R-0826-07	COAD	Tumor	-4.68001	30.9133
TCGA-G5-6641-01A-11R-A32Z-07	READ	Tumor	-4.63653	7.23235
TCGA-AY-6386-01A-21R-1723-07	COAD	Tumor	-4.63027	15.3604
TCGA-AA-A022-01A-21R-A16W-07	COAD	Tumor	-4.38784	19.9149
TCGA-AG-3594-01A-02R-0821-07	READ	Tumor	-4.37273	22.9911
TCGA-D5-6929-01A-31R-1928-07	COAD	Tumor	-4.29204	-12.0182
TCGA-4T-AA8H-01A-11R-A41B-07	COAD	Tumor	-4.20381	1.66097
TCGA-A6-5665-01A-01R-1653-07	COAD	Tumor	-3.98022	22.3794
TCGA-CI-6621-01A-11R-1830-07	READ	Tumor	-3.94657	-2.07728
TCGA-EI-6508-01A-11R-1736-07	READ	Tumor	-3.91207	-8.82249
TCGA-AG-3580-01A-01R-0821-07	READ	Tumor	-3.47477	5.29556
TCGA-A6-2674-01A-02R-0821-07	COAD	Tumor	-3.40385	17.0886
TCGA-AA-3524-01A-02R-0821-07	COAD	Tumor	-3.26179	-4.16731
TCGA-AG-3582-01A-01R-0821-07	READ	Tumor	-3.2521	-4.34115
TCGA-AA-3864-01A-01R-1022-07	COAD	Tumor	-3.21709	19.6488
TCGA-AA-A010-01A-01R-A089-07	COAD	Tumor	-3.09841	12.6502
TCGA-NH-A6GC-01A-12R-A41B-07	COAD	Tumor	-3.01208	12.6193
TCGA-AA-3866-01A-01R-1022-07	COAD	Tumor	-2.91404	-7.46336
TCGA-G4-6311-01A-11R-1723-07	COAD	Tumor	-2.72978	-6.55439
TCGA-AG-3605-01A-01R-0826-07	READ	Tumor	-2.72905	1.30817
TCGA-F4-6460-01A-11R-1774-07	COAD	Tumor	-2.69314	-12.8982
TCGA-AG-3893-01A-01R-1119-07	READ	Tumor	-2.66229	-11.1282
TCGA-F4-6703-01A-11R-1839-07	COAD	Tumor	-2.61403	21.1222
TCGA-F4-6856-01A-11R-1928-07	COAD	Tumor	-2.58015	26.8969
TCGA-AZ-6607-01A-11R-1839-07	COAD	Tumor	-2.5008	14.806
TCGA-AA-3848-01A-01R-0905-07	COAD	Tumor	-2.44174	-2.42809
TCGA-F4-6461-01A-11R-1774-07	COAD	Tumor	-2.17754	10.7601
TCGA-G5-6233-01A-11R-1736-07	READ	Tumor	-2.1627	4.96995
TCGA-A6-2681-01A-01R-1410-07	COAD	Tumor	-2.07719	0.257696
TCGA-A6-6140-01A-11R-1774-07	COAD	Tumor	-2.06823	-13.657
TCGA-A6-3809-01A-01R-1022-07	COAD	Tumor	-2.04914	22.3899
TCGA-D5-6924-01A-11R-1928-07	COAD	Tumor	-2.0383	-11.9247
TCGA-AG-4005-01A-01R-1119-07	READ	Tumor	-2.02982	3.90201
TCGA-A6-4105-01A-02R-1774-07	COAD	Tumor	-2.02978	-0.319739
TCGA-CM-6677-01A-11R-1839-07	COAD	Tumor	-1.9557	1.67849
TCGA-AA-A024-01A-02R-A00A-07	COAD	Tumor	-1.94171	13.0599
TCGA-AG-A02N-01A-11R-A083-07	READ	Tumor	-1.58661	18.2405
TCGA-G5-6235-01A-11R-1736-07	READ	Tumor	-1.54775	-12.1882
TCGA-AA-A01P-01A-21R-A083-07	COAD	Tumor	-1.42306	26.0329
TCGA-AA-3553-01A-01R-0821-07	COAD	Tumor	-1.35341	-3.60538
TCGA-AG-3593-01A-01R-0821-07	READ	Tumor	-1.21681	-5.59964
TCGA-AG-3578-01A-01R-0821-07	READ	Tumor	-1.1974	23.6648
TCGA-AA-3955-01A-02R-1022-07	COAD	Tumor	-1.14749	-8.83203
TCGA-G4-6315-01A-11R-1723-07	COAD	Tumor	-1.06073	-9.4143
TCGA-AA-3509-01A-01R-1410-07	COAD	Tumor	-1.02175	-1.7654
TCGA-AG-A032-01A-01R-A00A-07	READ	Tumor	-0.982956	-10.3506
TCGA-A6-2686-01A-01R-A32Z-07	COAD	Tumor	-0.940657	12.1213
TCGA-QG-A5YX-01A-11R-A28H-07	COAD	Tumor	-0.868541	-5.20735
TCGA-AA-3818-01A-01R-0905-07	COAD	Tumor	-0.862499	3.73477
TCGA-AG-A023-01A-01R-A00A-07	READ	Tumor	-0.834299	-7.76786
TCGA-AA-3502-01A-01R-1410-07	COAD	Tumor	-0.809689	24.5468
TCGA-CM-6679-01A-11R-1839-07	COAD	Tumor	-0.720403	-16.2806
TCGA-D5-6535-01A-11R-1723-07	COAD	Tumor	-0.524501	9.01785
TCGA-AG-3727-01A-01R-0905-07	READ	Tumor	-0.361402	2.61025
TCGA-F5-6811-01A-11R-1830-07	READ	Tumor	-0.160009	-4.95441
TCGA-AA-3977-01A-01R-1022-07	COAD	Tumor	-0.0497964	17.5043
TCGA-3L-AA1B-01A-11R-A37K-07	COAD	Tumor	-0.0232249	-3.82944
TCGA-DM-A28G-01A-11R-A16W-07	COAD	Tumor	0.0393985	-2.63316
TCGA-NH-A5IV-01A-42R-A37K-07	COAD	Tumor	0.0820177	16.6706
TCGA-AA-A00Z-01A-01R-A002-07	COAD	Tumor	0.178834	-6.19712
TCGA-F5-6864-01A-11R-1928-07	READ	Tumor	0.257744	-14.2558
TCGA-AG-3725-01A-11R-1736-07	READ	Tumor	0.313681	5.4544
TCGA-AD-6890-01A-11R-1928-07	COAD	Tumor	0.494814	-2.95368
TCGA-AA-3941-01A-01R-1022-07	COAD	Tumor	0.559527	10.3642
TCGA-CM-6169-01A-11R-1653-07	COAD	Tumor	0.634789	-4.67343
TCGA-A6-6782-01A-11R-1839-07	COAD	Tumor	0.636183	-14.042
TCGA-F5-6813-01A-11R-1830-07	READ	Tumor	0.684901	-8.66919
TCGA-CM-4748-01A-01R-1410-07	COAD	Tumor	0.720791	3.26584
TCGA-AY-A69D-01A-11R-A37K-07	COAD	Tumor	1.00997	-1.16093
TCGA-AG-3592-01A-02R-1736-07	READ	Tumor	1.02416	-3.67482
TCGA-F4-6569-01A-11R-1774-07	COAD	Tumor	1.02877	5.5153
TCGA-A6-6654-01A-21R-1839-07	COAD	Tumor	1.07023	-3.79957
TCGA-CM-6165-01A-11R-1653-07	COAD	Tumor	1.09627	-10.909
TCGA-AA-3534-01A-01R-0821-07	COAD	Tumor	1.23741	-12.0318
TCGA-AG-3586-01A-02R-0821-07	READ	Tumor	1.36711	-4.13162
TCGA-F5-6812-01A-11R-1830-07	READ	Tumor	1.44373	-9.54639
TCGA-AG-A00Y-01A-02R-A002-07	READ	Tumor	1.54269	1.30155
TCGA-AA-3976-01A-01R-1022-07	COAD	Tumor	1.63855	-4.68637
TCGA-EI-6512-01A-11R-1736-07	READ	Tumor	1.6641	8.05846
TCGA-AA-3527-01A-01R-0821-07	COAD	Tumor	1.74524	4.65539
TCGA-G4-6297-01A-11R-1723-07	COAD	Tumor	1.77055	-5.06882
TCGA-A6-3809-01A-01R-A278-07	COAD	Tumor	1.88336	18.9014
TCGA-AA-A01G-01A-01R-A002-07	COAD	Tumor	2.00376	-0.652179
TCGA-QL-A97D-01A-12R-A41B-07	COAD	Tumor	2.0137	1.28562
TCGA-AG-3574-01A-01R-0821-07	READ	Tumor	2.07896	-14.9902
TCGA-AA-3667-01A-01R-0905-07	COAD	Tumor	2.11175	-6.72472
TCGA-AA-3488-01A-01R-1410-07	COAD	Tumor	2.11844	-1.82574
TCGA-AG-3883-01A-02R-0905-07	READ	Tumor	2.16295	-5.80604
TCGA-D5-6927-01A-21R-1928-07	COAD	Tumor	2.16325	17.294
TCGA-AA-A00N-01A-02R-A00A-07	COAD	Tumor	2.18935	19.1665
TCGA-CA-5254-01A-21R-1839-07	COAD	Tumor	2.2436	17.9617
TCGA-A6-6781-01A-22R-1928-07	COAD	Tumor	2.35958	31.0755
TCGA-AA-A00A-01A-01R-A002-07	COAD	Tumor	2.45107	14.3434
TCGA-EI-6881-01A-11R-A32Z-07	READ	Tumor	2.49079	3.4408
TCGA-AA-3952-01A-01R-1022-07	COAD	Tumor	2.51172	-2.42147
TCGA-AZ-4308-01A-01R-1410-07	COAD	Tumor	2.52955	-3.81011
TCGA-AZ-6599-01A-11R-1774-07	COAD	Tumor	2.54286	20.8062
TCGA-AF-3400-01A-01R-0821-07	READ	Tumor	2.66119	23.1056
TCGA-AG-3612-01A-01R-0826-07	READ	Tumor	2.67668	-5.71509
TCGA-G4-6309-01A-21R-1839-07	COAD	Tumor	2.7396	16.5442
TCGA-F4-6854-01A-11R-1928-07	COAD	Tumor	3.00861	-10.2443
TCGA-AZ-6601-01A-11R-1774-07	COAD	Tumor	3.24518	18.7131
TCGA-AA-3514-01A-02R-0821-07	COAD	Tumor	3.36818	-10.5941
TCGA-DC-6158-01A-11R-1660-07	READ	Tumor	3.38825	-4.76421
TCGA-A6-2674-01A-02R-A278-07	COAD	Tumor	3.38863	13.6929
TCGA-AG-3609-01A-02R-0826-07	READ	Tumor	3.44313	-8.14931
TCGA-AA-3980-01A-02R-1022-07	COAD	Tumor	3.50403	2.09997
TCGA-AA-3496-01A-21R-1839-07	COAD	Tumor	3.54164	-2.35827
TCGA-AA-3966-01A-01R-1113-07	COAD	Tumor	3.54575	27.9141
TCGA-D5-7000-01A-11R-A32Z-07	COAD	Tumor	3.56063	17.5944
TCGA-AU-3779-01A-01R-1723-07	COAD	Tumor	3.62511	-10.5144
TCGA-AA-3549-01A-02R-0821-07	COAD	Tumor	3.6721	8.31035
TCGA-G4-6295-01A-11R-1723-07	COAD	Tumor	3.70543	2.13575
TCGA-AZ-4315-01A-01R-1410-07	COAD	Tumor	3.7223	12.5497
TCGA-A6-6650-01A-11R-1774-07	COAD	Tumor	3.74316	-11.377
TCGA-AY-6197-01A-11R-1723-07	COAD	Tumor	3.75617	16.9625
TCGA-DC-4745-01A-01R-A32Z-07	READ	Tumor	3.81006	-7.68555
TCGA-AA-3666-01A-02R-0905-07	COAD	Tumor	3.84142	9.84258
TCGA-4N-A93T-01A-11R-A37K-07	COAD	Tumor	3.87243	-2.00956
TCGA-A6-2678-01A-01R-0821-07	COAD	Tumor	3.89873	-2.46363
TCGA-F4-6809-01A-11R-1839-07	COAD	Tumor	3.94686	-10.6257
TCGA-AA-3844-01A-01R-1022-07	COAD	Tumor	4.03277	5.81869
TCGA-AG-3598-01A-01R-0826-07	READ	Tumor	4.19645	2.83742
TCGA-WS-AB45-01A-11R-A41B-07	COAD	Tumor	4.2195	18.5077
TCGA-AA-3984-01A-02R-1022-07	COAD	Tumor	4.28666	-0.0855165
TCGA-CK-6751-01A-11R-1839-07	COAD	Tumor	4.29809	14.4047
TCGA-D5-5537-01A-21R-1928-07	COAD	Tumor	4.38212	-8.24816
TCGA-CM-5344-01A-21R-1723-07	COAD	Tumor	4.39322	-14.2891
TCGA-AG-3887-01A-01R-1119-07	READ	Tumor	4.4312	7.05831
TCGA-F4-6570-01A-11R-1774-07	COAD	Tumor	4.45372	26.2071
TCGA-AA-A02H-01A-01R-A089-07	COAD	Tumor	4.45978	-10.4179
TCGA-AA-A02O-01A-21R-A16W-07	COAD	Tumor	4.46069	13.4199
TCGA-AG-A025-01A-01R-A00A-07	READ	Tumor	4.48254	-10.4661
TCGA-AA-3494-01A-01R-1410-07	COAD	Tumor	4.48794	-8.14663
TCGA-F4-6463-01A-11R-1723-07	COAD	Tumor	4.52289	-4.72636
TCGA-CI-6620-01A-11R-1830-07	READ	Tumor	4.52949	6.08743
TCGA-AA-3662-01A-01R-1723-07	COAD	Tumor	4.59947	-6.08241
TCGA-5M-AAT6-01A-11R-A41B-07	COAD	Tumor	4.6649	21.9795
TCGA-A6-6780-01A-11R-1839-07	COAD	Tumor	4.74493	7.9074
TCGA-AZ-6603-01A-11R-1839-07	COAD	Tumor	5.03518	-17.2989
TCGA-AF-6655-01A-11R-1830-07	READ	Tumor	5.25716	-1.34299
TCGA-AA-A00W-01A-01R-A002-07	COAD	Tumor	5.46034	-1.13889
TCGA-AA-A01D-01A-01R-A00A-07	COAD	Tumor	5.49744	8.2463
TCGA-AH-6544-01A-11R-1830-07	READ	Tumor	5.54221	-2.67907
TCGA-A6-6138-01A-11R-1774-07	COAD	Tumor	5.5697	-5.44843
TCGA-A6-6650-01A-11R-A278-07	COAD	Tumor	5.58804	-11.6103
TCGA-CL-4957-01A-01R-1736-07	READ	Tumor	5.65962	-3.53813
TCGA-AA-3526-01A-02R-A32Z-07	COAD	Tumor	5.67955	1.27205
TCGA-A6-2672-01A-01R-0826-07	COAD	Tumor	5.81199	23.4983
TCGA-D5-6541-01A-11R-1723-07	COAD	Tumor	5.83326	1.12378
TCGA-QG-A5YV-01A-11R-A28H-07	COAD	Tumor	5.94247	-2.76315
TCGA-CM-6170-01A-11R-1653-07	COAD	Tumor	6.00699	-12.6224
TCGA-AU-6004-01A-11R-1723-07	COAD	Tumor	6.22592	16.9407
TCGA-CM-6161-01A-11R-1653-07	COAD	Tumor	6.24154	-11.4597
TCGA-AA-A00D-01A-01R-A002-07	COAD	Tumor	6.29632	10.4737
TCGA-CM-4747-01A-01R-1410-07	COAD	Tumor	6.31381	-3.70127
TCGA-AA-A01C-01A-01R-A00A-07	COAD	Tumor	6.31452	-7.57683
TCGA-AD-5900-01A-11R-1653-07	COAD	Tumor	6.32514	28.1019
TCGA-AA-3696-01A-01R-0905-07	COAD	Tumor	6.3391	-4.67618
TCGA-AF-3911-01A-01R-1736-07	READ	Tumor	6.34178	-12.8986
TCGA-AA-3492-01A-01R-1410-07	COAD	Tumor	6.3582	12.6875
TCGA-A6-2684-01A-01R-1410-07	COAD	Tumor	6.50101	-0.265307
TCGA-A6-6781-01A-22R-A278-07	COAD	Tumor	6.53185	29.4386
TCGA-DC-4749-01A-01R-1736-07	READ	Tumor	6.6817	-11.1242
TCGA-AD-A5EJ-01A-11R-A28H-07	COAD	Tumor	6.79247	33.4601
TCGA-DM-A1D7-01A-11R-A155-07	COAD	Tumor	6.8916	-2.62181
TCGA-CM-4750-01A-01R-1410-07	COAD	Tumor	7.10906	-5.13853
TCGA-AA-3877-01A-01R-1022-07	COAD	Tumor	7.14375	29.2405
TCGA-A6-3810-01A-01R-1022-07	COAD	Tumor	7.15044	-5.66845
TCGA-AG-A02X-01A-01R-A00A-07	READ	Tumor	7.17179	19.4923
TCGA-DC-5337-01A-01R-1660-07	READ	Tumor	7.18674	-3.84844
TCGA-AA-3531-01A-01R-0821-07	COAD	Tumor	7.35139	-13.1158
TCGA-AA-3712-01A-21R-1723-07	COAD	Tumor	7.40801	-2.59235
TCGA-G4-6306-01A-11R-1774-07	COAD	Tumor	7.45503	-5.25303
TCGA-AA-3994-01A-01R-1113-07	COAD	Tumor	7.51605	22.9779
TCGA-AY-5543-01A-01R-1653-07	COAD	Tumor	7.57676	-2.31089
TCGA-AA-A00R-01A-01R-A002-07	COAD	Tumor	7.58707	18.4304
TCGA-AZ-5403-01A-01R-1653-07	COAD	Tumor	7.61303	-14.4876
TCGA-AA-3664-01A-01R-0905-07	COAD	Tumor	7.63529	15.3764
TCGA-CM-5860-01A-01R-1653-07	COAD	Tumor	7.69969	4.65233
TCGA-AA-A02Y-01A-43R-A32Y-07	COAD	Tumor	7.75812	10.8003
TCGA-DC-6155-01A-11R-1660-07	READ	Tumor	7.92269	2.8594
TCGA-CK-5916-01A-11R-1653-07	COAD	Tumor	7.99373	22.4087
TCGA-A6-A566-01A-11R-A28H-07	COAD	Tumor	8.11171	1.53773
TCGA-F4-6459-01A-11R-1774-07	COAD	Tumor	8.17099	-26.5415
TCGA-AG-A01Y-01A-41R-A083-07	READ	Tumor	8.18335	-0.203072
TCGA-AA-A01V-01A-23R-A083-07	COAD	Tumor	8.27357	15.9224
TCGA-AA-3821-01A-01R-1022-07	COAD	Tumor	8.41145	24.6672
TCGA-AG-A01L-01A-01R-A002-07	READ	Tumor	8.5507	-2.72691
TCGA-CA-6719-01A-11R-1839-07	COAD	Tumor	8.92172	-8.84267
TCGA-D5-5538-01A-01R-1653-07	COAD	Tumor	8.9298	2.28749
TCGA-AA-3869-01A-01R-1022-07	COAD	Tumor	8.98284	3.94241
TCGA-AF-A56K-01A-32R-A39D-07	READ	Tumor	9.04208	-10.3806
TCGA-AA-3872-01A-01R-1022-07	COAD	Tumor	9.29863	1.90468
TCGA-AY-A54L-01A-11R-A28H-07	COAD	Tumor	9.35556	1.19738
TCGA-A6-6780-01A-11R-A278-07	COAD	Tumor	9.44568	6.65258
TCGA-EF-5831-01A-01R-1660-07	READ	Tumor	9.46142	-8.15745
TCGA-AG-A020-01A-21R-A083-07	READ	Tumor	9.48057	11.0967
TCGA-G4-6303-01A-11R-1774-07	COAD	Tumor	9.67573	-17.0115
TCGA-AA-A017-01A-01R-A00A-07	COAD	Tumor	9.68083	-12.7843
TCGA-F5-6810-01A-11R-1830-07	READ	Tumor	9.75338	-14.9231
TCGA-D5-6898-01A-11R-1928-07	COAD	Tumor	9.76389	-17.7877
TCGA-CM-6674-01A-11R-1839-07	COAD	Tumor	9.96836	26.9385
TCGA-AA-3655-01A-02R-1723-07	COAD	Tumor	9.96989	2.1672
TCGA-NH-A50V-01A-11R-A28H-07	COAD	Tumor	10.0415	10.1414
TCGA-CA-5255-01A-11R-1839-07	COAD	Tumor	10.2998	17.3225
TCGA-A6-2683-01A-01R-0821-07	COAD	Tumor	10.3336	-6.3799
TCGA-AA-A00Q-01A-01R-A002-07	COAD	Tumor	10.5475	-10.9492
TCGA-D5-6926-01A-11R-1928-07	COAD	Tumor	10.5929	-10.1364
TCGA-AG-A015-01A-01R-A002-07	READ	Tumor	10.6608	5.94083
TCGA-A6-3810-01A-01R-A278-07	COAD	Tumor	10.7173	-7.9105
TCGA-AA-A01K-01A-01R-A00A-07	COAD	Tumor	10.7255	5.60665
TCGA-F5-6464-01A-11R-1736-07	READ	Tumor	10.8021	7.47825
TCGA-F5-6571-01A-12R-1830-07	READ	Tumor	10.8353	-12.5333
TCGA-T9-A92H-01A-11R-A37K-07	COAD	Tumor	10.9223	-12.5977
TCGA-D5-6533-01A-11R-1723-07	COAD	Tumor	10.9628	-12.6971
TCGA-CA-5256-01A-01R-1410-07	COAD	Tumor	11.0433	-12.8514
TCGA-DM-A28F-01A-11R-A32Y-07	COAD	Tumor	11.1319	-7.25847
TCGA-AA-A01I-01A-02R-A089-07	COAD	Tumor	11.175	-0.779942
TCGA-CA-5797-01A-01R-1653-07	COAD	Tumor	11.2101	-19.9418
TCGA-AG-3894-01A-01R-1119-07	READ	Tumor	11.3045	-4.88743
TCGA-AM-5821-01A-01R-1653-07	COAD	Tumor	11.4584	23.7899
TCGA-A6-5657-01A-01R-A32Z-07	COAD	Tumor	11.4659	6.01951
TCGA-G4-6299-01A-11R-1774-07	COAD	Tumor	11.614	19.2335
TCGA-5M-AAT5-01A-21R-A41B-07	COAD	Tumor	11.6291	-1.3508
TCGA-AA-3675-01A-02R-0905-07	COAD	Tumor	11.6661	4.21901
TCGA-CM-5864-01A-01R-1653-07	COAD	Tumor	11.8246	-1.86995
TCGA-CM-5348-01A-21R-1723-07	COAD	Tumor	11.9821	-2.15366
TCGA-AA-A01T-01A-21R-A16W-07	COAD	Tumor	12.0148	-10.6155
TCGA-AA-A01Q-01A-01R-A002-07	COAD	Tumor	12.0937	16.4041
TCGA-NH-A6GA-01A-11R-A37K-07	COAD	Tumor	12.1958	6.24266
TCGA-AF-2687-01A-02R-1736-07	READ	Tumor	12.3554	-8.88867
TCGA-AA-A029-01A-01R-A00A-07	COAD	Tumor	12.4258	15.7722
TCGA-AA-3561-01A-01R-0821-07	COAD	Tumor	12.4527	-1.41904
TCGA-D5-6922-01A-11R-1928-07	COAD	Tumor	12.483	-17.7942
TCGA-EI-6883-01A-31R-1928-07	READ	Tumor	12.4887	-11.8387
TCGA-D5-5541-01A-01R-1653-07	COAD	Tumor	12.604	-16.8899
TCGA-F5-6814-01A-31R-1928-07	READ	Tumor	12.6824	1.68669
TCGA-AG-A00C-01A-01R-A002-07	READ	Tumor	12.7521	-0.396739
TCGA-AG-A01W-01A-21R-A083-07	READ	Tumor	12.7596	2.68701
TCGA-CM-5341-01A-01R-1410-07	COAD	Tumor	12.7636	-12.5371
TCGA-AA-3972-01A-01R-1022-07	COAD	Tumor	13.2052	0.610045
TCGA-EI-6507-01A-11R-1736-07	READ	Tumor	13.2342	28.3396
TCGA-AY-A71X-01A-12R-A37K-07	COAD	Tumor	13.2736	16.5315
TCGA-AA-A01X-01A-21R-A083-07	COAD	Tumor	13.413	-11.0106
TCGA-CK-4951-01A-01R-1410-07	COAD	Tumor	13.4253	17.4989
TCGA-G4-6588-01A-11R-1774-07	COAD	Tumor	13.5526	33.2485
TCGA-A6-2684-01A-01R-A278-07	COAD	Tumor	13.5707	-3.48503
TCGA-DM-A0X9-01A-11R-A155-07	COAD	Tumor	13.6188	1.15952
TCGA-NH-A6GB-01A-11R-A37K-07	COAD	Tumor	13.7599	9.76112
TCGA-AG-A008-01A-01R-A002-07	READ	Tumor	14.0292	7.25027
TCGA-AA-3542-01A-02R-1873-07	COAD	Tumor	14.1572	-11.4751
TCGA-A6-6653-01A-11R-1774-07	COAD	Tumor	14.1705	24.8984
TCGA-EI-6917-01A-11R-1928-07	READ	Tumor	14.2944	13.7502
TCGA-CM-6171-01A-11R-1653-07	COAD	Tumor	14.4221	22.4249
TCGA-A6-3807-01A-01R-1022-07	COAD	Tumor	14.5584	-5.70819
TCGA-CM-6678-01A-11R-1839-07	COAD	Tumor	14.7616	-6.75234
TCGA-AG-A02G-01A-01R-A00A-07	READ	Tumor	14.9814	-12.4565
TCGA-CM-5868-01A-01R-1653-07	COAD	Tumor	15.0308	-11.9372
TCGA-5M-AATA-01A-31R-A41B-07	COAD	Tumor	15.0881	-5.40955
TCGA-AG-A01N-01A-01R-A00A-07	READ	Tumor	15.1731	-18.733
TCGA-AD-6963-01A-11R-1928-07	COAD	Tumor	15.3141	-5.70051
TCGA-AA-A00U-01A-01R-A002-07	COAD	Tumor	15.3154	9.37323
TCGA-G4-6320-01A-11R-1723-07	COAD	Tumor	15.3352	13.8858
TCGA-AD-6888-01A-11R-1928-07	COAD	Tumor	15.3993	-8.19264
TCGA-AZ-4313-01A-01R-1410-07	COAD	Tumor	15.4479	23.9164
TCGA-F4-6855-01A-11R-1928-07	COAD	Tumor	15.7151	1.16044
TCGA-AG-3999-01A-01R-1119-07	READ	Tumor	15.7775	-8.94747
TCGA-AA-3947-01A-01R-1022-07	COAD	Tumor	15.8641	24.4521
TCGA-AA-A02R-01A-01R-A00A-07	COAD	Tumor	15.9708	20.9205
TCGA-CM-4743-01A-01R-1723-07	COAD	Tumor	16.0295	24.2443
TCGA-CA-6718-01A-11R-1839-07	COAD	Tumor	16.0975	20.6647
TCGA-DC-6156-01A-11R-1660-07	READ	Tumor	16.1761	-12.29
TCGA-AF-3913-01A-02R-1119-07	READ	Tumor	16.3711	-15.5196
TCGA-CM-4746-01A-01R-1410-07	COAD	Tumor	16.4105	22.4349
TCGA-A6-A5ZU-01A-11R-A28H-07	COAD	Tumor	16.4804	-3.2463
TCGA-CM-6164-01A-11R-1653-07	COAD	Tumor	16.5257	-18.2183
TCGA-DY-A1DE-01A-11R-A155-07	READ	Tumor	16.5791	-9.83943
TCGA-EI-7002-01A-11R-1928-07	READ	Tumor	16.5825	-17.2157
TCGA-AA-A02E-01A-01R-A00A-07	COAD	Tumor	16.5863	6.11831
TCGA-AZ-6606-01A-11R-1839-07	COAD	Tumor	16.5937	10.4008
TCGA-DY-A1DC-01A-31R-A155-07	READ	Tumor	16.6474	-12.0968
TCGA-AG-A036-01A-12R-A083-07	READ	Tumor	16.8299	-7.31185
TCGA-AA-A00J-01A-02R-A002-07	COAD	Tumor	16.875	26.0867
TCGA-5M-AATE-01A-11R-A41B-07	COAD	Tumor	16.8795	-7.40725
TCGA-AA-A01R-01A-21R-A083-07	COAD	Tumor	16.8804	21.7193
TCGA-AA-A00L-01A-01R-A002-07	COAD	Tumor	16.8831	-11.5796
TCGA-DY-A0XA-01A-11R-A155-07	READ	Tumor	16.9685	-15.8604
TCGA-F5-6861-01A-11R-1928-07	READ	Tumor	17.0113	-2.47452
TCGA-AA-3663-01A-01R-1723-07	COAD	Tumor	17.0346	24.0617
TCGA-AG-4001-01A-02R-1119-07	READ	Tumor	17.1295	-18.5345
TCGA-DC-6157-01A-11R-1660-07	READ	Tumor	17.3924	-19.1809
TCGA-AA-3950-01A-02R-1022-07	COAD	Tumor	17.5109	23.8184
TCGA-CI-6623-01B-11R-1830-07	READ	Tumor	17.6975	-5.41045
TCGA-G4-6314-01A-11R-1723-07	COAD	Tumor	17.8246	-11.7416
TCGA-AG-A016-01A-01R-A002-07	READ	Tumor	17.8472	-7.73127
TCGA-CK-5913-01A-11R-1653-07	COAD	Tumor	18.0504	27.761
TCGA-AZ-4615-01A-01R-1410-07	COAD	Tumor	18.1064	28.8257
TCGA-QG-A5Z1-01A-11R-A28H-07	COAD	Tumor	18.1507	-18.2493
TCGA-D5-6532-01A-11R-1723-07	COAD	Tumor	18.2061	-11.7186
TCGA-AF-A56L-01A-31R-A39D-07	READ	Tumor	18.2203	-11.5783
TCGA-AG-3587-01A-01R-0821-07	READ	Tumor	18.2538	-13.219
TCGA-DM-A28H-01A-11R-A16W-07	COAD	Tumor	18.3886	-14.8844
TCGA-A6-2676-01A-01R-0826-07	COAD	Tumor	18.4188	23.8382
TCGA-DC-6682-01A-11R-1830-07	READ	Tumor	18.4708	-10.9423
TCGA-DM-A1D4-01A-21R-A155-07	COAD	Tumor	18.6303	0.337445
TCGA-CK-4952-01A-01R-1723-07	COAD	Tumor	18.6387	31.9761
TCGA-AA-3979-01A-01R-1022-07	COAD	Tumor	18.6529	-3.33162
TCGA-AA-3555-01A-01R-0821-07	COAD	Tumor	18.7287	18.7108
TCGA-DC-6683-01A-11R-1830-07	READ	Tumor	18.745	-23.5899
TCGA-CK-5912-01A-11R-1653-07	COAD	Tumor	18.7511	-13.6376
TCGA-AH-6549-01A-11R-1830-07	READ	Tumor	18.7867	2.57097
TCGA-AG-3726-01A-02R-0905-07	READ	Tumor	18.8726	-10.8118
TCGA-AG-A026-01A-01R-A00A-07	READ	Tumor	19.0887	-17.4878
TCGA-A6-2677-01A-01R-0821-07	COAD	Tumor	19.3787	-19.7881
TCGA-AA-3842-01A-01R-1022-07	COAD	Tumor	19.4002	6.40736
TCGA-D5-6531-01A-11R-1723-07	COAD	Tumor	19.4666	6.38553
TCGA-CM-5349-01A-21R-1723-07	COAD	Tumor	19.5242	-11.0227
TCGA-AD-6965-01A-11R-1928-07	COAD	Tumor	19.5535	-6.22092
TCGA-CK-4948-01B-11R-1653-07	COAD	Tumor	19.7116	-1.37705
TCGA-AA-A01S-01A-21R-A083-07	COAD	Tumor	19.7273	-16.1136
TCGA-G4-6586-01A-11R-1774-07	COAD	Tumor	19.82	23.7303
TCGA-AA-A01Z-01A-11R-A083-07	COAD	Tumor	19.8275	0.862734
TCGA-DC-5869-01A-01R-1660-07	READ	Tumor	19.8456	-11.0354
TCGA-AZ-6598-01A-11R-1774-07	COAD	Tumor	19.8614	26.4612
TCGA-AA-A02W-01A-01R-A00A-07	COAD	Tumor	20.0076	-11.1945
TCGA-A6-5659-01A-01R-1653-07	COAD	Tumor	20.4734	-15.1571
TCGA-AZ-4616-01A-21R-1839-07	COAD	Tumor	20.7261	12.818
TCGA-AF-A56N-01A-12R-A39D-07	READ	Tumor	20.892	-15.3622
TCGA-DM-A285-01A-11R-A16W-07	COAD	Tumor	20.9064	-2.80982
TCGA-AD-6901-01A-11R-1928-07	COAD	Tumor	20.9425	-5.323
TCGA-AG-3575-01A-01R-0821-07	READ	Tumor	21.0667	12.5926
TCGA-AD-6889-01A-11R-1928-07	COAD	Tumor	21.1702	23.6538
TCGA-NH-A8F8-01A-72R-A41B-07	COAD	Tumor	21.4443	-11.7191
TCGA-EI-6885-01A-11R-1928-07	READ	Tumor	21.4703	-16.3689
TCGA-AA-A02K-01A-03R-A32Y-07	COAD	Tumor	21.6618	-11.7672
TCGA-F4-6808-01A-11R-1839-07	COAD	Tumor	21.8085	-11.3223
TCGA-A6-5659-01A-01R-A278-07	COAD	Tumor	22.0186	-14.6897
TCGA-AG-3601-01A-01R-0826-07	READ	Tumor	22.0404	-14.5451
TCGA-AA-3693-01A-01R-0905-07	COAD	Tumor	22.3799	-24.1697
TCGA-AA-3973-01A-01R-1022-07	COAD	Tumor	22.5787	-13.2796
TCGA-AA-A02J-01A-01R-A00A-07	COAD	Tumor	22.6851	-16.5228
TCGA-AH-6897-01A-11R-1928-07	READ	Tumor	22.7995	-7.42026
TCGA-DM-A1HB-01A-21R-A180-07	COAD	Tumor	22.8265	34.7898
TCGA-AG-3898-01A-01R-1119-07	READ	Tumor	23.0742	-3.97709
TCGA-G4-6626-01A-11R-1774-07	COAD	Tumor	23.231	-8.84591
TCGA-A6-A567-01A-31R-A28H-07	COAD	Tumor	23.5722	-14.0066
TCGA-AG-A00H-01A-01R-A00A-07	READ	Tumor	23.8525	-13.083
TCGA-CM-6675-01A-11R-1839-07	COAD	Tumor	23.8686	12.6885
TCGA-CM-6676-01A-11R-1839-07	COAD	Tumor	23.9057	-24.5592
TCGA-AD-6895-01A-11R-1928-07	COAD	Tumor	23.9943	23.8904
TCGA-DM-A280-01A-12R-A16W-07	COAD	Tumor	24.0196	14.2418
TCGA-DM-A0XD-01A-12R-A155-07	COAD	Tumor	24.1155	11.6256
TCGA-AG-4021-01A-01R-1736-07	READ	Tumor	24.1904	-3.03172
TCGA-A6-5667-01A-21R-1723-07	COAD	Tumor	24.3468	-27.8933
TCGA-EI-6513-01A-21R-1736-07	READ	Tumor	24.6186	-13.1234
TCGA-CA-6715-01A-21R-1839-07	COAD	Tumor	24.82	-21.2787
TCGA-G4-6307-01A-11R-1723-07	COAD	Tumor	24.8854	-24.1872
TCGA-A6-5660-01A-01R-1653-07	COAD	Tumor	24.9409	-14.4601
TCGA-DM-A28K-01A-21R-A32Y-07	COAD	Tumor	24.9976	31.5973
TCGA-D5-6932-01A-11R-1928-07	COAD	Tumor	25.2693	-8.71801
TCGA-DM-A1DA-01A-11R-A155-07	COAD	Tumor	25.4162	13.3889
TCGA-AH-6644-01A-21R-1830-07	READ	Tumor	25.6948	-8.01802
TCGA-DM-A28C-01A-11R-A32Y-07	COAD	Tumor	25.7193	-9.25181
TCGA-CM-4744-01A-01R-A32Z-07	COAD	Tumor	26.0261	9.16481
TCGA-D5-6540-01A-11R-1723-07	COAD	Tumor	26.181	31.4347
TCGA-DM-A1D9-01A-11R-A155-07	COAD	Tumor	26.4376	-0.850328
TCGA-EI-6514-01A-11R-1736-07	READ	Tumor	26.5031	-29.3924
TCGA-A6-2671-01A-01R-1410-07	COAD	Tumor	26.6504	-8.63728
TCGA-D5-6923-01A-11R-A32Z-07	COAD	Tumor	26.8037	-13.1409
TCGA-CA-6716-01A-11R-1839-07	COAD	Tumor	26.9581	-13.0254
TCGA-CM-5861-01A-01R-1653-07	COAD	Tumor	27.2585	32.5807
TCGA-A6-6142-01A-11R-1774-07	COAD	Tumor	27.4019	-17.9012
TCGA-DC-6154-01A-31R-1928-07	READ	Tumor	27.5574	-20.9838
TCGA-AF-5654-01A-01R-1660-07	READ	Tumor	27.6613	-6.09813
TCGA-AZ-4614-01A-01R-1410-07	COAD	Tumor	27.6939	11.1638
TCGA-5M-AAT4-01A-11R-A41B-07	COAD	Tumor	28.1408	-3.12195
TCGA-DM-A288-01A-11R-A16W-07	COAD	Tumor	28.2904	10.4095
TCGA-DM-A1D6-01A-21R-A155-07	COAD	Tumor	28.6743	16.9657
TCGA-DT-5265-01A-21R-1830-07	READ	Tumor	28.7507	9.43693
TCGA-A6-5656-01A-21R-A278-07	COAD	Tumor	28.9994	-22.0565
TCGA-CK-5915-01A-11R-1653-07	COAD	Tumor	29.0363	-18.163
TCGA-CK-6748-01A-11R-1839-07	COAD	Tumor	29.1057	-17.8746
TCGA-AM-5820-01A-01R-1653-07	COAD	Tumor	29.3207	-13.2085
TCGA-DM-A28A-01A-21R-A32Y-07	COAD	Tumor	29.7592	-7.75607
TCGA-DM-A28M-01A-12R-A16W-07	COAD	Tumor	30.0959	8.43086
TCGA-F5-6863-01A-11R-1928-07	READ	Tumor	30.1404	-25.0528
TCGA-DM-A1DB-01A-11R-A155-07	COAD	Tumor	30.1599	-19.0298
TCGA-AA-A00O-01A-02R-A089-07	COAD	Tumor	30.2683	-16.104
TCGA-DM-A282-01A-12R-A16W-07	COAD	Tumor	30.4891	-18.8072
TCGA-CM-5862-01A-01R-1653-07	COAD	Tumor	30.8839	-13.9992
TCGA-CK-6746-01A-11R-1839-07	COAD	Tumor	31.41	19.407
TCGA-D5-6536-01A-11R-1723-07	COAD	Tumor	31.4127	13.6324
TCGA-CK-5914-01A-11R-1653-07	COAD	Tumor	31.472	-6.44419
TCGA-G5-6572-01A-11R-1830-07	READ	Tumor	31.7264	-25.7737
TCGA-AA-A02F-01A-01R-A089-07	COAD	Tumor	31.9361	-10.0958
TCGA-NH-A50T-01A-11R-A28H-07	COAD	Tumor	32.0151	-12.1593
TCGA-D5-6538-01A-11R-1723-07	COAD	Tumor	32.2747	-11.288
TCGA-G4-6294-01A-11R-1774-07	COAD	Tumor	32.3055	-16.2418
TCGA-NH-A50U-01A-33R-A37K-07	COAD	Tumor	32.9763	-3.20288
TCGA-DM-A28E-01A-11R-A32Y-07	COAD	Tumor	32.9809	-10.1161
TCGA-AG-A014-01A-02R-A002-07	READ	Tumor	33.0364	-5.94812
TCGA-AZ-6608-01A-11R-1839-07	COAD	Tumor	33.2227	-11.0462
TCGA-G4-6310-01A-11R-1723-07	COAD	Tumor	33.5285	-26.1324
TCGA-A6-5656-01A-21R-1839-07	COAD	Tumor	33.6916	-25.6911
TCGA-D5-6537-01A-11R-1723-07	COAD	Tumor	34.1428	-5.0912
TCGA-AA-A01F-01A-01R-A002-07	COAD	Tumor	34.2301	5.7566
TCGA-G4-6304-01A-11R-1928-07	COAD	Tumor	34.6434	2.84239
TCGA-DY-A1DG-01A-11R-A32Y-07	READ	Tumor	34.652	-17.9401
TCGA-CL-5917-01A-11R-1660-07	READ	Tumor	34.7762	-20.1337
TCGA-EI-6509-01A-11R-1736-07	READ	Tumor	35.219	-1.67486
TCGA-DM-A0XF-01A-11R-A155-07	COAD	Tumor	35.6159	-17.669
TCGA-A6-5666-01A-01R-1653-07	COAD	Tumor	35.9443	-9.36367
TCGA-NH-A8F7-01A-11R-A41B-07	COAD	Tumor	36.8239	-26.6481
TCGA-A6-5662-01A-01R-1653-07	COAD	Tumor	37.4745	-19.8756
TCGA-G4-6298-01A-11R-1723-07	COAD	Tumor	37.6151	-13.4083
TCGA-EF-5830-01A-01R-1660-07	READ	Tumor	37.8423	-12.1212
TCGA-AG-3742-01A-11R-1660-07	READ	Tumor	38.0328	-11.7232
TCGA-DM-A1D0-01A-11R-A155-07	COAD	Tumor	38.1169	-18.628
TCGA-G4-6317-01A-11R-1723-07	COAD	Tumor	38.216	-22.0461
TCGA-CL-5918-01A-11R-1660-07	READ	Tumor	38.6698	-16.1822
TCGA-CM-6166-01A-11R-1653-07	COAD	Tumor	38.6925	-23.7202
TCGA-DY-A1DF-01A-11R-A155-07	READ	Tumor	38.8484	-13.3759
TCGA-DY-A1DD-01A-21R-A155-07	READ	Tumor	38.8694	-27.6337
TCGA-DM-A1D8-01A-11R-A155-07	COAD	Tumor	39.0849	0.154791
TCGA-SS-A7HO-01A-21R-A37K-07	COAD	Tumor	39.3584	-15.4665
TCGA-AD-A5EK-01A-11R-A28H-07	COAD	Tumor	41.2276	-10.4526
TCGA-RU-A8FL-01A-11R-A37K-07	COAD	Tumor	41.837	-18.9243
TCGA-AH-6643-01A-11R-1830-07	READ	Tumor	41.9976	1.30899
TCGA-A6-A56B-01A-31R-A28H-07	COAD	Tumor	42.5165	-15.1976
TCGA-AG-A002-01A-01R-A002-07	READ	Tumor	43.2023	18.7969
TCGA-DY-A1H8-01A-21R-A155-07	READ	Tumor	44.4042	-12.9383
TCGA-D5-5540-01A-01R-1653-07	COAD	Tumor	46.1418	-15.7747
TCGA-A6-6652-01A-11R-1774-07	COAD	Tumor	46.8082	-13.5662
TCGA-DM-A1HA-01A-11R-A155-07	COAD	Tumor	49.175	-1.91463

## Sheet: Figure 1b
Figure 1b Repeats PCA figure data.
Sample ID	TCGA project	Group	PC1	PC2
TCGA-A6-2671-11A-01R-A32Z-07	COAD	Normal	-1.11613	-22.8045
TCGA-AA-3516-11A-01R-A32Z-07	COAD	Normal	9.16003	-21.2218
TCGA-A6-2679-11A-01R-A32Z-07	COAD	Normal	-2.29008	-20.9666
TCGA-AA-3527-11A-01R-A32Z-07	COAD	Normal	4.85955	-20.8927
TCGA-AA-3531-11A-01R-A32Z-07	COAD	Normal	9.35018	-20.8132
TCGA-AA-3518-11A-01R-1672-07	COAD	Normal	12.9619	-20.7765
TCGA-A6-2685-11A-01R-A32Z-07	COAD	Normal	0.908394	-20.7336
TCGA-AA-3520-11A-01R-A32Z-07	COAD	Normal	3.55041	-20.5223
TCGA-AF-2691-11A-01R-A32Z-07	READ	Normal	1.22242	-20.2593
TCGA-AA-3655-11A-01R-1723-07	COAD	Normal	8.04665	-20.0561
TCGA-AA-3697-11A-01R-1723-07	COAD	Normal	10.4281	-19.9154
TCGA-AA-3517-11A-01R-A32Z-07	COAD	Normal	4.90003	-19.8742
TCGA-AA-3663-11A-01R-1723-07	COAD	Normal	7.67446	-19.8148
TCGA-AF-2689-11A-01R-A32Z-07	READ	Normal	5.65863	-19.7628
TCGA-A6-2683-11A-01R-A32Z-07	COAD	Normal	7.6959	-19.4962
TCGA-AA-3662-11A-01R-1723-07	COAD	Normal	6.90089	-19.4628
TCGA-A6-2684-11A-01R-A32Z-07	COAD	Normal	-2.6782	-19.4337
TCGA-AA-3660-11A-01R-1723-07	COAD	Normal	7.51078	-19.1974
TCGA-AA-3496-11A-01R-1839-07	COAD	Normal	16.233	-19.1421
TCGA-AF-3400-11A-01R-A32Z-07	READ	Normal	6.6416	-18.9221
TCGA-A6-2682-11A-01R-A32Z-07	COAD	Normal	0.806135	-18.772
TCGA-AA-3514-11A-01R-A32Z-07	COAD	Normal	9.77828	-18.6655
TCGA-AA-3489-11A-01R-1839-07	COAD	Normal	14.4204	-18.5223
TCGA-AA-3534-11A-01R-A32Z-07	COAD	Normal	-0.649332	-18.2339
TCGA-AZ-6599-11A-01R-1774-07	COAD	Normal	3.68192	-18.189
TCGA-A6-2678-11A-01R-A32Z-07	COAD	Normal	6.85354	-18.1136
TCGA-AA-3522-11A-01R-A32Z-07	COAD	Normal	7.65164	-18.0885
TCGA-AA-3713-11A-01R-1723-07	COAD	Normal	14.3224	-17.9834
TCGA-AG-3731-11A-01R-1736-07	READ	Normal	10.1597	-17.9598
TCGA-AF-2692-11A-01R-A32Z-07	READ	Normal	6.47827	-17.9113
TCGA-AA-3525-11A-01R-A32Z-07	COAD	Normal	5.03768	-17.6278
TCGA-A6-2686-11A-01R-A32Z-07	COAD	Normal	7.54101	-17.6127
TCGA-AA-3511-11A-01R-1839-07	COAD	Normal	9.84259	-17.5331
TCGA-A6-2675-11A-01R-1723-07	COAD	Normal	12.277	-17.5316
TCGA-A6-5667-11A-01R-1723-07	COAD	Normal	9.36495	-17.3337
TCGA-A6-5662-11A-01R-1653-07	COAD	Normal	21.3623	-17.2749
TCGA-AZ-6603-11A-02R-1839-07	COAD	Normal	10.5397	-17.0265
TCGA-AF-5654-11A-11R-1660-07	READ	Normal	16.3336	-16.6837
TCGA-A6-5665-11A-01R-1653-07	COAD	Normal	12.2499	-16.3996
TCGA-AG-3725-11A-01R-1736-07	READ	Normal	11.7884	-16.2103
TCGA-AZ-6601-11A-01R-1774-07	COAD	Normal	14.0002	-16.1177
TCGA-AG-3732-11A-01R-1660-07	READ	Normal	21.905	-16.0753
TCGA-AG-3742-11A-01R-1660-07	READ	Normal	19.4273	-15.8451
TCGA-F4-6704-11A-01R-1839-07	COAD	Normal	12.6769	-15.8417
TCGA-AA-3712-11A-01R-1723-07	COAD	Normal	4.2261	-15.4636
TCGA-A6-5659-11A-01R-1653-07	COAD	Normal	19.3666	-15.4383
TCGA-AZ-6600-11A-01R-1774-07	COAD	Normal	5.03072	-14.8226
TCGA-AH-6643-11A-01R-1830-07	READ	Normal	19.6497	-14.4972
TCGA-G4-6321-01A-11R-1723-07	COAD	Tumor	8.82409	-14.1537
TCGA-AH-6547-01A-11R-1830-07	READ	Tumor	10.0877	-13.7595
TCGA-AZ-6598-11A-01R-1774-07	COAD	Normal	9.68437	-13.4033
TCGA-AZ-6605-11A-01R-1839-07	COAD	Normal	12.6976	-12.8356
TCGA-CA-5796-01A-01R-1653-07	COAD	Tumor	18.8122	-12.5385
TCGA-D5-6539-01A-11R-1723-07	COAD	Tumor	13.7451	-11.7154
TCGA-AA-3525-01A-02R-0826-07	COAD	Tumor	-21.9321	-11.64
TCGA-CK-4950-01A-01R-1723-07	COAD	Tumor	1.25288	-11.3577
TCGA-CM-6162-01A-11R-1653-07	COAD	Tumor	12.2368	-11.1601
TCGA-D5-6920-01A-11R-1928-07	COAD	Tumor	0.879443	-10.6353
TCGA-EI-7004-01A-11R-1928-07	READ	Tumor	10.1445	-10.5893
TCGA-F4-6704-01A-11R-1839-07	COAD	Tumor	10.2172	-10.3409
TCGA-A6-2680-11A-01R-A32Z-07	COAD	Normal	7.30427	-10.0372
TCGA-AA-3833-01A-01R-0905-07	COAD	Tumor	-18.5195	-10.004
TCGA-CK-6747-01A-11R-1839-07	COAD	Tumor	7.03301	-9.79649
TCGA-WS-AB45-01A-11R-A41B-07	COAD	Tumor	4.58609	-9.69072
TCGA-EI-6882-01A-11R-1928-07	READ	Tumor	-3.62368	-9.61171
TCGA-A6-A565-01A-31R-A28H-07	COAD	Tumor	12.8313	-9.20987
TCGA-A6-6141-01A-11R-1774-07	COAD	Tumor	5.35852	-9.17246
TCGA-AA-3543-01A-01R-0826-07	COAD	Tumor	-27.6627	-9.00178
TCGA-G4-6302-01A-11R-1723-07	COAD	Tumor	11.5324	-8.96368
TCGA-A6-6649-01A-11R-1774-07	COAD	Tumor	8.33146	-8.86769
TCGA-AY-6386-01A-21R-1723-07	COAD	Tumor	7.85382	-8.67444
TCGA-A6-6653-01A-11R-1774-07	COAD	Tumor	5.11276	-8.66236
TCGA-CM-5863-01A-21R-1839-07	COAD	Tumor	9.42901	-8.52579
TCGA-D5-6530-01A-11R-1723-07	COAD	Tumor	10.8759	-8.33316
TCGA-AF-4110-01A-02R-1736-07	READ	Tumor	6.83797	-8.13853
TCGA-AG-3901-01A-01R-1119-07	READ	Tumor	-17.639	-8.10982
TCGA-AA-3861-01A-01R-1022-07	COAD	Tumor	-13.8508	-8.03405
TCGA-AA-3949-01A-01R-1022-07	COAD	Tumor	-13.1334	-7.89791
TCGA-F4-6461-01A-11R-1774-07	COAD	Tumor	6.69834	-7.5615
TCGA-G4-6322-01A-11R-1723-07	COAD	Tumor	10.691	-7.43442
TCGA-AA-A024-01A-02R-A00A-07	COAD	Tumor	-18.0158	-7.42871
TCGA-CI-6624-01C-11R-1830-07	READ	Tumor	16.7971	-7.41576
TCGA-D5-6930-01A-11R-1928-07	COAD	Tumor	9.28798	-7.34999
TCGA-CM-6674-01A-11R-1839-07	COAD	Tumor	13.5449	-7.33272
TCGA-AA-3713-01A-21R-1723-07	COAD	Tumor	12.9553	-7.33132
TCGA-DC-6681-01A-11R-A32Z-07	READ	Tumor	4.91482	-7.25888
TCGA-CM-6680-01A-11R-1839-07	COAD	Tumor	3.23969	-7.18569
TCGA-CK-6751-01A-11R-1839-07	COAD	Tumor	10.1733	-7.13541
TCGA-F4-6856-01A-11R-1928-07	COAD	Tumor	5.54537	-7.06821
TCGA-CK-5913-01A-11R-1653-07	COAD	Tumor	8.81516	-6.96201
TCGA-AZ-5407-01A-01R-1723-07	COAD	Tumor	4.85825	-6.95114
TCGA-AZ-6599-01A-11R-1774-07	COAD	Tumor	2.54946	-6.80532
TCGA-AG-3878-01A-02R-0905-07	READ	Tumor	-50.5445	-6.73853
TCGA-AA-3812-01A-01R-0905-07	COAD	Tumor	-48.3548	-6.71386
TCGA-AA-3854-01A-01R-0905-07	COAD	Tumor	-10.1561	-6.54258
TCGA-CM-6168-01A-11R-1653-07	COAD	Tumor	10.7627	-6.46231
TCGA-EI-6506-01A-11R-1736-07	READ	Tumor	13.3614	-6.38345
TCGA-D5-5539-01A-01R-1653-07	COAD	Tumor	10.0781	-6.37224
TCGA-AA-3516-01A-02R-0826-07	COAD	Tumor	-22.1852	-6.26452
TCGA-AA-3554-01A-01R-0826-07	COAD	Tumor	-25.727	-6.25808
TCGA-AA-3680-01A-01R-0905-07	COAD	Tumor	-5.22189	-6.21512
TCGA-EI-6884-01A-11R-1928-07	READ	Tumor	10.8336	-6.13204
TCGA-A6-3808-01A-01R-1022-07	COAD	Tumor	-17.1178	-6.07727
TCGA-A6-6781-01A-22R-1928-07	COAD	Tumor	9.34204	-6.01177
TCGA-G4-6627-01A-11R-1774-07	COAD	Tumor	19.2511	-5.99214
TCGA-AA-3684-01A-02R-0905-07	COAD	Tumor	-42.3079	-5.97509
TCGA-AA-3867-01A-01R-1022-07	COAD	Tumor	-21.6343	-5.95528
TCGA-AG-3594-01A-02R-0821-07	READ	Tumor	-17.0994	-5.94609
TCGA-D5-6931-01A-11R-1928-07	COAD	Tumor	6.5955	-5.93297
TCGA-F4-6570-01A-11R-1774-07	COAD	Tumor	4.05913	-5.85383
TCGA-AA-A00N-01A-02R-A00A-07	COAD	Tumor	-17.3094	-5.77237
TCGA-AG-3881-01A-01R-0905-07	READ	Tumor	-53.097	-5.76038
TCGA-AF-2693-01A-02R-1736-07	READ	Tumor	11.4675	-5.71084
TCGA-A6-5664-01A-21R-1839-07	COAD	Tumor	11.5048	-5.55571
TCGA-A6-6137-01A-11R-1774-07	COAD	Tumor	4.06476	-5.43404
TCGA-AA-3837-01A-01R-0905-07	COAD	Tumor	-28.7209	-5.38266
TCGA-AA-A00E-01A-01R-A002-07	COAD	Tumor	-17.9972	-5.36719
TCGA-AG-3892-01A-01R-1119-07	READ	Tumor	-24.0165	-5.36493
TCGA-AG-3896-01A-01R-1119-07	READ	Tumor	-25.0392	-5.36417
TCGA-A6-2675-01A-02R-1723-07	COAD	Tumor	16.1002	-5.33146
TCGA-AA-3556-01A-01R-0821-07	COAD	Tumor	-7.26145	-5.30911
TCGA-F4-6569-01A-11R-1774-07	COAD	Tumor	6.73642	-5.30722
TCGA-AA-3852-01A-01R-0905-07	COAD	Tumor	-21.4593	-5.2978
TCGA-CA-6717-01A-11R-1839-07	COAD	Tumor	9.82128	-5.21912
TCGA-AF-3400-01A-01R-0821-07	READ	Tumor	-22.8603	-5.16012
TCGA-A6-5661-01A-01R-1653-07	COAD	Tumor	15.8783	-5.15176
TCGA-AA-3864-01A-01R-1022-07	COAD	Tumor	-6.60103	-5.14179
TCGA-AA-3555-01A-01R-0821-07	COAD	Tumor	-4.82042	-5.13211
TCGA-AG-3581-01A-01R-0821-07	READ	Tumor	-29.5563	-5.11775
TCGA-CK-5916-01A-11R-1653-07	COAD	Tumor	12.7838	-5.04441
TCGA-AG-3909-01A-01R-1119-07	READ	Tumor	-29.8084	-5.04287
TCGA-F4-6805-01A-11R-1839-07	COAD	Tumor	20.104	-5.03627
TCGA-AA-3870-01A-01R-1022-07	COAD	Tumor	-22.6159	-4.94191
TCGA-CK-4947-01B-11R-1653-07	COAD	Tumor	16.4607	-4.83475
TCGA-AG-3728-01A-01R-0905-07	READ	Tumor	-44.6881	-4.7965
TCGA-CM-6172-01A-11R-1653-07	COAD	Tumor	15.1299	-4.79002
TCGA-AA-A02Y-01A-43R-A32Y-07	COAD	Tumor	-1.19327	-4.78025
TCGA-AA-3986-01A-02R-1022-07	COAD	Tumor	-13.1987	-4.7178
TCGA-CM-6167-01A-11R-1653-07	COAD	Tumor	14.9241	-4.68863
TCGA-AA-3520-01A-01R-0821-07	COAD	Tumor	-13.6435	-4.66474
TCGA-AZ-6607-01A-11R-1839-07	COAD	Tumor	9.36031	-4.48432
TCGA-AG-3732-01A-11R-1660-07	READ	Tumor	18.4076	-4.41857
TCGA-D5-6534-01A-21R-1928-07	COAD	Tumor	9.5433	-4.37128
TCGA-G4-6625-01A-21R-1774-07	COAD	Tumor	6.36276	-4.35424
TCGA-A6-6648-01A-11R-1774-07	COAD	Tumor	6.01689	-4.34975
TCGA-F5-6702-01A-11R-1830-07	READ	Tumor	15.3453	-4.34574
TCGA-D5-6529-01A-11R-1774-07	COAD	Tumor	9.98838	-4.3351
TCGA-AZ-6600-01A-11R-1774-07	COAD	Tumor	5.04548	-4.17561
TCGA-A6-2679-01A-02R-1410-07	COAD	Tumor	-47.4869	-4.16816
TCGA-AG-3731-01A-11R-1736-07	READ	Tumor	10.4427	-4.16093
TCGA-NH-A6GC-01A-12R-A41B-07	COAD	Tumor	7.21806	-4.15369
TCGA-A6-2685-01A-01R-1410-07	COAD	Tumor	-28.4603	-4.14335
TCGA-AA-3994-01A-01R-1113-07	COAD	Tumor	-21.5152	-4.10029
TCGA-A6-5665-01A-01R-1653-07	COAD	Tumor	13.4461	-4.04887
TCGA-CM-4751-01A-02R-1839-07	COAD	Tumor	10.7877	-4.04432
TCGA-AA-3522-01A-01R-0821-07	COAD	Tumor	-1.29156	-4.0254
TCGA-AA-3715-01A-01R-0905-07	COAD	Tumor	-38.0841	-4.02533
TCGA-AA-3506-01A-01R-1410-07	COAD	Tumor	-37.0793	-3.94374
TCGA-AH-6903-01A-11R-1928-07	READ	Tumor	-0.790226	-3.91889
TCGA-F4-6703-01A-11R-1839-07	COAD	Tumor	8.30112	-3.80421
TCGA-AA-3518-01A-02R-0826-07	COAD	Tumor	-20.6299	-3.77817
TCGA-AA-3850-01A-01R-1022-07	COAD	Tumor	-21.4805	-3.72787
TCGA-AG-3591-01A-01R-1736-07	READ	Tumor	16.8077	-3.70574
TCGA-AA-3672-01A-01R-0905-07	COAD	Tumor	-41.2546	-3.66728
TCGA-AA-3851-01A-01R-1022-07	COAD	Tumor	-17.8904	-3.61619
TCGA-G4-6588-01A-11R-1774-07	COAD	Tumor	4.73583	-3.61123
TCGA-AG-A02X-01A-01R-A00A-07	READ	Tumor	-22.6311	-3.53598
TCGA-F4-6463-01A-11R-1723-07	COAD	Tumor	10.6813	-3.42537
TCGA-CM-6163-01A-11R-1653-07	COAD	Tumor	14.7552	-3.4128
TCGA-AA-3862-01A-01R-1022-07	COAD	Tumor	-13.6417	-3.38113
TCGA-AY-6196-01A-11R-1723-07	COAD	Tumor	17.8903	-3.36361
TCGA-AA-3681-01A-01R-0905-07	COAD	Tumor	-7.05949	-3.35822
TCGA-AA-3663-01A-01R-1723-07	COAD	Tumor	5.18367	-3.29086
TCGA-AA-3966-01A-01R-1113-07	COAD	Tumor	-16.0785	-3.1649
TCGA-AA-3685-01A-02R-A32Z-07	COAD	Tumor	-1.18489	-3.1181
TCGA-EI-6510-01A-11R-1736-07	READ	Tumor	10.0071	-3.1167
TCGA-AG-3885-01A-01R-0905-07	READ	Tumor	-51.4138	-3.10798
TCGA-D5-6928-01A-11R-1928-07	COAD	Tumor	7.10913	-3.10221
TCGA-AD-A5EJ-01A-11R-A28H-07	COAD	Tumor	13.8121	-3.05685
TCGA-AA-3956-01A-02R-1022-07	COAD	Tumor	-9.57962	-3.02171
TCGA-AA-3845-01A-01R-1022-07	COAD	Tumor	2.1845	-2.99827
TCGA-AY-A69D-01A-11R-A37K-07	COAD	Tumor	4.96573	-2.98726
TCGA-CK-4952-01A-01R-1723-07	COAD	Tumor	10.014	-2.88937
TCGA-AA-3877-01A-01R-1022-07	COAD	Tumor	-10.4708	-2.87729
TCGA-CM-6171-01A-11R-1653-07	COAD	Tumor	7.10323	-2.82276
TCGA-CI-6619-01B-11R-1830-07	READ	Tumor	11.0414	-2.81095
TCGA-CM-6165-01A-11R-1653-07	COAD	Tumor	19.5913	-2.75904
TCGA-AZ-6605-01A-11R-1839-07	COAD	Tumor	13.256	-2.70666
TCGA-AA-3532-01A-01R-0821-07	COAD	Tumor	-13.4754	-2.65719
TCGA-D5-7000-01A-11R-A32Z-07	COAD	Tumor	6.86711	-2.63641
TCGA-G4-6628-01A-11R-1839-07	COAD	Tumor	14.7862	-2.41819
TCGA-AZ-6601-01A-11R-1774-07	COAD	Tumor	5.48752	-2.39032
TCGA-AG-3727-01A-01R-0905-07	READ	Tumor	-58.2588	-2.37102
TCGA-AD-6899-01A-11R-1928-07	COAD	Tumor	7.57765	-2.37031
TCGA-AA-3710-01A-01R-1022-07	COAD	Tumor	-18.2306	-2.29147
TCGA-AA-A00K-01A-02R-A002-07	COAD	Tumor	-16.3377	-2.29002
TCGA-AG-3600-01A-01R-0826-07	READ	Tumor	-20.5261	-2.27396
TCGA-F4-6806-01A-11R-1839-07	COAD	Tumor	10.8579	-2.27135
TCGA-A6-3809-01A-01R-1022-07	COAD	Tumor	-11.9531	-2.2513
TCGA-AF-2691-01A-01R-0821-07	READ	Tumor	-21.2949	-2.24482
TCGA-AA-A03F-01A-11R-A16W-07	COAD	Tumor	-36.6098	-2.21517
TCGA-AA-A00A-01A-01R-A002-07	COAD	Tumor	-7.13589	-2.19166
TCGA-AA-3660-01A-01R-1723-07	COAD	Tumor	8.26343	-2.17637
TCGA-AA-3858-01A-01R-0905-07	COAD	Tumor	-18.5978	-2.17179
TCGA-AA-3675-01A-02R-0905-07	COAD	Tumor	7.27787	-2.16242
TCGA-AA-3821-01A-01R-1022-07	COAD	Tumor	-4.32311	-2.15011
TCGA-AU-6004-01A-11R-1723-07	COAD	Tumor	12.2228	-2.1413
TCGA-G4-6293-01A-11R-1723-07	COAD	Tumor	6.81732	-2.11958
TCGA-AG-3583-01A-01R-0821-07	READ	Tumor	-21.7018	-2.09338
TCGA-AA-3552-01A-01R-0821-07	COAD	Tumor	-18.3354	-2.08321
TCGA-DC-5337-01A-01R-1660-07	READ	Tumor	10.5969	-2.07083
TCGA-AA-3989-01A-01R-1022-07	COAD	Tumor	-26.6101	-2.05756
TCGA-A6-6651-01A-21R-1839-07	COAD	Tumor	11.977	-2.04469
TCGA-AA-3866-01A-01R-1022-07	COAD	Tumor	-9.81524	-2.0012
TCGA-QG-A5YW-01A-11R-A28H-07	COAD	Tumor	13.6537	-1.95513
TCGA-AZ-5403-01A-01R-1653-07	COAD	Tumor	12.9651	-1.9532
TCGA-AA-A004-01A-01R-A00A-07	COAD	Tumor	-55.1738	-1.95153
TCGA-AA-3511-01A-21R-1839-07	COAD	Tumor	11.8694	-1.94855
TCGA-F4-6459-01A-11R-1774-07	COAD	Tumor	9.35008	-1.8793
TCGA-DC-6160-01A-11R-1660-07	READ	Tumor	16.0515	-1.84511
TCGA-CM-5861-01A-01R-1653-07	COAD	Tumor	18.1894	-1.79402
TCGA-AG-3893-01A-01R-1119-07	READ	Tumor	-14.6182	-1.79392
TCGA-CM-5348-01A-21R-1723-07	COAD	Tumor	12.3981	-1.75411
TCGA-G5-6641-01A-11R-A32Z-07	READ	Tumor	15.0532	-1.72959
TCGA-G4-6297-01A-11R-1723-07	COAD	Tumor	4.50372	-1.72708
TCGA-EI-6507-01A-11R-1736-07	READ	Tumor	9.90361	-1.72612
TCGA-AD-5900-01A-11R-1653-07	COAD	Tumor	15.882	-1.69666
TCGA-A6-2681-01A-01R-1410-07	COAD	Tumor	-31.5051	-1.68192
TCGA-AA-3510-01A-01R-1410-07	COAD	Tumor	-27.7662	-1.68184
TCGA-AA-3841-01A-01R-0905-07	COAD	Tumor	-43.1342	-1.6782
TCGA-AA-3673-01A-01R-0905-07	COAD	Tumor	-11.8393	-1.61898
TCGA-AG-4007-01A-01R-1119-07	READ	Tumor	-28.2973	-1.60112
TCGA-AZ-6598-01A-11R-1774-07	COAD	Tumor	12.9999	-1.59258
TCGA-F5-6464-01A-11R-1736-07	READ	Tumor	9.50374	-1.58499
TCGA-D5-6535-01A-11R-1723-07	COAD	Tumor	5.60773	-1.57496
TCGA-AG-3608-01A-01R-0826-07	READ	Tumor	-25.4639	-1.57
TCGA-A6-6780-01A-11R-1839-07	COAD	Tumor	8.34519	-1.56371
TCGA-D5-6540-01A-11R-1723-07	COAD	Tumor	10.8401	-1.50374
TCGA-A6-2672-01A-01R-0826-07	COAD	Tumor	-22.6851	-1.48637
TCGA-AD-6895-01A-11R-1928-07	COAD	Tumor	8.76329	-1.43969
TCGA-AA-3815-01A-01R-1022-07	COAD	Tumor	-23.9006	-1.43779
TCGA-AA-3655-01A-02R-1723-07	COAD	Tumor	15.036	-1.401
TCGA-AA-3977-01A-01R-1022-07	COAD	Tumor	-4.22528	-1.34844
TCGA-F4-6807-01A-11R-1839-07	COAD	Tumor	8.10376	-1.34396
TCGA-AA-3875-01A-01R-0905-07	COAD	Tumor	-7.75613	-1.33529
TCGA-AH-6544-01A-11R-1830-07	READ	Tumor	14.6653	-1.33516
TCGA-AG-3887-01A-01R-1119-07	READ	Tumor	-22.311	-1.33372
TCGA-G4-6311-01A-11R-1723-07	COAD	Tumor	7.36617	-1.29515
TCGA-G5-6235-01A-11R-1736-07	READ	Tumor	21.6484	-1.28069
TCGA-A6-A566-01A-11R-A28H-07	COAD	Tumor	18.3915	-1.27303
TCGA-DM-A1HB-01A-21R-A180-07	COAD	Tumor	13.6734	-1.25062
TCGA-A6-6654-01A-21R-1839-07	COAD	Tumor	8.56449	-1.19298
TCGA-AA-3842-01A-01R-1022-07	COAD	Tumor	-13.0887	-1.12285
TCGA-EI-6508-01A-11R-1736-07	READ	Tumor	12.1494	-1.10901
TCGA-AA-A01D-01A-01R-A00A-07	COAD	Tumor	-4.06124	-1.10794
TCGA-CI-6622-01A-11R-1830-07	READ	Tumor	12.2494	-1.1026
TCGA-A6-6140-01A-11R-1774-07	COAD	Tumor	8.13816	-1.10232
TCGA-D5-6927-01A-21R-1928-07	COAD	Tumor	4.82621	-1.093
TCGA-AG-A025-01A-01R-A00A-07	READ	Tumor	-22.7911	-1.06174
TCGA-CA-6718-01A-11R-1839-07	COAD	Tumor	9.72362	-1.05318
TCGA-AY-4071-01A-01R-1113-07	COAD	Tumor	-19.1966	-1.05104
TCGA-F4-6855-01A-11R-1928-07	COAD	Tumor	10.4223	-1.03223
TCGA-AG-4005-01A-01R-1119-07	READ	Tumor	-23.2594	-1.01041
TCGA-AD-6964-01A-11R-1928-07	COAD	Tumor	10.4409	-1.00159
TCGA-G4-6315-01A-11R-1723-07	COAD	Tumor	6.86277	-0.984709
TCGA-G4-6323-01A-11R-1723-07	COAD	Tumor	15.5477	-0.969317
TCGA-QG-A5Z2-01A-11R-A28H-07	COAD	Tumor	14.2807	-0.962828
TCGA-QG-A5YX-01A-11R-A28H-07	COAD	Tumor	17.5719	-0.95296
TCGA-AA-3855-01A-01R-1022-07	COAD	Tumor	-21.6184	-0.94825
TCGA-AG-3599-01A-02R-0826-07	READ	Tumor	-20.2408	-0.937982
TCGA-AZ-4323-01A-21R-1839-07	COAD	Tumor	16.2917	-0.926645
TCGA-AD-6548-01A-11R-1839-07	COAD	Tumor	14.8336	-0.911289
TCGA-AA-3970-01A-01R-1022-07	COAD	Tumor	0.995716	-0.894661
TCGA-AF-6136-01A-11R-1830-07	READ	Tumor	22.1324	-0.871827
TCGA-AA-3521-01A-01R-0821-07	COAD	Tumor	-11.4958	-0.776556
TCGA-F5-6465-01A-11R-1736-07	READ	Tumor	13.0822	-0.768612
TCGA-AG-A01J-01A-01R-A00A-07	READ	Tumor	-23.5043	-0.654108
TCGA-AA-A00F-01A-01R-A002-07	COAD	Tumor	-16.4972	-0.601345
TCGA-CK-6748-01A-11R-1839-07	COAD	Tumor	7.94266	-0.552907
TCGA-AA-A01P-01A-21R-A083-07	COAD	Tumor	-7.68663	-0.548015
TCGA-EI-6512-01A-11R-1736-07	READ	Tumor	8.98521	-0.545632
TCGA-G4-6309-01A-21R-1839-07	COAD	Tumor	15.5175	-0.505087
TCGA-AA-3526-01A-02R-A32Z-07	COAD	Tumor	4.02021	-0.435915
TCGA-F4-6854-01A-11R-1928-07	COAD	Tumor	-1.21697	-0.401509
TCGA-F4-6460-01A-11R-1774-07	COAD	Tumor	11.1476	-0.400094
TCGA-AY-A71X-01A-12R-A37K-07	COAD	Tumor	10.5174	-0.360717
TCGA-AG-3584-01A-01R-0821-07	READ	Tumor	-24.1845	-0.333766
TCGA-AA-3939-01A-01R-1022-07	COAD	Tumor	-12.2866	-0.298272
TCGA-AA-A02R-01A-01R-A00A-07	COAD	Tumor	-19.7245	-0.241921
TCGA-DC-6158-01A-11R-1660-07	READ	Tumor	13.0374	-0.217365
TCGA-AZ-4682-01B-01R-A32Z-07	COAD	Tumor	7.90143	-0.161689
TCGA-AG-3574-01A-01R-0821-07	READ	Tumor	-22.4769	-0.15764
TCGA-AA-3818-01A-01R-0905-07	COAD	Tumor	-12.3175	-0.155375
TCGA-AA-3814-01A-01R-0905-07	COAD	Tumor	-8.54934	-0.145652
TCGA-AG-3611-01A-01R-0826-07	READ	Tumor	-21.7785	-0.111602
TCGA-AF-2690-01A-02R-1736-07	READ	Tumor	12.0514	-0.0986036
TCGA-F5-6861-01A-11R-1928-07	READ	Tumor	7.80007	-0.0633625
TCGA-AA-3971-01A-01R-1022-07	COAD	Tumor	-15.6068	-0.0131118
TCGA-DM-A28K-01A-21R-A32Y-07	COAD	Tumor	12.7174	0.0249817
TCGA-AA-3860-01A-02R-0905-07	COAD	Tumor	-7.09235	0.0425757
TCGA-AA-3538-01A-01R-0821-07	COAD	Tumor	-9.07918	0.0856664
TCGA-AG-4008-01A-01R-1119-07	READ	Tumor	-13.8927	0.123223
TCGA-D5-6536-01A-11R-1723-07	COAD	Tumor	6.80579	0.132675
TCGA-F4-6809-01A-11R-1839-07	COAD	Tumor	8.71319	0.160962
TCGA-G4-6320-01A-11R-1723-07	COAD	Tumor	10.9503	0.161012
TCGA-D5-6898-01A-11R-1928-07	COAD	Tumor	1.19967	0.177336
TCGA-AA-3697-01A-01R-1723-07	COAD	Tumor	3.46605	0.180715
TCGA-AG-3586-01A-02R-0821-07	READ	Tumor	-20.5315	0.18112
TCGA-AG-3609-01A-02R-0826-07	READ	Tumor	-24.2168	0.226859
TCGA-AZ-6606-01A-11R-1839-07	COAD	Tumor	10.9747	0.300559
TCGA-AA-3548-01A-01R-1873-07	COAD	Tumor	-20.7345	0.30191
TCGA-AG-A008-01A-01R-A002-07	READ	Tumor	-18.6747	0.306089
TCGA-AA-3562-01A-02R-0821-07	COAD	Tumor	-17.3661	0.317152
TCGA-AA-3950-01A-02R-1022-07	COAD	Tumor	-9.78241	0.405369
TCGA-CM-4746-01A-01R-1410-07	COAD	Tumor	-35.4666	0.44037
TCGA-4T-AA8H-01A-11R-A41B-07	COAD	Tumor	8.27385	0.44625
TCGA-A6-4105-01A-02R-1774-07	COAD	Tumor	11.7579	0.453764
TCGA-CM-4743-01A-01R-1723-07	COAD	Tumor	13.9319	0.484443
TCGA-QG-A5Z1-01A-11R-A28H-07	COAD	Tumor	12.7685	0.512874
TCGA-CI-6621-01A-11R-1830-07	READ	Tumor	14.6386	0.525398
TCGA-AA-3529-01A-02R-0821-07	COAD	Tumor	-16.4444	0.56716
TCGA-AA-3811-01A-01R-1022-07	COAD	Tumor	-22.1076	0.574941
TCGA-AG-3894-01A-01R-1119-07	READ	Tumor	-23.0082	0.578433
TCGA-AA-3679-01A-02R-0905-07	COAD	Tumor	-9.35763	0.601566
TCGA-AA-3712-01A-21R-1723-07	COAD	Tumor	5.19447	0.606986
TCGA-AA-3496-01A-21R-1839-07	COAD	Tumor	15.6505	0.631615
TCGA-AA-A029-01A-01R-A00A-07	COAD	Tumor	-21.7095	0.652879
TCGA-AZ-4313-01A-01R-1410-07	COAD	Tumor	-29.5772	0.792993
TCGA-AA-3489-01A-21R-1839-07	COAD	Tumor	12.4371	0.805462
TCGA-A6-2676-01A-01R-0826-07	COAD	Tumor	-21.1901	0.810416
TCGA-A6-5657-01A-01R-A32Z-07	COAD	Tumor	-1.72517	0.824002
TCGA-AA-3930-01A-01R-1022-07	COAD	Tumor	-7.01089	0.880072
TCGA-AM-5820-01A-01R-1653-07	COAD	Tumor	13.2895	0.892266
TCGA-CK-6746-01A-11R-1839-07	COAD	Tumor	8.79973	0.90644
TCGA-EF-5831-01A-01R-1660-07	READ	Tumor	14.5984	0.924637
TCGA-AA-3692-01A-01R-0905-07	COAD	Tumor	-10.1813	0.927503
TCGA-CM-5860-01A-01R-1653-07	COAD	Tumor	19.0653	0.963723
TCGA-AF-6672-01A-11R-1830-07	READ	Tumor	16.8786	0.994758
TCGA-AA-3666-01A-02R-0905-07	COAD	Tumor	-10.4823	0.998971
TCGA-DM-A1D6-01A-21R-A155-07	COAD	Tumor	15.1094	1.03756
TCGA-A6-6138-01A-11R-1774-07	COAD	Tumor	11.08	1.05342
TCGA-CM-6161-01A-11R-1653-07	COAD	Tumor	17.2629	1.06036
TCGA-DM-A28G-01A-11R-A16W-07	COAD	Tumor	15.7105	1.07447
TCGA-A6-2678-01A-01R-0821-07	COAD	Tumor	2.14091	1.08324
TCGA-AY-6197-01A-11R-1723-07	COAD	Tumor	10.0644	1.09419
TCGA-DM-A280-01A-12R-A16W-07	COAD	Tumor	17.9692	1.10757
TCGA-AG-3890-01A-01R-1119-07	READ	Tumor	-23.4501	1.14444
TCGA-A6-2686-01A-01R-A32Z-07	COAD	Tumor	-1.46898	1.1667
TCGA-AA-A01V-01A-23R-A083-07	COAD	Tumor	-21.4148	1.177
TCGA-G5-6233-01A-11R-1736-07	READ	Tumor	12.7544	1.17725
TCGA-AA-3856-01A-01R-0905-07	COAD	Tumor	-12.1105	1.19588
TCGA-NH-A5IV-01A-42R-A37K-07	COAD	Tumor	5.6763	1.20177
TCGA-CL-4957-01A-01R-1736-07	READ	Tumor	10.5566	1.20364
TCGA-CK-5915-01A-11R-1653-07	COAD	Tumor	12.911	1.20555
TCGA-3L-AA1B-01A-11R-A37K-07	COAD	Tumor	8.37714	1.22395
TCGA-AA-3872-01A-01R-1022-07	COAD	Tumor	-23.6046	1.22922
TCGA-AG-A020-01A-21R-A083-07	READ	Tumor	-10.6577	1.24282
TCGA-AG-A01L-01A-01R-A002-07	READ	Tumor	-24.6533	1.31594
TCGA-AG-4022-01A-01R-1736-07	READ	Tumor	19.9685	1.31637
TCGA-AA-3514-01A-02R-0821-07	COAD	Tumor	-37.4185	1.3406
TCGA-EI-6511-01A-11R-1736-07	READ	Tumor	8.52687	1.34582
TCGA-CI-6620-01A-11R-1830-07	READ	Tumor	9.54061	1.4026
TCGA-AG-3883-01A-02R-0905-07	READ	Tumor	-49.9197	1.41869
TCGA-F5-6813-01A-11R-1830-07	READ	Tumor	17.5774	1.46066
TCGA-AA-3502-01A-01R-1410-07	COAD	Tumor	-5.30093	1.53541
TCGA-A6-5667-01A-21R-1723-07	COAD	Tumor	13.075	1.56988
TCGA-CM-6675-01A-11R-1839-07	COAD	Tumor	18.5834	1.57388
TCGA-F5-6864-01A-11R-1928-07	READ	Tumor	17.3668	1.57855
TCGA-A6-6142-01A-11R-1774-07	COAD	Tumor	4.49131	1.64727
TCGA-AA-3678-01A-01R-0905-07	COAD	Tumor	-11.0448	1.65925
TCGA-AA-3980-01A-02R-1022-07	COAD	Tumor	-6.5834	1.66984
TCGA-AG-A023-01A-01R-A00A-07	READ	Tumor	-23.0713	1.6835
TCGA-DC-6156-01A-11R-1660-07	READ	Tumor	18.361	1.68697
TCGA-CA-5254-01A-21R-1839-07	COAD	Tumor	15.4277	1.69538
TCGA-DC-4745-01A-01R-A32Z-07	READ	Tumor	11.5859	1.69937
TCGA-D5-6922-01A-11R-1928-07	COAD	Tumor	4.14199	1.70193
TCGA-AF-3911-01A-01R-1736-07	READ	Tumor	6.96617	1.71759
TCGA-AG-3725-01A-11R-1736-07	READ	Tumor	16.4057	1.72857
TCGA-A6-6650-01A-11R-1774-07	COAD	Tumor	13.6577	1.73244
TCGA-CA-6719-01A-11R-1839-07	COAD	Tumor	12.1167	1.73993
TCGA-CK-4948-01B-11R-1653-07	COAD	Tumor	0.925365	1.78331
TCGA-EI-6881-01A-11R-A32Z-07	READ	Tumor	8.99704	1.78738
TCGA-AA-3544-01A-01R-1873-07	COAD	Tumor	-22.0065	1.80599
TCGA-AA-3976-01A-01R-1022-07	COAD	Tumor	-11.2434	1.81654
TCGA-AA-3955-01A-02R-1022-07	COAD	Tumor	-4.6618	1.82775
TCGA-G4-6314-01A-11R-1723-07	COAD	Tumor	10.0141	1.85369
TCGA-G4-6299-01A-11R-1774-07	COAD	Tumor	5.48891	1.87937
TCGA-AA-3524-01A-02R-0821-07	COAD	Tumor	-8.66238	1.88381
TCGA-CM-6678-01A-11R-1839-07	COAD	Tumor	11.7181	1.8939
TCGA-AG-3578-01A-01R-0821-07	READ	Tumor	-9.69439	1.91032
TCGA-DM-A28M-01A-12R-A16W-07	COAD	Tumor	15.4218	1.92011
TCGA-AY-A8YK-01A-11R-A41B-07	COAD	Tumor	3.1064	1.94043
TCGA-G4-6586-01A-11R-1774-07	COAD	Tumor	15.3948	1.94439
TCGA-AG-4015-01A-01R-1119-07	READ	Tumor	-27.0098	1.99837
TCGA-AA-3492-01A-01R-1410-07	COAD	Tumor	-4.5243	2.03686
TCGA-CM-5344-01A-21R-1723-07	COAD	Tumor	10.0693	2.04211
TCGA-AZ-4615-01A-01R-1410-07	COAD	Tumor	-10.6612	2.1094
TCGA-CA-5797-01A-01R-1653-07	COAD	Tumor	15.4541	2.14387
TCGA-F5-6812-01A-11R-1830-07	READ	Tumor	15.7541	2.14818
TCGA-QG-A5YV-01A-11R-A28H-07	COAD	Tumor	11.4678	2.15276
TCGA-CA-5255-01A-11R-1839-07	COAD	Tumor	18.7908	2.21584
TCGA-AZ-6603-01A-11R-1839-07	COAD	Tumor	8.06038	2.22736
TCGA-A6-2682-01A-01R-1410-07	COAD	Tumor	-19.2485	2.25227
TCGA-AA-A01G-01A-01R-A002-07	COAD	Tumor	-13.6669	2.26966
TCGA-AA-3844-01A-01R-1022-07	COAD	Tumor	-12.7163	2.28052
TCGA-AG-3602-01A-02R-0826-07	READ	Tumor	-18.7363	2.38998
TCGA-CK-5912-01A-11R-1653-07	COAD	Tumor	13.8276	2.42855
TCGA-BM-6198-01A-11R-1736-07	READ	Tumor	15.8293	2.43238
TCGA-AG-3582-01A-01R-0821-07	READ	Tumor	-22.9712	2.46955
TCGA-AA-3869-01A-01R-1022-07	COAD	Tumor	-6.67398	2.47399
TCGA-F5-6810-01A-11R-1830-07	READ	Tumor	16.0882	2.48593
TCGA-F5-6811-01A-11R-1830-07	READ	Tumor	25.0188	2.50855
TCGA-AA-3975-01A-01R-1022-07	COAD	Tumor	-22.6149	2.51694
TCGA-G4-6303-01A-11R-1774-07	COAD	Tumor	9.62529	2.52735
TCGA-A6-2680-01A-01R-1410-07	COAD	Tumor	-31.8158	2.54339
TCGA-AA-3984-01A-02R-1022-07	COAD	Tumor	0.514682	2.57514
TCGA-CM-6169-01A-11R-1653-07	COAD	Tumor	18.9004	2.58911
TCGA-AA-A03J-01A-21R-A16W-07	COAD	Tumor	-32.7538	2.59618
TCGA-AA-3952-01A-01R-1022-07	COAD	Tumor	-17.4632	2.61067
TCGA-AF-6655-01A-11R-1830-07	READ	Tumor	15.089	2.61612
TCGA-AA-3968-01A-01R-1022-07	COAD	Tumor	-4.89117	2.61849
TCGA-AU-3779-01A-01R-1723-07	COAD	Tumor	9.37685	2.62518
TCGA-A6-4107-01A-02R-1410-07	COAD	Tumor	-16.5432	2.63247
TCGA-AY-5543-01A-01R-1653-07	COAD	Tumor	15.9073	2.68955
TCGA-AA-A01Q-01A-01R-A002-07	COAD	Tumor	-8.56159	2.69644
TCGA-D5-6531-01A-11R-1723-07	COAD	Tumor	4.72114	2.74942
TCGA-AG-3882-01A-01R-0905-07	READ	Tumor	-45.6529	2.7894
TCGA-D5-6932-01A-11R-1928-07	COAD	Tumor	0.860937	2.8008
TCGA-AA-3662-01A-01R-1723-07	COAD	Tumor	8.41584	2.80826
TCGA-AA-3688-01A-01R-0905-07	COAD	Tumor	-11.7875	2.82072
TCGA-AA-3831-01A-01R-0905-07	COAD	Tumor	-10.4323	2.83058
TCGA-CM-6679-01A-11R-1839-07	COAD	Tumor	11.4308	2.84833
TCGA-DM-A285-01A-11R-A16W-07	COAD	Tumor	15.7774	2.85918
TCGA-AA-3527-01A-01R-0821-07	COAD	Tumor	-37.1295	2.8636
TCGA-AG-3580-01A-01R-0821-07	READ	Tumor	-18.0971	2.93101
TCGA-D5-6533-01A-11R-1723-07	COAD	Tumor	9.48157	2.95168
TCGA-AG-3999-01A-01R-1119-07	READ	Tumor	-25.5529	2.9694
TCGA-AG-3612-01A-01R-0826-07	READ	Tumor	-22.0278	3.0127
TCGA-AA-3819-01A-01R-0905-07	COAD	Tumor	-13.0376	3.02772
TCGA-AA-A02O-01A-21R-A16W-07	COAD	Tumor	-30.1228	3.02972
TCGA-AG-A015-01A-01R-A002-07	READ	Tumor	-19.2332	3.03185
TCGA-AA-3534-01A-01R-0821-07	COAD	Tumor	4.65233	3.06275
TCGA-AA-3941-01A-01R-1022-07	COAD	Tumor	-6.19522	3.10066
TCGA-A6-6782-01A-11R-1839-07	COAD	Tumor	10.8881	3.11101
TCGA-F5-6571-01A-12R-1830-07	READ	Tumor	16.5677	3.15589
TCGA-AA-A00R-01A-01R-A002-07	COAD	Tumor	-15.5273	3.17543
TCGA-AA-3509-01A-01R-1410-07	COAD	Tumor	-6.20122	3.19359
TCGA-DM-A28C-01A-11R-A32Y-07	COAD	Tumor	0.0288627	3.20321
TCGA-D5-6537-01A-11R-1723-07	COAD	Tumor	7.98955	3.2191
TCGA-AF-3913-01A-02R-1119-07	READ	Tumor	-25.1833	3.23121
TCGA-D5-6923-01A-11R-A32Z-07	COAD	Tumor	2.69687	3.27157
TCGA-AZ-4308-01A-01R-1410-07	COAD	Tumor	-43.2222	3.30861
TCGA-T9-A92H-01A-11R-A37K-07	COAD	Tumor	4.52893	3.31632
TCGA-AD-6889-01A-11R-1928-07	COAD	Tumor	12.7718	3.3166
TCGA-AG-3592-01A-02R-1736-07	READ	Tumor	11.2562	3.33274
TCGA-AA-A00J-01A-02R-A002-07	COAD	Tumor	0.0127611	3.33384
TCGA-CM-5349-01A-21R-1723-07	COAD	Tumor	21.8987	3.33712
TCGA-D5-5538-01A-01R-1653-07	COAD	Tumor	14.1983	3.34082
TCGA-AG-3575-01A-01R-0821-07	READ	Tumor	-9.7009	3.35815
TCGA-AA-A00U-01A-01R-A002-07	COAD	Tumor	-15.5192	3.37362
TCGA-AG-3605-01A-01R-0826-07	READ	Tumor	-26.9142	3.38465
TCGA-D5-5537-01A-21R-1928-07	COAD	Tumor	14.4098	3.4459
TCGA-DM-A0X9-01A-11R-A155-07	COAD	Tumor	17.1358	3.49778
TCGA-CA-6716-01A-11R-1839-07	COAD	Tumor	9.34463	3.49855
TCGA-CM-6677-01A-11R-1839-07	COAD	Tumor	8.94963	3.55931
TCGA-A6-5662-01A-01R-1653-07	COAD	Tumor	4.53856	3.61999
TCGA-AZ-4684-01A-01R-1410-07	COAD	Tumor	-11.9159	3.64086
TCGA-AY-4070-01A-01R-1113-07	COAD	Tumor	-15.357	3.64852
TCGA-AD-6890-01A-11R-1928-07	COAD	Tumor	8.51857	3.70176
TCGA-AA-A00W-01A-01R-A002-07	COAD	Tumor	-20.9197	3.73466
TCGA-A6-2674-01A-02R-0821-07	COAD	Tumor	-7.04749	3.79402
TCGA-AA-3495-01A-01R-1410-07	COAD	Tumor	0.294334	3.80746
TCGA-D5-6926-01A-11R-1928-07	COAD	Tumor	7.98417	3.83971
TCGA-AF-2692-01A-01R-0821-07	READ	Tumor	-17.1807	3.86981
TCGA-AG-A02N-01A-11R-A083-07	READ	Tumor	1.96222	3.87042
TCGA-CM-6170-01A-11R-1653-07	COAD	Tumor	14.8126	3.94804
TCGA-D5-6541-01A-11R-1723-07	COAD	Tumor	20.2603	3.98988
TCGA-AA-3549-01A-02R-0821-07	COAD	Tumor	-16.8284	4.00091
TCGA-AA-3664-01A-01R-0905-07	COAD	Tumor	2.78269	4.03026
TCGA-AG-A011-01A-01R-A002-07	READ	Tumor	-14.143	4.08657
TCGA-CM-4752-01A-01R-1410-07	COAD	Tumor	-15.4999	4.09998
TCGA-AA-A01C-01A-01R-A00A-07	COAD	Tumor	-20.1312	4.14954
TCGA-G4-6295-01A-11R-1723-07	COAD	Tumor	5.49905	4.15363
TCGA-AA-A010-01A-01R-A089-07	COAD	Tumor	-10.705	4.15584
TCGA-QL-A97D-01A-12R-A41B-07	COAD	Tumor	9.44563	4.16142
TCGA-NH-A50V-01A-11R-A28H-07	COAD	Tumor	12.0866	4.20324
TCGA-AA-3846-01A-01R-1022-07	COAD	Tumor	1.20335	4.23029
TCGA-CM-5864-01A-01R-1653-07	COAD	Tumor	14.6221	4.24755
TCGA-G5-6572-01A-11R-1830-07	READ	Tumor	8.75305	4.28275
TCGA-D5-6924-01A-11R-1928-07	COAD	Tumor	9.78867	4.29154
TCGA-AG-3598-01A-01R-0826-07	READ	Tumor	-23.6459	4.3221
TCGA-AA-A00Q-01A-01R-A002-07	COAD	Tumor	-14.7033	4.32808
TCGA-NH-A6GA-01A-11R-A37K-07	COAD	Tumor	5.35304	4.35362
TCGA-AG-A02G-01A-01R-A00A-07	READ	Tumor	-16.7733	4.35547
TCGA-DY-A1DC-01A-31R-A155-07	READ	Tumor	13.4836	4.38532
TCGA-A6-3807-01A-01R-1022-07	COAD	Tumor	-17.0334	4.3887
TCGA-A6-2684-01A-01R-1410-07	COAD	Tumor	-21.8424	4.39335
TCGA-EI-6514-01A-11R-1736-07	READ	Tumor	16.3437	4.39711
TCGA-G4-6306-01A-11R-1774-07	COAD	Tumor	10.7841	4.41454
TCGA-D5-6538-01A-11R-1723-07	COAD	Tumor	12.5987	4.44184
TCGA-AA-A00D-01A-01R-A002-07	COAD	Tumor	-13.2731	4.46756
TCGA-CM-6164-01A-11R-1653-07	COAD	Tumor	5.28689	4.47351
TCGA-AH-6549-01A-11R-1830-07	READ	Tumor	17.2943	4.54475
TCGA-EI-6885-01A-11R-1928-07	READ	Tumor	9.98818	4.55824
TCGA-AA-3530-01A-01R-1022-07	COAD	Tumor	-4.96899	4.56003
TCGA-AM-5821-01A-01R-1653-07	COAD	Tumor	15.0337	4.58198
TCGA-DM-A28F-01A-11R-A32Y-07	COAD	Tumor	3.37751	4.59843
TCGA-D5-5541-01A-01R-1653-07	COAD	Tumor	10.3172	4.60407
TCGA-D5-6929-01A-31R-1928-07	COAD	Tumor	10.7537	4.61222
TCGA-AA-A01X-01A-21R-A083-07	COAD	Tumor	-27.6573	4.64323
TCGA-AA-A01K-01A-01R-A00A-07	COAD	Tumor	-11.8134	4.65354
TCGA-5M-AAT6-01A-11R-A41B-07	COAD	Tumor	13.9016	4.67602
TCGA-CK-4951-01A-01R-1410-07	COAD	Tumor	-9.27297	4.70391
TCGA-DC-4749-01A-01R-1736-07	READ	Tumor	14.6229	4.74546
TCGA-CI-6623-01B-11R-1830-07	READ	Tumor	14.5353	4.7457
TCGA-CM-6676-01A-11R-1839-07	COAD	Tumor	10.3243	4.75048
TCGA-CM-5868-01A-01R-1653-07	COAD	Tumor	14.9448	4.77809
TCGA-DC-5869-01A-01R-1660-07	READ	Tumor	15.3425	4.78409
TCGA-A6-5660-01A-01R-1653-07	COAD	Tumor	11.7906	4.78585
TCGA-AD-6963-01A-11R-1928-07	COAD	Tumor	5.52456	4.84382
TCGA-EI-7002-01A-11R-1928-07	READ	Tumor	14.1306	4.86768
TCGA-EI-6883-01A-31R-1928-07	READ	Tumor	11.6309	4.89057
TCGA-DY-A1DE-01A-11R-A155-07	READ	Tumor	9.22852	4.9146
TCGA-AD-6965-01A-11R-1928-07	COAD	Tumor	13.1035	4.91591
TCGA-AG-3593-01A-01R-0821-07	READ	Tumor	-10.2694	4.92011
TCGA-AG-A026-01A-01R-A00A-07	READ	Tumor	-18.0284	4.97306
TCGA-AG-3726-01A-02R-0905-07	READ	Tumor	-57.1495	5.03304
TCGA-EI-6917-01A-11R-1928-07	READ	Tumor	13.656	5.09796
TCGA-A6-2683-01A-01R-0821-07	COAD	Tumor	-33.3671	5.13993
TCGA-AH-6644-01A-21R-1830-07	READ	Tumor	14.9776	5.14974
TCGA-AG-A016-01A-01R-A002-07	READ	Tumor	-27.2388	5.17794
TCGA-AA-3972-01A-01R-1022-07	COAD	Tumor	-10.2188	5.2315
TCGA-AG-4021-01A-01R-1736-07	READ	Tumor	14.1633	5.24109
TCGA-DM-A1D4-01A-21R-A155-07	COAD	Tumor	20.9499	5.26561
TCGA-AA-A02E-01A-01R-A00A-07	COAD	Tumor	-17.6177	5.33616
TCGA-AD-6888-01A-11R-1928-07	COAD	Tumor	12.1862	5.3377
TCGA-AF-A56K-01A-32R-A39D-07	READ	Tumor	4.48916	5.33938
TCGA-CA-5256-01A-01R-1410-07	COAD	Tumor	-12.0625	5.34617
TCGA-CL-5917-01A-11R-1660-07	READ	Tumor	17.0907	5.41032
TCGA-AA-3979-01A-01R-1022-07	COAD	Tumor	-9.65428	5.4412
TCGA-NH-A50U-01A-33R-A37K-07	COAD	Tumor	5.10709	5.45269
TCGA-DT-5265-01A-21R-1830-07	READ	Tumor	26.4519	5.49735
TCGA-AA-A01S-01A-21R-A083-07	COAD	Tumor	-37.9373	5.5323
TCGA-AF-A56L-01A-31R-A39D-07	READ	Tumor	3.18658	5.58177
TCGA-A6-6652-01A-11R-1774-07	COAD	Tumor	6.03415	5.61611
TCGA-AA-3488-01A-01R-1410-07	COAD	Tumor	-43.156	5.62555
TCGA-5M-AAT5-01A-21R-A41B-07	COAD	Tumor	5.56958	5.63327
TCGA-AA-3531-01A-01R-0821-07	COAD	Tumor	-24.1962	5.70573
TCGA-G4-6626-01A-11R-1774-07	COAD	Tumor	4.96478	5.74571
TCGA-CM-5341-01A-01R-1410-07	COAD	Tumor	-1.81168	5.773
TCGA-AA-A017-01A-01R-A00A-07	COAD	Tumor	-13.7703	5.78909
TCGA-4N-A93T-01A-11R-A37K-07	COAD	Tumor	9.769	5.80065
TCGA-CM-4747-01A-01R-1410-07	COAD	Tumor	-32.0823	5.86313
TCGA-CM-4744-01A-01R-A32Z-07	COAD	Tumor	11.3123	5.90776
TCGA-DM-A1D7-01A-11R-A155-07	COAD	Tumor	20.2691	5.98563
TCGA-AA-3553-01A-01R-0821-07	COAD	Tumor	-11.4924	6.00036
TCGA-AA-3561-01A-01R-0821-07	COAD	Tumor	-9.70984	6.00778
TCGA-D5-6532-01A-11R-1723-07	COAD	Tumor	11.682	6.02902
TCGA-AG-A00Y-01A-02R-A002-07	READ	Tumor	-21.1841	6.07023
TCGA-F4-6808-01A-11R-1839-07	COAD	Tumor	8.61706	6.10478
TCGA-AG-4001-01A-02R-1119-07	READ	Tumor	-19.5228	6.1246
TCGA-A6-6781-01A-22R-A278-07	COAD	Tumor	9.15147	6.13279
TCGA-AA-A01R-01A-21R-A083-07	COAD	Tumor	-30.782	6.14129
TCGA-AD-6901-01A-11R-1928-07	COAD	Tumor	11.8868	6.20457
TCGA-AG-A00H-01A-01R-A00A-07	READ	Tumor	-17.9191	6.2435
TCGA-G4-6310-01A-11R-1723-07	COAD	Tumor	23.1541	6.2481
TCGA-AA-A01T-01A-21R-A16W-07	COAD	Tumor	-31.3926	6.25818
TCGA-AA-A00Z-01A-01R-A002-07	COAD	Tumor	-18.0985	6.27891
TCGA-AZ-4315-01A-01R-1410-07	COAD	Tumor	-17.0247	6.29863
TCGA-AA-A022-01A-21R-A16W-07	COAD	Tumor	-15.2194	6.29967
TCGA-NH-A6GB-01A-11R-A37K-07	COAD	Tumor	7.95672	6.31325
TCGA-A6-5659-01A-01R-1653-07	COAD	Tumor	16.4616	6.31713
TCGA-AA-A01Z-01A-11R-A083-07	COAD	Tumor	-25.4394	6.3356
TCGA-A6-A567-01A-31R-A28H-07	COAD	Tumor	13.6241	6.34641
TCGA-DM-A28A-01A-21R-A32Y-07	COAD	Tumor	5.68292	6.35138
TCGA-AA-3696-01A-01R-0905-07	COAD	Tumor	-9.62314	6.36011
TCGA-CK-5914-01A-11R-1653-07	COAD	Tumor	15.4894	6.37268
TCGA-AA-A00L-01A-01R-A002-07	COAD	Tumor	-15.4845	6.40605
TCGA-DC-6157-01A-11R-1660-07	READ	Tumor	14.9675	6.41151
TCGA-DC-6682-01A-11R-1830-07	READ	Tumor	23.0446	6.44108
TCGA-DM-A1D9-01A-11R-A155-07	COAD	Tumor	19.6481	6.4728
TCGA-AG-3601-01A-01R-0826-07	READ	Tumor	-23.1973	6.48152
TCGA-AA-A02K-01A-03R-A32Y-07	COAD	Tumor	3.25723	6.62745
TCGA-AA-A02H-01A-01R-A089-07	COAD	Tumor	-17.4341	6.66141
TCGA-CA-6715-01A-21R-1839-07	COAD	Tumor	13.3184	6.7119
TCGA-EI-6509-01A-11R-1736-07	READ	Tumor	13.0809	6.72389
TCGA-5M-AATA-01A-31R-A41B-07	COAD	Tumor	12.6865	6.7947
TCGA-AA-A02J-01A-01R-A00A-07	COAD	Tumor	-15.2684	6.94847
TCGA-AG-A01N-01A-01R-A00A-07	READ	Tumor	-23.6724	6.99028
TCGA-G4-6298-01A-11R-1723-07	COAD	Tumor	10.3486	7.01311
TCGA-F5-6863-01A-11R-1928-07	READ	Tumor	17.3985	7.02335
TCGA-AZ-4616-01A-21R-1839-07	COAD	Tumor	16.5705	7.03377
TCGA-G4-6307-01A-11R-1723-07	COAD	Tumor	10.7621	7.08625
TCGA-DM-A28E-01A-11R-A32Y-07	COAD	Tumor	6.92416	7.08657
TCGA-DC-6683-01A-11R-1830-07	READ	Tumor	21.6218	7.09034
TCGA-AF-5654-01A-01R-1660-07	READ	Tumor	18.4561	7.0908
TCGA-AF-2687-01A-02R-1736-07	READ	Tumor	20.2945	7.12659
TCGA-DM-A1DA-01A-11R-A155-07	COAD	Tumor	12.174	7.13414
TCGA-F5-6814-01A-31R-1928-07	READ	Tumor	17.0537	7.15548
TCGA-AG-A032-01A-01R-A00A-07	READ	Tumor	-12.2324	7.20507
TCGA-AG-A002-01A-01R-A002-07	READ	Tumor	-14.8046	7.23826
TCGA-AA-3494-01A-01R-1410-07	COAD	Tumor	-16.4034	7.35825
TCGA-AA-3982-01A-02R-1022-07	COAD	Tumor	-9.04489	7.36805
TCGA-DM-A1D8-01A-11R-A155-07	COAD	Tumor	4.28094	7.44946
TCGA-AA-3667-01A-01R-0905-07	COAD	Tumor	-43.1212	7.45984
TCGA-AH-6643-01A-11R-1830-07	READ	Tumor	19.0668	7.51056
TCGA-EF-5830-01A-01R-1660-07	READ	Tumor	16.7318	7.58487
TCGA-AA-3519-01A-02R-0821-07	COAD	Tumor	-21.4904	7.65565
TCGA-AH-6897-01A-11R-1928-07	READ	Tumor	9.52846	7.70177
TCGA-AG-A01W-01A-21R-A083-07	READ	Tumor	-12.5205	7.7323
TCGA-A6-3810-01A-01R-1022-07	COAD	Tumor	-9.93514	7.75882
TCGA-NH-A8F8-01A-72R-A41B-07	COAD	Tumor	4.92401	7.85232
TCGA-AA-3848-01A-01R-0905-07	COAD	Tumor	-36.9385	7.98219
TCGA-CM-5862-01A-01R-1653-07	COAD	Tumor	16.9702	8.02629
TCGA-NH-A50T-01A-11R-A28H-07	COAD	Tumor	14.8606	8.0568
TCGA-SS-A7HO-01A-21R-A37K-07	COAD	Tumor	6.80229	8.07792
TCGA-A6-2677-01A-01R-0821-07	COAD	Tumor	-0.579422	8.08979
TCGA-AA-A02W-01A-01R-A00A-07	COAD	Tumor	-1.76697	8.13086
TCGA-AF-A56N-01A-12R-A39D-07	READ	Tumor	11.4423	8.18704
TCGA-A6-5666-01A-01R-1653-07	COAD	Tumor	14.4536	8.19479
TCGA-AA-A01F-01A-01R-A002-07	COAD	Tumor	-15.7081	8.19522
TCGA-5M-AATE-01A-11R-A41B-07	COAD	Tumor	8.27571	8.20719
TCGA-AG-A01Y-01A-41R-A083-07	READ	Tumor	-10.2662	8.24985
TCGA-DM-A288-01A-11R-A16W-07	COAD	Tumor	20.4857	8.26834
TCGA-5M-AAT4-01A-11R-A41B-07	COAD	Tumor	8.83373	8.28661
TCGA-AG-3587-01A-01R-0821-07	READ	Tumor	-29.4043	8.32531
TCGA-DM-A282-01A-12R-A16W-07	COAD	Tumor	17.3091	8.33834
TCGA-NH-A8F7-01A-11R-A41B-07	COAD	Tumor	1.97736	8.34348
TCGA-G4-6294-01A-11R-1774-07	COAD	Tumor	19.9102	8.34498
TCGA-DM-A1D0-01A-11R-A155-07	COAD	Tumor	14.5622	8.40783
TCGA-AA-3560-01A-01R-0821-07	COAD	Tumor	7.52929	8.41343
TCGA-AA-3517-01A-01R-0821-07	COAD	Tumor	-11.5216	8.41387
TCGA-AA-A02F-01A-01R-A089-07	COAD	Tumor	-7.5167	8.43698
TCGA-AA-A00O-01A-02R-A089-07	COAD	Tumor	0.726318	8.5147
TCGA-A6-2671-01A-01R-1410-07	COAD	Tumor	-33.9742	8.64604
TCGA-EI-6513-01A-21R-1736-07	READ	Tumor	13.2934	8.64793
TCGA-G4-6304-01A-11R-1928-07	COAD	Tumor	12.0696	8.84562
TCGA-AA-3693-01A-01R-0905-07	COAD	Tumor	-0.762621	8.88534
TCGA-AA-3973-01A-01R-1022-07	COAD	Tumor	-16.792	9.00876
TCGA-AG-3898-01A-01R-1119-07	READ	Tumor	-18.1721	9.05442
TCGA-RU-A8FL-01A-11R-A37K-07	COAD	Tumor	7.77287	9.20687
TCGA-AY-A54L-01A-11R-A28H-07	COAD	Tumor	19.691	9.22444
TCGA-AZ-4614-01A-01R-1410-07	COAD	Tumor	-11.2604	9.23303
TCGA-AA-3542-01A-02R-1873-07	COAD	Tumor	-39.4784	9.24714
TCGA-CM-4750-01A-01R-1410-07	COAD	Tumor	-24.3202	9.27644
TCGA-DY-A1DG-01A-11R-A32Y-07	READ	Tumor	9.65518	9.61201
TCGA-AZ-6608-01A-11R-1839-07	COAD	Tumor	12.8815	9.64171
TCGA-DC-6154-01A-31R-1928-07	READ	Tumor	17.4628	9.68721
TCGA-DM-A28H-01A-11R-A16W-07	COAD	Tumor	20.5665	9.73427
TCGA-AG-A00C-01A-01R-A002-07	READ	Tumor	-18.5821	9.97606
TCGA-CM-6166-01A-11R-1653-07	COAD	Tumor	18.4584	10.0886
TCGA-AD-A5EK-01A-11R-A28H-07	COAD	Tumor	15.0917	10.0944
TCGA-DY-A0XA-01A-11R-A155-07	READ	Tumor	11.7171	10.1209
TCGA-A6-5656-01A-21R-1839-07	COAD	Tumor	19.9008	10.2156
TCGA-G4-6317-01A-11R-1723-07	COAD	Tumor	11.8772	10.2264
TCGA-AG-A014-01A-02R-A002-07	READ	Tumor	-23.7003	10.237
TCGA-DM-A0XD-01A-12R-A155-07	COAD	Tumor	23.294	10.253
TCGA-A6-A5ZU-01A-11R-A28H-07	COAD	Tumor	16.8986	10.3111
TCGA-D5-5540-01A-01R-1653-07	COAD	Tumor	19.0169	10.3658
TCGA-DM-A1DB-01A-11R-A155-07	COAD	Tumor	12.9433	10.5151
TCGA-AG-3742-01A-11R-1660-07	READ	Tumor	14.6767	10.5585
TCGA-A6-A56B-01A-31R-A28H-07	COAD	Tumor	17.1202	10.6825
TCGA-DM-A0XF-01A-11R-A155-07	COAD	Tumor	22.6169	10.7558
TCGA-DY-A1DF-01A-11R-A155-07	READ	Tumor	20.1098	10.7655
TCGA-AG-A036-01A-12R-A083-07	READ	Tumor	-5.95165	10.7782
TCGA-AA-A01I-01A-02R-A089-07	COAD	Tumor	16.7071	11.1276
TCGA-CL-5918-01A-11R-1660-07	READ	Tumor	18.1364	11.2363
TCGA-A6-6650-01A-11R-A278-07	COAD	Tumor	10.9914	11.4518
TCGA-AA-3947-01A-01R-1022-07	COAD	Tumor	26.7431	11.4739
TCGA-DM-A1HA-01A-11R-A155-07	COAD	Tumor	7.80847	12.4297
TCGA-DY-A1DD-01A-21R-A155-07	READ	Tumor	22.8219	13.7546
TCGA-A6-5659-01A-01R-A278-07	COAD	Tumor	11.739	15.1224
TCGA-A6-2684-01A-01R-A278-07	COAD	Tumor	11.7142	15.2838
TCGA-A6-2674-01A-02R-A278-07	COAD	Tumor	19.8675	16.2807
TCGA-A6-3810-01A-01R-A278-07	COAD	Tumor	6.58628	16.4406
TCGA-A6-6780-01A-11R-A278-07	COAD	Tumor	34.2257	17.5308
TCGA-DY-A1H8-01A-21R-A155-07	READ	Tumor	27.1501	17.7453
TCGA-DC-6155-01A-11R-1660-07	READ	Tumor	15.1478	19.0243
TCGA-A6-5656-01A-21R-A278-07	COAD	Tumor	19.772	19.1316
TCGA-A6-3809-01A-01R-A278-07	COAD	Tumor	36.3928	20.9618
TCGA-CM-4748-01A-01R-1410-07	COAD	Tumor	-11.7426	22.3835
TCGA-AG-3902-01A-01R-A32Z-07	READ	Tumor	28.441	26.4105

## Sheet: Figure 1c
Figure 1c Differentially expressed repeats.
repeatMasker repName	Alias	Class	log2FoldChange	pvalue	padj
(ATGTAAT)n		Simple repeat	0.776723	0.0267309	0.0491391
(TCAGAGA)n		Simple repeat	1.19803	0.0266951	0.049085
(AATTGT)n		Simple repeat	0.636063	0.02669	0.049085
(ATCTATCTA)n		Simple repeat	0.662675	0.0266642	0.0490516
(AGGCAGA)n		Simple repeat	1.01417	0.0263867	0.048576
(GTCCCA)n		Simple repeat	0.886907	0.0258713	0.0476616
(AGCTA)n		Simple repeat	1.07209	0.0257911	0.047548
(TATTCTA)n		Simple repeat	0.628561	0.0256926	0.0474006
(TGGCTT)n		Simple repeat	0.817866	0.0256436	0.0473217
(TTTACCT)n		Simple repeat	0.692778	0.0256066	0.047276
(GTTCTT)n		Simple repeat	0.890685	0.0252547	0.0467052
(TTATCAT)n		Simple repeat	-0.836826	0.0252064	0.046627
(GTTCTG)n		Simple repeat	0.971468	0.0251478	0.046541
(GGGGAT)n		Simple repeat	1.13523	0.0250606	0.046402
(GTGCCAG)n		Simple repeat	1.36575	0.0250483	0.0463905
(GGTAGG)n		Simple repeat	0.672162	0.0248713	0.0461072
(AGCCCTC)n		Simple repeat	0.986105	0.0248566	0.046091
(ATGCAC)n		Simple repeat	0.886402	0.0247706	0.0459427
(TTTTTTTGT)n		Simple repeat	1.05461	0.0246719	0.0457818
(AATCATA)n		Simple repeat	1.34251	0.0245456	0.0455694
(CCCTACC)n		Simple repeat	0.627918	0.0245125	0.045519
(GCCTCCA)n		Simple repeat	1.02119	0.0244872	0.045483
(GAATGTT)n		Simple repeat	0.878716	0.0244059	0.045365
(TTCTGC)n		Simple repeat	0.834368	0.0240731	0.0448007
(CATCTG)n		Simple repeat	-0.634946	0.023989	0.0446657
(CTGATT)n		Simple repeat	0.895455	0.0239585	0.0446198
(AACAGAA)n		Simple repeat	1.23096	0.023718	0.0442363
(ATTGTTT)n		Simple repeat	0.898481	0.0236094	0.0440444
(AACTAAT)n		Simple repeat	0.959193	0.0235346	0.0439156
(CATTGTTTG)n		Simple repeat	1.48694	0.0233739	0.0436475
(ACTTATA)n		Simple repeat	0.847912	0.0233184	0.0435758
(ATTCTCC)n		Simple repeat	0.605038	0.0229752	0.0429867
(TAGATAA)n		Simple repeat	0.739082	0.0228496	0.0427726
MLT1O-int		LTR retrotransposon	0.961336	0.0227564	0.0426294
(ATATAGT)n		Simple repeat	1.26514	0.0225758	0.0423118
(CCCGTGC)n		Simple repeat	0.92865	0.022563	0.0423085
(GGCGCGT)n		Simple repeat	0.99426	0.022527	0.0422512
(ATATGTCTG)n		Simple repeat	1.0291	0.0224772	0.0421682
(GATTCACA)n		Simple repeat	-1.30593	0.0223893	0.0420147
(GGCGGAC)n		Simple repeat	1.03688	0.0222831	0.0418551
(GAAGGAT)n		Simple repeat	0.768229	0.0222187	0.0417443
(GAGCCAG)n		Simple repeat	1.04075	0.0220719	0.0414888
(GCTTCT)n		Simple repeat	-0.689789	0.0220133	0.041399
(TCTGCCC)n		Simple repeat	0.749982	0.0219567	0.0413027
(GCTGAGG)n		Simple repeat	0.634488	0.021861	0.0411328
(TTGTTAT)n		Simple repeat	1.3256	0.021855	0.0411316
(CATATT)n		Simple repeat	0.663267	0.0217059	0.0408911
(ACAGAGA)n		Simple repeat	0.970881	0.0217017	0.0408911
(CCCGACC)n		Simple repeat	1.14127	0.0216824	0.0408669
(ACGT)n		Simple repeat	1.0145	0.0216762	0.0408669
(AAGAGATT)n		Simple repeat	1.54834	0.0216595	0.040864
(CAGTGTG)n		Simple repeat	1.54232	0.0215828	0.0407437
(TACTAG)n		Simple repeat	0.975877	0.0215527	0.0407124
(GCCCGAC)n		Simple repeat	1.39351	0.0211785	0.0400549
(TAAGGTCA)n		Simple repeat	0.711755	0.021	0.039727
(TTCATA)n		Simple repeat	0.796195	0.0209697	0.0396893
(CCGTCG)n		Simple repeat	0.928318	0.0208913	0.0395507
(GTCTGG)n		Simple repeat	0.764561	0.020883	0.0395447
(GTGAGAA)n		Simple repeat	0.751424	0.0208545	0.0395005
(ATGGAAG)n		Simple repeat	1.19795	0.020767	0.0393543
(CGCGAG)n		Simple repeat	1.5528	0.0206566	0.0391644
(TCTTATTT)n		Simple repeat	1.04424	0.0206339	0.039131
(GGAAGA)n		Simple repeat	1.21747	0.0205212	0.0389365
(GAGCGCC)n		Simple repeat	1.07195	0.0205	0.038906
(GGTCTGA)n		Simple repeat	-1.45118	0.0204593	0.0388479
(AAAGAACA)n		Simple repeat	1.02009	0.0201069	0.038226
(CCATG)n		Simple repeat	0.967596	0.0200025	0.0380465
(ATATGAT)n		Simple repeat	1.09313	0.0199459	0.0379481
(GAACTA)n		Simple repeat	0.84814	0.0198915	0.0378634
(ACCTGCC)n		Simple repeat	1.28368	0.0198705	0.0378366
(AAATAAA)n		Simple repeat	1.14328	0.0196217	0.0373963
(GGACCGAGCT)n		Simple repeat	0.971278	0.0195954	0.0373553
(CTGAGT)n		Simple repeat	0.640084	0.0195857	0.0373462
(ACATGT)n		Simple repeat	1.37258	0.0194876	0.0371683
(CGCGGGG)n		Simple repeat	1.86124	0.019433	0.0370918
(TGGTAA)n		Simple repeat	1.28276	0.0193986	0.0370355
(GAAGGCAG)n		Simple repeat	1.04324	0.0193277	0.0369184
(TCCGTGTCCC)n		Simple repeat	1.24913	0.0193032	0.0368809
(TATTCTC)n		Simple repeat	0.630801	0.0192363	0.0367713
(GCTTAG)n		Simple repeat	0.820203	0.0192182	0.0367459
(TGCAGTA)n		Simple repeat	0.986371	0.0191602	0.0366625
(TTACAT)n		Simple repeat	0.737457	0.0191135	0.0365821
(CAGAAGG)n		Simple repeat	1.00596	0.0191099	0.0365821
(TATTCTG)n		Simple repeat	1.11114	0.0190596	0.0364972
(GCGCACG)n		Simple repeat	0.756279	0.0190189	0.0364283
(CCCCCTT)n		Simple repeat	1.00211	0.0189514	0.0363081
(CTGCGCT)n		Simple repeat	-0.738293	0.0189436	0.0363022
(TAGTAA)n		Simple repeat	0.807838	0.0189198	0.0362701
(GTATT)n		Simple repeat	1.0496	0.018911	0.036267
(ATTAGA)n		Simple repeat	1.15454	0.0188905	0.0362367
(TGGCTGC)n		Simple repeat	1.00071	0.0187111	0.0359196
(GATTTAA)n		Simple repeat	0.978352	0.0183921	0.0353513
(TTTGCAT)n		Simple repeat	0.8391	0.0183543	0.0352875
(CCCTAG)n		Simple repeat	0.827633	0.0182127	0.0350329
(TCTCAGC)n		Simple repeat	0.612653	0.0180267	0.0347207
(ATTGAT)n		Simple repeat	1.30127	0.0178971	0.0345209
(ACACACAT)n		Simple repeat	1.20691	0.0178129	0.0343672
(GTCTGT)n		Simple repeat	0.823317	0.0178069	0.0343642
(TCCTTTC)n		Simple repeat	-0.605365	0.0178046	0.0343642
(AGTACCATG)n		Simple repeat	0.724544	0.0177727	0.0343154
(CCCTCCGTGT)n		Simple repeat	0.989296	0.0176987	0.0341984
(GCTCCCC)n		Simple repeat	0.929875	0.0176267	0.0340679
(TTCGA)n		Simple repeat	1.7415	0.0175091	0.0338577
(CAGAGCC)n		Simple repeat	1.29494	0.0175049	0.0338577
(AGAAAGA)n		Simple repeat	1.03473	0.0174724	0.0338208
(TCTAT)n		Simple repeat	0.811722	0.017449	0.0337926
(CATTTTAAT)n		Simple repeat	1.06038	0.0173987	0.0337207
(AGCCTCCC)n		Simple repeat	0.594999	0.0172814	0.0335187
(CTTAGT)n		Simple repeat	0.993705	0.0171407	0.0332626
(CTGCTGC)n		Simple repeat	0.906772	0.0168997	0.0328449
(TATTACA)n		Simple repeat	0.75424	0.0168708	0.0327969
(CTCCTA)n		Simple repeat	1.4936	0.0168579	0.0327802
(TTATGTA)n		Simple repeat	1.22164	0.0167863	0.0326493
(AGTGAT)n		Simple repeat	0.705616	0.0167402	0.0325761
(TAGTTA)n		Simple repeat	1.03343	0.0167194	0.0325439
(TAGGAGA)n		Simple repeat	1.25392	0.0165786	0.032278
(TCATTC)n		Simple repeat	0.909494	0.0165741	0.0322774
(GTGTAG)n		Simple repeat	0.778851	0.0165424	0.0322239
(AGCT)n		Simple repeat	0.592618	0.0164962	0.032142
(GTGCGC)n		Simple repeat	0.872915	0.0164901	0.0321383
(TCCAGAC)n		Simple repeat	1.26686	0.0163966	0.0319724
(CTATCTG)n		Simple repeat	-0.676739	0.0162248	0.0316614
(ATACATT)n		Simple repeat	1.29803	0.0162058	0.0316324
(GCCAGAT)n		Simple repeat	1.14776	0.0161885	0.0316068
(ACAAG)n		Simple repeat	1.5998	0.0160987	0.0314554
(TGCCTCTG)n		Simple repeat	1.22565	0.0160332	0.0313433
(TTTTGC)n		Simple repeat	0.746605	0.0159672	0.0312303
(GACAGGAG)n		Simple repeat	0.721414	0.0159219	0.0311576
(TTAGCT)n		Simple repeat	1.14672	0.0158605	0.0310531
(TTTAAA)n		Simple repeat	1.28481	0.0157348	0.0308307
MSTA1-int		LTR retrotransposon	1.01392	0.0153036	0.030034
(ATTTAGA)n		Simple repeat	1.14522	0.0152645	0.0299781
(TGGCCAC)n		Simple repeat	0.597954	0.0152271	0.0299123
(AGGAATG)n		Simple repeat	1.28747	0.0152254	0.0299123
(ACACC)n		Simple repeat	0.763525	0.0151195	0.0297161
(AGACCA)n		Simple repeat	-1.13099	0.0149255	0.029366
tRNA-SeC(e)-TGA		tRNA	1.12086	0.0149096	0.0293487
(TTCTTAT)n		Simple repeat	1.72526	0.0149028	0.0293429
(AATTAGT)n		Simple repeat	0.904175	0.0148451	0.0292367
(GGAAGGC)n		Simple repeat	0.630241	0.0147817	0.0291268
(GCAGAAT)n		Simple repeat	1.38543	0.0147463	0.0290796
(ATTTTGA)n		Simple repeat	0.962109	0.0146268	0.0288661
(GGCGTG)n		Simple repeat	0.670542	0.0143464	0.0283419
(CTACT)n		Simple repeat	1.00814	0.0143028	0.0282631
(CTCGG)n		Simple repeat	-0.85507	0.0142808	0.0282268
(CCCTGGCT)n		Simple repeat	1.15745	0.0142586	0.0282047
(AATCCT)n		Simple repeat	1.12	0.0141287	0.0279551
(GGCACAT)n		Simple repeat	1.00721	0.0141161	0.0279373
(ACAGAT)n		Simple repeat	1.20984	0.0140191	0.0277748
(GCCGAA)n		Simple repeat	0.678531	0.0138974	0.0275543
(GCCCGGT)n		Simple repeat	0.776619	0.0138788	0.0275245
(GGCTCCC)n		Simple repeat	-0.735878	0.0138148	0.0274046
(AACTACT)n		Simple repeat	0.796186	0.0136826	0.0271775
(TTAACAT)n		Simple repeat	0.9964	0.0136348	0.0270895
(CCCCAGAG)n		Simple repeat	1.24599	0.0134735	0.026783
(GGCACG)n		Simple repeat	1.63631	0.0134276	0.0266987
(TTGTGG)n		Simple repeat	-0.626178	0.013379	0.0266227
(AGTGGCC)n		Simple repeat	-0.681797	0.0133628	0.0266042
(AAACT)n		Simple repeat	0.799497	0.013284	0.0264543
(CTCAGAT)n		Simple repeat	1.24392	0.0131311	0.0261906
(TGTGAC)n		Simple repeat	1.14562	0.0130351	0.0260059
(ATCATTG)n		Simple repeat	1.28893	0.0129792	0.0259009
(CGGTTCC)n		Simple repeat	1.02462	0.0129247	0.0258124
(AGTTAG)n		Simple repeat	1.22249	0.0128613	0.0256943
(ATACT)n		Simple repeat	0.655515	0.0128548	0.025693
(TGAATA)n		Simple repeat	0.935899	0.012733	0.025476
(CAGAAGCA)n		Simple repeat	1.33561	0.0127197	0.0254626
(CAATTT)n		Simple repeat	0.891684	0.0125434	0.0251426
(TCATTAA)n		Simple repeat	0.911635	0.0124469	0.0249751
(GAAGTGAA)n		Simple repeat	1.04379	0.0123632	0.0248202
(ATTATGA)n		Simple repeat	1.02967	0.0123588	0.0248178
(GGCCAGA)n		Simple repeat	0.916786	0.0123336	0.0247738
(TCTTTTG)n		Simple repeat	1.00594	0.0123273	0.0247677
tRNA-Ala-GCY_		tRNA	1.52265	0.0122585	0.0246358
(TGTTAA)n		Simple repeat	1.87237	0.0121805	0.0244983
(CTTTCCA)n		Simple repeat	1.12179	0.0120157	0.0241796
(GTCCTGA)n		Simple repeat	-0.808266	0.0120109	0.0241762
X7D_LINE		Non-LTR retrotransposon	0.832519	0.0119556	0.0240712
(ATATTCC)n		Simple repeat	1.21251	0.0119082	0.0239884
(GCGCAGG)n		Simple repeat	1.35762	0.011838	0.0238622
(TTCTGTATA)n		Simple repeat	1.19691	0.0117403	0.0237124
(CCGTGTCCC)n		Simple repeat	1.09136	0.0116783	0.0235933
(GTCCCAT)n		Simple repeat	0.967867	0.0116053	0.0234583
(TGTCTGTG)n		Simple repeat	-0.755032	0.0114305	0.0231233
(AAGTCT)n		Simple repeat	1.01353	0.0114116	0.0230972
(GGCTCGT)n		Simple repeat	1.0587	0.0114093	0.0230972
(CCTGTTA)n		Simple repeat	1.11186	0.0114039	0.0230936
(ACCCT)n		Simple repeat	1.35122	0.0114017	0.0230936
(TGGTGGTAG)n		Simple repeat	-0.913919	0.0113568	0.0230105
(GCACTCA)n		Simple repeat	1.00977	0.0113507	0.0230043
(TCATAAG)n		Simple repeat	1.05574	0.0112388	0.0228014
(ATTTATC)n		Simple repeat	0.949703	0.0111422	0.0226175
(CTTATTT)n		Simple repeat	0.951296	0.0111279	0.0225945
(TAATTA)n		Simple repeat	0.66565	0.0110846	0.0225184
(GCGGGC)n		Simple repeat	1.45936	0.0110678	0.0224903
(CGAGAGG)n		Simple repeat	1.16394	0.010966	0.0222952
(CAATGA)n		Simple repeat	0.896136	0.0108812	0.0221345
(ATTAGGG)n		Simple repeat	1.27653	0.0108208	0.0220291
(TCTACC)n		Simple repeat	1.1916	0.0107511	0.0218931
(GGAGGCC)n		Simple repeat	0.658893	0.010699	0.0217995
(TAGACA)n		Simple repeat	0.986821	0.0106946	0.0217995
(GTCAGA)n		Simple repeat	0.851266	0.0106902	0.0217979
(TATATTAA)n		Simple repeat	1.20248	0.0106267	0.0216859
(CCGTACC)n		Simple repeat	1.16065	0.0105021	0.0214487
(CCTCGGC)n		Simple repeat	1.46311	0.0104895	0.0214286
(TTAGTTT)n		Simple repeat	1.12561	0.0104828	0.0214207
(TTTGTAT)n		Simple repeat	1.01503	0.0104317	0.0213333
(CAGGTCA)n		Simple repeat	0.606287	0.0103907	0.0212551
(CATATAA)n		Simple repeat	1.13895	0.0103724	0.0212234
(CAGTCAC)n		Simple repeat	0.943947	0.010369	0.0212221
(AAGATGT)n		Simple repeat	-0.930953	0.0103275	0.0211428
(AGAGTGG)n		Simple repeat	0.9221	0.0103068	0.0211117
(ACGCCC)n		Simple repeat	0.887656	0.010294	0.0210967
(GGCCACG)n		Simple repeat	-0.821625	0.0102713	0.0210613
(CTCTGGA)n		Simple repeat	1.09296	0.0102564	0.0210364
(GTGCTGG)n		Simple repeat	1.07565	0.0101962	0.0209241
(GGTGACA)n		Simple repeat	1.00304	0.0101155	0.0207863
(ATCTTCC)n		Simple repeat	1.12757	0.0101059	0.0207721
(GCTGGC)n		Simple repeat	-0.627809	0.0100965	0.0207584
(GGTGT)n		Simple repeat	0.648221	0.009992	0.0205684
(TGTTTAT)n		Simple repeat	1.32632	0.00993403	0.0204628
(GTAATGA)n		Simple repeat	1.17445	0.00993022	0.0204604
(TGCCCAC)n		Simple repeat	0.861679	0.00988781	0.020384
(GCACGCT)n		Simple repeat	-1.07889	0.00974871	0.020108
(CTGCTGGCTG)n		Simple repeat	0.861528	0.0096385	0.0199021
(AGAAGA)n		Simple repeat	0.79085	0.00958301	0.0197982
(CAGCCCA)n		Simple repeat	1.16883	0.00953975	0.0197194
(CCCCCCT)n		Simple repeat	1.01506	0.0095262	0.0196967
(CAACCTC)n		Simple repeat	0.869732	0.00942375	0.0195007
(TCTGTCG)n		Simple repeat	1.42083	0.00941855	0.0195004
(TTTATGT)n		Simple repeat	1.37263	0.00940969	0.0194873
(AACACAG)n		Simple repeat	-0.778066	0.00940802	0.0194873
(GAGTAC)n		Simple repeat	1.77481	0.00937787	0.0194477
(CTACC)n		Simple repeat	1.36505	0.00933694	0.019368
(CAGTCA)n		Simple repeat	0.90743	0.00918272	0.0190584
(TTATCT)n		Simple repeat	0.61351	0.00900964	0.0187144
(ATATAAC)n		Simple repeat	1.04172	0.00899827	0.0186958
(TGAGAC)n		Simple repeat	1.2376	0.00887539	0.0184525
(ATTAAC)n		Simple repeat	1.10561	0.00879039	0.0182837
(GGGGACC)n		Simple repeat	1.04596	0.0087881	0.0182837
(TGTTCTA)n		Simple repeat	1.5369	0.00877173	0.0182548
(CTTGGA)n		Simple repeat	0.759109	0.00875848	0.0182322
(CCCGGCTGCT)n		Simple repeat	0.635148	0.00875589	0.0182317
(GTTGTTT)n		Simple repeat	1.4878	0.00865208	0.0180352
(TTTCTAA)n		Simple repeat	1.09656	0.00863552	0.0180055
(CATATAT)n		Simple repeat	0.932139	0.00845929	0.0176477
(CAAGTG)n		Simple repeat	1.06394	0.00844903	0.0176359
(ACTATTTA)n		Simple repeat	-1.98874	0.00841886	0.0175777
(TCTTAA)n		Simple repeat	1.2346	0.00841436	0.0175777
(GCACAGT)n		Simple repeat	1.13426	0.00837029	0.0174905
(GTGTGTGCAT)n		Simple repeat	1.43626	0.00836652	0.0174874
(ATAATGT)n		Simple repeat	-1.04058	0.00834261	0.0174469
(GCCCCGAC)n		Simple repeat	1.32649	0.00828676	0.0173349
(CTTCTGC)n		Simple repeat	1.03756	0.00827962	0.0173247
(GGCGAGA)n		Simple repeat	0.751079	0.00825098	0.0172694
(GCCCACA)n		Simple repeat	0.642367	0.008118	0.0170143
(GCAGGTG)n		Simple repeat	1.11083	0.00808038	0.0169494
(TCAGTA)n		Simple repeat	1.15499	0.00800149	0.0168115
(GCCCCCGG)n		Simple repeat	1.19888	0.00790225	0.0166211
(ACTTTC)n		Simple repeat	0.968088	0.00780414	0.0164283
(GTGGTTA)n		Simple repeat	1.45756	0.0078026	0.0164283
(CCTCACT)n		Simple repeat	-0.791532	0.00779808	0.0164246
(ATCACT)n		Simple repeat	-0.641776	0.00778425	0.0163999
(AGGCCT)n		Simple repeat	1.24688	0.00773695	0.0163272
(TGAAGTG)n		Simple repeat	1.13022	0.007678	0.0162206
(CTGTGAG)n		Simple repeat	1.09978	0.00766538	0.0161984
(ACTCCTC)n		Simple repeat	1.40007	0.00750116	0.0158776
(CCGCCGCTC)n		Simple repeat	2.61178	0.00750065	0.0158776
(AACCCGCTC)n		Simple repeat	1.80976	0.00745704	0.0157973
tRNA-Leu-CTG		tRNA	0.985326	0.00744715	0.0157807
(CGGAGA)n		Simple repeat	0.71884	0.00743503	0.0157594
(GGAGGTA)n		Simple repeat	0.931601	0.00743142	0.0157561
(TTTGCC)n		Simple repeat	0.811402	0.0074297	0.0157561
(AATACC)n		Simple repeat	1.37191	0.00737483	0.0156534
(GGAGGCCA)n		Simple repeat	-0.645434	0.00734992	0.0156048
(CTTTCAT)n		Simple repeat	0.993549	0.00732408	0.0155586
(ACCCCTG)n		Simple repeat	-1.00614	0.00731065	0.0155354
(TCCAGA)n		Simple repeat	1.25001	0.00728265	0.015492
(CTGGCTTGG)n		Simple repeat	1.61765	0.00725415	0.0154443
(TGAGAGA)n		Simple repeat	1.56863	0.00725002	0.0154398
(GCTCGCCC)n		Simple repeat	-0.80345	0.00724741	0.0154385
(AATTCTA)n		Simple repeat	1.08884	0.00720983	0.0153669
(AGTGCGG)n		Simple repeat	1.58254	0.00720387	0.0153585
MER125		DNA Transposon	0.641411	0.00719306	0.0153397
(GCAGGG)n		Simple repeat	1.06179	0.00718477	0.0153263
(CAATCCA)n		Simple repeat	1.11111	0.00713682	0.015241
(TTTTCTTTTT)n		Simple repeat	1.41128	0.00712489	0.0152197
(ATACC)n		Simple repeat	1.09503	0.00711687	0.0152068
(AGCAA)n		Simple repeat	0.626452	0.00708134	0.0151394
(CACCAGG)n		Simple repeat	1.52306	0.00704265	0.015065
(GTCCAC)n		Simple repeat	-0.74751	0.00699836	0.0149786
(CCTCCCC)n		Simple repeat	0.667453	0.00697898	0.0149413
(GGGTC)n		Simple repeat	1.27696	0.00696194	0.0149257
(AGTGAGTG)n		Simple repeat	-1.56659	0.00694181	0.0148867
(ACCCACG)n		Simple repeat	1.15344	0.00690871	0.0148281
(CCTGTGC)n		Simple repeat	1.48916	0.00684697	0.0147121
(AATGT)n		Simple repeat	0.941067	0.00680608	0.0146324
(AAGGTG)n		Simple repeat	1.42228	0.00678761	0.0145968
(CCAGAT)n		Simple repeat	1.47268	0.00668016	0.0143859
(GTGTGTT)n		Simple repeat	0.746495	0.0066685	0.0143648
(CAACC)n		Simple repeat	0.618227	0.00666666	0.0143648
(GTTTGT)n		Simple repeat	0.645918	0.00666059	0.0143558
(ACAAGGC)n		Simple repeat	1.89843	0.00665212	0.0143416
(TCTTTTC)n		Simple repeat	1.56896	0.00664852	0.0143379
(TTCACACCCA)n		Simple repeat	1.44962	0.00656117	0.0141654
(CTGGA)n		Simple repeat	0.936525	0.00653536	0.0141137
(TTTCTCTT)n		Simple repeat	1.56133	0.00648207	0.0140104
(ACTCTT)n		Simple repeat	0.648724	0.00644633	0.013941
(CCACTT)n		Simple repeat	1.43859	0.00639442	0.0138365
(GCGGTCG)n		Simple repeat	0.88285	0.00636667	0.0137804
(CTTTCCC)n		Simple repeat	0.667388	0.0062895	0.013621
(CACAA)n		Simple repeat	1.30544	0.00624914	0.0135413
(GGGGGCA)n		Simple repeat	1.19427	0.00620683	0.0134572
(AAGTAT)n		Simple repeat	1.24576	0.00613044	0.0132953
(GTTAGG)n		Simple repeat	1.25617	0.0060726	0.0131773
(CTGACA)n		Simple repeat	-1.08448	0.00605843	0.0131503
UCON7			0.685373	0.00602688	0.0130855
(GGACAGA)n		Simple repeat	1.486	0.00602277	0.013084
(AGATGAA)n		Simple repeat	0.705822	0.00595388	0.012949
(TCAGTTC)n		Simple repeat	1.06697	0.00591534	0.0128761
(TCCCTGC)n		Simple repeat	1.20254	0.00591012	0.0128684
(GTCAGCT)n		Simple repeat	1.24765	0.0059089	0.0128684
(ATACTTT)n		Simple repeat	0.860993	0.0059019	0.0128578
(ATGACAG)n		Simple repeat	1.09874	0.00586487	0.0127844
(GCGGT)n		Simple repeat	0.670059	0.00585608	0.0127689
(CAAAG)n		Simple repeat	-0.849242	0.0057949	0.0126463
tRNA-Thr-ACY_		tRNA	1.16436	0.00576019	0.0125741
(CTAATT)n		Simple repeat	1.20061	0.00573994	0.0125335
(TGATCAA)n		Simple repeat	1.34088	0.00562967	0.0123172
(CGTCC)n		Simple repeat	0.595606	0.00560214	0.0122675
(CTGTGTATCA)n		Simple repeat	-1.08007	0.00559955	0.0122653
(CACCACT)n		Simple repeat	0.595003	0.00555563	0.0121726
(ATGTGTGTGA)n		Simple repeat	-0.636108	0.00547458	0.0120156
(GGCTGAG)n		Simple repeat	0.608298	0.00544286	0.0119528
(TATTTATG)n		Simple repeat	1.374	0.00544168	0.0119528
(CTCCTTA)n		Simple repeat	0.58709	0.00532181	0.0117071
(GAGGAG)n		Simple repeat	-0.999019	0.00530031	0.0116765
(CTGTAT)n		Simple repeat	0.916886	0.00529609	0.0116706
(CCCCTCA)n		Simple repeat	0.844829	0.00528814	0.0116564
(AATTG)n		Simple repeat	0.879756	0.00527553	0.0116353
(GTGTGTGC)n		Simple repeat	0.60208	0.00526887	0.0116306
(CCTCCGT)n		Simple repeat	1.20537	0.00524625	0.0115974
(AGAGGGC)n		Simple repeat	1.31356	0.00522345	0.0115503
(CTCCCCG)n		Simple repeat	0.670933	0.00518075	0.0114724
(GCTTCCA)n		Simple repeat	1.00744	0.00517566	0.0114644
(CATACTC)n		Simple repeat	0.848898	0.00517084	0.0114571
(CTCTGAG)n		Simple repeat	1.31688	0.00505801	0.0112298
(CTGTTTAT)n		Simple repeat	2.04217	0.00503635	0.0111882
(GGCCCAG)n		Simple repeat	-0.833129	0.00502591	0.0111714
(CTCCTAC)n		Simple repeat	1.31487	0.00496357	0.0110521
(AATGATT)n		Simple repeat	1.27562	0.00493849	0.0109994
(GGCACGG)n		Simple repeat	0.68423	0.00493413	0.0109929
(AGCCCG)n		Simple repeat	0.991021	0.00489377	0.0109093
(TAATAGA)n		Simple repeat	0.949499	0.00487514	0.0108741
(AGTTTG)n		Simple repeat	1.31865	0.0048716	0.0108694
(AATTC)n		Simple repeat	0.748708	0.00484299	0.0108118
(TATCCA)n		Simple repeat	0.737338	0.00484278	0.0108118
(AAGGGA)n		Simple repeat	1.31782	0.00483984	0.0108111
(TTTGTTC)n		Simple repeat	0.707641	0.00482721	0.0107892
(CACAAGA)n		Simple repeat	-0.729214	0.00479852	0.0107313
(ATTTACT)n		Simple repeat	1.32807	0.00474319	0.0106137
(AGGAAGGC)n		Simple repeat	1.49815	0.00468497	0.0104949
(TACACCT)n		Simple repeat	1.15044	0.00467401	0.0104773
(ACAACA)n		Simple repeat	0.813458	0.00465373	0.0104348
(AGAAGCC)n		Simple repeat	1.1009	0.00462997	0.0103877
(CTTCTCA)n		Simple repeat	0.813378	0.00457415	0.0102714
(GCCAC)n		Simple repeat	-0.623551	0.0045725	0.0102707
(AAATG)n		Simple repeat	1.02333	0.00457009	0.0102683
(GAGTCG)n		Simple repeat	1.09718	0.00454504	0.010221
(ATGACAT)n		Simple repeat	-0.692956	0.00451982	0.0101703
(ATGGATG)n		Simple repeat	0.946079	0.00451538	0.0101633
tRNA-Ile-ATC		tRNA	-0.681764	0.00449389	0.0101178
UCON56			1.44011	0.00445229	0.0100301
(GTGTGGG)n		Simple repeat	1.00255	0.0044369	0.00999835
(TCTAAT)n		Simple repeat	1.39347	0.00442939	0.00998962
(GGCGA)n		Simple repeat	0.688826	0.00440516	0.00994141
(TTGTGA)n		Simple repeat	1.30584	0.00437339	0.00987552
(ATTTGTA)n		Simple repeat	1.44776	0.00435956	0.00985008
(TCTTAT)n		Simple repeat	-1.57837	0.00428347	0.00968672
(CCCTGAG)n		Simple repeat	1.00305	0.00427142	0.00966232
(GCAGCCC)n		Simple repeat	0.597922	0.00425769	0.00963694
(ATGAGA)n		Simple repeat	1.40821	0.00424678	0.0096151
(ATCTGGA)n		Simple repeat	0.84333	0.00424474	0.00961332
polypurine			0.722788	0.00424343	0.00961318
(CTATG)n		Simple repeat	1.21841	0.00416833	0.00945422
(CCTCAGTTTC)n		Simple repeat	1.52637	0.00416776	0.00945422
tRNA-Val-GTA		tRNA	0.647102	0.00416592	0.00945422
(ATACAAG)n		Simple repeat	1.49046	0.00414308	0.00941365
(AATCAAG)n		Simple repeat	1.95566	0.00409107	0.00930369
(TAACACA)n		Simple repeat	1.08165	0.00403191	0.00918728
(GGCAGCC)n		Simple repeat	1.75296	0.00396015	0.00903815
(GAGAGTG)n		Simple repeat	0.740205	0.00393792	0.00899008
(TTTTTTCTTT)n		Simple repeat	1.27341	0.00393319	0.00898196
(TGTCATTCT)n		Simple repeat	-0.658968	0.00385666	0.00881506
(TTTTAAC)n		Simple repeat	1.14494	0.00381903	0.00873685
(CCTCTTA)n		Simple repeat	0.994782	0.00381885	0.00873685
(TATACTA)n		Simple repeat	1.51025	0.00379069	0.00867721
(CATTTC)n		Simple repeat	1.43792	0.00378305	0.0086623
MLT1E-int		LTR retrotransposon	2.4422	0.00377721	0.00865237
(CCATGCCCT)n		Simple repeat	0.689935	0.0037664	0.00863448
(CCGCTCG)n		Simple repeat	0.647097	0.00374516	0.00859349
(CTGCTA)n		Simple repeat	1.74556	0.00373749	0.00857845
(TTCTCAT)n		Simple repeat	1.27709	0.0037259	0.00855696
(ACGG)n		Simple repeat	1.15847	0.00371443	0.00853574
(GCAGCCA)n		Simple repeat	0.86396	0.00371362	0.00853574
(CACGCTA)n		Simple repeat	1.14229	0.00369313	0.00849188
(CGTGT)n		Simple repeat	0.666129	0.00366774	0.00843855
(TATGTT)n		Simple repeat	1.34861	0.00364258	0.0083857
(ATAACAA)n		Simple repeat	1.39606	0.00362015	0.00834156
(GTGACA)n		Simple repeat	0.858301	0.00353778	0.00815666
(CGGCCCG)n		Simple repeat	1.07922	0.00353541	0.00815364
(GATGACA)n		Simple repeat	1.21221	0.00352602	0.0081369
(TCCAGGT)n		Simple repeat	-0.70293	0.00350654	0.00809437
(TATATACACG)n		Simple repeat	1.16399	0.00349808	0.00807727
(CTTA)n		Simple repeat	0.935252	0.00348561	0.00805575
(CTCGCTC)n		Simple repeat	0.706236	0.0034841	0.00805468
(GGGGGCG)n		Simple repeat	2.65232	0.00344414	0.00796951
(GAAAAA)n		Simple repeat	0.693859	0.00341597	0.00791125
(GCGGAC)n		Simple repeat	-1.03398	0.0033935	0.00786418
(AGCTGTC)n		Simple repeat	0.70943	0.00339138	0.00786402
(AAAGAGG)n		Simple repeat	1.50562	0.00338565	0.00785311
(TTCCTCA)n		Simple repeat	1.68721	0.00334984	0.00777239
(TATCA)n		Simple repeat	1.38479	0.00330289	0.00767506
(AGCATGG)n		Simple repeat	1.40313	0.00329895	0.00766823
(TTTGTGA)n		Simple repeat	1.17951	0.00328654	0.00764403
(CGCCAGA)n		Simple repeat	-1.10711	0.00322968	0.00751861
(ACTGATG)n		Simple repeat	1.24398	0.00322576	0.00751177
(TAGCC)n		Simple repeat	1.47181	0.00322138	0.00750384
(TGGAC)n		Simple repeat	1.17613	0.00321898	0.00750213
(TTGTTG)n		Simple repeat	0.83306	0.00321562	0.00749724
(AATTGTTCCT)n		Simple repeat	1.27904	0.00320323	0.00747063
(ATTTTTAT)n		Simple repeat	1.24781	0.00312003	0.00728988
(AGATAC)n		Simple repeat	1.27759	0.00311388	0.00728218
(AATAAT)n		Simple repeat	0.616226	0.0031043	0.00726199
(GGTCGC)n		Simple repeat	1.86482	0.00308218	0.00721243
(CAGAAAA)n		Simple repeat	1.46972	0.00303192	0.00710215
(TTGATTT)n		Simple repeat	1.57765	0.002999	0.0070328
(AAGTGA)n		Simple repeat	0.997289	0.00299677	0.00702973
(TGCCCCT)n		Simple repeat	-0.67864	0.0029817	0.00699864
(CCCAAG)n		Simple repeat	-0.821453	0.00291729	0.00685375
(CACTCTTT)n		Simple repeat	1.3833	0.00290622	0.00683194
(TTCCTAA)n		Simple repeat	1.04941	0.00283804	0.00668395
(AAGTTA)n		Simple repeat	1.43917	0.00281179	0.00662821
(GGAGGACA)n		Simple repeat	1.2658	0.00280871	0.00662299
(ACTCAGG)n		Simple repeat	1.74339	0.00278906	0.0065807
(ATATTGA)n		Simple repeat	1.29628	0.00278439	0.00657172
(GAGAAT)n		Simple repeat	1.34162	0.00274719	0.0064919
(TCCTTCCC)n		Simple repeat	-1.02583	0.00273822	0.00647468
(GTAGAG)n		Simple repeat	1.3289	0.0027275	0.00645331
(CCAGATC)n		Simple repeat	0.839393	0.00270694	0.00640664
(AATGAT)n		Simple repeat	0.739017	0.00267104	0.00633144
(AAGAGCC)n		Simple repeat	1.04542	0.00263961	0.00625888
(TGAGCC)n		Simple repeat	1.58786	0.00261427	0.00620455
(GAGAATA)n		Simple repeat	1.1855	0.00259289	0.00616143
(CCTAAGA)n		Simple repeat	1.15714	0.00259137	0.00615973
(TGTCA)n		Simple repeat	1.48222	0.002583	0.00614174
(CATAA)n		Simple repeat	0.633219	0.00258087	0.00613857
UCON16			-0.747856	0.00254461	0.00605795
(GCTAATG)n		Simple repeat	1.19174	0.00254287	0.0060557
(TGTGTGCG)n		Simple repeat	1.14163	0.00253132	0.00603006
(TGAACTATGTG)n		Simple repeat	1.90626	0.00251034	0.00598381
(AATTTAC)n		Simple repeat	1.24448	0.00248257	0.00592312
(TGGAAATAAT)n		Simple repeat	1.57795	0.00247113	0.00589767
(TGCATTG)n		Simple repeat	1.3821	0.00244149	0.00583237
(ACAGGAA)n		Simple repeat	1.41269	0.00240871	0.00575764
(AGAGAGC)n		Simple repeat	0.593249	0.00238943	0.0057196
(GCTGTTG)n		Simple repeat	0.765449	0.00234651	0.00562298
(CAGGGGCGG)n		Simple repeat	0.740171	0.00234009	0.00561109
(CTGCAT)n		Simple repeat	0.707219	0.00230826	0.00553996
(TTATAAC)n		Simple repeat	1.35987	0.00224375	0.00539188
(GAGATTT)n		Simple repeat	1.18252	0.00224343	0.00539188
(GAGAGT)n		Simple repeat	0.819966	0.00224343	0.00539188
(CACACAC)n		Simple repeat	0.837937	0.00223163	0.0053678
(TGTTAC)n		Simple repeat	0.854392	0.0022204	0.00534415
(TAATTTATC)n		Simple repeat	1.10444	0.00221751	0.00534053
(GCGCGA)n		Simple repeat	-0.667347	0.00221265	0.00533052
(CATCCTTC)n		Simple repeat	0.60023	0.00218284	0.00526366
(GGTCGG)n		Simple repeat	1.20332	0.00215567	0.00520468
(AGTTTC)n		Simple repeat	1.39124	0.00210332	0.00508628
(GTGCATGTGT)n		Simple repeat	1.4485	0.00208209	0.00503653
(AGGCATG)n		Simple repeat	1.81888	0.00207505	0.00502108
(AATATAG)n		Simple repeat	1.374	0.00205244	0.00496951
(GCCACAG)n		Simple repeat	0.966567	0.0019851	0.00481102
(AGATTA)n		Simple repeat	1.00015	0.00198409	0.00481008
(CCCAGCA)n		Simple repeat	1.10359	0.00197801	0.0047999
(AATACTA)n		Simple repeat	1.23409	0.00196519	0.00477181
(TGTTTCT)n		Simple repeat	-2.10343	0.00196356	0.00476935
(TCATA)n		Simple repeat	1.24897	0.00195741	0.00475593
(AGTTG)n		Simple repeat	0.929942	0.00195296	0.00474813
(CTCACTT)n		Simple repeat	1.21432	0.00193574	0.00470775
UCON51		LTR retrotransposon	-0.669001	0.00186963	0.00455563
(GACCCCT)n		Simple repeat	0.709345	0.0018654	0.00454676
(GCAGCTA)n		Simple repeat	-0.730035	0.00186471	0.00454653
(TGCCCCC)n		Simple repeat	0.898751	0.0018639	0.004546
(TAACTAA)n		Simple repeat	1.38727	0.0018473	0.00451413
(CTGGCAC)n		Simple repeat	1.44515	0.00183051	0.00447593
(CGGCCGCC)n		Simple repeat	-2.17909	0.00181952	0.0044505
(CTCAAT)n		Simple repeat	1.40295	0.00180736	0.00442356
(GTAATA)n		Simple repeat	1.01368	0.001798	0.00440206
(ACATTAA)n		Simple repeat	1.31474	0.00179649	0.00439976
(CTGCACC)n		Simple repeat	1.11329	0.00178174	0.00436508
(CATCTTC)n		Simple repeat	1.58434	0.00175692	0.00431248
(TGATCGG)n		Simple repeat	-0.795408	0.0017499	0.00429801
(GAGGGAG)n		Simple repeat	0.712523	0.00174442	0.00428591
(GTTCTA)n		Simple repeat	0.870562	0.00171034	0.00420353
(GCGACGC)n		Simple repeat	-1.53325	0.00170704	0.00419676
(TACAT)n		Simple repeat	1.52361	0.0016853	0.0041473
(TCCCTGTCCA)n		Simple repeat	1.34336	0.0016817	0.00414059
(GGTGGTG)n		Simple repeat	0.798154	0.00167573	0.00412906
(AATTTC)n		Simple repeat	1.26293	0.00167442	0.00412714
(GCTCGGA)n		Simple repeat	-0.631399	0.00167032	0.00411836
(CTGGGCAGGG)n		Simple repeat	0.88575	0.00166478	0.00410639
(CTGATCA)n		Simple repeat	0.938761	0.00166349	0.00410549
(ACACAGC)n		Simple repeat	1.27603	0.00165994	0.00409805
(TAATCCT)n		Simple repeat	0.88372	0.00165161	0.0040788
(CCTCATC)n		Simple repeat	1.31042	0.00163269	0.0040338
(AACAG)n		Simple repeat	0.782486	0.00159813	0.00395308
(GGTGCT)n		Simple repeat	1.52027	0.00159807	0.00395308
(TCATCTT)n		Simple repeat	1.42338	0.00158447	0.00392435
(GTA)n		Simple repeat	-0.956342	0.00155614	0.00385667
(TATATGTA)n		Simple repeat	1.26164	0.00154432	0.0038286
(GCCTGTTGG)n		Simple repeat	1.05925	0.00152753	0.00378943
(TAAACT)n		Simple repeat	0.95894	0.00152308	0.00377962
(TTCAAT)n		Simple repeat	-0.714579	0.00149723	0.0037215
(TTTTACA)n		Simple repeat	1.13474	0.00149581	0.00371965
(TATAC)n		Simple repeat	0.619344	0.00149335	0.00371545
(GCCCCAA)n		Simple repeat	-0.733078	0.00149213	0.00371484
(GTTTGG)n		Simple repeat	1.47718	0.0014629	0.0036468
(AAGCAAT)n		Simple repeat	1.27401	0.00145737	0.00363536
(TTCTAA)n		Simple repeat	0.769332	0.00144969	0.00361739
(CCCCATG)n		Simple repeat	1.26967	0.00144175	0.00359876
LTR108c_Mam		LTR retrotransposon	-0.59802	0.0014351	0.00358448
(TGGTG)n		Simple repeat	0.855996	0.00143465	0.00358448
(CCATGTG)n		Simple repeat	1.16562	0.00140827	0.00351977
(GGCTGCTGT)n		Simple repeat	1.38928	0.0013937	0.00348787
(GGTGTGA)n		Simple repeat	1.76247	0.0013707	0.0034337
(TTTAGCT)n		Simple repeat	1.69353	0.00134608	0.00337532
(TTCAATA)n		Simple repeat	0.921463	0.00134433	0.00337204
(GCGTCCCC)n		Simple repeat	1.46287	0.00134346	0.00337094
(GAATT)n		Simple repeat	0.96925	0.00132924	0.00333744
(ACCCTTC)n		Simple repeat	1.64204	0.001329	0.00333744
(GCTGTG)n		Simple repeat	0.63723	0.00131281	0.00329837
(TAATTT)n		Simple repeat	0.756346	0.00128354	0.00322905
(AGAATGA)n		Simple repeat	1.27419	0.00127766	0.0032153
(TTTGAT)n		Simple repeat	1.50598	0.00126361	0.00318413
(GCGCCCA)n		Simple repeat	0.689082	0.00125661	0.00316753
(TTAATAA)n		Simple repeat	-0.904933	0.00125297	0.0031594
(CTGTGAA)n		Simple repeat	1.30416	0.00124432	0.00313964
(TAACTTA)n		Simple repeat	0.724477	0.00123983	0.00312935
(TCTCAATTC)n		Simple repeat	1.16783	0.00123326	0.00311424
(ACACCT)n		Simple repeat	0.897802	0.00121946	0.00308199
(AACAAA)n		Simple repeat	-0.597484	0.00121615	0.00307564
(CTATTA)n		Simple repeat	0.850442	0.00121201	0.0030662
(ATTTGG)n		Simple repeat	1.26346	0.00121037	0.00306306
(GCAGCCCCA)n		Simple repeat	1.41775	0.00120561	0.00305201
(TCTGAGT)n		Simple repeat	0.909687	0.00119378	0.00302406
(CCCCTCG)n		Simple repeat	1.39009	0.00119347	0.00302406
(CCTAGG)n		Simple repeat	1.2373	0.00117884	0.00298916
(GAATGGAATC)n		Simple repeat	2.61445	0.00117632	0.00298377
(ACATTTT)n		Simple repeat	1.26744	0.00115661	0.00293767
(GTGCAC)n		Simple repeat	-0.907054	0.00114263	0.00290407
(TTACATA)n		Simple repeat	1.31337	0.00112559	0.00286267
(TGCTACC)n		Simple repeat	0.876032	0.00112138	0.00285444
(CACCAT)n		Simple repeat	0.721638	0.00111421	0.00283843
(TTTTCTA)n		Simple repeat	-0.591546	0.00105816	0.00270281
(ATTGATAC)n		Simple repeat	-1.16965	0.00105488	0.00269623
(CTATCTA)n		Simple repeat	1.07574	0.00103948	0.00265865
(CAAGAT)n		Simple repeat	0.762876	0.00102303	0.00261831
(TGCTCCC)n		Simple repeat	1.01183	0.00101701	0.00260466
(TGGCCCA)n		Simple repeat	0.852257	0.00100142	0.00256814
(CAGCACA)n		Simple repeat	1.34177	0.000999227	0.00256338
(GAATAA)n		Simple repeat	1.55453	0.000977445	0.00251086
(CTCCTTTT)n		Simple repeat	0.940275	0.000961812	0.00247319
(GACT)n		Simple repeat	1.14131	0.000953854	0.00245519
(ATTATC)n		Simple repeat	0.863916	0.000951094	0.00244891
(GGACGGT)n		Simple repeat	0.615476	0.000949143	0.0024447
(TTTAGTA)n		Simple repeat	0.889869	0.000944439	0.00243422
(TCCTGCC)n		Simple repeat	0.918573	0.000940535	0.00242498
(GAATGGAATG)n		Simple repeat	1.959	0.00093405	0.00240906
(CTGGAAG)n		Simple repeat	0.618465	0.000931336	0.00240287
(AGTCAGTC)n		Simple repeat	2.07631	0.00092529	0.00238808
(AAGTGG)n		Simple repeat	1.55137	0.00092278	0.0023832
(GGTGAA)n		Simple repeat	1.65122	0.000915364	0.00236485
(ATGCCAT)n		Simple repeat	1.2346	0.000914994	0.00236469
(ATTTGTTC)n		Simple repeat	-1.02863	0.000913994	0.0023629
(GGCTGGC)n		Simple repeat	1.07823	0.000909267	0.00235147
(ACCTTT)n		Simple repeat	1.12832	0.000907119	0.0023467
(CGTCCCG)n		Simple repeat	1.22528	0.00090663	0.00234623
(GGAGGAGT)n		Simple repeat	1.2067	0.000896562	0.00232253
(GCCAGCC)n		Simple repeat	1.11482	0.000892639	0.00231471
(TTATTGT)n		Simple repeat	1.43091	0.000887634	0.00230251
UCON76			-0.829695	0.000884334	0.0022955
(CCTCGA)n		Simple repeat	1.21061	0.000883298	0.00229358
(CAAC)n		Simple repeat	0.660016	0.000881944	0.00229084
(CACTGGC)n		Simple repeat	0.663156	0.000859802	0.00223864
(CTGCA)n		Simple repeat	1.12279	0.000859467	0.00223852
(TGAGCT)n		Simple repeat	-0.656629	0.000852271	0.00222129
(TTAGAA)n		Simple repeat	-0.840991	0.00084248	0.00219652
(TAAGGA)n		Simple repeat	1.29164	0.00084004	0.0021909
(GAGAGC)n		Simple repeat	-0.836152	0.000839281	0.00218966
(TTATGTT)n		Simple repeat	0.958659	0.000835112	0.00218026
(GGATCAG)n		Simple repeat	1.07833	0.000833434	0.00217663
(GGCGAA)n		Simple repeat	1.32222	0.00082933	0.00216739
(TGGCGCC)n		Simple repeat	0.819316	0.000824512	0.00215553
(GCACTG)n		Simple repeat	0.814385	0.000819097	0.00214283
(ACAGGCC)n		Simple repeat	0.605556	0.000814784	0.00213228
(TAAGTT)n		Simple repeat	1.13241	0.000813267	0.00212903
(GGTGTG)n		Simple repeat	1.47834	0.000812738	0.00212837
(TTTGACA)n		Simple repeat	1.36416	0.000803209	0.00210486
(GAACGGTGGT)n		Simple repeat	1.37388	0.000793372	0.00208121
(GTTTGGG)n		Simple repeat	1.2986	0.000777512	0.00204148
(GTGAGT)n		Simple repeat	0.976213	0.000773551	0.00203339
(TTAAGTA)n		Simple repeat	1.08133	0.000772519	0.00203207
(GCCGC)n		Simple repeat	0.700432	0.000767852	0.00202048
(ACAAC)n		Simple repeat	0.685719	0.000764343	0.00201263
(TCCCCTGC)n		Simple repeat	0.752369	0.000755843	0.00199093
(TCTTTGT)n		Simple repeat	1.22727	0.000749675	0.00197876
(AAGATT)n		Simple repeat	0.7858	0.000748621	0.00197666
(G)n		Simple repeat	0.782042	0.000748017	0.00197574
(ATCTCTT)n		Simple repeat	1.21301	0.00074446	0.0019677
(TGGCTGGCT)n		Simple repeat	2.14092	0.000738708	0.00195384
(TAAGA)n		Simple repeat	1.55876	0.000737393	0.00195104
(TAGCA)n		Simple repeat	1.87351	0.000728262	0.00192821
(GCGGAGG)n		Simple repeat	0.947526	0.000722868	0.00191525
(CGCGCTC)n		Simple repeat	-1.39223	0.000717512	0.00190303
(ACTTA)n		Simple repeat	1.14046	0.000712146	0.00189011
(TACTA)n		Simple repeat	0.789409	0.000703248	0.00186843
UCON94			0.833462	0.000700873	0.00186276
(CAACCC)n		Simple repeat	0.599327	0.000697165	0.00185419
(GGATTT)n		Simple repeat	2.36438	0.000696162	0.00185217
UCON77			0.827663	0.000677615	0.00180595
(TTGCATT)n		Simple repeat	1.28417	0.0006694	0.00178716
(CATAATA)n		Simple repeat	-0.856709	0.000662609	0.00177026
(TATTCAG)n		Simple repeat	0.692822	0.000633578	0.00169506
tRNA-Leu-TTG		tRNA	1.36104	0.000632116	0.00169233
(TCTTCCT)n		Simple repeat	-0.708502	0.000631275	0.00169067
(GAAGGT)n		Simple repeat	1.49238	0.000627807	0.00168197
(TATATATT)n		Simple repeat	-0.633982	0.000623308	0.00167109
(CACATGA)n		Simple repeat	1.31191	0.000599039	0.00160939
LTR21C		LTR retrotransposon	1.11319	0.000586896	0.00157953
(AGCAGTG)n		Simple repeat	0.619052	0.000580473	0.00156389
(GGCAT)n		Simple repeat	1.37284	0.000575945	0.00155224
(AGTGAGC)n		Simple repeat	1.2118	0.000575283	0.001551
(ACTTTCA)n		Simple repeat	1.35687	0.000574293	0.00154942
(ATTTACACAG)n		Simple repeat	1.88101	0.000572221	0.00154437
(ATTACT)n		Simple repeat	0.73636	0.000571482	0.00154292
(TCTTGC)n		Simple repeat	1.73246	0.000557823	0.00150763
(GGAAGGA)n		Simple repeat	1.141	0.000554092	0.00149861
(GCCCAGA)n		Simple repeat	-0.630969	0.000551541	0.00149223
(GCACAGG)n		Simple repeat	0.668041	0.000549546	0.00148736
(TGCTTTT)n		Simple repeat	0.58739	0.000545634	0.00147781
(GAGTT)n		Simple repeat	0.883062	0.000543846	0.00147401
(CTTCTCT)n		Simple repeat	0.972834	0.000543788	0.00147401
(TTAATC)n		Simple repeat	-0.737895	0.000533701	0.00144907
(TCCCGCC)n		Simple repeat	0.794897	0.000524649	0.001425
(ATCATAT)n		Simple repeat	1.49002	0.000524427	0.0014249
(GGCGCTT)n		Simple repeat	1.13981	0.00051957	0.00141271
(ATTGAAT)n		Simple repeat	1.39962	0.00051496	0.00140067
(TTATCTT)n		Simple repeat	1.35556	0.000513853	0.00139815
(TGTGC)n		Simple repeat	1.05041	0.000512776	0.00139572
UCON18			1.31703	0.000510377	0.00138968
(ACACCCC)n		Simple repeat	1.8753	0.000506321	0.00137913
(ATTCTC)n		Simple repeat	0.696837	0.000505717	0.00137797
(CCGCGCCG)n		Simple repeat	0.821573	0.000484759	0.00132227
(AAGTTTT)n		Simple repeat	1.11257	0.000482836	0.00131796
(GGGC)n		Simple repeat	0.674726	0.000482126	0.0013165
(CACCACC)n		Simple repeat	1.86925	0.000479936	0.00131098
(GAGGTGG)n		Simple repeat	-1.16279	0.000475891	0.00130039
(ATCAAATGGA)n		Simple repeat	2.82621	0.000462841	0.00126699
(CCTGCCG)n		Simple repeat	0.692792	0.000456971	0.00125271
(TTAATGG)n		Simple repeat	1.11223	0.000456574	0.00125207
(GAGAT)n		Simple repeat	-0.92907	0.000454634	0.0012472
(GGCTCCT)n		Simple repeat	1.42554	0.00045327	0.0012439
(CACACATG)n		Simple repeat	0.8711	0.000445154	0.0012225
(GTGCCCC)n		Simple repeat	1.45584	0.000440557	0.00121074
(CAAGCAAG)n		Simple repeat	0.796544	0.000436732	0.00120152
(TCTTCTC)n		Simple repeat	1.77243	0.000430998	0.0011866
(CTCCCTA)n		Simple repeat	1.23971	0.000430899	0.0011866
(GTGTGTG)n		Simple repeat	1.03091	0.000420565	0.00116037
(TCAACTT)n		Simple repeat	-0.719277	0.000418819	0.00115597
(GGGGCA)n		Simple repeat	0.709373	0.000413637	0.00114249
(GTTGTC)n		Simple repeat	1.98214	0.000412337	0.00113931
(CCCGCGT)n		Simple repeat	1.06193	0.00041046	0.00113494
(GAGAAGT)n		Simple repeat	-0.850795	0.000409886	0.00113376
(AGGGATG)n		Simple repeat	1.23142	0.000409804	0.00113376
(GATCCT)n		Simple repeat	1.38894	0.000402441	0.00111478
(ATTAACA)n		Simple repeat	2.00129	0.000390563	0.00108305
(GGAGAGT)n		Simple repeat	1.48594	0.000390462	0.00108305
(CTGCAGC)n		Simple repeat	-0.73336	0.000389065	0.00108045
(GCTCCCA)n		Simple repeat	0.894136	0.000373371	0.00103875
(AATAATA)n		Simple repeat	1.18207	0.000373276	0.00103875
(CGCACC)n		Simple repeat	2.50658	0.000368685	0.00102683
(CCCAGA)n		Simple repeat	0.653762	0.000368491	0.00102666
(AGAGTAC)n		Simple repeat	1.10759	0.000364856	0.00101764
(GGAAGG)n		Simple repeat	1.7709	0.000357008	0.000996118
(CAAG)n		Simple repeat	1.11477	0.000352875	0.000985662
(GCGTGAG)n		Simple repeat	-1.80033	0.000351564	0.000982355
(TGAATTC)n		Simple repeat	1.02816	0.000350708	0.00098032
(TCCCATC)n		Simple repeat	0.60644	0.000350007	0.000978717
(TTACTTT)n		Simple repeat	-0.604994	0.00034126	0.000956002
(CAGTT)n		Simple repeat	1.91806	0.000337494	0.000946144
(ATCACC)n		Simple repeat	0.821752	0.000335354	0.000940486
(AGGTCAC)n		Simple repeat	1.64714	0.000331072	0.000929496
(TTTTGAC)n		Simple repeat	1.01442	0.000326823	0.000918914
(TTTTATC)n		Simple repeat	1.21889	0.00032652	0.000918398
(GGTGAGT)n		Simple repeat	1.01691	0.000322205	0.000907592
(AACTG)n		Simple repeat	2.37387	0.000321324	0.000905441
(CCTCGCC)n		Simple repeat	1.0948	0.000320496	0.000903441
UCON59			1.23355	0.000319643	0.000901368
(CCACTCAG)n		Simple repeat	1.24267	0.000316968	0.000894152
(GCACCT)n		Simple repeat	1.44718	0.00031696	0.000894152
(CTCCCGC)n		Simple repeat	1.49476	0.000312757	0.000882922
(CTGATTT)n		Simple repeat	1.19765	0.00030786	0.000869418
(GATTT)n		Simple repeat	1.18877	0.000306809	0.000866769
(GGGAAA)n		Simple repeat	0.840866	0.000305992	0.000864779
(CCCTCTTG)n		Simple repeat	0.965487	0.000304987	0.000862257
(ATTTCTC)n		Simple repeat	-1.06005	0.000301397	0.000852423
(AGTATTT)n		Simple repeat	-0.67856	0.000300844	0.000851172
(TAGAAA)n		Simple repeat	1.41647	0.000297118	0.00084094
(GATTA)n		Simple repeat	0.857596	0.000293488	0.00083128
(GAGGCAGA)n		Simple repeat	1.50688	0.000291012	0.000824875
(CCCGCCC)n		Simple repeat	0.774858	0.000290423	0.000823508
(AGAAGGT)n		Simple repeat	-1.08622	0.000288276	0.000817724
(CAACA)n		Simple repeat	0.899078	0.000280368	0.000796765
UCON12			0.746592	0.000279774	0.000795372
(TACAAT)n		Simple repeat	1.48761	0.000278177	0.000791124
(CTAATAT)n		Simple repeat	0.586269	0.000276307	0.000786096
(TAACCC)n		Simple repeat	0.88929	0.000270879	0.000771799
(GGTATGG)n		Simple repeat	1.26762	0.000269968	0.00076949
(CAGCAGG)n		Simple repeat	1.3835	0.000269203	0.000767593
(TGTGA)n		Simple repeat	-0.839093	0.000267851	0.000764023
(CCGGGAG)n		Simple repeat	1.61182	0.000266905	0.000762175
(CAGAGT)n		Simple repeat	1.45002	0.000266885	0.000762175
(TTTCCA)n		Simple repeat	1.39821	0.000263922	0.00075478
(GCCTGCC)n		Simple repeat	1.33609	0.000259712	0.000743015
(CAGCCTG)n		Simple repeat	1.11222	0.000259292	0.000742093
(TCTAACA)n		Simple repeat	1.27664	0.000255852	0.000732793
(GATGAGA)n		Simple repeat	-1.13279	0.000254434	0.000729003
(GGCTAG)n		Simple repeat	0.870209	0.000252358	0.000723325
(GCGCGT)n		Simple repeat	0.640021	0.000250812	0.000719164
(AAGAT)n		Simple repeat	0.670815	0.000247203	0.000709079
(GGCCGCG)n		Simple repeat	0.725354	0.000245914	0.000705647
(CGCCGCC)n		Simple repeat	0.752947	0.000245721	0.000705355
(TCCTCCAT)n		Simple repeat	1.16018	0.000242928	0.000697861
(CATATA)n		Simple repeat	-0.730294	0.000241553	0.000694692
(TGAC)n		Simple repeat	0.605488	0.000241496	0.000694692
(TTGAAGC)n		Simple repeat	1.50102	0.000241026	0.000693696
(AGCTGA)n		Simple repeat	0.678238	0.000240546	0.000692833
(TTCAGAA)n		Simple repeat	1.47354	0.000238117	0.000686094
(GCCCGGC)n		Simple repeat	0.680593	0.000237661	0.000685039
(TCTCCAG)n		Simple repeat	-0.782867	0.000237483	0.000684783
(CGAGCCG)n		Simple repeat	1.8808	0.00023579	0.000680412
(CTCGCTG)n		Simple repeat	-1.88001	0.000234437	0.000677017
(CGCGCCAC)n		Simple repeat	-1.26885	0.000230812	0.000667051
(AAGGT)n		Simple repeat	-1.44477	0.000230664	0.000666876
(TAATAC)n		Simple repeat	0.783602	0.000230552	0.000666802
(GTTGTT)n		Simple repeat	-0.732325	0.000229387	0.000663682
(AATTTGC)n		Simple repeat	0.64622	0.000228405	0.000661589
(CCACCCC)n		Simple repeat	1.31915	0.000226533	0.000656662
(CTCGGTC)n		Simple repeat	0.770938	0.000226187	0.000655908
X1_LINE		Non-LTR retrotransposon	0.655691	0.000223112	0.000647236
(GCCCGCT)n		Simple repeat	1.04741	0.000222235	0.000644934
(GCGCTCC)n		Simple repeat	1.06284	0.000221702	0.000643632
(ATGTGC)n		Simple repeat	0.673677	0.000220664	0.000640862
(ATCTTTA)n		Simple repeat	-2.28066	0.000220543	0.000640751
(CTCATTC)n		Simple repeat	1.40543	0.000220265	0.000640188
(TTTCTGC)n		Simple repeat	0.816185	0.000219557	0.000638371
(AGTAA)n		Simple repeat	-0.635617	0.00021898	0.000636933
(CCCTTCCTC)n		Simple repeat	1.47561	0.000218239	0.000635021
(ACCCAC)n		Simple repeat	0.843733	0.000217129	0.000632031
(CAGGCTCG)n		Simple repeat	1.2887	0.000213824	0.000622646
(CCTTCCC)n		Simple repeat	1.39021	0.000209376	0.000610157
tRNA-Ala-GCA		tRNA	1.44727	0.000208665	0.000608315
(ACTGAA)n		Simple repeat	0.611181	0.00020794	0.000606434
(AATTTGT)n		Simple repeat	1.30142	0.000205569	0.000599747
(CAAGGT)n		Simple repeat	-1.66558	0.000204311	0.00059653
(GTGCA)n		Simple repeat	1.67354	0.000202988	0.000593117
(TTCTA)n		Simple repeat	0.866938	0.00020281	0.000592824
(CGGCT)n		Simple repeat	-0.742661	0.000200284	0.000585885
(TTATCTA)n		Simple repeat	1.50567	0.000195708	0.000572936
(GCCTCCCT)n		Simple repeat	0.941976	0.000193585	0.000567154
(CACCGCC)n		Simple repeat	2.18126	0.000189486	0.000555359
(GAGATCA)n		Simple repeat	1.5333	0.000186801	0.000548116
(CCACCGG)n		Simple repeat	1.62632	0.000186476	0.000547373
(ACTTT)n		Simple repeat	0.697457	0.000186016	0.00054623
(CCAGGACT)n		Simple repeat	1.29726	0.00018103	0.000532673
(CGCA)n		Simple repeat	0.630866	0.000180858	0.000532512
(TGTGTTC)n		Simple repeat	1.13621	0.000179732	0.000529602
(GCGGCC)n		Simple repeat	0.634602	0.000178778	0.000527196
(CTATC)n		Simple repeat	1.74037	0.00017869	0.000527138
(TTACAG)n		Simple repeat	1.61517	0.000176184	0.000519946
(CCCCTGC)n		Simple repeat	-0.654621	0.000172829	0.00051024
(GGCTCTG)n		Simple repeat	1.40284	0.000169554	0.000500958
(CCTCCGG)n		Simple repeat	1.76415	0.000166923	0.000493563
(GCGTGCG)n		Simple repeat	0.647961	0.000165584	0.000489793
(TATATCA)n		Simple repeat	1.46845	0.000164171	0.000485989
(ACAGAAC)n		Simple repeat	1.35119	0.000156934	0.000465824
(TGTGAGGG)n		Simple repeat	1.56033	0.000156788	0.000465571
(GCTGCGT)n		Simple repeat	-0.592314	0.000156691	0.000465463
(GCACCCG)n		Simple repeat	1.81297	0.000156361	0.000464661
(ATTTCA)n		Simple repeat	0.893462	0.000155443	0.000462164
(TGGTGT)n		Simple repeat	0.705782	0.000155414	0.000462164
(CAGGTC)n		Simple repeat	1.25667	0.000154817	0.000460968
(TGTATT)n		Simple repeat	0.667982	0.000153619	0.000457754
(ATTAC)n		Simple repeat	-1.37809	0.000149229	0.000445538
(ATGAAT)n		Simple repeat	-0.624971	0.000147036	0.000439504
(CCCAA)n		Simple repeat	-0.606423	0.000146151	0.000437031
(AGACAGC)n		Simple repeat	1.49138	0.000145953	0.000436606
(AAGAGCT)n		Simple repeat	2.17517	0.000144418	0.000432184
(TTTGCCC)n		Simple repeat	0.610485	0.000143834	0.000430603
(GCCTCCG)n		Simple repeat	1.19168	0.000143685	0.000430325
tRNA-His-CAY_		tRNA	0.595888	0.00014357	0.000430149
(AGGTAGG)n		Simple repeat	1.38886	0.000140808	0.00042237
(GTGGTT)n		Simple repeat	1.37078	0.00014063	0.000422
(CGGCC)n		Simple repeat	0.622863	0.000140173	0.000420792
(GCTGAGT)n		Simple repeat	1.06168	0.000138625	0.000416472
(AATTCC)n		Simple repeat	1.3948	0.000138298	0.000415653
(CCTCG)n		Simple repeat	0.664424	0.000137233	0.000412936
(TTCTTTA)n		Simple repeat	0.708766	0.000136266	0.000410189
(GCCCAA)n		Simple repeat	-1.0432	0.000135201	0.000407301
(GCCCCCGA)n		Simple repeat	1.32892	0.000135035	0.000406962
(GCTGACCT)n		Simple repeat	-0.942676	0.000132901	0.000401002
(CCCTTCA)n		Simple repeat	-0.638035	0.000131485	0.000396885
(GTGACG)n		Simple repeat	1.5664	0.000130006	0.000392731
(CCTA)n		Simple repeat	0.91913	0.000129992	0.000392731
(CCCGTC)n		Simple repeat	0.892066	0.000129211	0.000390636
(TAACAG)n		Simple repeat	2.26644	0.000128357	0.000388208
(CGGAACA)n		Simple repeat	1.49806	0.000127567	0.000386121
(CCTCTGC)n		Simple repeat	0.70712	0.00012533	0.000379953
(CTTTTTAA)n		Simple repeat	1.07276	0.000124748	0.000378337
(AGGGAG)n		Simple repeat	1.16178	0.000124518	0.000377787
(CTCACCC)n		Simple repeat	1.29527	0.000124055	0.000376533
(GCGCT)n		Simple repeat	0.743864	0.000123463	0.000374883
(ATGCTG)n		Simple repeat	2.06764	0.000123256	0.000374402
(CGGCAG)n		Simple repeat	0.653219	0.000123029	0.000373862
(TAATATA)n		Simple repeat	-0.587537	0.000123011	0.000373862
(TCCCTTC)n		Simple repeat	1.52167	0.000122291	0.000371914
(CTGCAC)n		Simple repeat	-0.802114	0.000121527	0.000369738
(GGGCAG)n		Simple repeat	0.655401	0.000119121	0.000363138
(CTCTTGT)n		Simple repeat	1.20639	0.000119098	0.000363138
(TGGTAT)n		Simple repeat	1.11049	0.000118798	0.00036244
(ACGGAGG)n		Simple repeat	1.49903	0.000117221	0.000358056
(TGTCTTG)n		Simple repeat	-0.774056	0.000116454	0.000355855
(GATAGT)n		Simple repeat	1.26967	0.000116073	0.000354831
(TATGTCA)n		Simple repeat	1.53515	0.000115832	0.000354238
HERVKC4-int	HERVKC4	LTR retrotransposon	0.593527	0.000114141	0.000349623
(CTCACG)n		Simple repeat	1.4092	0.000110058	0.000337926
(AGGGCC)n		Simple repeat	-1.34914	0.000109056	0.000334981
(AAGAG)n		Simple repeat	0.850601	0.00010849	0.000333644
(TTTACTC)n		Simple repeat	-0.976767	0.000106385	0.000327696
(CAGGACA)n		Simple repeat	0.684734	0.000106068	0.000326982
(GGCGGG)n		Simple repeat	0.816101	0.000104627	0.00032267
UCON64			1.02053	0.000104564	0.000322605
(TGATTT)n		Simple repeat	-0.763946	0.000104157	0.000321478
(CCACTGG)n		Simple repeat	1.29276	0.000103975	0.000321046
(TGGCTTGGC)n		Simple repeat	2.51274	0.000103635	0.000320127
(AAAACC)n		Simple repeat	0.602859	0.000100621	0.000311192
(GGTCCC)n		Simple repeat	1.43409	9.95505e-05	0.000308004
(TCTGGAC)n		Simple repeat	1.84686	9.91752e-05	0.000306994
(GGAACGA)n		Simple repeat	1.711	9.74389e-05	0.000301836
(CCCGATG)n		Simple repeat	0.916678	9.73772e-05	0.000301767
(CAGCTA)n		Simple repeat	1.43791	9.63452e-05	0.00029881
(GCACAG)n		Simple repeat	1.38135	9.60149e-05	0.000297906
(GCAGGTGTGA)n		Simple repeat	1.73318	9.55433e-05	0.000296563
(CATGG)n		Simple repeat	1.52047	9.48257e-05	0.000294455
(GCGCCGC)n		Simple repeat	0.832323	9.40148e-05	0.000292529
(CGCTGG)n		Simple repeat	-0.639655	9.3408e-05	0.000290758
(GCATGAGA)n		Simple repeat	1.06465	9.15266e-05	0.000285018
(CTTTCTT)n		Simple repeat	0.585586	9.1151e-05	0.000283963
(CAGGGA)n		Simple repeat	1.61625	9.09765e-05	0.000283535
(CACTAC)n		Simple repeat	1.75782	9.0976e-05	0.000283535
GSATX		Satellite	1.00061	8.96902e-05	0.000279867
(CCAAGCCAG)n		Simple repeat	-1.072	8.89089e-05	0.000277542
(AGATCAA)n		Simple repeat	1.35256	8.73715e-05	0.000273187
tRNA-Lys-AAA		tRNA	0.713889	8.72353e-05	0.000272873
(TAGGTG)n		Simple repeat	-0.936727	8.57884e-05	0.000269005
L1P3b		Non-LTR retrotransposon	0.764257	8.5781e-05	0.000269005
(ACGGAC)n		Simple repeat	0.82677	8.49707e-05	0.000266877
(AGATGT)n		Simple repeat	1.76387	8.48863e-05	0.000266721
UCON20			0.968923	8.47465e-05	0.000266391
(AGCCTC)n		Simple repeat	0.648881	8.46666e-05	0.000266249
(TTTATCA)n		Simple repeat	-0.639966	8.43474e-05	0.000265354
(ATACAAT)n		Simple repeat	1.2888	8.41956e-05	0.000264985
(GAACAGCA)n		Simple repeat	-1.06636	8.32504e-05	0.000262117
(GGAGGAT)n		Simple repeat	1.4112	8.02285e-05	0.000253226
(GGTGGC)n		Simple repeat	0.723381	7.90066e-05	0.000249781
(ATTTATG)n		Simple repeat	1.55235	7.8764e-05	0.000249116
(TGTAC)n		Simple repeat	0.949177	7.84759e-05	0.000248308
(AGGCGTG)n		Simple repeat	1.2982	7.78731e-05	0.000246705
(CCACGTC)n		Simple repeat	0.853718	7.77292e-05	0.000246351
(AAGTTTG)n		Simple repeat	1.89348	7.69202e-05	0.000243888
(TGGAAGC)n		Simple repeat	1.40982	7.68367e-05	0.000243724
(AAATAA)n		Simple repeat	-0.780513	7.68185e-05	0.000243724
(CTGTTGG)n		Simple repeat	1.70803	7.67004e-05	0.000243493
(TCTTTCC)n		Simple repeat	0.83902	7.66428e-05	0.000243411
(CAGAGTT)n		Simple repeat	-0.806787	7.57935e-05	0.000241213
(GTTCA)n		Simple repeat	0.669623	7.5616e-05	0.000240747
(CCTGTGTGTA)n		Simple repeat	0.964138	7.54673e-05	0.000240374
(GAGTTG)n		Simple repeat	-1.19874	7.47405e-05	0.000238257
(CTCCAG)n		Simple repeat	0.772154	7.45198e-05	0.000237652
(CCAGACA)n		Simple repeat	1.37266	7.44276e-05	0.000237457
(GGGGCGG)n		Simple repeat	1.77633	7.18988e-05	0.000229579
(ACTCTC)n		Simple repeat	-0.799985	7.12451e-05	0.000227587
(GGCCAC)n		Simple repeat	0.866794	7.07933e-05	0.000226238
(AACTA)n		Simple repeat	-0.952103	6.91975e-05	0.000221507
(AGTA)n		Simple repeat	0.98788	6.8976e-05	0.00022089
(GCGTGC)n		Simple repeat	0.668417	6.83103e-05	0.00021885
(TACCATC)n		Simple repeat	2.07051	6.77862e-05	0.000217261
(CCAGTCC)n		Simple repeat	1.22918	6.72743e-05	0.000215801
(CCACGC)n		Simple repeat	1.43612	6.6334e-05	0.000212874
(CTGCGCG)n		Simple repeat	-1.24841	6.61453e-05	0.000212357
(TGCAT)n		Simple repeat	1.08384	6.56572e-05	0.000210878
(GGCATGG)n		Simple repeat	-0.796536	6.51098e-05	0.000209207
(AGAGAA)n		Simple repeat	-0.869642	6.46266e-05	0.000207916
(TATATCC)n		Simple repeat	-0.680342	6.40627e-05	0.000206275
(CGCCGAG)n		Simple repeat	2.17575	6.40002e-05	0.000206247
(ATTTTTA)n		Simple repeat	0.908633	6.39761e-05	0.000206247
(GGATGCA)n		Simple repeat	1.61637	6.39747e-05	0.000206247
(TCCCAGC)n		Simple repeat	-0.768437	6.36951e-05	0.000205609
(AAGAGGGGGC)n		Simple repeat	1.23676	6.36181e-05	0.000205447
(CAGAGCA)n		Simple repeat	0.792087	6.20911e-05	0.000200769
MER83B-int	MER83BI	LTR retrotransposon	0.606224	6.18965e-05	0.000200224
(CTTCCAC)n		Simple repeat	-1.2664	6.17079e-05	0.000199698
(TTAATTA)n		Simple repeat	1.44383	6.00902e-05	0.000194792
(CTCCG)n		Simple repeat	0.905788	5.96491e-05	0.000193525
(CCACACA)n		Simple repeat	1.43068	5.96413e-05	0.000193525
(TGCGCCC)n		Simple repeat	1.40104	5.95635e-05	0.000193411
(CAGTGAA)n		Simple repeat	0.998295	5.78551e-05	0.000188103
(CTCTTCT)n		Simple repeat	1.49449	5.78454e-05	0.000188103
(CTCCATC)n		Simple repeat	0.67876	5.61859e-05	0.000182986
(TATTTAG)n		Simple repeat	-0.605262	5.60351e-05	0.000182572
(CTAGGGT)n		Simple repeat	-2.37529	5.59617e-05	0.00018241
(CCACTCT)n		Simple repeat	1.49611	5.51141e-05	0.0001798
(TACTGAA)n		Simple repeat	0.993847	5.51039e-05	0.0001798
(TATTTAT)n		Simple repeat	-0.736798	5.42051e-05	0.000176986
(GCGCGGA)n		Simple repeat	2.46076	5.40856e-05	0.00017667
(TATTCTT)n		Simple repeat	1.5185	5.32244e-05	0.000174006
(TTAGTAT)n		Simple repeat	0.863137	5.27995e-05	0.000172837
(TGTCTCC)n		Simple repeat	-0.605691	5.12344e-05	0.000168001
(GTGTCT)n		Simple repeat	0.752975	5.09368e-05	0.000167239
(TATAT)n		Simple repeat	-0.770156	5.03394e-05	0.000165348
MER101B		LTR retrotransposon	0.632638	4.95111e-05	0.000162837
(CAGTGTGA)n		Simple repeat	-0.977626	4.91012e-05	0.000161558
(GGCCCCA)n		Simple repeat	0.675129	4.85011e-05	0.000159789
(CGCGCCT)n		Simple repeat	1.18729	4.82287e-05	0.00015896
(CGCCGCT)n		Simple repeat	-2.15631	4.69395e-05	0.000154977
(GAGAA)n		Simple repeat	1.0192	4.68154e-05	0.000154716
(TCACCA)n		Simple repeat	0.625163	4.61793e-05	0.00015273
(TGGGGCATGG)n		Simple repeat	1.91333	4.58338e-05	0.000151653
(TAGGGT)n		Simple repeat	1.703	4.45698e-05	0.000147598
(ACACCAC)n		Simple repeat	0.962718	4.43433e-05	0.000146911
(TCTGCCTC)n		Simple repeat	0.930695	4.38877e-05	0.000145464
(CCTTCTC)n		Simple repeat	0.830929	4.38035e-05	0.000145248
(TGTTC)n		Simple repeat	-0.832478	4.26433e-05	0.000141462
(CCTTTCC)n		Simple repeat	0.814617	4.25938e-05	0.000141359
UCON17			1.58728	4.24459e-05	0.000140929
(TTGACT)n		Simple repeat	-0.613227	4.21365e-05	0.000140084
(CTGTCCC)n		Simple repeat	1.42286	4.19262e-05	0.000139506
(GGGCGGC)n		Simple repeat	1.68134	4.10098e-05	0.000136634
(GCCGCGC)n		Simple repeat	0.782105	4.06143e-05	0.000135375
(CTCCGCCA)n		Simple repeat	1.44657	4.05984e-05	0.000135375
UCON62		DNA Transposon	1.10388	3.95966e-05	0.000132098
(GGATCA)n		Simple repeat	0.826109	3.94832e-05	0.000131834
(CTGTATTTAA)n		Simple repeat	1.36092	3.92171e-05	0.000131002
(CAGCGA)n		Simple repeat	0.622755	3.82802e-05	0.000127984
LTR1C3		LTR retrotransposon	0.686538	3.5654e-05	0.000119569
(GGAGACA)n		Simple repeat	-0.737825	3.56457e-05	0.000119569
L1P		Non-LTR retrotransposon	0.891834	3.54288e-05	0.000118917
(AAGGC)n		Simple repeat	0.880005	3.53395e-05	0.00011867
(GTCCG)n		Simple repeat	1.78656	3.33459e-05	0.000112172
(TACTATA)n		Simple repeat	1.65972	3.32683e-05	0.00011196
(ACCCCT)n		Simple repeat	1.8164	3.30551e-05	0.000111291
(CCAGGAG)n		Simple repeat	-0.777932	3.25291e-05	0.000109616
(CTGACGC)n		Simple repeat	1.38356	3.2344e-05	0.000109088
(TTGGTTT)n		Simple repeat	1.93408	3.23128e-05	0.000109031
(CCCGGCG)n		Simple repeat	1.09061	3.1786e-05	0.000107348
(TGTGTCA)n		Simple repeat	-0.96863	3.15324e-05	0.000106538
(TATTAA)n		Simple repeat	-0.652654	3.14086e-05	0.000106167
(TGGATG)n		Simple repeat	1.13065	3.10918e-05	0.000105142
(AACTAA)n		Simple repeat	0.848542	3.07646e-05	0.000104081
(TGCTGGT)n		Simple repeat	0.715927	3.05363e-05	0.000103355
(ACTA)n		Simple repeat	-0.86924	3.02856e-05	0.000102551
(ATAATT)n		Simple repeat	0.699315	3.02487e-05	0.000102472
(ACGGCCTC)n		Simple repeat	1.04553	2.96828e-05	0.000100642
(AGGGCA)n		Simple repeat	1.19639	2.91279e-05	9.88057e-05
(TATAATT)n		Simple repeat	1.80696	2.8149e-05	9.56119e-05
(GGTGCCA)n		Simple repeat	1.38381	2.80728e-05	9.53952e-05
(TTCTAGT)n		Simple repeat	1.8042	2.73435e-05	9.29583e-05
(CCGCCCCTG)n		Simple repeat	1.68363	2.67915e-05	9.12027e-05
(TTGCAT)n		Simple repeat	0.648798	2.67536e-05	9.11144e-05
(CAGCTGG)n		Simple repeat	-1.03709	2.66625e-05	9.08845e-05
(CCCTGCC)n		Simple repeat	0.697956	2.64826e-05	9.03115e-05
(GCATATG)n		Simple repeat	1.36403	2.62762e-05	8.96475e-05
(GGCCCC)n		Simple repeat	0.691057	2.62084e-05	8.94697e-05
(CTTCTCC)n		Simple repeat	0.898243	2.55831e-05	8.74382e-05
(TCCCTCTC)n		Simple repeat	1.84649	2.55828e-05	8.74382e-05
tRNA-Leu-CTY		tRNA	0.714413	2.50815e-05	8.59153e-05
(TGTTG)n		Simple repeat	1.74263	2.50008e-05	8.56771e-05
(GGACCCG)n		Simple repeat	1.6722	2.4286e-05	8.33018e-05
(TTTCTAT)n		Simple repeat	-0.749153	2.41937e-05	8.30595e-05
(TAAT)n		Simple repeat	0.687149	2.36601e-05	8.14097e-05
UCON89		DNA Transposon	-0.805481	2.34066e-05	8.061e-05
(GGCCCTG)n		Simple repeat	2.0668	2.33973e-05	8.061e-05
(CAAGAA)n		Simple repeat	-0.738363	2.29095e-05	7.90397e-05
(TATTCAA)n		Simple repeat	0.889091	2.27993e-05	7.87306e-05
(GTCTCCT)n		Simple repeat	0.655202	2.24133e-05	7.74673e-05
(CCCTCTCT)n		Simple repeat	1.33449	2.22707e-05	7.70089e-05
(GCTA)n		Simple repeat	1.52264	2.22554e-05	7.70085e-05
(TATATT)n		Simple repeat	0.654411	2.15208e-05	7.45842e-05
(GAGGCAG)n		Simple repeat	0.826404	2.1442e-05	7.43782e-05
(TTTTCCT)n		Simple repeat	0.851921	2.1381e-05	7.42002e-05
(CCATAA)n		Simple repeat	1.96792	2.13554e-05	7.41448e-05
(AACT)n		Simple repeat	0.748058	2.11732e-05	7.36122e-05
(CTCAT)n		Simple repeat	0.693619	2.07882e-05	7.23391e-05
(GCTGGAG)n		Simple repeat	1.00951	2.07267e-05	7.21578e-05
Eulor10			1.01646	2.05486e-05	7.15705e-05
(CAGGCCA)n		Simple repeat	1.66892	2.03759e-05	7.10009e-05
GSAT		Satellite	1.29229	2.02173e-05	7.04805e-05
(GGGGCC)n		Simple repeat	1.81018	2.00692e-05	7.00277e-05
(CGCTC)n		Simple repeat	0.665162	1.99804e-05	6.97495e-05
(GGGGGC)n		Simple repeat	2.47203	1.98569e-05	6.935e-05
(ACTGAGG)n		Simple repeat	1.32531	1.95036e-05	6.81473e-05
(CTGGGGG)n		Simple repeat	1.01361	1.93878e-05	6.77733e-05
(GGAGTGA)n		Simple repeat	1.20165	1.93856e-05	6.77733e-05
(CTAACC)n		Simple repeat	0.808175	1.93782e-05	6.77733e-05
(AGCGCGG)n		Simple repeat	0.936076	1.93295e-05	6.76622e-05
(AGAAGGC)n		Simple repeat	1.37537	1.90425e-05	6.66879e-05
(ATCTTT)n		Simple repeat	1.1579	1.87251e-05	6.57262e-05
(TTCTTG)n		Simple repeat	1.66707	1.8689e-05	6.56295e-05
(GAGGC)n		Simple repeat	0.80066	1.86825e-05	6.56295e-05
(TGTCCCG)n		Simple repeat	1.41114	1.85002e-05	6.50559e-05
(ATTTCAC)n		Simple repeat	-0.751286	1.83553e-05	6.45761e-05
(TCTGCCT)n		Simple repeat	1.18693	1.79501e-05	6.32376e-05
(GCCACCA)n		Simple repeat	0.796589	1.78844e-05	6.3035e-05
(TGGCCCC)n		Simple repeat	0.736874	1.78332e-05	6.28832e-05
(CGCGG)n		Simple repeat	0.827303	1.75186e-05	6.18023e-05
(GTTATGA)n		Simple repeat	1.58755	1.74772e-05	6.16846e-05
(AACTCC)n		Simple repeat	-0.825134	1.74733e-05	6.16846e-05
(GCAGCAA)n		Simple repeat	1.71783	1.72718e-05	6.10159e-05
(ACTGGG)n		Simple repeat	2.21359	1.69233e-05	5.984e-05
(AGCGCA)n		Simple repeat	0.895717	1.69115e-05	5.98255e-05
(GGCACCG)n		Simple repeat	0.708567	1.66834e-05	5.91006e-05
(CTGGTTG)n		Simple repeat	0.727335	1.65883e-05	5.88452e-05
(AGCCAAGCC)n		Simple repeat	1.13772	1.61722e-05	5.74223e-05
(GCAGCCCA)n		Simple repeat	0.928955	1.59773e-05	5.67827e-05
(GAATATA)n		Simple repeat	0.965737	1.59034e-05	5.65726e-05
(ACTAC)n		Simple repeat	1.60707	1.57928e-05	5.62312e-05
(GCGC)n		Simple repeat	0.898123	1.57277e-05	5.60253e-05
(GGCC)n		Simple repeat	0.664599	1.56475e-05	5.57913e-05
(ATTTATT)n		Simple repeat	-1.01942	1.55724e-05	5.55753e-05
(CACTCACC)n		Simple repeat	1.11342	1.54511e-05	5.5168e-05
(TGACCT)n		Simple repeat	1.7369	1.54037e-05	5.50245e-05
(CCCGCAT)n		Simple repeat	-1.31431	1.5361e-05	5.48977e-05
(ACATAG)n		Simple repeat	1.44194	1.51629e-05	5.42402e-05
(GATGGA)n		Simple repeat	-0.73695	1.51365e-05	5.41709e-05
LTR54B		LTR retrotransposon	-0.740065	1.51336e-05	5.41709e-05
(GGAAGAGT)n		Simple repeat	1.32881	1.4992e-05	5.37037e-05
(AGGTGA)n		Simple repeat	1.33019	1.48792e-05	5.33246e-05
(TATGTAA)n		Simple repeat	-0.825952	1.44766e-05	5.19302e-05
(AGTTCAGG)n		Simple repeat	1.70579	1.4363e-05	5.15471e-05
(GGCCTCT)n		Simple repeat	0.862987	1.43389e-05	5.14844e-05
(CGCCTC)n		Simple repeat	0.735478	1.42744e-05	5.12768e-05
(TGTCTGTGTA)n		Simple repeat	-0.804449	1.42597e-05	5.12482e-05
(TGGTC)n		Simple repeat	1.61178	1.39299e-05	5.01568e-05
(CTGCACA)n		Simple repeat	1.29112	1.38576e-05	4.99198e-05
(TGTGTGT)n		Simple repeat	1.80876	1.37394e-05	4.95172e-05
(GAGCT)n		Simple repeat	-0.945479	1.36151e-05	4.91156e-05
(GGACAGGT)n		Simple repeat	1.42201	1.35945e-05	4.90641e-05
(GGAGCGG)n		Simple repeat	-0.591326	1.35607e-05	4.89653e-05
(CAAACAA)n		Simple repeat	-1.03634	1.34676e-05	4.86519e-05
UCON31			0.905314	1.33708e-05	4.83251e-05
(GGAGCTG)n		Simple repeat	1.2722	1.30142e-05	4.71251e-05
(TTCTGGATGG)n		Simple repeat	1.62665	1.28987e-05	4.67289e-05
Chompy-6_Croc		DNA Transposon	1.15429	1.28557e-05	4.65949e-05
(TTCAT)n		Simple repeat	0.798895	1.25803e-05	4.5683e-05
(AATAGGA)n		Simple repeat	1.47356	1.23641e-05	4.49406e-05
(GATATTAT)n		Simple repeat	0.783926	1.23222e-05	4.48094e-05
(TTTTCTTTT)n		Simple repeat	-1.24408	1.22639e-05	4.46188e-05
(CTCCCACT)n		Simple repeat	1.88732	1.22527e-05	4.45992e-05
(CAGGCG)n		Simple repeat	2.08765	1.22419e-05	4.45808e-05
(ATTTTATA)n		Simple repeat	1.33826	1.14371e-05	4.17294e-05
(ACCA)n		Simple repeat	0.912647	1.14322e-05	4.17294e-05
(TTTCATA)n		Simple repeat	1.10378	1.13991e-05	4.16302e-05
(AGGCAGC)n		Simple repeat	1.0292	1.12559e-05	4.11269e-05
(CACAGTG)n		Simple repeat	1.46499	1.11601e-05	4.07965e-05
(CCGAGCA)n		Simple repeat	1.44904	1.11401e-05	4.07426e-05
(CCGCACG)n		Simple repeat	0.95067	1.08721e-05	3.98003e-05
(GGTGGT)n		Simple repeat	0.922825	1.05095e-05	3.84914e-05
(CCACAGT)n		Simple repeat	0.62816	1.03109e-05	3.7818e-05
(GAGATA)n		Simple repeat	1.72744	1.01687e-05	3.73322e-05
(GAGAATG)n		Simple repeat	1.57675	1.01143e-05	3.71504e-05
LTR9C		LTR retrotransposon	-0.609443	9.95331e-06	3.65765e-05
(TGACCTT)n		Simple repeat	-0.606025	9.76049e-06	3.58851e-05
(AGCGCC)n		Simple repeat	1.28735	9.67956e-06	3.56046e-05
(AGTAGAA)n		Simple repeat	1.54631	9.63134e-06	3.54443e-05
(GGGGAA)n		Simple repeat	1.08842	9.56747e-06	3.52261e-05
(TGCATAA)n		Simple repeat	1.45108	9.542e-06	3.51492e-05
(TTGACAT)n		Simple repeat	0.980997	9.38974e-06	3.46382e-05
(GAAC)n		Simple repeat	1.10221	8.80356e-06	3.25071e-05
(ACACTC)n		Simple repeat	1.26711	8.73493e-06	3.22847e-05
(GCTC)n		Simple repeat	0.815811	8.4899e-06	3.14245e-05
(TTTGTG)n		Simple repeat	-0.664764	8.44537e-06	3.12748e-05
(CCCTGCT)n		Simple repeat	0.79655	8.39555e-06	3.11053e-05
(CTGTGG)n		Simple repeat	0.762651	8.29523e-06	3.07484e-05
(AGGAGG)n		Simple repeat	1.91466	8.26488e-06	3.06508e-05
(TGACCCA)n		Simple repeat	1.75331	8.25154e-06	3.06161e-05
(AGGAGCC)n		Simple repeat	-1.59487	7.96308e-06	2.95887e-05
(GGCTC)n		Simple repeat	-0.629161	7.93658e-06	2.95045e-05
(GCTGCC)n		Simple repeat	0.712005	7.8186e-06	2.90941e-05
(CCACAGG)n		Simple repeat	1.2193	7.79393e-06	2.90164e-05
(TCACTGA)n		Simple repeat	-0.704481	7.77339e-06	2.8954e-05
(TAGTATA)n		Simple repeat	1.14057	7.65389e-06	2.85366e-05
(GGATCCA)n		Simple repeat	-1.45571	7.50098e-06	2.80073e-05
(ACAAGG)n		Simple repeat	1.2909	7.47919e-06	2.79395e-05
(AGTGGA)n		Simple repeat	1.50441	7.4393e-06	2.78041e-05
(GCCACT)n		Simple repeat	1.37948	7.30354e-06	2.731e-05
(TGCACA)n		Simple repeat	0.710395	7.18303e-06	2.68725e-05
(ATAACA)n		Simple repeat	-1.31244	7.14572e-06	2.67589e-05
(ATGCC)n		Simple repeat	1.48008	7.11499e-06	2.66569e-05
(ATGACAA)n		Simple repeat	1.27149	6.91546e-06	2.59347e-05
(ACAGTGA)n		Simple repeat	1.3242	6.78718e-06	2.55034e-05
(TAATGA)n		Simple repeat	1.34375	6.76841e-06	2.54454e-05
(CTCACTG)n		Simple repeat	1.21956	6.74437e-06	2.53674e-05
(AGGTGGAGG)n		Simple repeat	1.66921	6.70788e-06	2.52425e-05
(CGAG)n		Simple repeat	1.07086	6.64449e-06	2.50163e-05
(CAGCCG)n		Simple repeat	-1.12592	6.55467e-06	2.47024e-05
(GTGGCAT)n		Simple repeat	0.785926	6.17056e-06	2.33154e-05
(TGATT)n		Simple repeat	-0.706641	6.11012e-06	2.31064e-05
(AATAGAA)n		Simple repeat	1.07742	6.03059e-06	2.28169e-05
(GACGGCA)n		Simple repeat	0.649583	6.01578e-06	2.27721e-05
(GCAGGCT)n		Simple repeat	1.46019	5.93408e-06	2.2485e-05
(ATTTTAT)n		Simple repeat	0.699041	5.90985e-06	2.24043e-05
(ATAATAT)n		Simple repeat	-0.813251	5.85626e-06	2.22231e-05
(CAGGCA)n		Simple repeat	1.28619	5.82527e-06	2.21229e-05
(AGGGGG)n		Simple repeat	1.77452	5.79665e-06	2.20405e-05
(GACGGG)n		Simple repeat	0.952724	5.67577e-06	2.1613e-05
(ACACAG)n		Simple repeat	0.873869	5.5086e-06	2.10286e-05
(ATAGT)n		Simple repeat	1.39678	5.29352e-06	2.02579e-05
(TTTCTCCT)n		Simple repeat	1.7725	5.25526e-06	2.01216e-05
(AGGAGAGT)n		Simple repeat	1.15723	5.16861e-06	1.98492e-05
(AGGGAC)n		Simple repeat	1.61638	5.16821e-06	1.98492e-05
(ACAAT)n		Simple repeat	1.60923	5.15336e-06	1.98204e-05
(TGTATAA)n		Simple repeat	0.827655	5.14308e-06	1.98007e-05
(GAAATG)n		Simple repeat	1.00992	5.09223e-06	1.96148e-05
(TATTTG)n		Simple repeat	0.61339	5.04946e-06	1.94696e-05
(CTCCAGGC)n		Simple repeat	0.754821	5.04437e-06	1.94598e-05
(GCGGA)n		Simple repeat	0.587933	5.00376e-06	1.93128e-05
(AGATGTA)n		Simple repeat	1.59936	4.98668e-06	1.92566e-05
(GTCACAT)n		Simple repeat	-2.07147	4.95439e-06	1.91415e-05
(CTTCTAG)n		Simple repeat	1.5233	4.91563e-06	1.90013e-05
(TTGTTTT)n		Simple repeat	0.695098	4.90705e-06	1.89777e-05
(AATACTT)n		Simple repeat	1.41265	4.90273e-06	1.89706e-05
(GGAGCGC)n		Simple repeat	1.41952	4.7377e-06	1.83783e-05
(GACGCG)n		Simple repeat	1.17698	4.72271e-06	1.83295e-05
tRNA-Gly-GGA		tRNA	0.790202	4.65956e-06	1.81027e-05
(TTTTCATCC)n		Simple repeat	1.15852	4.63592e-06	1.80291e-05
(ATATATG)n		Simple repeat	1.26367	4.61408e-06	1.79533e-05
(TTATAGT)n		Simple repeat	1.56346	4.57118e-06	1.77954e-05
(TCCCCGCG)n		Simple repeat	1.83956	4.37405e-06	1.70539e-05
LTR7A		LTR retrotransposon	1.9581	4.36521e-06	1.70281e-05
(GCCGCCC)n		Simple repeat	0.837336	4.35014e-06	1.69779e-05
(GCCCTCT)n		Simple repeat	1.03723	4.34972e-06	1.69779e-05
(GGCCGG)n		Simple repeat	0.600872	4.33241e-06	1.6926e-05
(TACACGGGAC)n		Simple repeat	1.92113	4.30956e-06	1.68452e-05
(AATTAT)n		Simple repeat	-0.707552	4.14274e-06	1.62097e-05
(CCATCA)n		Simple repeat	0.702967	4.00971e-06	1.56972e-05
HERV1_LTRc		LTR retrotransposon	0.650651	3.94364e-06	1.54543e-05
(CGG)n		Simple repeat	0.695533	3.92933e-06	1.54061e-05
(CCACCTC)n		Simple repeat	0.984523	3.91897e-06	1.53733e-05
(TGCCCAG)n		Simple repeat	0.815072	3.77317e-06	1.48166e-05
(TTATA)n		Simple repeat	0.738491	3.7611e-06	1.47767e-05
(TGCTT)n		Simple repeat	0.694556	3.68884e-06	1.45077e-05
(TGTAAGT)n		Simple repeat	0.808165	3.60855e-06	1.42065e-05
(GAGAACA)n		Simple repeat	-0.613871	3.59759e-06	1.41706e-05
(TTTTTTT)n		Simple repeat	0.75784	3.57318e-06	1.40817e-05
(CATACAA)n		Simple repeat	-0.900718	3.5263e-06	1.39184e-05
(CGACG)n		Simple repeat	-0.638617	3.51026e-06	1.38622e-05
(CACACTCACT)n		Simple repeat	1.22541	3.43052e-06	1.35543e-05
(CTGTGA)n		Simple repeat	1.98429	3.3903e-06	1.34092e-05
(TAG)n		Simple repeat	0.651027	3.38943e-06	1.34092e-05
(GCCCCGA)n		Simple repeat	1.55757	3.38571e-06	1.34048e-05
(TATTCT)n		Simple repeat	1.44801	3.37715e-06	1.33778e-05
(CCTCA)n		Simple repeat	0.658588	3.34564e-06	1.32599e-05
(GCCCCCT)n		Simple repeat	-0.650827	3.32341e-06	1.31786e-05
(TATTA)n		Simple repeat	0.674471	3.28889e-06	1.30484e-05
(TCTAGAT)n		Simple repeat	1.62478	3.24811e-06	1.28933e-05
(CAGACA)n		Simple repeat	0.837725	3.24603e-06	1.28917e-05
(CCGGAAC)n		Simple repeat	-0.873523	3.23018e-06	1.28354e-05
(GCAGTCC)n		Simple repeat	0.634639	3.20887e-06	1.27573e-05
(CTTCATA)n		Simple repeat	1.56986	3.19778e-06	1.27199e-05
(AAAATA)n		Simple repeat	1.06825	3.17929e-06	1.26528e-05
(AGCCCGG)n		Simple repeat	1.66219	3.12289e-06	1.24348e-05
(CGGCG)n		Simple repeat	0.640714	3.09616e-06	1.23412e-05
(CAGAGGT)n		Simple repeat	0.693721	3.05859e-06	1.21978e-05
(CGCACCC)n		Simple repeat	1.11219	3.03784e-06	1.21213e-05
(CTGCTCA)n		Simple repeat	-1.5956	2.92812e-06	1.16896e-05
(CCCGCAC)n		Simple repeat	1.96807	2.92538e-06	1.16865e-05
(GATTC)n		Simple repeat	3.21201	2.91156e-06	1.16417e-05
(TAAGG)n		Simple repeat	0.68371	2.85813e-06	1.14459e-05
(TATGTTT)n		Simple repeat	1.5269	2.84603e-06	1.14094e-05
(TGCTGCC)n		Simple repeat	1.85508	2.78419e-06	1.11732e-05
(CACCTGG)n		Simple repeat	-1.11257	2.78209e-06	1.11706e-05
(ACCTCCT)n		Simple repeat	-1.44283	2.6983e-06	1.08455e-05
tRNA-Asn-AAC		tRNA	0.626483	2.69191e-06	1.08255e-05
MLT2B5		LTR retrotransposon	0.69198	2.63913e-06	1.06244e-05
(ATGATA)n		Simple repeat	1.30088	2.6276e-06	1.05891e-05
(CACTCT)n		Simple repeat	1.04656	2.60979e-06	1.05228e-05
(GAAAA)n		Simple repeat	0.706296	2.56115e-06	1.03321e-05
(TTCCTT)n		Simple repeat	-0.605333	2.54755e-06	1.02827e-05
(CAGTCCC)n		Simple repeat	1.16448	2.54721e-06	1.02827e-05
(AGCCTGG)n		Simple repeat	-0.716488	2.5433e-06	1.02772e-05
(AATTTGGC)n		Simple repeat	1.95032	2.53961e-06	1.02723e-05
(GCGCCGAG)n		Simple repeat	1.05858	2.47833e-06	1.00403e-05
(AGAAGT)n		Simple repeat	0.886393	2.4652e-06	9.99761e-06
(CAGTGA)n		Simple repeat	2.36505	2.41833e-06	9.82312e-06
(GTGTATG)n		Simple repeat	-0.682339	2.39963e-06	9.75231e-06
(TGTTTTC)n		Simple repeat	1.46605	2.39185e-06	9.72584e-06
(GACG)n		Simple repeat	1.34304	2.36462e-06	9.62533e-06
(GCGAGG)n		Simple repeat	1.12558	2.36289e-06	9.6234e-06
(ACACGG)n		Simple repeat	1.99669	2.35614e-06	9.601e-06
(CCTCTA)n		Simple repeat	0.855545	2.25825e-06	9.22171e-06
(AGGAGTG)n		Simple repeat	2.21613	2.25227e-06	9.20708e-06
(CCCCGAC)n		Simple repeat	1.64711	2.2331e-06	9.13355e-06
(TAACTA)n		Simple repeat	0.686331	2.20007e-06	9.00809e-06
(CCCCCAA)n		Simple repeat	1.84564	2.12917e-06	8.72708e-06
(ACCAGG)n		Simple repeat	-1.38559	2.02669e-06	8.3115e-06
(TTCAGTA)n		Simple repeat	-1.00523	2.01249e-06	8.25769e-06
(GACAG)n		Simple repeat	1.165	1.99667e-06	8.19712e-06
(TTCACCT)n		Simple repeat	0.666032	1.98986e-06	8.17357e-06
(CACACACG)n		Simple repeat	0.83538	1.97952e-06	8.13544e-06
(ACAATAA)n		Simple repeat	1.34723	1.97881e-06	8.13544e-06
MER136		DNA Transposon	0.734602	1.94291e-06	7.99355e-06
(TGGCGG)n		Simple repeat	0.65025	1.94286e-06	7.99355e-06
(TGAGTAC)n		Simple repeat	2.32886	1.94151e-06	7.99355e-06
(CGGC)n		Simple repeat	0.9946	1.93756e-06	7.98436e-06
(TGTCTCT)n		Simple repeat	0.609751	1.91653e-06	7.91045e-06
(TCGGG)n		Simple repeat	1.64398	1.84502e-06	7.62351e-06
(TGTCCC)n		Simple repeat	-0.718459	1.81523e-06	7.50849e-06
(TGAATT)n		Simple repeat	1.17481	1.81175e-06	7.49812e-06
(TGAATG)n		Simple repeat	1.13156	1.80466e-06	7.47284e-06
HERV35I-int	HERV35I	LTR retrotransposon	0.609396	1.79625e-06	7.44202e-06
(ACATA)n		Simple repeat	1.6091	1.76817e-06	7.32963e-06
(TGGTGAG)n		Simple repeat	1.16687	1.76245e-06	7.31334e-06
(TGGCAC)n		Simple repeat	2.03622	1.75098e-06	7.27016e-06
(CCGCCGA)n		Simple repeat	-0.683066	1.72395e-06	7.16182e-06
(GCGGCT)n		Simple repeat	0.758491	1.71187e-06	7.11547e-06
(TTCATAT)n		Simple repeat	1.08374	1.7109e-06	7.1153e-06
(AAGGATG)n		Simple repeat	1.89929	1.70529e-06	7.09581e-06
(ATCTCC)n		Simple repeat	2.02854	1.70451e-06	7.09581e-06
(TTGCCCC)n		Simple repeat	-2.01267	1.70021e-06	7.08237e-06
(GGACAG)n		Simple repeat	-0.626925	1.68068e-06	7.0048e-06
HERVK-int	HERVK	LTR retrotransposon	0.753371	1.65695e-06	6.90968e-06
(CCCTAA)n		Simple repeat	1.51252	1.62856e-06	6.79497e-06
(ACGTCC)n		Simple repeat	1.69425	1.58646e-06	6.62651e-06
(TAGTGA)n		Simple repeat	1.92215	1.56889e-06	6.5615e-06
(AATTGAG)n		Simple repeat	1.69467	1.56678e-06	6.5586e-06
(GGCCGGG)n		Simple repeat	1.97496	1.55489e-06	6.51236e-06
(CTGCAGG)n		Simple repeat	-0.71273	1.52931e-06	6.41115e-06
(CCTGAGCTG)n		Simple repeat	-1.49037	1.52573e-06	6.40072e-06
(AACTCCC)n		Simple repeat	1.35792	1.50737e-06	6.33062e-06
(AGT)n		Simple repeat	-0.595887	1.48628e-06	6.24547e-06
(CAGTCTC)n		Simple repeat	1.71263	1.46169e-06	6.14551e-06
(CTCCAGCGG)n		Simple repeat	1.66866	1.42348e-06	5.9947e-06
(GGCTGAT)n		Simple repeat	-1.01238	1.3963e-06	5.88346e-06
(GAGGTCA)n		Simple repeat	0.714956	1.33398e-06	5.63947e-06
(ATTGTT)n		Simple repeat	-0.893031	1.32504e-06	5.60474e-06
(CCACTCC)n		Simple repeat	1.03208	1.26872e-06	5.37244e-06
(GAGAGG)n		Simple repeat	-0.67935	1.26817e-06	5.37244e-06
(GTC)n		Simple repeat	-0.639273	1.2631e-06	5.35458e-06
(GGTGCA)n		Simple repeat	1.1163	1.25337e-06	5.31627e-06
(GTCCAG)n		Simple repeat	-1.05538	1.25194e-06	5.31312e-06
(TGAGGC)n		Simple repeat	1.65852	1.24781e-06	5.29855e-06
(TAAGAAG)n		Simple repeat	0.889633	1.23648e-06	5.25625e-06
(TGCAGCC)n		Simple repeat	0.817355	1.23493e-06	5.25256e-06
(ATATAGAT)n		Simple repeat	1.70974	1.21847e-06	5.18542e-06
(GGGAGGC)n		Simple repeat	-0.779376	1.17586e-06	5.00688e-06
(CCTTTT)n		Simple repeat	-0.74458	1.17147e-06	4.99651e-06
(GTAG)n		Simple repeat	0.866186	1.16654e-06	4.97822e-06
(CGCTCCT)n		Simple repeat	2.31642	1.15681e-06	4.94219e-06
(GTGATG)n		Simple repeat	1.13188	1.11303e-06	4.76313e-06
(ACCACAC)n		Simple repeat	2.79071	1.06731e-06	4.57001e-06
(TTT)n		Simple repeat	0.645444	1.06704e-06	4.57001e-06
(TTAGT)n		Simple repeat	-0.870381	1.06085e-06	4.54996e-06
(AGCAGCC)n		Simple repeat	2.25595	1.06011e-06	4.54933e-06
(GCCCCGCA)n		Simple repeat	1.83935	1.05964e-06	4.54933e-06
(AAATAT)n		Simple repeat	-0.709376	1.0283e-06	4.41776e-06
(GAGC)n		Simple repeat	0.80383	1.02603e-06	4.41048e-06
(TATTTTA)n		Simple repeat	0.944887	9.60697e-07	4.13893e-06
(CCGG)n		Simple repeat	1.06497	9.49436e-07	4.09271e-06
(CTCTTG)n		Simple repeat	0.701946	9.4709e-07	4.08489e-06
(CCTCGG)n		Simple repeat	0.607416	9.46788e-07	4.08489e-06
(AATAGT)n		Simple repeat	-0.816548	9.34513e-07	4.03745e-06
(GCACATG)n		Simple repeat	2.33228	9.29936e-07	4.01994e-06
(ACTCAGC)n		Simple repeat	1.64383	9.06711e-07	3.9284e-06
(TCCGGCC)n		Simple repeat	1.86401	8.99153e-07	3.89786e-06
(TACTGT)n		Simple repeat	-0.744787	8.95609e-07	3.88468e-06
(TCTCCAT)n		Simple repeat	1.7376	8.9072e-07	3.86566e-06
(CTCCGC)n		Simple repeat	0.592889	8.85439e-07	3.84492e-06
(GGAAGTA)n		Simple repeat	1.74663	8.78917e-07	3.81876e-06
MER92A		LTR retrotransposon	0.812563	8.48668e-07	3.69151e-06
L1P4b		Non-LTR retrotransposon	0.856888	8.39812e-07	3.65506e-06
Eulor6B		DNA Transposon	0.804848	7.97631e-07	3.47543e-06
(GTGAC)n		Simple repeat	1.51341	7.82642e-07	3.41399e-06
(CACACTC)n		Simple repeat	2.64136	7.7848e-07	3.39777e-06
(AATATCA)n		Simple repeat	-1.04882	7.66553e-07	3.34952e-06
(CTCTCCTA)n		Simple repeat	1.20976	7.44813e-07	3.26196e-06
(GACTGT)n		Simple repeat	0.812176	7.41298e-07	3.24842e-06
(GTCCGG)n		Simple repeat	0.805555	7.27861e-07	3.19501e-06
(ACAGG)n		Simple repeat	0.719143	7.23925e-07	3.18137e-06
(GGCGAG)n		Simple repeat	0.877889	7.22578e-07	3.17727e-06
(TGATAA)n		Simple repeat	-0.842691	7.06313e-07	3.10753e-06
(AACAGAG)n		Simple repeat	1.58423	7.0521e-07	3.10446e-06
(TGATGATGG)n		Simple repeat	-1.18584	6.99898e-07	3.08462e-06
(GACCCA)n		Simple repeat	0.87952	6.60832e-07	2.92083e-06
LTR28		LTR retrotransposon	0.769484	6.60041e-07	2.91902e-06
(TGATTAT)n		Simple repeat	-0.943518	6.59936e-07	2.91902e-06
(CGGCGCG)n		Simple repeat	2.47207	6.5643e-07	2.9064e-06
(CCCTGGA)n		Simple repeat	-0.952344	6.44492e-07	2.85519e-06
(TACACC)n		Simple repeat	1.9803	6.38187e-07	2.83112e-06
(TTAATTT)n		Simple repeat	0.734862	6.32287e-07	2.8076e-06
(GCCTCTCT)n		Simple repeat	1.35519	6.21706e-07	2.76222e-06
(GCCTCA)n		Simple repeat	0.656355	6.136e-07	2.72936e-06
(TTTCATTA)n		Simple repeat	1.63953	6.10593e-07	2.71914e-06
(CACTCCC)n		Simple repeat	1.14348	6.00446e-07	2.67551e-06
(TCTTATT)n		Simple repeat	1.50592	5.88894e-07	2.62556e-06
(TCCCCCC)n		Simple repeat	1.46027	5.8785e-07	2.62242e-06
(TAGATTT)n		Simple repeat	1.10234	5.82277e-07	2.59908e-06
(TGTGAG)n		Simple repeat	0.712413	5.78701e-07	2.58612e-06
(TCCTTTG)n		Simple repeat	1.07982	5.69068e-07	2.54455e-06
(CCGCGAC)n		Simple repeat	-0.618914	5.46937e-07	2.44703e-06
HERV9NC-int		LTR retrotransposon	0.785299	5.30774e-07	2.37748e-06
(TGGCCT)n		Simple repeat	-0.823509	5.2789e-07	2.36594e-06
(ATTTTC)n		Simple repeat	0.692155	5.22362e-07	2.34254e-06
(GCGCCCC)n		Simple repeat	1.06092	4.72324e-07	2.12435e-06
(TTTTTATA)n		Simple repeat	0.70236	4.71323e-07	2.12109e-06
(GACACAG)n		Simple repeat	0.968387	4.59276e-07	2.0693e-06
(ACACA)n		Simple repeat	1.3235	4.58172e-07	2.06612e-06
(GGGAAG)n		Simple repeat	1.34978	4.58159e-07	2.06612e-06
(GCGAGCG)n		Simple repeat	1.39983	4.41508e-07	1.99393e-06
(GGTCTGGC)n		Simple repeat	2.14802	4.40746e-07	1.99166e-06
MER34-int		LTR retrotransposon	0.761435	4.38002e-07	1.9816e-06
(ATTCTA)n		Simple repeat	0.805213	4.23446e-07	1.91801e-06
(GAGAGA)n		Simple repeat	0.883468	3.94882e-07	1.79392e-06
(AAACAAA)n		Simple repeat	0.751433	3.93316e-07	1.78786e-06
(GCTCC)n		Simple repeat	1.29857	3.86031e-07	1.75683e-06
(GGATAAG)n		Simple repeat	0.861402	3.84622e-07	1.75146e-06
(CCTGCC)n		Simple repeat	0.595227	3.841e-07	1.75012e-06
tRNA-Gln-CAG		tRNA	-0.813009	3.76017e-07	1.71431e-06
(AACACA)n		Simple repeat	0.9008	3.66611e-07	1.67242e-06
(AATATT)n		Simple repeat	-0.711869	3.63465e-07	1.65905e-06
(CCGTCCAC)n		Simple repeat	1.05566	3.45108e-07	1.57996e-06
(GAGGTCG)n		Simple repeat	1.33511	3.4041e-07	1.55938e-06
(TGTATAT)n		Simple repeat	-1.13082	3.39864e-07	1.55781e-06
(GCGGCCA)n		Simple repeat	2.77874	3.37408e-07	1.54841e-06
(ACTGGTG)n		Simple repeat	1.63779	3.36214e-07	1.54385e-06
(TGGCCC)n		Simple repeat	0.782227	3.26313e-07	1.49928e-06
(TG)n		Simple repeat	0.931433	3.17747e-07	1.46255e-06
(ATGGAC)n		Simple repeat	-0.628209	3.17662e-07	1.46255e-06
(CAAGATT)n		Simple repeat	1.80403	3.01859e-07	1.39192e-06
(AATTCAA)n		Simple repeat	-1.00995	2.95222e-07	1.36214e-06
(CATCACCAT)n		Simple repeat	3.12407	2.94705e-07	1.36057e-06
(TGTAGCA)n		Simple repeat	2.26136	2.9407e-07	1.35846e-06
(CGACGG)n		Simple repeat	1.00574	2.8981e-07	1.33959e-06
(CTCTGTG)n		Simple repeat	0.813749	2.87189e-07	1.32827e-06
(GCCTGCA)n		Simple repeat	-0.886248	2.86973e-07	1.32807e-06
LTR3B_		LTR retrotransposon	0.615528	2.81832e-07	1.30586e-06
(CGCTCCC)n		Simple repeat	1.37357	2.64704e-07	1.22946e-06
(TATATGTTT)n		Simple repeat	1.35808	2.61626e-07	1.2159e-06
(GCCGGCC)n		Simple repeat	1.52648	2.60596e-07	1.21185e-06
(CCTCCCTG)n		Simple repeat	1.11207	2.59773e-07	1.20875e-06
(GTCAGC)n		Simple repeat	1.91383	2.56395e-07	1.19376e-06
(TTTCCCT)n		Simple repeat	-0.592314	2.55132e-07	1.1886e-06
(TCCCCAC)n		Simple repeat	-0.983248	2.54026e-07	1.18417e-06
(GGCTCTCT)n		Simple repeat	0.6926	2.48938e-07	1.16186e-06
(TTTGCT)n		Simple repeat	0.602944	2.48259e-07	1.1594e-06
(CCGCTCC)n		Simple repeat	2.86772	2.44595e-07	1.14298e-06
(TACTAT)n		Simple repeat	1.05459	2.44575e-07	1.14298e-06
(TGCATG)n		Simple repeat	0.8871	2.34688e-07	1.09869e-06
(TCCCTTT)n		Simple repeat	-0.741799	2.29935e-07	1.0771e-06
(ACCGAG)n		Simple repeat	-0.758023	2.27286e-07	1.06665e-06
(TTCTCTC)n		Simple repeat	1.20652	2.25684e-07	1.05978e-06
(TGCCTCT)n		Simple repeat	-1.1852	2.24535e-07	1.05503e-06
(CTGGCCG)n		Simple repeat	-1.41733	2.23463e-07	1.05063e-06
(GTGCAG)n		Simple repeat	1.59915	2.21559e-07	1.04232e-06
(CATTCAA)n		Simple repeat	1.16955	2.19412e-07	1.03285e-06
(GAGAGGT)n		Simple repeat	-1.56833	2.15824e-07	1.01659e-06
(CATTCTT)n		Simple repeat	1.64346	2.08307e-07	9.82987e-07
(AATCA)n		Simple repeat	0.599201	2.03499e-07	9.6148e-07
(TGGTTG)n		Simple repeat	0.701577	2.00278e-07	9.46848e-07
(ATGTAC)n		Simple repeat	0.805753	1.97401e-07	9.34397e-07
(TGGGAT)n		Simple repeat	2.05278	1.95139e-07	9.2426e-07
(AATCCAG)n		Simple repeat	0.968272	1.90564e-07	9.03705e-07
(CTCCCCA)n		Simple repeat	0.936497	1.87639e-07	8.90937e-07
(TCCTCCTT)n		Simple repeat	1.681	1.84383e-07	8.76019e-07
(CTGAGG)n		Simple repeat	0.805763	1.82809e-07	8.69079e-07
(GCGCAT)n		Simple repeat	1.69367	1.81455e-07	8.63178e-07
(CTCGCC)n		Simple repeat	1.35913	1.80292e-07	8.58177e-07
(AAACTAT)n		Simple repeat	-1.06061	1.80198e-07	8.58177e-07
(CCATTCCATT)n		Simple repeat	3.07161	1.78576e-07	8.51065e-07
(CCTGACCT)n		Simple repeat	1.58913	1.77504e-07	8.46479e-07
(TGGTGTG)n		Simple repeat	1.40076	1.77071e-07	8.44943e-07
(CCCTGCA)n		Simple repeat	1.79166	1.74506e-07	8.33737e-07
(TTTTCCC)n		Simple repeat	-0.715698	1.73497e-07	8.29434e-07
(AGTTC)n		Simple repeat	2.06968	1.72362e-07	8.24524e-07
(GGCCTT)n		Simple repeat	0.649746	1.71888e-07	8.22765e-07
(ATTCCATTCG)n		Simple repeat	3.93407	1.70093e-07	8.14686e-07
(ATATCT)n		Simple repeat	-0.599714	1.69214e-07	8.10981e-07
(AGAGA)n		Simple repeat	-0.751599	1.69006e-07	8.10489e-07
(CTGCCCG)n		Simple repeat	1.72177	1.67534e-07	8.03933e-07
(ACAAAAA)n		Simple repeat	2.37932	1.65323e-07	7.9382e-07
(CTGTGGA)n		Simple repeat	1.29287	1.62995e-07	7.8313e-07
HERV-Fc2-int	HERV-Fc2	LTR retrotransposon	1.30877	1.6227e-07	7.80138e-07
(CGGTGGG)n		Simple repeat	2.48522	1.58644e-07	7.63182e-07
(CGCAC)n		Simple repeat	2.49787	1.58489e-07	7.62916e-07
(TGGCTC)n		Simple repeat	-0.598157	1.57284e-07	7.58067e-07
(TGTAGG)n		Simple repeat	1.16131	1.55537e-07	7.50119e-07
(CTGGT)n		Simple repeat	0.716502	1.55172e-07	7.48828e-07
(CCCGCCT)n		Simple repeat	1.31526	1.53623e-07	7.41817e-07
(CAGCGC)n		Simple repeat	0.888407	1.45411e-07	7.03047e-07
(CTGGTGG)n		Simple repeat	0.849459	1.44419e-07	6.98693e-07
(TGGTTTC)n		Simple repeat	0.686461	1.43873e-07	6.96492e-07
(GCTT)n		Simple repeat	0.949534	1.43161e-07	6.93482e-07
(TGCTGC)n		Simple repeat	0.804698	1.43073e-07	6.93482e-07
(GCCTGCT)n		Simple repeat	1.32367	1.41847e-07	6.88418e-07
(GGCGCGG)n		Simple repeat	1.18291	1.39158e-07	6.75798e-07
Eulor6A		DNA Transposon	1.34408	1.38379e-07	6.72441e-07
(CCAGCTC)n		Simple repeat	0.89845	1.36836e-07	6.65365e-07
(TGCTGTG)n		Simple repeat	3.11387	1.36441e-07	6.63865e-07
(TACCCC)n		Simple repeat	0.599544	1.35124e-07	6.57873e-07
(TCATTTC)n		Simple repeat	-0.86357	1.28841e-07	6.27682e-07
(GCGCGCT)n		Simple repeat	1.68511	1.28029e-07	6.2412e-07
(GAGAGGC)n		Simple repeat	2.12105	1.27263e-07	6.20783e-07
(AGCGCG)n		Simple repeat	0.795099	1.25429e-07	6.12616e-07
(CCCTTCG)n		Simple repeat	1.51518	1.25319e-07	6.12465e-07
(GGAATCT)n		Simple repeat	1.33873	1.24274e-07	6.07746e-07
(GCCGCGG)n		Simple repeat	0.865839	1.21644e-07	5.96025e-07
hAT-16_Crp		DNA Transposon	-1.0719	1.17896e-07	5.79138e-07
(CCAGAGCA)n		Simple repeat	-0.845037	1.14488e-07	5.63844e-07
(ATTCC)n		Simple repeat	1.34954	1.13921e-07	5.61412e-07
(TTCTCCC)n		Simple repeat	0.756922	1.13206e-07	5.58245e-07
(CCCCAGT)n		Simple repeat	1.93042	1.11799e-07	5.5166e-07
(GGCCAGC)n		Simple repeat	-0.803067	1.10439e-07	5.45654e-07
(CGCGCT)n		Simple repeat	-0.651462	1.09198e-07	5.39868e-07
(GCGGAA)n		Simple repeat	1.07948	1.08996e-07	5.39219e-07
(ACGGAG)n		Simple repeat	2.11553	1.06924e-07	5.29308e-07
(TTTAGT)n		Simple repeat	0.808646	1.06048e-07	5.25313e-07
(CACATCC)n		Simple repeat	1.04453	1.04624e-07	5.18929e-07
(TTAATA)n		Simple repeat	1.00361	1.02328e-07	5.07868e-07
(TGGTGG)n		Simple repeat	0.738789	1.01946e-07	5.06297e-07
(GCCCGC)n		Simple repeat	0.867126	9.94927e-08	4.94756e-07
(TGTGTA)n		Simple repeat	0.645585	9.82384e-08	4.88835e-07
(GCTCCTG)n		Simple repeat	1.01155	9.72949e-08	4.84454e-07
(GGAGA)n		Simple repeat	0.809486	9.53976e-08	4.75315e-07
(CCCATCC)n		Simple repeat	1.07381	9.4782e-08	4.72555e-07
(GTGA)n		Simple repeat	0.878441	9.3072e-08	4.64936e-07
(CGCTCT)n		Simple repeat	0.989109	9.24392e-08	4.62075e-07
(CTGCTG)n		Simple repeat	0.600492	9.23902e-08	4.62075e-07
(AGATCT)n		Simple repeat	1.32612	9.18148e-08	4.59553e-07
(CCACCCT)n		Simple repeat	1.09847	9.07373e-08	4.54457e-07
(CCGCTT)n		Simple repeat	0.913399	8.98016e-08	4.50358e-07
(GCCGTGG)n		Simple repeat	1.44918	8.9619e-08	4.49736e-07
(TGGAGG)n		Simple repeat	1.16639	8.91302e-08	4.47576e-07
(TAGAGAT)n		Simple repeat	0.853605	8.89975e-08	4.47202e-07
(TAGGAG)n		Simple repeat	0.845315	8.76347e-08	4.40643e-07
(GTTTTTC)n		Simple repeat	1.85859	8.67027e-08	4.36243e-07
(GCCTCCT)n		Simple repeat	-0.753213	8.65813e-08	4.35917e-07
(TCTGCAC)n		Simple repeat	1.05198	8.64547e-08	4.35566e-07
(GCAGAGAG)n		Simple repeat	1.71989	8.63292e-08	4.35219e-07
(ATGTTT)n		Simple repeat	-0.801254	8.56928e-08	4.32295e-07
(ATCTTTC)n		Simple repeat	1.53024	8.51642e-08	4.29911e-07
(TATTCAC)n		Simple repeat	1.80014	8.48401e-08	4.28748e-07
(GAGA)n		Simple repeat	0.650468	8.37951e-08	4.23836e-07
(TCCCT)n		Simple repeat	0.59937	8.08384e-08	4.09151e-07
(GCCCGG)n		Simple repeat	0.959113	8.06505e-08	4.0847e-07
(GGGCGC)n		Simple repeat	1.61144	7.94554e-08	4.02683e-07
(CTGCCACCA)n		Simple repeat	2.15916	7.80815e-08	3.95981e-07
(CATAC)n		Simple repeat	2.71963	7.5714e-08	3.84483e-07
(GGCG)n		Simple repeat	0.911609	7.56314e-08	3.84317e-07
(ATGGAATGGA)n		Simple repeat	2.37286	7.49268e-08	3.81242e-07
(ACACAC)n		Simple repeat	0.679691	7.47783e-08	3.80739e-07
(GCGGGGCTG)n		Simple repeat	-1.296	7.22762e-08	3.68244e-07
(CCCTCGG)n		Simple repeat	-0.79635	7.14876e-08	3.64468e-07
(GTTGCCA)n		Simple repeat	-0.592582	7.01847e-08	3.58063e-07
(CCAACCT)n		Simple repeat	2.1516	6.90571e-08	3.5325e-07
(AATGAGA)n		Simple repeat	1.5375	6.76351e-08	3.46438e-07
(CTCTCCA)n		Simple repeat	1.15579	6.75463e-08	3.46214e-07
CER		Satellite	0.94018	6.70702e-08	3.44004e-07
(TCCCAG)n		Simple repeat	0.887575	6.67316e-08	3.42496e-07
(AATGTAC)n		Simple repeat	-1.11639	6.59939e-08	3.38937e-07
(CCCACAC)n		Simple repeat	1.18029	6.51788e-08	3.34975e-07
(GATGG)n		Simple repeat	1.11807	6.50257e-08	3.34412e-07
(CGCGGCT)n		Simple repeat	1.05229	6.43839e-08	3.31333e-07
(GGAGCGA)n		Simple repeat	-1.27752	6.35011e-08	3.27009e-07
(AATTTAT)n		Simple repeat	-0.724802	6.28661e-08	3.23957e-07
ALR/Alpha	ALRa	Satellite	0.889406	6.1145e-08	3.153e-07
(GCCACCG)n		Simple repeat	3.15599	6.11053e-08	3.153e-07
(TGAGCTC)n		Simple repeat	-0.601544	6.03822e-08	3.11995e-07
(GTCACT)n		Simple repeat	1.33674	5.92861e-08	3.06745e-07
(AGGCGCAG)n		Simple repeat	1.36289	5.87661e-08	3.04259e-07
(GTTATT)n		Simple repeat	0.77986	5.77937e-08	2.99427e-07
(TCATTA)n		Simple repeat	1.79692	5.70624e-08	2.95838e-07
(TTTCCAG)n		Simple repeat	1.11159	5.60147e-08	2.90799e-07
(GCTGGG)n		Simple repeat	-1.12279	5.55129e-08	2.88584e-07
(TCCCTG)n		Simple repeat	0.690446	5.43329e-08	2.82642e-07
UCON60			0.906559	5.362e-08	2.79502e-07
(AGAATTT)n		Simple repeat	-1.03841	5.35006e-08	2.79069e-07
(CAACCAC)n		Simple repeat	1.96764	5.30297e-08	2.76801e-07
(AATAGTA)n		Simple repeat	1.76863	4.84403e-08	2.53535e-07
(CAGGCT)n		Simple repeat	2.13253	4.80283e-08	2.5155e-07
(GCAGCTGG)n		Simple repeat	0.741057	4.76203e-08	2.49584e-07
(GCACCGC)n		Simple repeat	2.0335	4.49408e-08	2.35862e-07
(GCTCTC)n		Simple repeat	-0.739791	4.40204e-08	2.31348e-07
(TTTGA)n		Simple repeat	1.49826	4.3734e-08	2.30001e-07
(CCTGACC)n		Simple repeat	0.787724	4.3657e-08	2.29753e-07
(GCGGCA)n		Simple repeat	0.625234	4.25478e-08	2.2407e-07
(CACGCG)n		Simple repeat	1.33355	4.22227e-08	2.2251e-07
(CCCGTGG)n		Simple repeat	-2.15508	4.1737e-08	2.20102e-07
(AAGAAC)n		Simple repeat	-0.678065	4.15407e-08	2.19217e-07
(GGCCGCC)n		Simple repeat	0.855843	4.0832e-08	2.15625e-07
(ACGCGC)n		Simple repeat	3.97951	4.00096e-08	2.11428e-07
(GGCAGCA)n		Simple repeat	0.647315	3.87577e-08	2.04954e-07
(TGTTTCA)n		Simple repeat	0.882909	3.73514e-08	1.97653e-07
(TCTGTCCT)n		Simple repeat	2.0488	3.66666e-08	1.94163e-07
(GGAAG)n		Simple repeat	-0.684785	3.62784e-08	1.92241e-07
(GGAGGCA)n		Simple repeat	-0.632811	3.45231e-08	1.83192e-07
(CTTTTT)n		Simple repeat	0.691766	3.4267e-08	1.81959e-07
(TGTGTGTA)n		Simple repeat	1.04602	3.41878e-08	1.81664e-07
(CTTTTCC)n		Simple repeat	0.723216	3.38522e-08	1.80006e-07
(GATCCC)n		Simple repeat	2.22967	3.28781e-08	1.74947e-07
(CACCCCC)n		Simple repeat	1.41997	3.26974e-08	1.74106e-07
(CCCGTG)n		Simple repeat	1.39904	3.26889e-08	1.74106e-07
(GCCCCAC)n		Simple repeat	1.81577	3.26415e-08	1.7405e-07
(TCGGCG)n		Simple repeat	2.23952	3.24822e-08	1.73321e-07
(GCAGCGG)n		Simple repeat	0.994132	3.07802e-08	1.64583e-07
(TCCA)n		Simple repeat	0.674521	2.96966e-08	1.59011e-07
(ATACACACAC)n		Simple repeat	1.13371	2.95366e-08	1.58375e-07
(GTTTTC)n		Simple repeat	1.99425	2.8427e-08	1.52532e-07
(TGGTGGC)n		Simple repeat	0.717838	2.8186e-08	1.51344e-07
(GCTCA)n		Simple repeat	0.663516	2.79672e-08	1.50275e-07
(ATTCATAT)n		Simple repeat	-2.08544	2.74983e-08	1.47859e-07
(GCCCGGA)n		Simple repeat	2.28615	2.74609e-08	1.47761e-07
tRNA-Gly-GGG		tRNA	0.898464	2.72878e-08	1.46933e-07
(TGGAAT)n		Simple repeat	1.28576	2.68773e-08	1.44824e-07
(AAAAAG)n		Simple repeat	0.965834	2.38887e-08	1.29083e-07
(ATAATA)n		Simple repeat	0.83802	2.37122e-08	1.2822e-07
(CAGTCT)n		Simple repeat	-1.26146	2.34366e-08	1.26819e-07
(CATGTC)n		Simple repeat	-0.684382	2.33981e-08	1.267e-07
(ATGAGC)n		Simple repeat	-1.27198	2.30741e-08	1.25122e-07
(TTACA)n		Simple repeat	0.674747	2.28333e-08	1.23991e-07
(GGGAG)n		Simple repeat	0.599492	2.25114e-08	1.22417e-07
L1PA12		Non-LTR retrotransposon	0.610665	2.24493e-08	1.22166e-07
(CACCCT)n		Simple repeat	1.32655	2.21681e-08	1.20721e-07
(CTCTGCG)n		Simple repeat	1.80559	2.06124e-08	1.12329e-07
(CGAGC)n		Simple repeat	2.43559	2.05822e-08	1.12244e-07
(TTCCCT)n		Simple repeat	0.790791	2.04049e-08	1.11356e-07
(GCGAG)n		Simple repeat	1.03763	1.98318e-08	1.08383e-07
(AGCCG)n		Simple repeat	0.715979	1.97909e-08	1.08236e-07
(ACCTTG)n		Simple repeat	1.20887	1.97405e-08	1.08038e-07
(AGGTG)n		Simple repeat	-0.634655	1.96822e-08	1.07823e-07
(CCCGAGA)n		Simple repeat	2.00454	1.96471e-08	1.07757e-07
(GATAGGGTG)n		Simple repeat	1.60388	1.91834e-08	1.05289e-07
UCON81		DNA Transposon	1.17914	1.87402e-08	1.0293e-07
(ATCCCC)n		Simple repeat	1.99783	1.85482e-08	1.01949e-07
(CACACTA)n		Simple repeat	1.3891	1.85348e-08	1.01948e-07
(TGCGTG)n		Simple repeat	0.70691	1.77461e-08	9.76798e-08
(TCACA)n		Simple repeat	-2.06418	1.73437e-08	9.55334e-08
(CGCCCGC)n		Simple repeat	0.974225	1.72282e-08	9.50337e-08
(CCCCCC)n		Simple repeat	3.15304	1.71581e-08	9.47151e-08
(GCTGCT)n		Simple repeat	-0.685706	1.67791e-08	9.26897e-08
(TGGTCC)n		Simple repeat	0.867822	1.66509e-08	9.20478e-08
(CTTGGCATC)n		Simple repeat	2.27563	1.61638e-08	8.94196e-08
(CATATGGACA)n		Simple repeat	-4.88488	1.60605e-08	8.89122e-08
(ACCCTCC)n		Simple repeat	-2.03548	1.50004e-08	8.32233e-08
MER97c		DNA Transposon	0.610896	1.46801e-08	8.15053e-08
(CTAC)n		Simple repeat	-0.941078	1.4612e-08	8.1186e-08
(ACTTAAT)n		Simple repeat	2.11776	1.42039e-08	7.9033e-08
(AGGCGAG)n		Simple repeat	1.96993	1.39451e-08	7.77056e-08
(GGCGGT)n		Simple repeat	0.854659	1.38588e-08	7.72807e-08
LTR18C		LTR retrotransposon	0.688113	1.35715e-08	7.57338e-08
(CACAGCC)n		Simple repeat	1.36973	1.35659e-08	7.57338e-08
(TCCCGG)n		Simple repeat	-0.6747	1.32226e-08	7.40022e-08
(GCCGGTC)n		Simple repeat	3.52578	1.3158e-08	7.36945e-08
(ATTTTA)n		Simple repeat	-0.753378	1.29129e-08	7.23742e-08
(TCCTCCG)n		Simple repeat	1.3972	1.2616e-08	7.08141e-08
(AAGATTA)n		Simple repeat	0.805191	1.2269e-08	6.89164e-08
(CGTGAG)n		Simple repeat	0.942771	1.19661e-08	6.72647e-08
(GAGTTAA)n		Simple repeat	2.10268	1.19227e-08	6.70697e-08
(CCCG)n		Simple repeat	0.736846	1.16368e-08	6.55091e-08
(AGGGAT)n		Simple repeat	-1.50598	1.1557e-08	6.51077e-08
LTR109A2		LTR retrotransposon	1.48563	1.13948e-08	6.42411e-08
(CGGGGC)n		Simple repeat	1.14357	1.12395e-08	6.34125e-08
(GATA)n		Simple repeat	-0.604412	1.11659e-08	6.30433e-08
(ATTGT)n		Simple repeat	-0.682217	1.0979e-08	6.20797e-08
(GTCCCG)n		Simple repeat	1.4454	1.07804e-08	6.10016e-08
(CTTACAT)n		Simple repeat	0.953034	1.06868e-08	6.0561e-08
(TGGAAG)n		Simple repeat	0.915131	1.06603e-08	6.04555e-08
LTR22C2		LTR retrotransposon	0.891324	1.055e-08	5.99185e-08
(ATAGAGAAT)n		Simple repeat	-1.18874	1.04748e-08	5.95358e-08
(TTTGCA)n		Simple repeat	1.03223	1.01283e-08	5.76518e-08
(CGCAGT)n		Simple repeat	0.787856	9.73807e-09	5.55128e-08
(GATGCG)n		Simple repeat	-2.57371	9.70321e-09	5.53552e-08
(CACACG)n		Simple repeat	0.869773	9.54102e-09	5.44704e-08
(ATCTA)n		Simple repeat	-1.27782	9.14241e-09	5.22336e-08
(CACCCAT)n		Simple repeat	1.2776	8.5509e-09	4.89635e-08
(GTGTAT)n		Simple repeat	0.713639	8.49742e-09	4.86936e-08
(ATTCCATTCC)n		Simple repeat	2.16115	8.31641e-09	4.76919e-08
(CACC)n		Simple repeat	0.592131	8.14254e-09	4.67298e-08
(TTTGTAA)n		Simple repeat	-1.69999	8.0459e-09	4.62097e-08
(CTGGTCC)n		Simple repeat	1.36068	8.00074e-09	4.59848e-08
(GCACAC)n		Simple repeat	1.20113	7.94074e-09	4.56741e-08
(GACGG)n		Simple repeat	1.02731	7.82888e-09	4.50645e-08
(CATTCC)n		Simple repeat	1.14539	7.63223e-09	4.39656e-08
(TTTTAAT)n		Simple repeat	1.0503	7.61445e-09	4.38961e-08
(GGCGCT)n		Simple repeat	0.747408	7.38726e-09	4.26505e-08
(TTCTGCC)n		Simple repeat	0.827329	7.11592e-09	4.11148e-08
(ATCC)n		Simple repeat	0.753493	6.9292e-09	4.00661e-08
(GAGCTT)n		Simple repeat	1.73583	6.77352e-09	3.91955e-08
MER52-int		LTR retrotransposon	0.7235	6.73343e-09	3.89929e-08
(GGAGGCT)n		Simple repeat	1.20262	6.51417e-09	3.77517e-08
(TGAGGAG)n		Simple repeat	1.63965	6.50205e-09	3.77099e-08
(CCCCG)n		Simple repeat	0.964117	6.34925e-09	3.68516e-08
(TACTTTA)n		Simple repeat	0.912378	6.25625e-09	3.63393e-08
(ACACGCAC)n		Simple repeat	-1.98378	6.05013e-09	3.5222e-08
(CCGTGAG)n		Simple repeat	1.31011	6.01154e-09	3.5024e-08
(ACATGC)n		Simple repeat	1.10619	5.88205e-09	3.43478e-08
(GGCGCCG)n		Simple repeat	0.607381	5.84304e-09	3.4146e-08
(TTTAACT)n		Simple repeat	-0.651409	5.77324e-09	3.37638e-08
(ACCATC)n		Simple repeat	0.98097	5.76876e-09	3.37633e-08
(GAGAGCA)n		Simple repeat	-1.23623	5.59399e-09	3.27654e-08
(AAGGA)n		Simple repeat	0.702116	5.4513e-09	3.1954e-08
(TCCGGCG)n		Simple repeat	1.64191	5.41032e-09	3.17381e-08
(TAATTTG)n		Simple repeat	1.76195	5.40811e-09	3.17381e-08
(GGACCCA)n		Simple repeat	1.29204	5.34615e-09	3.14096e-08
(GCCTCC)n		Simple repeat	1.02127	5.24004e-09	3.08098e-08
(GCGCGCA)n		Simple repeat	1.53603	5.16014e-09	3.03633e-08
(AACTGA)n		Simple repeat	0.809685	5.1489e-09	3.03204e-08
(TACTCC)n		Simple repeat	1.73667	5.01334e-09	2.95448e-08
UCON71			1.65308	4.78922e-09	2.82457e-08
(GCGGCGG)n		Simple repeat	1.44837	4.75511e-09	2.80661e-08
(GAGCCG)n		Simple repeat	-0.928572	4.71158e-09	2.78306e-08
(AGACTG)n		Simple repeat	2.32346	4.58052e-09	2.70982e-08
(CCGCACC)n		Simple repeat	1.50016	4.53237e-09	2.6834e-08
MER9a1		LTR retrotransposon	0.623472	4.51323e-09	2.67413e-08
(TCCCAC)n		Simple repeat	0.715988	4.36998e-09	2.59314e-08
(CCGCGC)n		Simple repeat	1.05601	4.30141e-09	2.55454e-08
(AATAGGAA)n		Simple repeat	-1.00937	4.14551e-09	2.46386e-08
(GCAG)n		Simple repeat	0.646795	4.01747e-09	2.38962e-08
(GTTTTAT)n		Simple repeat	0.829623	4.00756e-09	2.38557e-08
(CGAA)n		Simple repeat	-1.42225	3.99907e-09	2.38237e-08
(GTTAAT)n		Simple repeat	-2.02864	3.91797e-09	2.33586e-08
U4		snRNA	0.844619	3.64746e-09	2.17628e-08
(CAGAGAA)n		Simple repeat	1.52064	3.62604e-09	2.16519e-08
LTR18A		LTR retrotransposon	0.650545	3.49692e-09	2.08971e-08
(CGCGGCA)n		Simple repeat	0.738366	3.30617e-09	1.98035e-08
(GGAGGT)n		Simple repeat	0.597426	3.3049e-09	1.98035e-08
(GGCGCC)n		Simple repeat	1.22293	3.20422e-09	1.92379e-08
(CATTTA)n		Simple repeat	0.951452	3.11347e-09	1.87076e-08
(AGGACT)n		Simple repeat	1.93047	3.09337e-09	1.8616e-08
(AACAT)n		Simple repeat	-1.13412	2.94169e-09	1.77171e-08
LTR60B		LTR retrotransposon	0.665384	2.89106e-09	1.74396e-08
(AGATGA)n		Simple repeat	0.646979	2.87515e-09	1.73572e-08
(ATGGAG)n		Simple repeat	0.731247	2.86749e-09	1.73246e-08
(ACCTCCG)n		Simple repeat	1.37077	2.80514e-09	1.69612e-08
(GC)n		Simple repeat	0.941693	2.77873e-09	1.68148e-08
(GACCC)n		Simple repeat	3.11804	2.76608e-09	1.67515e-08
(CGCGC)n		Simple repeat	1.46209	2.66655e-09	1.61871e-08
(GGCCC)n		Simple repeat	1.36375	2.66151e-09	1.61693e-08
HERV1_LTRa		LTR retrotransposon	0.648201	2.65612e-09	1.61493e-08
(TTTATTG)n		Simple repeat	1.8175	2.56914e-09	1.56329e-08
(GGGCCA)n		Simple repeat	-1.04161	2.46381e-09	1.50158e-08
(CG)n		Simple repeat	0.693658	2.43503e-09	1.48521e-08
(CCCGCCA)n		Simple repeat	-1.34573	2.41037e-09	1.47134e-08
(ACATAA)n		Simple repeat	-0.69942	2.37548e-09	1.4512e-08
(ATAATG)n		Simple repeat	1.29308	2.33546e-09	1.42789e-08
(CTGCTC)n		Simple repeat	0.733235	2.28104e-09	1.39684e-08
(TTTGGTT)n		Simple repeat	-1.12248	2.26841e-09	1.39022e-08
(AGCAATG)n		Simple repeat	-1.43098	2.23507e-09	1.37088e-08
(CGGACAG)n		Simple repeat	-0.821153	2.1953e-09	1.34756e-08
LTR35A		LTR retrotransposon	0.632575	2.19258e-09	1.34697e-08
(GGCCA)n		Simple repeat	0.792008	2.06461e-09	1.27039e-08
(CACAGGC)n		Simple repeat	1.46917	2.02546e-09	1.2483e-08
(CCGGCGG)n		Simple repeat	1.54693	2.01385e-09	1.24215e-08
(CCTGT)n		Simple repeat	1.07808	1.92055e-09	1.18555e-08
(ACCTTCC)n		Simple repeat	1.70415	1.87735e-09	1.16075e-08
(TACTACC)n		Simple repeat	2.47042	1.87452e-09	1.15994e-08
(GAGAGGCT)n		Simple repeat	1.43295	1.84553e-09	1.14292e-08
(CCAGTCT)n		Simple repeat	-1.70864	1.83315e-09	1.13617e-08
(CCAACA)n		Simple repeat	0.698888	1.77508e-09	1.10107e-08
(CCCGGCC)n		Simple repeat	1.20918	1.76063e-09	1.09299e-08
(TCTTCCC)n		Simple repeat	-0.894308	1.75401e-09	1.08976e-08
(TGGCCTG)n		Simple repeat	2.32202	1.74279e-09	1.08454e-08
(AGGCTG)n		Simple repeat	0.745746	1.71771e-09	1.06981e-08
(TTCCATC)n		Simple repeat	1.75522	1.70765e-09	1.0644e-08
(GCCCTCA)n		Simple repeat	1.83806	1.68355e-09	1.05024e-08
(GCCGCCA)n		Simple repeat	1.32123	1.61258e-09	1.0076e-08
(GGAGCCG)n		Simple repeat	-0.716815	1.53963e-09	9.62803e-09
(CTCGC)n		Simple repeat	1.21134	1.53365e-09	9.6141e-09
(ATTCCC)n		Simple repeat	1.98072	1.51636e-09	9.51353e-09
(CCCTGTG)n		Simple repeat	1.11529	1.49394e-09	9.38051e-09
(ACACCC)n		Simple repeat	0.966628	1.46142e-09	9.1914e-09
(ATAGAC)n		Simple repeat	1.80036	1.44625e-09	9.10343e-09
(CGCCTT)n		Simple repeat	2.10201	1.42501e-09	8.97712e-09
(CGGCGTG)n		Simple repeat	-1.15489	1.42237e-09	8.96783e-09
(GAGCCCA)n		Simple repeat	-0.605041	1.41212e-09	8.9105e-09
MER65B		LTR retrotransposon	0.772519	1.40423e-09	8.86802e-09
(CTGACC)n		Simple repeat	1.44151	1.38241e-09	8.73745e-09
(ATTAGAT)n		Simple repeat	-0.972651	1.37794e-09	8.71633e-09
(CCGGGG)n		Simple repeat	0.725781	1.36985e-09	8.67231e-09
(TGGTTGC)n		Simple repeat	2.55731	1.33664e-09	8.4691e-09
MER74C		LTR retrotransposon	0.594892	1.33593e-09	8.4691e-09
(AATATTG)n		Simple repeat	-0.92093	1.31018e-09	8.32202e-09
(CCGAC)n		Simple repeat	2.99318	1.29778e-09	8.25012e-09
(AGGGTT)n		Simple repeat	2.77237	1.29084e-09	8.21281e-09
(ACATGAG)n		Simple repeat	0.934038	1.24127e-09	7.9105e-09
(GTGAA)n		Simple repeat	1.37461	1.22977e-09	7.84374e-09
(CGCCCA)n		Simple repeat	0.887996	1.22171e-09	7.79881e-09
LTR41B		LTR retrotransposon	0.812115	1.21258e-09	7.747e-09
(AAGTCAT)n		Simple repeat	2.18838	1.20735e-09	7.72001e-09
MER53		DNA Transposon	0.961933	1.15331e-09	7.3806e-09
(TTACT)n		Simple repeat	0.78532	1.11457e-09	7.13862e-09
(CTGTCA)n		Simple repeat	-1.57837	1.10757e-09	7.09976e-09
(GCCCCT)n		Simple repeat	-0.687562	1.10593e-09	7.09513e-09
Helitron2Na_Mam		DNA Transposon	-0.600316	1.0974e-09	7.04631e-09
(GCCCCTG)n		Simple repeat	0.890567	1.08373e-09	6.96438e-09
(TAAC)n		Simple repeat	1.93178	1.04674e-09	6.7323e-09
(CCTCCAG)n		Simple repeat	1.62899	1.01486e-09	6.53824e-09
L1M2a		Non-LTR retrotransposon	0.587976	9.99057e-10	6.44182e-09
SSU-rRNA_Hsa		rRNA	1.27762	9.73808e-10	6.2843e-09
(CCCGGA)n		Simple repeat	-1.80674	9.28583e-10	6.00761e-09
(GGCCTC)n		Simple repeat	1.36004	9.2079e-10	5.96221e-09
(TGCTTGA)n		Simple repeat	0.85996	8.71113e-10	5.65008e-09
PABL_A-int	PABL_AI	LTR retrotransposon	0.668776	8.07704e-10	5.24324e-09
(CCGCGCC)n		Simple repeat	-0.971246	7.93383e-10	5.15901e-09
(GTGAGTG)n		Simple repeat	2.42858	7.43163e-10	4.84065e-09
HERVL18-int		LTR retrotransposon	0.908324	7.29704e-10	4.75702e-09
(ATTA)n		Simple repeat	0.750954	7.2567e-10	4.73475e-09
(TAATATT)n		Simple repeat	-1.00057	7.21163e-10	4.70934e-09
(CCAGTC)n		Simple repeat	-1.09946	7.08886e-10	4.63312e-09
(GACTCAT)n		Simple repeat	-2.31962	6.98312e-10	4.5718e-09
(CGAGAGAG)n		Simple repeat	-0.804057	6.97772e-10	4.5718e-09
(CATCCC)n		Simple repeat	-1.13019	6.97455e-10	4.5718e-09
(GAGGCCA)n		Simple repeat	-0.988432	6.95891e-10	4.56764e-09
(AGGTGTG)n		Simple repeat	1.85746	6.6977e-10	4.39995e-09
(CGAGGC)n		Simple repeat	1.87598	6.64303e-10	4.36778e-09
(GCGCGGC)n		Simple repeat	1.3519	6.62691e-10	4.36092e-09
(CTGGAG)n		Simple repeat	0.693115	6.60843e-10	4.35249e-09
(ATATCAC)n		Simple repeat	-0.664406	6.53515e-10	4.30792e-09
(CCCCGCG)n		Simple repeat	-0.843504	5.98278e-10	3.95059e-09
(CTCAGTA)n		Simple repeat	2.11417	5.9089e-10	3.90517e-09
(GGAAGT)n		Simple repeat	1.31807	5.57968e-10	3.69077e-09
(GCCGTC)n		Simple repeat	1.60194	5.45829e-10	3.61671e-09
(GATGAT)n		Simple repeat	1.81049	5.40703e-10	3.58584e-09
(GTCCGA)n		Simple repeat	2.18828	5.35225e-10	3.55258e-09
(GGCGCAG)n		Simple repeat	1.06075	5.32579e-10	3.53807e-09
(CAGTCC)n		Simple repeat	1.26327	5.28182e-10	3.51191e-09
Eulor9C			-0.916453	5.08623e-10	3.38479e-09
(TTTTTCT)n		Simple repeat	0.698395	4.7573e-10	3.17139e-09
(TTACACA)n		Simple repeat	-1.09585	4.72709e-10	3.154e-09
(CAGTGAGC)n		Simple repeat	1.12611	4.58294e-10	3.06048e-09
(TGTGCAC)n		Simple repeat	1.65396	4.56076e-10	3.04832e-09
U1		snRNA	1.26579	4.40474e-10	2.94918e-09
(CCTCAGG)n		Simple repeat	1.22893	4.35404e-10	2.91777e-09
(CCTACC)n		Simple repeat	2.29521	4.15869e-10	2.7893e-09
(CTAAGAA)n		Simple repeat	1.05162	4.0863e-10	2.74315e-09
(TTGTTGT)n		Simple repeat	2.74077	4.07524e-10	2.74052e-09
(CCCTTGC)n		Simple repeat	-1.2845	4.0028e-10	2.69416e-09
(GGACGG)n		Simple repeat	1.06044	3.99074e-10	2.6884e-09
(GCGCCCG)n		Simple repeat	1.46866	3.92774e-10	2.64829e-09
(CCGCGAG)n		Simple repeat	-1.01344	3.82208e-10	2.57932e-09
(CATGAGC)n		Simple repeat	0.851141	3.78702e-10	2.55791e-09
(GCACA)n		Simple repeat	0.844695	3.66726e-10	2.48139e-09
(AGCTATT)n		Simple repeat	-0.897326	3.6629e-10	2.48062e-09
tRNA-Pro-CCG		tRNA	-0.977135	3.56351e-10	2.41545e-09
(AGAGCC)n		Simple repeat	1.42312	3.48582e-10	2.36487e-09
(GAGGG)n		Simple repeat	0.878272	3.44666e-10	2.34037e-09
(CTGTGT)n		Simple repeat	1.00643	3.41438e-10	2.32051e-09
(GGCGGGG)n		Simple repeat	5.7638	3.26356e-10	2.21997e-09
MER65-int	MER65I	LTR retrotransposon	-0.959999	3.04326e-10	2.07196e-09
(TTTATTA)n		Simple repeat	-0.94242	2.95864e-10	2.01613e-09
(CCGTC)n		Simple repeat	0.890597	2.85941e-10	1.95025e-09
(CCTCTCT)n		Simple repeat	0.858434	2.84635e-10	1.94307e-09
(CCCGAG)n		Simple repeat	0.95102	2.76888e-10	1.89186e-09
(CAGAATCC)n		Simple repeat	-1.24344	2.76026e-10	1.88766e-09
(GCCAG)n		Simple repeat	0.779246	2.73141e-10	1.86959e-09
(CGCAGG)n		Simple repeat	1.4012	2.6746e-10	1.83234e-09
MLT1G1-int		LTR retrotransposon	0.800144	2.67443e-10	1.83234e-09
Eulor6E		DNA Transposon	1.42415	2.65117e-10	1.81954e-09
(GATGGAT)n		Simple repeat	2.21764	2.62406e-10	1.80254e-09
(TTCTCCT)n		Simple repeat	-0.710395	2.60673e-10	1.79225e-09
LTR59		LTR retrotransposon	0.778547	2.59817e-10	1.78796e-09
(CCTGTGT)n		Simple repeat	1.26897	2.58638e-10	1.78144e-09
(CCACAC)n		Simple repeat	1.61619	2.44099e-10	1.68433e-09
(TAGAAT)n		Simple repeat	0.912876	2.4339e-10	1.68095e-09
(GGATG)n		Simple repeat	1.16779	2.42904e-10	1.6791e-09
(TGTGGG)n		Simple repeat	1.56462	2.42207e-10	1.67579e-09
(AATATTA)n		Simple repeat	-0.821372	2.38153e-10	1.64923e-09
(CCAGACC)n		Simple repeat	2.3964	2.3763e-10	1.6471e-09
(TCTCCCA)n		Simple repeat	1.06205	2.37021e-10	1.64436e-09
(TATACTG)n		Simple repeat	1.82221	2.32367e-10	1.61353e-09
(GTCGCA)n		Simple repeat	0.73536	2.30395e-10	1.60129e-09
(TATCTT)n		Simple repeat	1.38058	2.27561e-10	1.58302e-09
(CCGCGT)n		Simple repeat	1.84776	2.20347e-10	1.53423e-09
(CAGGGC)n		Simple repeat	1.12939	2.19852e-10	1.53357e-09
(CTCTGCT)n		Simple repeat	2.06494	2.19445e-10	1.53212e-09
(CCCCCGG)n		Simple repeat	-0.720054	2.12323e-10	1.48375e-09
(CGCAAG)n		Simple repeat	0.630502	1.96769e-10	1.37756e-09
(CACAAG)n		Simple repeat	-0.644359	1.86539e-10	1.30714e-09
(CTGGCA)n		Simple repeat	-0.95803	1.85032e-10	1.29776e-09
(TATAAG)n		Simple repeat	1.80305	1.82334e-10	1.28001e-09
(CGGCAGC)n		Simple repeat	1.5842	1.80068e-10	1.26525e-09
(GCAGGC)n		Simple repeat	1.14685	1.79612e-10	1.26321e-09
(CACACT)n		Simple repeat	1.13558	1.79508e-10	1.26321e-09
MER123		DNA Transposon	-0.780534	1.7879e-10	1.25974e-09
(GCTGGGTTGG)n		Simple repeat	-1.19597	1.75645e-10	1.23871e-09
(GCGGGGA)n		Simple repeat	-1.9239	1.74221e-10	1.2298e-09
(GAGGAAG)n		Simple repeat	2.60013	1.70408e-10	1.2051e-09
(GGTCTCGGG)n		Simple repeat	2.75368	1.69975e-10	1.20315e-09
(CATCAT)n		Simple repeat	1.36128	1.68655e-10	1.19601e-09
(CCAAC)n		Simple repeat	1.85875	1.68505e-10	1.19601e-09
(CACAC)n		Simple repeat	1.45417	1.61278e-10	1.14795e-09
(CTTCCTC)n		Simple repeat	0.88086	1.60627e-10	1.14438e-09
(CGTCCC)n		Simple repeat	-0.898622	1.59427e-10	1.13688e-09
(CTGGAGC)n		Simple repeat	-1.49334	1.55975e-10	1.11433e-09
(AGTGCC)n		Simple repeat	0.713588	1.50631e-10	1.07716e-09
(TGGTGATGG)n		Simple repeat	1.24066	1.48302e-10	1.06249e-09
LTR80B		LTR retrotransposon	0.85049	1.43666e-10	1.03024e-09
(GGCGAGC)n		Simple repeat	1.95009	1.40601e-10	1.01014e-09
(TCCTTCT)n		Simple repeat	1.85393	1.37146e-10	9.86242e-10
(CGCTCCG)n		Simple repeat	-1.07481	1.37095e-10	9.86242e-10
(TGGAGTGGAA)n		Simple repeat	3.4294	1.25748e-10	9.05979e-10
(TTTCATT)n		Simple repeat	-0.674256	1.24246e-10	8.96836e-10
(GCTCAGC)n		Simple repeat	3.84991	1.24073e-10	8.96433e-10
MER61C		LTR retrotransposon	0.844252	1.20793e-10	8.75205e-10
(TTTCTA)n		Simple repeat	0.933227	1.14904e-10	8.3411e-10
(ATTTTGT)n		Simple repeat	1.46715	1.09391e-10	7.94846e-10
(CAGAAT)n		Simple repeat	1.39513	1.09249e-10	7.94564e-10
(CAGCC)n		Simple repeat	0.602394	1.03874e-10	7.56194e-10
(GCTCCCT)n		Simple repeat	-0.986404	1.00486e-10	7.32223e-10
(TTCTGAA)n		Simple repeat	-0.841697	9.976e-11	7.27622e-10
(GGAATCA)n		Simple repeat	0.985865	9.59336e-11	7.01046e-10
(GTGGCA)n		Simple repeat	0.947667	9.48064e-11	6.9347e-10
(GCGCGC)n		Simple repeat	-1.45188	9.2918e-11	6.80305e-10
(CCGGCCC)n		Simple repeat	-0.964069	9.28725e-11	6.80305e-10
(GCGT)n		Simple repeat	-0.695683	9.07104e-11	6.65412e-10
(TTTCAAG)n		Simple repeat	0.813998	8.77005e-11	6.44565e-10
(TCCACG)n		Simple repeat	-1.10039	8.70263e-11	6.40223e-10
LTR27E		LTR retrotransposon	0.623183	8.59471e-11	6.3289e-10
(AAGCATC)n		Simple repeat	-1.2061	8.26591e-11	6.09264e-10
(AACC)n		Simple repeat	0.688162	8.26423e-11	6.09264e-10
(CACCTG)n		Simple repeat	-0.636187	8.00066e-11	5.90847e-10
(CCGGCA)n		Simple repeat	0.829033	7.65753e-11	5.66052e-10
(ACAGCT)n		Simple repeat	1.38195	7.54553e-11	5.58311e-10
HUERS-P3-int	HUERS-P3	LTR retrotransposon	0.627008	7.245e-11	5.36591e-10
(TTTACAT)n		Simple repeat	0.638092	7.23279e-11	5.36204e-10
(GGCCGC)n		Simple repeat	1.39716	7.13221e-11	5.29259e-10
(CGGCGCC)n		Simple repeat	0.998818	6.62772e-11	4.92776e-10
(TGTGTATG)n		Simple repeat	2.4875	6.28446e-11	4.68162e-10
(CGCGCCC)n		Simple repeat	1.32188	5.5133e-11	4.11914e-10
(GCGCGG)n		Simple repeat	0.812641	5.12973e-11	3.84379e-10
(GGCAGT)n		Simple repeat	0.728961	5.11932e-11	3.83974e-10
AluYh9		Non-LTR retrotransposon	0.807776	4.84954e-11	3.64095e-10
(AGGCTC)n		Simple repeat	1.00768	4.64554e-11	3.49463e-10
(TGGAG)n		Simple repeat	3.02548	4.47377e-11	3.36872e-10
MER34C		LTR retrotransposon	0.781019	4.40403e-11	3.31946e-10
(GATTCCATTC)n		Simple repeat	4.31815	4.36277e-11	3.29159e-10
(CACGCC)n		Simple repeat	1.42751	4.25941e-11	3.21678e-10
(GCCCAGCT)n		Simple repeat	1.61704	4.23063e-11	3.19819e-10
(TTTTTGTT)n		Simple repeat	3.41086	4.22685e-11	3.19819e-10
(AGAGCGC)n		Simple repeat	-1.18508	4.156e-11	3.14797e-10
(CGCCCCA)n		Simple repeat	1.00662	4.1095e-11	3.11583e-10
(ACTCCCA)n		Simple repeat	1.02498	4.10209e-11	3.11329e-10
(TTTCTT)n		Simple repeat	0.797328	3.76033e-11	2.85673e-10
(TAACAT)n		Simple repeat	0.703231	3.70621e-11	2.81841e-10
(AGGCGGC)n		Simple repeat	0.990608	3.64452e-11	2.77425e-10
(TTATTAA)n		Simple repeat	-1.09966	3.55695e-11	2.71028e-10
(AGTACTA)n		Simple repeat	1.91245	3.48873e-11	2.66094e-10
tRNA-Glu-GAG_		tRNA	1.43576	3.45133e-11	2.63503e-10
7SK		snRNA	1.39815	3.31256e-11	2.5316e-10
(GAAGTG)n		Simple repeat	-0.874195	3.28442e-11	2.5126e-10
(CCGCGTCCT)n		Simple repeat	1.04029	3.19889e-11	2.44961e-10
(ACCTCTC)n		Simple repeat	1.93559	3.15199e-11	2.4161e-10
LTR47B		LTR retrotransposon	0.897381	3.13229e-11	2.40341e-10
(CTTACCT)n		Simple repeat	1.36327	3.08435e-11	2.36899e-10
(TGATAAT)n		Simple repeat	3.06577	3.05612e-11	2.34966e-10
(AAGCAA)n		Simple repeat	0.723469	3.041e-11	2.34038e-10
(GCTCT)n		Simple repeat	1.01281	3.03313e-11	2.33667e-10
(GCCCGCG)n		Simple repeat	1.74071	2.73914e-11	2.1123e-10
(CCATCCT)n		Simple repeat	1.48474	2.61844e-11	2.02125e-10
MER121B		DNA Transposon	1.74556	2.53016e-11	1.95508e-10
LTR12D		LTR retrotransposon	0.609839	2.4984e-11	1.93248e-10
(CAACATA)n		Simple repeat	-1.74563	2.42113e-11	1.8765e-10
(TGGCAGG)n		Simple repeat	0.823875	2.39437e-11	1.85763e-10
(CCGGCT)n		Simple repeat	-0.720548	2.29599e-11	1.78492e-10
(AATAAG)n		Simple repeat	-1.2941	2.29314e-11	1.78451e-10
L1PA2		Non-LTR retrotransposon	0.741735	2.28551e-11	1.78037e-10
(TTGTG)n		Simple repeat	1.08147	2.28225e-11	1.77964e-10
(GTGATGATA)n		Simple repeat	2.74062	2.26657e-11	1.76922e-10
(TGGA)n		Simple repeat	0.71857	2.21095e-11	1.72756e-10
(CTCAGCC)n		Simple repeat	-1.97205	2.15975e-11	1.691e-10
(TTTCATG)n		Simple repeat	-0.913351	2.11883e-11	1.66235e-10
(AAGATG)n		Simple repeat	0.79348	2.0898e-11	1.64125e-10
(CGCCTCC)n		Simple repeat	1.27109	2.08581e-11	1.6398e-10
(GGACCA)n		Simple repeat	1.64114	2.07542e-11	1.6333e-10
(CCAGCTA)n		Simple repeat	1.246	2.07088e-11	1.6314e-10
(GCAGCA)n		Simple repeat	0.604495	2.05413e-11	1.61987e-10
(GGACCT)n		Simple repeat	1.32998	2.01118e-11	1.58763e-10
(ATAATTT)n		Simple repeat	-0.688238	1.94826e-11	1.53955e-10
L1MCc		Non-LTR retrotransposon	-0.624986	1.92106e-11	1.51962e-10
(GATGAC)n		Simple repeat	0.723519	1.85761e-11	1.47094e-10
(CAGGCGC)n		Simple repeat	4.18445	1.74764e-11	1.38529e-10
LTR26		LTR retrotransposon	-0.615349	1.73918e-11	1.38001e-10
(CGT)n		Simple repeat	1.19622	1.68454e-11	1.33804e-10
(TTAA)n		Simple repeat	-0.670424	1.62589e-11	1.29279e-10
L1M2b		Non-LTR retrotransposon	-1.18952	1.61705e-11	1.2871e-10
(GGGCCT)n		Simple repeat	1.6681	1.53206e-11	1.22072e-10
UCON58			1.50055	1.49194e-11	1.18999e-10
(ATAAGAA)n		Simple repeat	-1.17693	1.47596e-11	1.17846e-10
(TGTACA)n		Simple repeat	1.38785	1.46813e-11	1.17344e-10
(CGGGGGG)n		Simple repeat	4.68507	1.46093e-11	1.1689e-10
(AGTATAT)n		Simple repeat	-1.99226	1.4508e-11	1.162e-10
(TCCTGTC)n		Simple repeat	-0.683275	1.44891e-11	1.1617e-10
(TTGTAC)n		Simple repeat	-0.628005	1.44854e-11	1.1617e-10
(ATTTGA)n		Simple repeat	0.899416	1.44354e-11	1.15982e-10
(GTCC)n		Simple repeat	0.799055	1.26444e-11	1.01806e-10
(TGTGTGG)n		Simple repeat	-0.920885	1.26343e-11	1.01806e-10
(AAGCAG)n		Simple repeat	-0.675843	1.25448e-11	1.01322e-10
(CGCGCA)n		Simple repeat	-2.17423	1.23724e-11	1.00036e-10
(TACCTG)n		Simple repeat	1.74093	1.23506e-11	9.99642e-11
(ACATAC)n		Simple repeat	1.13271	1.18597e-11	9.60924e-11
(TGATGG)n		Simple repeat	1.56161	1.17822e-11	9.55656e-11
(TATCAT)n		Simple repeat	1.41663	1.15615e-11	9.38748e-11
(GCTCCGG)n		Simple repeat	3.32491	1.15535e-11	9.38748e-11
(TCCTGTG)n		Simple repeat	1.20787	1.14692e-11	9.33225e-11
(TTTTGAG)n		Simple repeat	-0.761397	1.13031e-11	9.20686e-11
(CACTAT)n		Simple repeat	-0.758943	1.11444e-11	9.08723e-11
(TGGGGG)n		Simple repeat	1.63927	1.08187e-11	8.83108e-11
(AGTTTT)n		Simple repeat	-1.16379	1.05448e-11	8.61665e-11
(CTGCGC)n		Simple repeat	0.672036	1.03024e-11	8.42755e-11
(CGTG)n		Simple repeat	1.14118	1.00996e-11	8.27046e-11
UCON26			-0.844241	9.67028e-12	7.93583e-11
(GTGAGAGA)n		Simple repeat	1.52704	9.41994e-12	7.75528e-11
(CGCAG)n		Simple repeat	-2.24214	9.24396e-12	7.62677e-11
(CTGGCTAC)n		Simple repeat	0.890372	9.23875e-12	7.62677e-11
(AATAAC)n		Simple repeat	0.833156	9.18976e-12	7.59838e-11
(CCAGGACCC)n		Simple repeat	1.44944	8.65112e-12	7.16848e-11
(AGGC)n		Simple repeat	0.69848	8.57706e-12	7.11479e-11
(TGCTG)n		Simple repeat	-0.612672	8.42519e-12	6.99637e-11
LTR85b		LTR retrotransposon	-0.595385	8.37757e-12	6.96436e-11
(AGAGTG)n		Simple repeat	1.13784	8.37278e-12	6.96436e-11
(GCCTCTG)n		Simple repeat	1.56976	8.2627e-12	6.88378e-11
LTR1B		LTR retrotransposon	0.61409	8.09564e-12	6.75929e-11
(TCCATTCCAT)n		Simple repeat	3.65946	8.07869e-12	6.75249e-11
(ACCTTC)n		Simple repeat	1.46576	8.0524e-12	6.73785e-11
5S		rRNA	1.19256	8.035e-12	6.73063e-11
(CTCTT)n		Simple repeat	0.691074	7.45427e-12	6.26469e-11
(TTCTGT)n		Simple repeat	1.05787	7.41025e-12	6.23452e-11
tRNA-Trp-TGG		tRNA	-0.938368	7.15711e-12	6.02816e-11
(GAAAGGA)n		Simple repeat	1.44215	7.07134e-12	5.96246e-11
LTR19C		LTR retrotransposon	0.614092	6.86358e-12	5.79364e-11
(GCGGGCGCG)n		Simple repeat	5.94595	6.63182e-12	5.60418e-11
(GTGTT)n		Simple repeat	1.51677	6.58881e-12	5.57398e-11
(CCCCTG)n		Simple repeat	0.835639	6.52516e-12	5.52622e-11
(GGAGG)n		Simple repeat	1.27789	6.51905e-12	5.52622e-11
(GGTGAG)n		Simple repeat	-0.690882	6.33196e-12	5.37446e-11
L1PA5		Non-LTR retrotransposon	-0.672356	6.17837e-12	5.25572e-11
(TGCAGT)n		Simple repeat	1.57551	6.14449e-12	5.2327e-11
(TCATAT)n		Simple repeat	1.08575	6.01304e-12	5.12645e-11
(TGCCT)n		Simple repeat	0.650639	5.77241e-12	4.92677e-11
(GCTGGCA)n		Simple repeat	-1.36202	5.65658e-12	4.83329e-11
(GCCCCTC)n		Simple repeat	2.30961	5.51217e-12	4.71515e-11
(TGAAGT)n		Simple repeat	0.854811	5.40961e-12	4.63258e-11
(CCACCG)n		Simple repeat	0.891072	5.36076e-12	4.59588e-11
(CCCCCGC)n		Simple repeat	1.1631	5.23698e-12	4.49478e-11
(CAGCAA)n		Simple repeat	-1.0908	5.02635e-12	4.31883e-11
(TGTCCTG)n		Simple repeat	2.02081	5.02134e-12	4.31883e-11
(CCCTCTG)n		Simple repeat	1.08953	4.72859e-12	4.07211e-11
(GAAGAAA)n		Simple repeat	0.862222	4.70574e-12	4.05698e-11
(TCCCCGC)n		Simple repeat	-0.721815	4.49947e-12	3.88352e-11
(CGGCCGC)n		Simple repeat	1.14627	4.3731e-12	3.77869e-11
(ATTAGTA)n		Simple repeat	1.13847	3.9242e-12	3.39463e-11
(GGTGTGG)n		Simple repeat	3.831	3.78329e-12	3.27643e-11
(GCCGCCT)n		Simple repeat	-0.834973	3.76013e-12	3.26005e-11
(TGTGTT)n		Simple repeat	-0.882723	3.64922e-12	3.16747e-11
(TCCGGT)n		Simple repeat	-0.806089	3.48821e-12	3.03115e-11
(CTTCCAT)n		Simple repeat	1.10214	3.44833e-12	2.99989e-11
(GGCGCCC)n		Simple repeat	2.26111	3.23968e-12	2.82799e-11
(CACACCA)n		Simple repeat	2.14916	3.02026e-12	2.64549e-11
(CTGTTGGCAT)n		Simple repeat	2.54426	2.98901e-12	2.6211e-11
(ATGAAG)n		Simple repeat	0.891277	2.92997e-12	2.57227e-11
(AGGCAA)n		Simple repeat	-2.00576	2.85472e-12	2.50908e-11
(GCAGGAG)n		Simple repeat	2.53373	2.77349e-12	2.44048e-11
MER54B		LTR retrotransposon	1.101	2.74311e-12	2.41652e-11
(AGAGGA)n		Simple repeat	1.26358	2.73839e-12	2.41513e-11
(CACTGG)n		Simple repeat	1.37055	2.64614e-12	2.33915e-11
UCON88			-1.12751	2.39402e-12	2.11872e-11
(GAGGAA)n		Simple repeat	0.659683	2.36604e-12	2.09637e-11
(GTGTG)n		Simple repeat	-1.09055	2.30975e-12	2.04887e-11
(TTTGTTA)n		Simple repeat	-0.718472	2.24474e-12	1.99351e-11
[truncated: 798 more rows]

## Sheet: Figure 1d
Figure 1d All ERV subfamilies(580 repeats) differential expression result.
repeatMasker repName	Alias	log2FoldChange	pvalue	padj	group
LTR13_		3.64355	3.47461e-58	7.40575e-56	up
LTR7Y		3.31099	1.91984e-31	8.22959e-30	up
HERVH-int	HERVH	3.017	1.57144e-40	1.31062e-38	up
HERVI-int	HERVI	2.47465	1.36899e-19	2.36051e-18	up
HERVK11D-int	HERVK11DI	2.44583	9.6896e-27	3.08499e-25	up
MLT1E-int		2.4422	0.00377721	0.00865237	up
HERV1_I-int	HERV1_I	2.42784	4.78442e-32	2.13435e-30	up
HERV30-int	HERV30I	2.11348	2.73269e-17	3.94876e-16	up
LTR7A		1.9581	4.36521e-06	1.70281e-05	up
MER48		1.85413	4.37302e-20	7.82149e-19	up
LTR109A2		1.48563	1.13948e-08	6.42411e-08	up
LTR10B1		1.474	2.55238e-36	1.59223e-34	up
HERVFH19-int	HERVFH19I	1.38823	3.90845e-20	7.07301e-19	up
HERV-Fc2-int	HERV-Fc2	1.30877	1.6227e-07	7.80138e-07	up
MER41G		1.28048	5.03064e-17	7.17474e-16	up
LTR72B		1.25314	1.33228e-28	4.8679e-27	up
MLT1K-int		1.21741	9.94184e-21	1.90234e-19	up
HERV9-int	HERV9	1.21538	2.48042e-15	3.05004e-14	up
LTR06		1.2042	1.22875e-26	3.87991e-25	up
LTR21C		1.11319	0.000586896	0.00157953	up
HERVIP10B3-int		1.10376	4.9738e-32	2.1818e-30	up
MER54B		1.101	2.74311e-12	2.41652e-11	up
MER57E2		1.09551	6.97424e-20	1.23019e-18	up
LTR3B		1.01956	1.87725e-12	1.6946e-11	up
HERV4_I-int	HERV4_I	1.01645	4.36722e-29	1.63462e-27	up
MSTA1-int		1.01392	0.0153036	0.030034	up
HERV-Fc1_LTR3		0.968082	0.0436205	0.0748268
LTR106_Mam		0.963851	1.61388e-18	2.57986e-17	up
MLT1O-int		0.961336	0.0227564	0.0426294	up
HERV-Fc1_LTR2		0.909314	0.2561	0.326502
HERVL18-int		0.908324	7.29704e-10	4.75702e-09	up
LTR47B		0.897381	3.13229e-11	2.40341e-10	up
LTR22C2		0.891324	1.055e-08	5.99185e-08	up
LTR40b		0.863971	2.08103e-40	1.71696e-38	up
LTR10A		0.859353	5.17841e-24	1.31569e-22	up
LTR80B		0.85049	1.43666e-10	1.03024e-09	up
MER61C		0.844252	1.20793e-10	8.75205e-10	up
LTR45C		0.819238	1.10626e-27	3.78944e-26	up
MER92A		0.812563	8.48668e-07	3.69151e-06	up
MLT1G3		0.812442	5.80316e-19	9.51445e-18	up
LTR41B		0.812115	1.21258e-09	7.747e-09	up
MLT1M-int		0.810942	0.848253	NA
LTR25		0.804242	3.42212e-21	6.82025e-20	up
MLT1G1-int		0.800144	2.67443e-10	1.83234e-09	up
HERV9NC-int		0.785299	5.30774e-07	2.37748e-06	up
LTR47A2		0.784239	1.21513e-28	4.46111e-27	up
MER34C		0.781019	4.40403e-11	3.31946e-10	up
LTR59		0.778547	2.59817e-10	1.78796e-09	up
MER65B		0.772519	1.40423e-09	8.86802e-09	up
MER51D		0.77116	1.33831e-23	3.31253e-22	up
LTR28		0.769484	6.60041e-07	2.91902e-06	up
MER34-int		0.761435	4.38002e-07	1.9816e-06	up
HERVK-int	HERVK	0.753371	1.65695e-06	6.90968e-06	up
MLT1N2-int		0.748584	3.84829e-17	5.53994e-16	up
MER66B		0.746299	2.58936e-16	3.49684e-15	up
MER61E		0.741561	1.32914e-13	1.36893e-12	up
LTR14A		0.738163	5.96396e-13	5.6776e-12	up
MLT1I-int		0.729397	3.36224e-15	4.08204e-14	up
LTR35		0.727829	2.38452e-18	3.7416e-17	up
MER52-int		0.7235	6.73343e-09	3.89929e-08	up
MLT2B5		0.69198	2.63913e-06	1.06244e-05	up
LTR5B		0.68991	2.66539e-23	6.33175e-22	up
LTR18C		0.688113	1.35715e-08	7.57338e-08	up
LTR1C3		0.686538	3.5654e-05	0.000119569	up
MER66-int	MER66_I	0.671936	2.0919e-12	1.87076e-11	up
PABL_A-int	PABL_AI	0.668776	8.07704e-10	5.24324e-09	up
LTR60B		0.665384	2.89106e-09	1.74396e-08	up
HERV1_LTRc		0.650651	3.94364e-06	1.54543e-05	up
LTR18A		0.650545	3.49692e-09	2.08971e-08	up
HERV1_LTRa		0.648201	2.65612e-09	1.61493e-08	up
LTR13		0.636488	4.21825e-16	5.56128e-15	up
MamGypsy2-LTR		0.632761	5.73136e-22	1.20815e-20	up
MER101B		0.632638	4.95111e-05	0.000162837	up
LTR35A		0.632575	2.19258e-09	1.34697e-08	up
HUERS-P3-int	HUERS-P3	0.627008	7.245e-11	5.36591e-10	up
MER9a1		0.623472	4.51323e-09	2.67413e-08	up
LTR27E		0.623183	8.59471e-11	6.3289e-10	up
HERV-Fc2_LTR		0.621607	0.196776	0.264748
LTR3B_		0.615528	2.81832e-07	1.30586e-06	up
LTR19C		0.614092	6.86358e-12	5.79364e-11	up
LTR1B		0.61409	8.09564e-12	6.75929e-11	up
ERVL-B4-int	ERVL-B4	0.61145	2.42583e-26	7.44537e-25	up
LTR12D		0.609839	2.4984e-11	1.93248e-10	up
HERV35I-int	HERV35I	0.609396	1.79625e-06	7.44202e-06	up
MER83B-int	MER83BI	0.606224	6.18965e-05	0.000200224	up
LTR101_Mam		0.605122	1.62603e-16	2.22794e-15	up
MER74C		0.594892	1.33593e-09	8.4691e-09	up
HERVKC4-int	HERVKC4	0.593527	0.000114141	0.000349623	up
LTR7C		0.578	3.10743e-09	1.8686e-08
MER9a2		0.574517	1.73398e-15	2.15637e-14
LTR28C		0.573345	8.11139e-13	7.60864e-12
LTR81AB		0.573047	1.40166e-05	5.04453e-05
HERV3-int	HERV3	0.570733	7.86326e-07	3.42811e-06
LTR81		0.568248	9.24176e-07	3.9973e-06
MER83A-int	MER83AI	0.567559	2.55565e-05	8.74254e-05
HERVH48-int	HERVH48I	0.566811	1.11514e-06	4.76949e-06
HUERS-P3b-int	HUERS-P3B	0.566503	5.21801e-06	2.00021e-05
MER87		0.564731	5.38953e-08	2.80555e-07
MER57F		0.563507	2.36842e-05	8.14561e-05
MER83C		0.550238	0.000110482	0.000339091
MER95		0.549785	4.99733e-10	3.32852e-09
HERVP71A-int	HERVP71A_I	0.546463	0.0010781	0.00274918
PABL_B		0.541181	3.37559e-09	2.02035e-08
LTR73		0.53399	2.90082e-19	4.87046e-18
LTR3A		0.53319	3.08025e-15	3.75154e-14
MER68B		0.532455	1.58859e-08	8.80091e-08
HERVIP10F-int	HERVIP10F	0.530869	0.00291709	0.00685375
MER92B		0.53055	2.91991e-09	1.75997e-08
MLT1E3-int		0.529135	2.19823e-11	1.71937e-10
LTR12B		0.524703	6.74915e-13	6.38548e-12
HERV15-int	HERV15I	0.516097	0.000389625	0.00108123
LTR34		0.499478	1.25604e-07	6.13079e-07
MLT1G3-int		0.497179	4.82555e-06	1.86908e-05
LTR35B		0.492301	5.58104e-11	4.16164e-10
LTR57		0.488675	0.0014605	0.003642
MER52C		0.488619	2.89386e-13	2.87252e-12
HERVL66-int	HERVL66I	0.487645	3.13386e-08	1.67452e-07
LTR6A		0.487486	1.66194e-05	5.89282e-05
LOR1b		0.486206	4.7093e-06	1.82867e-05
LTR26D		0.48402	5.60227e-06	2.13649e-05
LTR1E		0.482135	0.00014907	0.000445237
MER4D		0.470248	6.10975e-10	4.03096e-09
HERV-Fc1_LTR1		0.468477	0.00175422	0.00430725
MER4D1		0.464191	2.01468e-08	1.10026e-07
HERV-Fc1-int	HERV-Fc1	0.46019	0.00135534	0.00339743
LTR71A		0.457808	4.7064e-05	0.000155321
MER110A		0.453695	7.68224e-08	3.89853e-07
HERVL-int	HERVL	0.440625	1.58031e-05	5.62418e-05
LTR47B4		0.432031	3.12748e-07	1.44127e-06
MLT2A1		0.427999	9.40549e-08	4.69235e-07
MER57-int	MER57I	0.42581	2.48453e-06	1.00601e-05
LTR108d_Mam		0.417856	0.217492	0.286836
LTR75		0.41569	1.32724e-08	7.41987e-08
LTR62		0.405814	5.29247e-08	2.76441e-07
LTR88b		0.403143	0.00089304	0.00231497
HERV1_LTRb		0.399521	0.00116924	0.00296778
LTR27C		0.398192	0.000114442	0.000350405
MER57A1		0.396705	7.75101e-07	3.38495e-06
HERVE-int	HERVE	0.396023	5.41238e-06	2.06922e-05
LTR23		0.392665	4.6394e-06	1.80335e-05
MER67D		0.39101	0.000466624	0.00127598
LTR21B		0.381014	0.000284857	0.000808924
MER61B		0.380551	3.21702e-05	0.000108597
MER88		0.378782	0.00280705	0.00662111
LTR7		0.37777	0.000896565	0.00232253
LTR1F1		0.376928	0.00149874	0.00372404
MLT1E1		0.376517	3.31183e-14	3.63543e-13
MER57B1		0.375614	9.44238e-07	4.07717e-06
PRIMA41-int	PRIMA41	0.373717	0.00032818	0.000922052
MER4A1_		0.373169	3.25925e-07	1.4984e-06
LTR1F		0.372617	0.00892479	0.0185482
LTR26E		0.372553	2.16721e-05	7.50745e-05
MER4B-int	MER4BI	0.372107	7.049e-07	3.10446e-06
LTR43B		0.36823	0.000329735	0.000926083
MER61A		0.368026	0.000179077	0.000527875
LTR19-int		0.367888	0.0005546	0.00149945
PRIMAX-int	PRIMAX_I	0.367066	0.00921804	0.0191266
MLT1C-int		0.366459	3.68881e-05	0.000123628
MLT2E		0.366441	3.45552e-07	1.58105e-06
LTR4		0.363327	0.010472	0.0214043
LTR14		0.358298	4.79655e-06	1.85879e-05
LTR47B2		0.35248	0.10103	0.153409
HERV9N-int		0.35058	0.00130401	0.00327839
LTR86B2		0.349718	0.0016974	0.0041744
LTR45		0.347125	7.06492e-05	0.000225872
MSTB1-int		0.342561	0.00414679	0.00941649
LTR69		0.338043	0.0234075	0.0436891
MLT1-int	MLT1_I	0.336551	2.60189e-05	8.88884e-05
LTR86C		0.330643	0.0003547	0.000990397
LTR40a		0.328587	0.000128067	0.000387485
LTR1D1		0.325671	0.000235545	0.00067996
LTR52-int		0.321547	0.00440775	0.00994433
MER31B		0.321525	5.97824e-06	2.26412e-05
LTR10C		0.321343	0.000147573	0.000440938
MER110		0.320894	0.00269368	0.00637723
MER57E3		0.32078	0.000449097	0.00123289
LTR28B		0.31803	0.0145467	0.028726
MER11B		0.31794	0.0488935	0.0825434
LTR30		0.313295	0.0333876	0.0594459
LTR102_Mam		0.313137	4.13116e-05	0.00013758
LTR23-int		0.312693	0.028555	0.0520309
MER76		0.311753	8.25125e-05	0.000259901
HERV16-int	HERV16	0.310607	0.000149914	0.000447237
THE1C		0.310322	1.1699e-05	4.26646e-05
MLT1L-int		0.308596	0.00750848	0.0158887
LTR21A		0.302658	0.00342372	0.00792466
MER77		0.29726	5.15703e-15	6.1444e-14
HERV17-int	HERV17	0.297188	0.00112113	0.00285444
LTR38		0.295686	0.00386667	0.0088353
LTR14B		0.295364	8.71943e-09	4.98913e-08
LTR103_Mam		0.293206	0.000231475	0.000668714
LTR38-int		0.292369	0.044694	0.0765144
MER110-int	MER110I	0.291149	0.0273559	0.0501557
LTR86A2		0.288609	0.0011246	0.0028611
MSTD-int		0.285999	0.000874583	0.0022748
LTR85a		0.285047	7.10531e-06	2.66336e-05
MER70C		0.282887	0.00939505	0.0194727
LTR55		0.282528	0.0072368	0.0154201
MER66C		0.278241	0.000384626	0.00106851
HERV1_LTRe		0.277949	0.0931098	0.143345
PABL_B-int	PABL_BI	0.275974	0.00308013	0.00720984
MER21-int	MER21I	0.275049	0.00382469	0.0087472
MER41C		0.270932	6.3832e-07	2.83112e-06
LTR13A		0.269489	1.35362e-06	5.71303e-06
LTR85c		0.265313	6.39667e-05	0.000206247
MER4A		0.263158	7.42281e-09	4.28235e-08
MLT1E3		0.262749	0.000292826	0.00082971
LTR5_Hs		0.261297	3.20269e-08	1.71011e-07
MER34A1		0.257343	3.82782e-05	0.000127984
MER57E1		0.257078	0.0126445	0.025326
MER83B		0.256095	0.00572354	0.0125048
MER41D		0.254401	3.45325e-05	0.000116061
LTR1		0.25165	0.30304	0.374673
HERVFH21-int	HERVFH21I	0.24689	0.0268456	0.0493381
ERV3-16A3_LTR		0.246478	2.40231e-05	8.25278e-05
MER4E1		0.245407	0.00645005	0.0139451
LTR1F2		0.244601	0.0555926	0.0923294
LTR75B		0.24231	0.0371899	0.0651949
MER87B		0.240816	0.00526329	0.011625
MSTB2-int		0.240783	0.183726	0.250173
THE1-int	THE1_I	0.237291	0.117468	0.174104
MLT1E1A-int		0.237112	0.0237684	0.0442838
MER84-int	MER84I	0.237001	0.0297716	0.0539022
LTR49-int		0.234528	0.0125427	0.0251426
LTR43-int	LTR43_I	0.231722	0.0147796	0.0291268
MER51B		0.230831	0.000137584	0.000413669
MSTA		0.229667	8.93548e-06	3.29783e-05
HERVK14C-int	HERV-K14CI	0.226587	0.238894	0.308777
LOR1a		0.225684	0.00013418	0.000404543
LTR22B		0.223905	0.0468685	0.0796681
MLT1H1-int		0.221831	0.107157	0.161092
LTR12E		0.221579	0.00333559	0.00774412
LTR16		0.217236	0.00188449	0.00458891
MER72B		0.216424	0.0476872	0.0807418
MLT1A-int		0.216037	0.000718557	0.00190449
LTR67B		0.215859	2.9258e-06	1.16865e-05
LTR105_Mam		0.215512	0.0169224	0.0328806
MER52A		0.215059	0.025617	0.0472839
LTR39-int		0.214439	0.100864	0.153221
LTR22E		0.211947	2.80848e-06	1.12647e-05
LTR1A2		0.211113	0.0181508	0.0349312
LTR70		0.210368	0.100801	0.153158
LTR26B		0.210279	0.0875309	0.135929
LTR6B		0.208401	0.0774982	0.122639
LTR41		0.207773	7.55202e-08	3.84007e-07
LTR103b_Mam		0.203768	0.0146936	0.0289831
LTR22		0.201012	0.116219	0.172451
MLT1J2-int		0.200996	0.03146	0.0564793
MamGypLTR2c		0.200137	0.0174708	0.0338208
MER50C		0.200089	0.0776722	0.122852
LTR89		0.194452	7.68852e-06	2.86518e-05
HERVK14-int	HERV-K14I	0.19438	0.0206801	0.0391992
MLT1E		0.193533	0.0504305	0.0847838
LTR49		0.191401	0.00531153	0.0116912
MER51A		0.191056	0.0023983	0.00573634
LTR16B1		0.188584	0.00548164	0.0120276
MLT1L		0.186809	1.89039e-05	6.62931e-05
LTR66		0.185933	0.0328246	0.0586273
MER70A		0.181746	0.0322032	0.0576382
LTR32		0.179368	0.00674816	0.014516
LTR42		0.174972	0.00186214	0.00454422
LTR16A2		0.171319	0.0106571	0.021742
HERVL40-int	HERVL_40	0.16938	0.00421911	0.00956374
LTR25-int		0.168686	0.139058	0.199998
LTR79		0.168546	0.00234651	0.00562298
MER68C		0.167247	0.0780227	0.123335
LTR3		0.162512	0.0330388	0.0588865
LTR19A		0.161907	0.0402638	0.0698336
MLT1I		0.160014	0.000773519	0.00203339
ERV24_Prim-int	ERV24_Prim	0.158495	0.0641386	0.104515
MER101		0.156789	0.0736997	0.117576
LTR10B2		0.156453	0.142123	0.203567
LTR52		0.155874	0.00527507	0.0116353
MLT1H2		0.152953	0.014926	0.029366
MER34		0.151969	0.0131573	0.0262291
MER4C		0.151121	0.0343977	0.0609124
LTR36		0.151046	0.100229	0.152349
LTR1B0		0.149678	0.246532	0.316751
LTR10E		0.146634	0.0626022	0.102288
THE1C-int		0.144379	0.0827548	0.129735
LTR10G		0.143892	0.135914	0.196175
MER52D		0.14214	0.143268	0.204867
LTR9D		0.141625	0.0225693	0.0423098
ERVL-int	ERVL	0.140157	0.0766442	0.121406
MER92C		0.137798	0.0834578	0.130608
LTR78		0.136458	0.032879	0.0586699
MER70-int	MER70_I	0.136036	0.0337924	0.0600763
ERVL47-int	ERVL47	0.135701	0.176986	0.242286
MER68		0.132896	0.00199833	0.00484155
MER77B		0.13162	0.0544918	0.0907763
MER34B-int	MER34B_I	0.129765	0.300926	0.372541
LTR76		0.126109	0.0309425	0.0556806
LTR38C		0.125545	0.177726	0.243169
MER57A-int	MER57A_I	0.124872	0.358332	0.429204
MSTB		0.121309	0.00969687	0.0200118
MER57B2		0.11893	0.0577853	0.0954752
LTR88c		0.113869	0.165192	0.229249
MLT1E1-int		0.112724	0.660628	0.71084
MLT1F2		0.112448	0.00763893	0.016147
MER21B		0.112433	0.111971	0.16715
LTR47A		0.109822	0.0912726	0.141054
LTR22C0		0.109725	0.403544	0.473871
MER49		0.108981	0.00546385	0.0119955
MER61-int	MER61I	0.108748	0.295156	0.366166
MLT1J1-int		0.106667	0.310013	0.382187
LTR33B		0.104654	0.0707471	0.113399
LTR33C		0.100325	0.0889229	0.137923
MLT1F		0.099388	0.00525216	0.0116071
MLT1A1		0.098165	0.0607264	0.099584
MER21C		0.0966398	0.0691505	0.111328
LTR22B1		0.0966042	0.211123	0.280122
THE1A		0.0948969	0.102903	0.155726
LTR16E1		0.091988	0.0977737	0.149327
MER65A		0.0868814	0.277488	0.348757
LTR75_1		0.0854703	0.251393	0.321919
LTR40c		0.0835358	0.226273	0.296373
LTR87		0.0818666	0.027088	0.0497359
MER41E		0.0799181	0.329835	0.401208
MER41B		0.0751794	0.230457	0.300604
MLT1J1		0.0687604	0.16957	0.234054
MLT1G		0.067718	0.195671	0.263494
MLT1B-int		0.0670883	0.261494	0.331981
MLT1H2-int		0.0658629	0.585821	0.643043
LTR107_Mam		0.0644983	0.580471	0.638285
MER90		0.0633291	0.258126	0.328513
MER4E		0.0631738	0.385898	0.457014
PRIMA4-int	PRIMA4_I	0.0609914	0.270537	0.341701
MER90a		0.0600432	0.228153	0.298271
MER34C2		0.0580256	0.41266	0.482601
LTR9B		0.0574565	0.432366	0.500912
THE1D-int		0.0549906	0.499571	0.562549
MLT1E1A		0.0533076	0.301119	0.372719
MER76-int		0.0524484	0.551452	0.612254
MLT1C		0.045564	0.191108	0.258757
LTR8		0.0439187	0.33822	0.409196
MER41A		0.042577	0.476992	0.542136
LTR24B		0.0361289	0.621612	0.675107
MLT1D		0.0339683	0.345775	0.416308
LTR16E2		0.0326986	0.598241	0.654356
MER61D		0.0305752	0.711711	0.756366
Harlequin-int	HARLEQUIN	0.026718	0.742281	0.782889
MER31A		0.0239041	0.650735	0.70167
LTR10F		0.0237523	0.840627	0.868237
LTR17		0.0199415	0.747729	0.787661
MSTB2		0.0165974	0.828808	0.858006
LTR16D2		0.0160702	0.902919	0.918968
LTR53		0.0151336	0.832293	0.861252
LTR16C		0.0141236	0.762406	0.800485
LOR1-int	LOR1I	0.0140035	0.825094	0.854956
MLT1J		0.0136891	0.693394	0.739871
LTR1D		0.0130947	0.881828	0.901448
MER11C		0.0121759	0.831663	0.860716
LTR48B		0.00670536	0.952961	0.961229
MLT1B		0.00241517	0.951817	0.960454
HERVE_a-int	HERVE_a	0.00201046	0.983928	0.987403
MER101-int	MER101_I	0.00156452	0.985773	0.988806
MSTC-int		-0.000695177	0.995277	0.996186
LTR37B		-0.00162869	0.984279	0.987625
MER51E		-0.0052721	0.958654	0.965828
LTR61		-0.00611409	0.940542	0.950577
LTR71B		-0.00643209	0.945209	0.954539
MamRep1527		-0.00702901	0.916024	0.930085
MLT2C2		-0.00791539	0.9351	0.946323
HERVK3-int	HERVK3I	-0.0104605	0.84004	0.867864
MER54A		-0.0107431	0.843692	0.870699
MER11D		-0.0120927	0.901494	0.918249
THE1B		-0.0164538	0.791986	0.826903
MER74A		-0.0185626	0.748639	0.788295
LTR38A1		-0.0187434	0.87261	0.893691
MER92D		-0.019653	0.873956	0.894773
LTR84b		-0.0249256	0.714244	0.758532
MLT1H1		-0.0259557	0.6659	0.715089
MLT1A		-0.0281885	0.674504	0.722831
LTR16A1		-0.0284741	0.566732	0.626409
LTR1B1		-0.0339499	0.828552	0.857959
MER34C_		-0.0354258	0.663491	0.713521
LTR10B		-0.0361028	0.736665	0.778786
MER67C		-0.0381925	0.527721	0.588718
THE1A-int		-0.0401314	0.521327	0.582941
LTR31		-0.042099	0.684099	0.731072
LTR16D		-0.0440967	0.685007	0.731787
MER74B		-0.0446106	0.438597	0.506602
LTR12F		-0.0458727	0.602132	0.65758
MER70B		-0.0480327	0.527327	0.588365
MER61F		-0.0492282	0.571906	0.630675
MER50		-0.0521839	0.385015	0.45618
MLT1H-int	MLT1H_I	-0.0530277	0.472836	0.538289
LTR46		-0.0554573	0.503538	0.566456
HERVS71-int	HERVS71	-0.0556871	0.612703	0.667889
LTR27D		-0.0557256	0.69035	0.736879
MLT1D-int		-0.0568592	0.39908	0.469762
ERV3-16A3_I-int	ERV3-16A3_I	-0.0576313	0.512653	0.574582
HUERS-P2-int	HUERS-P2	-0.0583904	0.638433	0.690151
LTR78B		-0.0595207	0.346342	0.416794
LTR24C		-0.0652514	0.530239	0.591269
LTR86B1		-0.066601	0.280093	0.351341
MER34D		-0.070463	0.496851	0.559822
LTR45B		-0.0709589	0.496857	0.559822
MamRep1151		-0.0711578	0.481316	0.545856
LTR50		-0.0741904	0.104648	0.158064
LTR2		-0.0754926	0.248598	0.319085
MER72		-0.0785605	0.255429	0.326011
MLT1H		-0.0791935	0.0462373	0.0787872
LTR64		-0.0816153	0.214663	0.283641
MLT1J2		-0.0840262	0.131222	0.19055
MLT2D		-0.087923	0.101517	0.154031
MER83		-0.0914838	0.199485	0.267596
LTR86A1		-0.0918898	0.106534	0.16025
LTR58		-0.0921828	0.255059	0.325635
MamGypLTR1b		-0.0934452	0.271854	0.3428
MLT2A2		-0.0985012	0.175433	0.240676
LTR47B3		-0.0991613	0.318289	0.390507
MER9B		-0.100871	0.192364	0.259998
MLT1O		-0.101111	0.0433262	0.0743884
MLT2B3		-0.108981	0.0127237	0.025464
MER66A		-0.112274	0.0860793	0.134082
LTR41C		-0.112351	0.062706	0.102416
PRIMA4_LTR		-0.112855	0.185948	0.252707
PrimLTR79		-0.114747	0.11822	0.174947
LTR27		-0.119535	0.358089	0.42898
HERVK11-int	HERVK11I	-0.121677	0.260272	0.33064
LTR15		-0.122559	0.0595808	0.0979985
MER21A		-0.134722	0.00945991	0.0195702
MER4A1		-0.136132	0.00503409	0.0111864
MamGypLTR3a		-0.137238	0.203864	0.272422
MSTD		-0.13809	0.00697698	0.0149412
LTR26C		-0.141379	0.0348086	0.0615407
MER66D		-0.143934	0.234973	0.305099
HERVK22-int	HERVK22I	-0.145985	0.0547118	0.0910356
LTR16A		-0.146598	0.0280947	0.0513142
LTR5A		-0.149514	0.074624	0.118721
MLT2B4		-0.150999	0.00195638	0.00475493
LTR2B		-0.153614	0.139865	0.200848
LTR81C		-0.155827	0.0749795	0.119163
ERVL-E-int	ERVL-E	-0.167612	0.0313284	0.0563088
LTR57-int		-0.168032	0.110615	0.165448
THE1D		-0.168169	0.00436644	0.00986273
MLT1A0		-0.170949	0.000423085	0.00116691
LTR39		-0.175938	0.0996766	0.151629
LTR56		-0.180502	0.0139625	0.0276762
MamGypLTR3		-0.181419	0.00626781	0.0135779
MamGypLTR1a		-0.181637	0.0410136	0.0709758
LTR16B2		-0.183182	0.0060259	0.0130855
LTR84a		-0.185048	0.00859231	0.0179203
HERVIP10FH-int	HERVIP10FH	-0.185888	0.0268723	0.0493753
MER34A		-0.195677	0.00525674	0.0116139
LTR5		-0.196931	0.0331792	0.0591094
MER51-int	MER51I	-0.209897	0.02239	0.0420147
MLT1F2-int		-0.215495	0.0456172	0.0778343
LTR16D1		-0.216151	0.0982645	0.149927
LTR104_Mam		-0.216504	0.0193402	0.0369332
MER57C2		-0.217792	0.00459846	0.01032
MSTB1		-0.225824	7.33477e-07	3.21598e-06
LTR22B2		-0.230841	0.00798332	0.0167825
MLT1E2		-0.236817	2.98108e-08	1.59511e-07
MER4CL34		-0.238027	0.000685986	0.00182636
LTR8A		-0.239368	6.8345e-06	2.56687e-05
MER39B		-0.241822	0.00103086	0.00263748
MER92-int		-0.244823	0.0306528	0.0552498
LTR9		-0.245028	0.000640091	0.00171189
MLT1J-int		-0.247878	0.000669754	0.00178749
MLT2F		-0.25116	2.72056e-09	1.65019e-08
LTR27B		-0.255907	0.000607521	0.00163104
LTR44		-0.257365	0.0226273	0.0423978
MER51C		-0.257617	0.000169408	0.000500721
LTR12C		-0.265832	0.000137432	0.000413373
LTR88a		-0.268039	8.59563e-06	3.18005e-05
LTR1A1		-0.269948	0.00232514	0.00557873
MLT-int		-0.272744	1.01377e-08	5.76625e-08
LTR33A_		-0.274497	3.7971e-05	0.000127061
LTR12_		-0.275898	8.50187e-05	0.000266918
LTR54		-0.279451	0.00178176	0.00436508
MLT2B1		-0.280963	0.000322699	0.00090865
LTR40A1		-0.281347	0.000437884	0.00120426
LTR24		-0.282928	5.31774e-05	0.000173926
LTR16B		-0.285142	3.96404e-06	1.55263e-05
LTR82B		-0.286025	0.00136692	0.00342532
MLT1F-int	MLT1F_I	-0.288272	2.01249e-05	7.01901e-05
LTR90B		-0.293167	0.000588746	0.00158285
ERV24B_Prim-int	ERV24B_Prim	-0.294497	0.00468096	0.0104898
LTR43		-0.299398	1.56918e-06	6.5615e-06
MER50-int	MER50I	-0.307295	0.00149264	0.00371489
MamGypLTR1c		-0.312539	5.17629e-06	1.98588e-05
MER73		-0.319056	0.00150993	0.00374941
LTR72		-0.323564	2.49175e-06	1.0084e-05
LTR65		-0.327854	1.06206e-06	4.55264e-06
LTR7B		-0.332921	0.00612416	0.0132855
MLT1F1-int		-0.335754	8.64873e-05	0.000270864
HERV1_LTRd		-0.339057	0.0218109	0.0410687
LTR22A		-0.342831	0.000370917	0.00103267
MLT1G-int		-0.344534	0.00484547	0.0108142
MER50B		-0.345597	0.000242837	0.000697861
MLT1M		-0.345882	3.95628e-19	6.58494e-18
LTR46-int		-0.345909	0.000716512	0.00190104
MLT1E2-int		-0.34615	2.06937e-07	9.77123e-07
MER4-int	MER4I	-0.348857	9.52136e-06	3.509e-05
MLT1G1		-0.361666	3.72463e-14	4.04511e-13
LTR91		-0.363883	0.00248891	0.00593641
MER67B		-0.373615	2.11665e-12	1.8885e-11
LTR60		-0.375004	0.00148599	0.00370075
MER65C		-0.37921	0.000425822	0.00117403
LTR80A		-0.381113	0.00362595	0.00835242
MER31-int	MER31_I	-0.387134	4.57005e-06	1.77954e-05
MER67A		-0.399034	1.25477e-10	9.04871e-10
HERVL32-int		-0.401642	0.0112971	0.0229077
LTR68		-0.402253	9.91839e-05	0.000306994
MER68-int	MER68_I	-0.406693	2.74191e-09	1.66182e-08
MER4B		-0.408806	2.28857e-08	1.24188e-07
LTR18B		-0.409993	5.16055e-06	1.98381e-05
MLT1F1		-0.414404	4.15455e-33	2.01758e-31
LTR2752		-0.414704	0.00117632	0.00298377
MER84		-0.415823	1.22704e-07	6.00452e-07
LTR29		-0.425641	1.72739e-10	1.22047e-09
MER89		-0.426133	1.57682e-10	1.12548e-09
LTR108b_Mam		-0.430768	0.120551	0.177711
MamGypLTR1d		-0.435634	5.54544e-06	2.11587e-05
MLT2C1		-0.435821	3.58489e-18	5.52346e-17
HERVK13-int	HERVK13I	-0.44036	2.47592e-06	1.00358e-05
MLT1A0-int		-0.447358	1.03852e-09	6.68506e-09
LTR51		-0.447891	3.20432e-07	1.47402e-06
MSTB-int		-0.457719	5.25842e-11	3.93638e-10
MER41-int	MER41I	-0.459989	5.81621e-06	2.21039e-05
MER89-int	MER89I	-0.462847	2.52557e-05	8.64349e-05
THE1B-int		-0.471817	6.42629e-11	4.78263e-10
LTR8B		-0.481294	5.28964e-11	3.95588e-10
MSTA-int		-0.489924	1.33604e-09	8.4691e-09
MSTC		-0.508378	3.04334e-12	2.66266e-11
LTR19B		-0.510448	4.2271e-05	0.000140409
MLT1N2		-0.511251	4.22443e-24	1.08047e-22
LTR14C		-0.513494	0.000399034	0.00110574
MST-int	MST_I	-0.540917	6.92253e-08	3.53875e-07
LTR37-int		-0.548775	1.41511e-10	1.01573e-09
MLT1A1-int		-0.556518	2.46963e-13	2.48029e-12
LTR83		-0.563476	1.90699e-12	1.71943e-11
MLT2B2		-0.563934	8.7541e-16	1.12513e-14
PABL_A		-0.564372	1.1682e-07	5.74588e-07
MER65D		-0.586057	5.35955e-31	2.27203e-29	down
LTR33		-0.590824	4.3777e-39	3.22982e-37	down
LTR48		-0.595343	9.20039e-13	8.57188e-12	down
LTR85b		-0.595385	8.37757e-12	6.96436e-11	down
MER57C1		-0.59735	3.40412e-22	7.39929e-21	down
LTR108c_Mam		-0.59802	0.0014351	0.00358448	down
LTR9C		-0.609443	9.95331e-06	3.65765e-05	down
LTR26		-0.615349	1.73918e-11	1.38001e-10	down
MER4D0		-0.622033	8.3314e-22	1.72775e-20	down
HUERS-P1-int	HUERS-P1	-0.642536	8.0854e-22	1.68128e-20	down
LTR81B		-0.651635	3.28568e-23	7.73344e-22	down
LTR37A		-0.66486	1.18612e-14	1.3604e-13	down
LTR81A		-0.666178	1.50067e-21	3.03817e-20	down
UCON51		-0.669001	0.00186963	0.00455563	down
MSTA1		-0.709346	6.39015e-13	6.06077e-12	down
LTR53-int		-0.718522	1.06275e-12	9.83651e-12	down
MER34B		-0.733934	3.8399e-24	9.85404e-23	down
LTR54B		-0.740065	1.51336e-05	5.41709e-05	down
MER57D		-0.750856	4.24259e-13	4.14165e-12	down
MLT1K		-0.777633	7.29994e-105	2.80062e-101	down
LTR10D		-0.787474	1.23731e-19	2.13827e-18	down
MER39		-0.811091	9.07389e-31	3.74323e-29	down
MamGypsy2-I		-0.83483	1.58325e-13	1.61978e-12	down
MamGypLTR2b		-0.847761	4.97608e-32	2.1818e-30	down
LTR82A		-0.900586	1.8098e-24	4.88966e-23	down
LTR22C		-0.914286	5.61962e-17	7.98506e-16	down
HERVL74-int	HERVL74	-0.929979	8.18732e-33	3.80735e-31	down
MER65-int	MER65I	-0.959999	3.04326e-10	2.07196e-09	down
LTR90A		-1.00121	2.38821e-28	8.52314e-27	down
LTR108a_Mam		-1.02441	3.71481e-19	6.19647e-18	down
MamGyp-int		-1.02572	5.23313e-27	1.71598e-25	down
LTR1C		-1.15711	3.24968e-14	3.57233e-13	down
LTR53B		-1.21637	9.70333e-16	1.23883e-14	down
LTR38B		-1.21949	4.67579e-32	2.09809e-30	down
LTR33A		-1.23951	5.3074e-69	1.77059e-66	down
LTR2C		-1.25851	9.31467e-24	2.3205e-22	down
LTR9A1		-1.38551	2.74038e-60	6.3718e-58	down
MER9a3		-1.50016	4.7289e-96	6.04747e-93	down
HERVK9-int	HERVK9I	-1.74194	4.16956e-74	1.68384e-71	down
LTR12		-1.94154	2.65675e-76	1.35902e-73	down
LTR108e_Mam		-1.96839	1.1836e-34	6.44098e-33	down
LTR77		-2.0277	1.4838e-74	6.3251e-72	down
MER11A		-2.27615	1.11749e-91	8.5745e-89	down
LTR1C1		-2.57341	4.48479e-71	1.72059e-68	down

## Sheet: Figure 1e
Figure 1e Actively transcribed ERVs in early embryo development.				Figure 1e Up-expressed LTR retrotransposon families in an independent colorectal cancer dataset (GSE50760).
repeatMasker repName	Alias	stage		repeatMasker repName	Alias	log2FoldChange	pvalue	padj
LTR12C		2cell		LTR13_		2.13243	1.16e-05	0.000233222
HERVH-int	HERVH	2cell		LTR7Y		1.82187	8.17e-08	4.28e-06
HERVH-int	HERVH	4cell		HERVK11D-int	HERVK11DI	1.59611	2.87e-06	8.2e-05
HERVH-int	HERVH	8cell		HERVH-int	HERVH	1.25719	6.09e-07	2.29e-05
HERVH-int	HERVH	EpiVsHesc		HERV1_I-int	HERV1_I	1.08353	0.0022169	0.0134424
HERVH-int	HERVH	EpiVsLateb		LTR59		1.0696	0.00192496	0.0119861
HERVH-int	HERVH	hescp0		LTR10B1		0.955254	5.02e-06	0.000123352
HERVH-int	HERVH	hescp10		MER51D		0.898532	4.3e-06	0.000110211
HERVH-int	HERVH	lateb		HERVIP10B3-int		0.88522	2.21e-07	1.02e-05
HERVH-int	HERVH	morul		MER34C		0.878273	0.000332559	0.00300902
HERVH-int	HERVH	oocyt		HERV9NC-int		0.819344	0.000604336	0.00486537
HERVH-int	HERVH	zygot		MLT1E1A-int		0.801084	0.000181385	0.00189165
HERVK14-int	HERVK14	2cell		PABL_B		0.782875	6.86e-05	0.00092663
HERVK14-int	HERVK14	4cell		LTR06		0.730534	0.001686	0.0108251
HERVK14-int	HERVK14	zygot		LTR26B		0.722011	0.00371431	0.019868
HERVK9-int	HERVK9I	morul		HERV4_I-int	HERV4_I	0.687297	3.85e-08	2.7e-06
HERVK-int	HERVK	4cell		MLT1N2-int		0.676373	0.00167641	0.0107901
HERVK-int	HERVK	EpiVsHesc		LTR40b		0.65972	4.03e-06	0.000105631
HERVK-int	HERVK	EpiVsLateb		LTR48B		0.626828	0.00965353	0.0414386
HERVK-int	HERVK	hescp0		MER61E		0.609681	0.00079144	0.00602556
HERVK-int	HERVK	hescp10		LTR72B		0.59061	0.0112905	0.0463885
HERVK-int	HERVK	lateb		MER41C		0.58798	4.99e-08	3.08e-06
HERVK-int	HERVK	morul
HERVL-int	HERVL	8cell
HERVL-int	HERVL	hescp10
HERVL-int	HERVL	morul
LTR12_		4cell
LTR12_		8cell
LTR12C		4cell
LTR12C		8cell
LTR12D		4cell
LTR12D		8cell
LTR14B		2cell
LTR14B		4cell
LTR14B		zygot
LTR16A1		2cell
LTR1C		2cell
LTR1C		4cell
LTR32		2cell
LTR3B_		2cell
LTR3B_		4cell
LTR3B_		zygot
LTR5_Hs		8cell
LTR5_Hs		EpiVsHesc
LTR5_Hs		EpiVsLateb
LTR5_Hs		morul
LTR67B		oocyt
LTR7		2cell
LTR7		4cell
LTR7		8cell
LTR7		EpiVsHesc
LTR7		EpiVsLateb
LTR7		hescp0
LTR7		hescp10
LTR7		lateb
LTR7		morul
LTR7		oocyt
LTR7		zygot
LTR70		morul
LTR78		oocyt
LTR79		oocyt
LTR7B		8cell
LTR7B		EpiVsHesc
LTR7B		morul
LTR7Y		EpiVsHesc
LTR7Y		EpiVsLateb
LTR7Y		lateb
LTR7Y		morul
LTR9		zygot
MER31-int	MER31_I	zygot
MER39		oocyt
MER41A		zygot
MER50		2cell
MER50		4cell
MER50		zygot
MER51E		2cell
MER51E		4cell
MER57E3		morul
MER73		2cell
MER73		4cell
MER9a3		morul
MLT1E2		oocyt
MLT1F		oocyt
MLT1F1		oocyt
MLT1H2		oocyt
MLT1H2		zygot
MLT1M		zygot
MLT2A1		8cell
MLT2A2		8cell
MLT2A2		morul
MLT2B1		oocyt
MLT2B4		oocyt
MSTB1		zygot
MSTC		8cell
THE1A		8cell
THE1A-int		8cell
THE1B-int		morul

## Sheet: Figure 1f
Figure 1f CRC patients with high HERVH show poorer survival.
COREAD patient	AJCC pathologic tumor stage	HERVH-int (CPM)	group	overall survival	overall survival time (years)
TCGA-AG-3881	Stage IIA	8313.5	low	0	1.5863
TCGA-AA-A02O	Stage II	8292.33	low	0	0.0767123
TCGA-AG-A036	Stage III	8126.1	low	0	9.7589
TCGA-AG-A01L	Stage IIIB	8020.02	low	0	0
TCGA-4T-AA8H	Stage IIA	7747.22	low	0	1.05479
TCGA-AG-3728	Stage IIIB	7561.52	low	0	2.49863
TCGA-AG-A00C	Stage IIIB	7486.01	low	0	0.50137
TCGA-DC-6156	Stage IVA	7366.25	low	0	2.58356
TCGA-D5-5539	Stage IIIA	7247.86	low	0	1.63288
TCGA-AA-3846	Stage IIA	7199.62	low	0	1.41918
TCGA-AA-3525	Stage IIIB	7159.8	low	0	0.671233
TCGA-AA-3870	Stage IV	7104.29	low	0	2.49863
TCGA-NH-A6GA	Stage IIIC	6869.26	low	1	0.827397
TCGA-A6-5660	Stage IIIC	6859.51	low	0	2.43288
TCGA-A6-A567	Stage IV	6824.58	low	1	5.15342
TCGA-DM-A1D6	Stage IIA	6648.44	low	1	4.1589
TCGA-AA-A00F	Stage IIIC	6616.05	low	0	2.83562
TCGA-CM-4748	Stage IIIB	6545.16	low	0	2.16986
TCGA-G4-6304	Stage IIB	6523.77	low	0	4.46849
TCGA-A6-3808	Stage IIA	6517.85	low	0	2.77808
TCGA-AA-3548	Stage IIIC	6410.59	low	0	2.83288
TCGA-AD-6965	Stage IIIC	6265.19	low	0	2.20548
TCGA-AA-A01P	Stage III	6172.63	low	1	3.1726
TCGA-AG-3885	Stage IIIB	6116.07	low	0	1.49589
TCGA-AA-3831	Stage IIA	5892.06	low	0	1.49863
TCGA-AF-2687	Stage IIIC	5793.01	low	0	3.90959
TCGA-AA-A01D	Stage IIIC	5677.1	low	1	0.915068
TCGA-AY-6386	Stage IIIB	5617.95	low	0	1.48493
TCGA-AG-3887	Stage IIA	5612.45	low	0	3.07945
TCGA-A6-2685	Stage IIA	5601.36	low	0	3.10411
TCGA-DC-6681	Stage IVA	5567.22	low	0	2.16438
TCGA-NH-A50U	Stage IVA	5558.81	low	1	0.915068
TCGA-AA-A01S	Stage III	5545.44	low	0	0.0849315
TCGA-AA-A00N	Stage IIB	5517.73	low	1	0.334247
TCGA-AZ-4315	Stage IIA	5451.2	low	0	4.86575
TCGA-AA-3680	Stage IV	5423.34	low	1	0.917808
TCGA-AF-2690	Stage IIIC	5254.01	low	1	1.43562
TCGA-AA-3848	Stage IIIC	5235.1	low	1	0.838356
TCGA-RU-A8FL	Stage IIIB	5044.95	low	0	3.22466
TCGA-DM-A1D7	Stage IIA	5044.09	low	1	1.10959
TCGA-AA-3812	Stage IIA	5017.44	low	0	2.92055
TCGA-AG-A00Y	Stage IIA	4991.13	low	0	1.91781
TCGA-DM-A1HA	Stage IIIC	4930.9	low	0	10.9589
TCGA-AA-3560	Stage IIIC	4870.64	low	0	1.66575
TCGA-AA-A01K	Stage IIIC	4866.4	low	0	2.58356
TCGA-AG-3898	Stage IIA	4815.16	low	0	4.00274
TCGA-AG-A026	Stage II	4708.51	low	1	0.161644
TCGA-AA-3524	Stage II	4705.91	low	0	3.00274
TCGA-G4-6314	Stage IV	4657.24	low	0	2.99452
TCGA-A6-6141	Stage IIA	4618.61	low	0	0.69863
TCGA-AA-3979	Stage IIA	4582.19	low	0	2
TCGA-AA-A00U	Stage IIIB	4546.78	low	0	1.41918
TCGA-CA-5796	Stage IIA	4538	low	0	1.03288
TCGA-AA-3872	Stage IV	4518	low	0	0
TCGA-AA-3973	Stage IV	4502.11	low	0	1.08767
TCGA-AY-6197	Stage IIA	4479.06	low	0	1.7863
TCGA-CA-6718	Stage IIA	4432.5	low	1	0.838356
TCGA-EI-6514	Stage IIA	4422.37	low	0	1.3589
TCGA-A6-A565	Stage IIIC	4322.24	low	1	1.35342
TCGA-A6-A566	Stage IIIB	4294.14	low	1	2.07671
TCGA-DM-A28H	Stage IIIC	4293.84	low	0	9.75616
TCGA-CM-6172	Stage IIIB	4244.66	low	0	0.917808
TCGA-AA-3692	Stage IV	4160.86	low	1	3
TCGA-AA-3994	Stage IIIB	4139.35	low	0	2.25205
TCGA-AA-A01Q	Stage II	4133.92	low	0	0.0849315
TCGA-A6-6142	Stage IVA	4119.98	low	0	2.09041
TCGA-AG-4001	Stage IIA	4092.18	low	0	3.00274
TCGA-CM-6162	Stage IIIB	4070.84	low	0	1
TCGA-F5-6812	Stage IIA	4069.32	low	0	3.0411
TCGA-A6-A56B	Stage IIIB	4067.11	low	1	4.68767
TCGA-AG-3578	Stage IIA	4060.62	low	0	2.66849
TCGA-AA-A01C	Stage IIIA	3961.45	low	0	1.25205
TCGA-AA-3492	Stage II	3946.07	low	1	0.252055
TCGA-AA-3950	Stage IIA	3912.52	low	0	2
TCGA-A6-6648	Stage IVA	3853.59	low	0	2.09863
TCGA-EF-5830	Stage IIB	3828.21	low	0	0.290411
TCGA-AA-3496	Stage II	3809.06	low	0	0.0849315
TCGA-AF-3911	Stage IIIC	3772.36	low	0	3.14521
TCGA-A6-6137	Stage IIIB	3718.13	low	0	2.25753
TCGA-AA-3955	Stage IIIB	3702.6	low	0	1.74795
TCGA-AG-3902	Stage IIA	3641.55	low	0	2.66849
TCGA-EI-6508	Stage IIIB	3612.08	low	0	1.74247
TCGA-A6-2681	Stage IIA	3588.3	low	0	3.8
TCGA-CM-6674	Stage IIA	3586	low	0	1.07945
TCGA-CM-6680	Stage IIIB	3557.58	low	0	1.00274
TCGA-AA-3664	Stage II	3533.53	low	0	4.50137
TCGA-AA-3697	Stage II	3519.41	low	0	7.08767
TCGA-AG-3582	Stage IV	3512.94	low	1	3.00274
TCGA-AZ-6607	Stage IV	3441.48	low	1	0.265753
TCGA-DY-A0XA	Stage IIA	3439.67	low	0	10.537
TCGA-AA-3562	Stage IIIC	3383.73	low	0	1.66575
TCGA-AY-4070	Stage IIIC	3374.93	low	1	1.3589
TCGA-AA-3681	Stage III	3362.32	low	0	0.49863
TCGA-DY-A1DF	Stage IIIC	3312.09	low	1	2.01096
TCGA-A6-2675	Stage IIA	3302.75	low	0	3.61918
TCGA-AA-A024	Stage II	3272.17	low	1	3.25479
TCGA-AA-A00O	Stage IIIC	3268.14	low	0	2.25205
TCGA-CK-6747	Stage IIA	3238.8	low	0	6.91233
TCGA-AG-A01N	Stage IV	3211.79	low	0	2.58356
TCGA-F4-6704	Stage IIIC	3208.51	low	0	0.128767
TCGA-CM-6675	Stage IVB	3202.6	low	0	1.08767
TCGA-AG-4007	Stage IV	3168.55	low	0	0.0849315
TCGA-AF-2692	Stage IIA	3111	low	0	1.12877
TCGA-NH-A8F7	Stage IIA	3106.57	low	0	1.48767
TCGA-CA-5255	Stage IIA	3100.04	low	0	1.03014
TCGA-AA-3856	Stage IIA	3080.25	low	0	0.0821918
TCGA-D5-6928	Stage IIA	3067.55	low	0	0.969863
TCGA-A6-5662	Stage IVA	3017.78	low	0	1.96712
TCGA-AA-A00K	Stage IIA	2975.18	low	0	1.50411
TCGA-AA-3660	Stage II	2959.42	low	0	6.50685
TCGA-AA-A01F	Stage IIIB	2918.71	low	0	2.66849
TCGA-G4-6311	Stage III	2902.38	low	0	3.28493
TCGA-AA-3852	Stage IIA	2896.48	low	1	0
TCGA-DY-A1DE	Stage IIA	2896.46	low	0	10.7726
TCGA-DT-5265	Stage II	2882.6	low	0	1.05205
TCGA-AG-3575	Stage II	2830.86	low	0	1
TCGA-DC-6682	Stage IIA	2826.36	low	0	2.08767
TCGA-DM-A1D0	Stage IIA	2825.7	low	0	10.8877
TCGA-F4-6459	Stage IIIB	2820.65	low	1	0.717808
TCGA-AA-3552	Stage IIIC	2767.34	low	1	1.08493
TCGA-AD-6895	Stage IIIB	2758.55	low	0	2.09041
TCGA-DY-A1DD	Stage IIIB	2757.64	low	1	4.76986
TCGA-AA-3972	Stage IV	2730.79	low	0	4.24932
TCGA-AG-3894	Stage IIA	2720.77	low	0	1.16712
TCGA-AA-3684	Stage IV	2685.74	low	0	0
TCGA-AY-A69D	Stage IIA	2681.84	low	0	1.48767
TCGA-4N-A93T	Stage IIIB	2643.06	low	0	0.4
TCGA-AY-5543	Stage IVA	2613.07	low	0	2.75068
TCGA-AA-3710	Stage IIA	2605.14	low	0	2.24932
TCGA-AA-3841	Stage IIA	2605.13	low	0	3.07945
TCGA-AG-3901	Stage IIIB	2579.67	low	0	2.08493
TCGA-AA-3509	Stage II	2575.45	low	0	5.24658
TCGA-AG-A011	Stage IIA	2574.66	low	0	3.08493
TCGA-A6-2678	Stage IIIB	2572.13	low	0	3.52329
TCGA-AA-3662	Stage IV	2564.16	low	0	0.50411
TCGA-DM-A1HB	Stage IIIB	2563.98	low	0	11.3041
TCGA-A6-6649	Stage IIIB	2532.65	low	0	2.0137
TCGA-QG-A5Z1	Stage IIIB	2509.42	low	1	0.70137
TCGA-CM-6164	Stage IIA	2506.2	low	0	2.41918
TCGA-EI-6881	Stage IIIA	2493.14	low	0	1.36712
TCGA-AA-A02H	Stage IV	2471.63	low	1	0.167123
TCGA-AA-3956	Stage IIA	2450.48	low	0	2.83562
TCGA-A6-2671	Stage IV	2447.81	low	1	3.64658
TCGA-AA-3842	Stage IIIA	2442.92	low	0	3.08493
TCGA-AA-3542	Stage IIIC	2435.58	low	0	1.08219
TCGA-AA-3517	Stage IIA	2430.87	low	0	3.24932
TCGA-NH-A8F8	Stage IV	2389.1	low	1	1.4
TCGA-G4-6295	Stage II	2372.45	low	0	0.69589
TCGA-G4-6627	Stage IIA	2366.69	low	0	6.23288
TCGA-DC-5869	Stage IIIB	2362.59	low	0	2.58356
TCGA-F5-6571	Stage IIA	2357.63	low	0	3.52877
TCGA-AA-A017	Stage IIA	2352.76	low	0	1.25205
TCGA-AA-3655	Stage II	2350.36	low	0	5.08493
TCGA-AG-3593	Stage IIA	2343.58	low	0	2.83562
TCGA-G4-6320	Stage III	2296.07	low	0	2.20274
TCGA-G4-6309	Stage IIIB	2227.83	low	0	7.12329
TCGA-DM-A28A	Stage IIIC	2209.98	low	1	2.20548
TCGA-AG-3594	Stage IIA	2180.95	low	1	0.167123
TCGA-AZ-5403	Stage II	2165.29	low	1	5.23288
TCGA-DM-A28C	Stage IIA	2149.22	low	1	6.78082
TCGA-F4-6855	Stage IIA	2147.54	low	0	3.95068
TCGA-CL-5917	Stage IIIC	2145.41	low	0	6.50959
TCGA-AA-A01G	Stage IIA	2137.69	low	0	1
TCGA-AA-A00Q	Stage IIIB	2137.12	low	0	3.50137
TCGA-AG-3598	Stage IIA	2098.29	low	0	4.16986
TCGA-A6-5664	Stage IIIC	2094.81	low	0	1.8411
TCGA-AH-6903	Stage IIIB	2084.83	low	0	1.62192
TCGA-AA-3522	Stage IIA	2067.1	low	0	3.08767
TCGA-D5-6534	Stage IIA	2063.77	low	0	3.60548
TCGA-AG-3611	Stage IIA	2058.9	low	0	1.16164
TCGA-CK-4947	Stage IIIB	2051.59	low	0	1.46301
TCGA-AA-3663	Stage II	2046.75	low	0	0.580822
TCGA-AA-A01T	Stage III	2046.11	low	0	2.75342
TCGA-A6-5667	Stage IIIB	2045.47	low	0	2.43014
TCGA-A6-2672	Stage IIIB	2029.06	low	0	3.88767
TCGA-F5-6813	Stage IIIC	1998.62	low	1	1.63836
TCGA-AG-3909	Stage IIIB	1994.61	low	0	1.66575
TCGA-CM-5868	Stage IVA	1966.06	low	0	1.41918
TCGA-EI-6511	Stage IIIB	1960.06	low	0	1.32055
TCGA-AA-3510	Stage II	1944.48	low	0	5.33151
TCGA-CM-6679	Stage IIA	1940.08	low	0	0.838356
TCGA-AY-A8YK	Stage IVA	1936.51	low	0	1.56986
TCGA-AA-A00A	Stage IIA	1926.69	low	0	3.16986
TCGA-D5-6537	Stage IIIB	1918.44	low	1	0.4
TCGA-AA-3534	Stage IIA	1910.2	low	0	2.41644
TCGA-DM-A28G	Stage IIA	1900.52	low	1	5.06575
TCGA-EI-6884	Stage IIIA	1898.37	low	0	0.89863
TCGA-A6-5665	Stage IIA	1893.42	low	0	1.83836
TCGA-AA-3837	Stage IIA	1893.27	low	0	3.24932
TCGA-AG-3584	Stage IV	1886.11	low	1	2
TCGA-AF-A56K	Stage IIA	1875.45	low	0	7.21918
TCGA-AG-A00H	Stage IIA	1869.04	low	0	2.16438
TCGA-DM-A1DB	Stage IIA	1866.61	low	1	3.69315
TCGA-F4-6805	Stage IIA	1858.82	low	0	2.86849
TCGA-AA-A00Z	Stage IIA	1844.7	low	0	1.83288
TCGA-AA-3818	Stage IIA	1842.64	low	1	0.0821918
TCGA-AA-3696	Stage IV	1839.58	low	1	0.419178
TCGA-AG-4022	Stage II	1827.89	low	0	3.83562
TCGA-AA-A02F	Stage IV	1810.55	low	0	3.33151
TCGA-F4-6703	Stage IIA	1800.38	low	0	3.98904
TCGA-D5-6535	Stage IIIB	1794.7	low	0	1.26027
TCGA-A6-6140	Stage IIA	1792.34	low	0	2.01096
TCGA-D5-6532	Stage IIA	1790.98	low	0	1.52055
TCGA-F5-6465	Stage IIA	1781.09	low	0	4.12603
TCGA-A6-6650	Stage IIA	1779.2	low	0	1.71781
TCGA-AA-A00L	Stage IIA	1771.71	low	0	3.16986
TCGA-AA-3518	Stage IIA	1767.16	low	0	0.0849315
TCGA-BM-6198	Stage IIIB	1764.32	low	0	1.76986
TCGA-CM-6167	Stage IIIC	1759.71	low	0	1.24932
TCGA-SS-A7HO	Stage IIB	1752.99	low	0	5.01096
TCGA-QG-A5YV	Stage IIIC	1747.56	low	0	3.56438
TCGA-A6-2682	Stage IV	1725.26	low	1	1.16164
TCGA-AA-3819	Stage IIA	1685.8	low	0	2.08493
TCGA-EI-6885	Stage IV	1677.36	low	0	1.13699
TCGA-AG-A02G	Stage IV	1662.72	low	1	3.24658
TCGA-CK-5914	Stage IIIB	1648.48	low	0	1.83288
TCGA-F4-6460	Stage IIIB	1632.03	low	1	2.66301
TCGA-CL-5918	Stage IIA	1605.87	low	0	0.59726
TCGA-CA-5797	Stage IIA	1603.45	low	0	1.04932
TCGA-A6-6654	Stage IIIB	1592	low	0	1.98904
TCGA-AA-A01Z	Stage II	1586.2	low	0	3.08493
TCGA-A6-4105	Stage IIA	1577.56	low	1	1.21096
TCGA-D5-6541	Stage IIA	1576.06	low	0	1.29863
TCGA-D5-6529	Stage IIA	1574.43	low	0	1.68219
TCGA-F4-6463	Stage IIA	1565.54	low	0	2.97808
TCGA-AA-3833	Stage IIA	1558.58	low	0	1.32877
TCGA-AZ-4308	Stage IIIB	1528.81	low	0	9.10685
TCGA-AA-3678	Stage III	1522.56	low	0	3.91781
TCGA-EI-7002	Stage IV	1513.28	low	0	0.99726
TCGA-A6-5666	Stage IIC	1510.34	low	0	2.72603
TCGA-A6-6781	Stage IIIC	1499.82	low	0	1.63836
TCGA-AY-6196	Stage IIIC	1480.73	low	0	0.0164384
TCGA-AA-3494	Stage IV	1480.29	low	0	0.0849315
TCGA-D5-6536	Stage IIA	1465.94	low	0	1.48767
TCGA-CI-6621	Stage IIIB	1465.68	low	0	1.14795
TCGA-AA-3489	Stage II	1460.86	low	1	0.586301
TCGA-AA-3511	Stage II	1454.22	low	0	0.580822
TCGA-CM-4752	Stage IIA	1452.15	low	0	1.08493
TCGA-5M-AATE	Stage IIA	1444.55	low	0	3.28767
TCGA-AA-3851	Stage IIA	1432.35	low	0	2.75616
TCGA-A6-6652	Stage IVA	1432.17	low	0	2.05753
TCGA-A6-2683	Stage IV	1432.16	low	1	1.38082
TCGA-CM-4747	Stage IVA	1399.38	low	0	2.08493
TCGA-DY-A1H8	Stage IIIA	1388.41	low	1	2.71781
TCGA-DM-A0X9	Stage IIA	1378.61	low	0	9.97534
TCGA-AA-3970	Stage IIA	1378.38	low	0	3.00274
TCGA-AA-3976	Stage IIIA	1375.37	low	0	2.16712
TCGA-AU-3779	Stage IIA	1371.27	low	0	1.20822
TCGA-A6-6782	Stage IIB	1371.15	low	0	1.69041
TCGA-EI-6506	Stage IIA	1356.15	low	0	1.71233
TCGA-G5-6235	Stage IIIB	1351.98	low	0	4.64658
TCGA-AG-3592	Stage IIA	1347.79	low	0	2.83562
TCGA-DM-A288	Stage IIIC	1337.18	low	1	1.16986
TCGA-AA-3666	Stage III	1330.8	low	1	0.167123
TCGA-AG-3608	Stage IIA	1329.42	low	0	1.32877
TCGA-NH-A50V	Stage IIIB	1325.45	low	0	1.61096
TCGA-AA-3971	Stage III	1322.61	low	0	1.33973
TCGA-EF-5831	Stage IIA	1294.83	low	0	0.347945
TCGA-DM-A1D9	Stage IIA	1287.77	low	0	11.6986
TCGA-CM-6678	Stage IVA	1260.21	low	0	0.917808
TCGA-AG-3602	Stage IIIC	1260.05	low	0	0
TCGA-AA-3688	Stage IV	1257.74	low	0	1.58356
TCGA-AA-3712	Stage III	1256.18	low	0	0
TCGA-AA-A01X	Stage III	1254.58	low	0	2.16712
TCGA-AF-4110	Stage IVA	1252.6	low	0	2.49863
TCGA-AG-A032	Stage IIIB	1232.99	low	0	3.16986
TCGA-D5-5541	Stage IIIB	1229.28	low	0	4.66027
TCGA-F4-6461	Stage IIIC	1203.4	low	1	0.926027
TCGA-G4-6294	Stage IV	1187.72	low	1	2.35068
TCGA-D5-6920	Stage IIA	1184.53	low	0	1.03288
TCGA-CK-4950	Stage IIIB	1178.36	low	0	7.12055
TCGA-AZ-4323	Stage IV	1175.87	low	1	0.117808
TCGA-D5-6926	Stage IIIB	1170.81	low	0	0.753425
TCGA-AM-5820	Stage IVA	1167.78	low	0	0.0383562
TCGA-D5-6924	Stage IIA	1157.71	low	0	1.19178
TCGA-G4-6321	Stage III	1154.91	low	0	1.8411
TCGA-A6-3810	Stage IIA	1139.64	low	0	3.04384
TCGA-CA-6716	Stage IIA	1132.84	low	0	1.01644
TCGA-AA-A00J	Stage IIIB	1131.19	low	0	1.50411
TCGA-AA-3861	Stage IIA	1126.45	low	0	2.50411
TCGA-AA-3844	Stage IIIC	1102.66	low	0	1.24384
TCGA-AF-6655	Stage IIIA	1090.68	low	0	1.66849
TCGA-AD-6888	Stage IIIB	1088.36	low	1	1.29315
TCGA-AA-3679	Stage IV	1056.09	low	0	1.25205
TCGA-AA-A02J	Stage IV	1051.96	low	1	0.419178
TCGA-F5-6863	Stage IIIB	1040.92	low	1	0.989041
TCGA-F4-6854	Stage IIA	1022.8	low	0	0.0438356
TCGA-A6-4107	Stage IIIB	1018.1	low	0	2.70411
TCGA-F4-6809	Stage IVA	1010.49	low	1	1.10411
TCGA-CA-6715	Stage IIIB	1007.46	low	0	1.04932
TCGA-AA-3815	Stage IIA	1000.98	low	0	2.75342
TCGA-CI-6622	Stage IIB	997	low	0	3.73151
TCGA-CM-4750	Stage IIIA	983.608	low	0	0.668493
TCGA-DM-A1D4	Stage IIA	982.58	low	1	7.72877
TCGA-DM-A28M	Stage IIA	978.262	low	0	7.93151
TCGA-AA-A004	Stage IIA	955.848	low	0	1.16164
TCGA-AA-3941	Stage IVA	945.195	low	0	2
TCGA-AA-3989	Stage IV	945.072	low	1	0.663014
TCGA-F5-6861	Stage IIA	944.092	low	0	3.17808
TCGA-AZ-4682	Stage IVA	936.697	low	1	1.86301
TCGA-DM-A28E	Stage IIA	935.742	low	0	9.99452
TCGA-G4-6625	Stage IIA	931.407	low	0	7.64932
TCGA-CM-5349	Stage IIA	927.105	low	0	2.50685
TCGA-A6-6651	Stage IIIB	920.93	low	0	1.8137
TCGA-A6-2679	Stage IIB	913.451	low	0	3.74247
TCGA-AA-3860	Stage IIIB	897.126	low	0	2.58904
TCGA-DY-A1DG	Stage IVA	893.691	low	1	4.29041
TCGA-AA-3531	Stage IIA	875.786	low	0	2.83562
TCGA-AG-3727	Stage III	867.135	low	0	0.0821918
TCGA-CM-5862	Stage IVA	864.191	low	1	0.419178
TCGA-AG-3583	Stage IV	860.583	low	1	1.67123
TCGA-CM-5341	Stage IIIA	860.15	low	0	2.42192
TCGA-G4-6310	Stage IIIB	857.222	low	0	5.30137
TCGA-D5-6927	Stage IIA	855.584	low	0	0.786301
TCGA-CM-6165	Stage IIA	846.853	low	0	1.33699
TCGA-AA-3814	Stage IIA	812.536	low	0	0
TCGA-AA-3693	Stage IV	794.502	low	0	0
TCGA-D5-6930	Stage IIA	784.021	low	0	1.11233
TCGA-A6-6780	Stage IIA	777.308	low	0	1.67671
TCGA-DC-4745	Stage IIIB	760.578	low	0	1.75068
TCGA-DM-A282	Stage IIA	750.232	low	0	11.5973
TCGA-AA-3939	Stage IIA	741.958	low	0	1.08219
TCGA-AA-3862	Stage IIA	737.319	low	0	2.50411
TCGA-CK-6748	Stage IV	681.662	low	0	0.167123
TCGA-DY-A1DC	Stage IIA	678.392	low	1	3.44658
TCGA-AG-3601	Stage IIIB	669.489	low	0	0
TCGA-AA-3947	Stage IIB	656.07	low	0	2.75068
TCGA-WS-AB45	Stage IIA	655.95	low	0	5.83562
TCGA-D5-6929	Stage IV	635.329	low	0	1.11781
TCGA-EI-6883	Stage IIC	617.474	low	0	0.958904
TCGA-AA-3675	Stage II	600.928	low	0	3.92055
TCGA-AD-6889	Stage IIA	590.378	low	1	6.93699
TCGA-G4-6317	Stage IIIC	585.88	low	0	3
TCGA-AG-3574	Stage II	575.561	low	1	3.00274
TCGA-AG-3605	Stage IV	569.818	low	0	0.0821918
TCGA-AA-3845	Stage IIA	528.095	low	1	0
TCGA-G4-6298	Stage IIIB	513.669	low	1	1.9589
TCGA-AA-3561	Stage IIA	498.062	low	0	1.16164
TCGA-G4-6315	Stage IV	489.474	low	0	5.1589
TCGA-AA-3520	Stage II	479.02	low	0	2.00274
TCGA-AA-3685	Stage II	478.93	low	0	3.08767
TCGA-D5-5540	Stage IIA	469.578	low	0	4.67397
TCGA-AA-3949	Stage IIIB	459.811	low	0	2.16712
TCGA-AG-3609	Stage IIIC	422.823	low	0	1.66575
TCGA-AA-3488	Stage IV	420.248	low	1	0.419178
TCGA-DC-6155	Stage IIIA	321.343	low	0	1.16438
TCGA-CA-5256	Stage IIA	318.195	low	0	1.03836
TCGA-AA-3519	Stage III	282.525	low	0	0.756164
TCGA-AA-3555	Stage IIA	8414.39	high	0	2.49589
TCGA-AG-A016	Stage IV	8448.39	high	0	0.756164
TCGA-AA-A022	Stage II	8472.35	high	0	0
TCGA-A6-2680	Stage II	8517.75	high	0	2.92603
TCGA-AA-3867	Stage IV	8654.44	high	0	2.00274
TCGA-AA-3869	Stage IV	8742.39	high	1	2.25205
TCGA-AA-A03F	Stage III	8771.28	high	1	1.50411
TCGA-AG-4008	Stage IIA	8862.73	high	0	1.41918
TCGA-AD-A5EJ	Stage IIA	8907.72	high	0	0
TCGA-F5-6811	Stage IIA	8911.26	high	0	2.68219
TCGA-G4-6307	Stage IIIB	9103.01	high	0	4.5863
TCGA-AG-A01J	Stage IIA	9357.82	high	0	0.0849315
TCGA-AA-A02K	Stage IV	9718.56	high	1	1.16712
TCGA-G4-6303	Stage IV	9959.75	high	1	5.48767
TCGA-AG-3591	Stage IIA	9972.36	high	0	2.83562
TCGA-AF-3400	Stage IIA	10030.2	high	0	2.87397
TCGA-AZ-6600	Stage IV	10298.3	high	1	1.00822
TCGA-NH-A6GC	Stage IVB	10443.4	high	0	1.06575
TCGA-AA-3864	Stage II	10542.7	high	0	4.41644
TCGA-AA-3982	Stage IIIB	10746	high	0	2.25205
TCGA-NH-A6GB	Stage IIIC	11007.9	high	0	1.30411
TCGA-G5-6641	Stage IIIA	11129.7	high	0	2.20274
TCGA-D5-6932	Stage IIA	11238.7	high	0	0.947945
TCGA-EI-6513	Stage IIIB	11445.6	high	0	1.36164
TCGA-AZ-6598	Stage II	11467.7	high	1	4.11781
TCGA-AA-3529	Stage IIIC	11479.4	high	1	0
TCGA-D5-6931	Stage IIIC	11555	high	0	1
TCGA-AG-3893	Stage IIIB	11556.8	high	0	2.91781
TCGA-D5-5538	Stage IIIB	11666.7	high	1	4.55068
TCGA-CM-5348	Stage IIIB	11851.8	high	0	1.91507
TCGA-AA-A02E	Stage IV	11925.5	high	1	0.246575
TCGA-G4-6586	Stage IIA	12460.7	high	0	2.98356
TCGA-D5-6531	Stage IIA	12585.7	high	0	1.47945
TCGA-AF-A56N	Stage IIA	12632.8	high	0	0.986301
TCGA-AG-3731	Stage IV	12732.8	high	0	3.08493
TCGA-A6-A5ZU	Stage IIIB	12856.3	high	0	0.80274
TCGA-AZ-6601	Stage II	12867.8	high	1	8.33425
TCGA-AA-3713	Stage IV	12870.1	high	0	1.5863
TCGA-G4-6293	Stage III	13136.3	high	0	11.0986
TCGA-AG-3612	Stage IIIB	13231.9	high	0	1.66575
TCGA-CA-5254	Stage IIA	13307.1	high	0	1.05753
TCGA-AZ-4616	Stage IV	13333.5	high	1	0.427397
TCGA-CM-6677	Stage IIA	13350.7	high	0	0.923288
TCGA-CM-5860	Stage IIA	13498.9	high	0	2.66849
TCGA-G4-6302	Stage IIA	13933	high	1	5.60822
TCGA-AZ-6608	Stage IIIA	13984.2	high	1	0.161644
TCGA-AA-3966	Stage IIA	14032.2	high	0	0.167123
TCGA-CA-6719	Stage IIA	14381.4	high	0	1.19178
TCGA-EI-6917	Stage IIIA	14384.7	high	0	1.45479
TCGA-D5-6922	Stage IIIA	14435	high	0	0.843836
TCGA-A6-2686	Stage IIA	14523.7	high	1	3.08493
TCGA-5M-AAT4	Stage IV	14676	high	1	0.134247
TCGA-AG-4021	Stage IV	15320.9	high	1	0.331507
TCGA-A6-3807	Stage IIIC	15414.9	high	0	2.88767
TCGA-CM-4743	Stage IIA	15721.8	high	0	1.92055
TCGA-AA-3532	Stage IIA	15854.2	high	0	2.41644
TCGA-AA-3527	Stage IIA	16042.7	high	0	0
TCGA-AF-A56L	Stage IIIC	16073.9	high	0	5.49863
TCGA-G4-6299	Stage IIIC	16347.1	high	0	6.2137
TCGA-AG-3725	Stage III	16423.3	high	0	1.74795
TCGA-D5-6538	Stage IIIB	16532	high	0	1.4274
TCGA-F5-6864	Stage IIIB	16549.1	high	0	1.03836
TCGA-AD-6899	Stage IIIC	16753.4	high	1	0.482192
TCGA-AA-3673	Stage II	16787.8	high	0	4.16986
TCGA-CK-4951	Stage IIA	16821.9	high	1	5.84658
TCGA-AG-3600	Stage IIIC	17071.8	high	0	0.50411
TCGA-EI-6882	Stage IIA	17189.8	high	0	0.717808
TCGA-DC-6154	Stage IVA	17399.1	high	0	1
TCGA-G4-6297	Stage IV	17485.8	high	0	6.86575
TCGA-CK-4952	Stage IIIC	17494.2	high	0	1.30137
TCGA-AZ-4684	Stage IVA	17496.7	high	0	5.41644
TCGA-G4-6588	Stage IIA	17854.5	high	0	2.18082
TCGA-AF-6672	Stage IV	18083.7	high	0	2.04932
TCGA-EI-6512	Stage IIIB	18114.3	high	0	1.47397
TCGA-DM-A1DA	Stage IIIC	18347.1	high	1	0.624658
TCGA-CI-6619	Stage IV	18392.4	high	0	0.50411
TCGA-CM-6168	Stage IIA	18418.3	high	0	1.08219
TCGA-F5-6814	Stage IIA	18420.1	high	0	3.09863
TCGA-G4-6322	Stage IIIB	18513.5	high	0	2.16986
TCGA-AA-A010	Stage IIB	18780.2	high	0	2.91507
TCGA-DC-6683	Stage IIIB	18994.9	high	0	2.08767
TCGA-AH-6643	Stage IIIC	19010.9	high	1	3.6
TCGA-AA-3952	Stage IIIC	19313.3	high	1	0.167123
TCGA-EI-6509	Stage IIIC	19380.6	high	0	1.41644
TCGA-DM-A0XD	Stage IIA	19606.7	high	1	2.03562
TCGA-DM-A28F	Stage IIIB	19836.7	high	1	2.99726
TCGA-CM-5861	Stage IIA	20087.6	high	0	1.25205
TCGA-AA-A00E	Stage IIA	20192.2	high	0	2.50137
TCGA-G4-6626	Stage IIA	20881.5	high	1	3.89589
TCGA-A6-2677	Stage IIIC	21138.7	high	1	2.0274
TCGA-AF-3913	Stage IV	21360.9	high	1	0.865753
TCGA-F4-6807	Stage IIIC	21382.6	high	0	3.5863
TCGA-AF-6136	Stage IIIB	21576.3	high	0	2.03014
TCGA-AA-3930	Stage IV	21873.4	high	1	0.167123
TCGA-A6-5661	Stage IIA	21903.6	high	0	2.79452
TCGA-AG-A01W	Stage II	21905.1	high	0	0
TCGA-AZ-6605	Stage IIIB	22027.5	high	1	0.435616
TCGA-CM-5344	Stage IIIB	22583.1	high	0	1.83562
TCGA-NH-A50T	Stage IIA	23105.7	high	0	1.51507
TCGA-AG-3999	Stage IIIC	23166	high	0	2.33699
TCGA-CM-4751	Stage IIIB	23228.3	high	0	2.25205
TCGA-A6-2674	Stage IV	23395.6	high	0	3.64658
TCGA-DM-A280	Stage IIA	23553.4	high	1	0.646575
TCGA-F5-6464	Stage IIIC	23558.6	high	1	0.830137
TCGA-AA-A029	Stage II	23712.9	high	0	4.33151
TCGA-AA-3715	Stage II	23753.7	high	1	1.5863
TCGA-DM-A28K	Stage IIA	23905.2	high	0	8.1863
TCGA-AA-3984	Stage IIA	24723	high	0	0
TCGA-F5-6702	Stage IVA	25944.5	high	0	1.23836
TCGA-AZ-6606	Stage IV	27333.5	high	1	0.978082
TCGA-AA-A01R	Stage III	28009.1	high	0	2.91781
TCGA-AG-4015	Stage IIA	28010.1	high	0	0
TCGA-AG-A020	Stage III	28988.5	high	0	0.0849315
TCGA-AG-3586	Stage III	29499.6	high	0	0.0849315
TCGA-A6-5657	Stage IIIB	29769.6	high	0	2.63562
TCGA-T9-A92H	Stage IIA	29890.6	high	0	0.991781
TCGA-AG-A023	Stage IV	30678.5	high	1	4.33151
TCGA-F4-6570	Stage IIA	31420.4	high	1	0.515068
TCGA-DM-A285	Stage IV	31809.7	high	1	0.490411
TCGA-AA-A02R	Stage IIA	32045.9	high	1	1.83562
TCGA-AZ-4614	Stage IVA	33134.1	high	1	0.471233
TCGA-CM-5863	Stage IIIB	33539.1	high	0	1.25205
TCGA-CK-4948	Stage III	33938	high	0	12.3342
TCGA-AZ-4615	Stage IIIB	34564	high	0	2.74521
TCGA-CA-6717	Stage IIA	35279.9	high	0	1.06301
TCGA-CK-6746	Stage IIB	35664.2	high	0	0
TCGA-AA-3672	Stage III	36380.6	high	0	0.0767123
TCGA-AA-3554	Stage IIA	36795.2	high	0	1.49589
TCGA-A6-2676	Stage IIB	37797.4	high	1	3.57534
TCGA-AA-3811	Stage III	39091.3	high	1	0.838356
TCGA-CM-6169	Stage IIA	39419	high	0	1.08493
TCGA-A6-3809	Stage IIB	39847	high	0	2.72877
TCGA-AG-A02N	Stage II	40284.3	high	0	5.16438
TCGA-AM-5821	Stage IIA	41166.2	high	0	0.0767123
TCGA-DM-A0XF	Stage IIIC	41278.8	high	1	3.18356
TCGA-NH-A5IV	Stage IIA	42581.8	high	0	1.61096
TCGA-QG-A5YX	Stage IIA	44516.6	high	0	2.74795
TCGA-QG-A5YW	Stage IIIC	47940.2	high	0	2.45479
TCGA-EI-6507	Stage IIA	50159.1	high	0	1.66301
TCGA-AG-4005	Stage IV	51685	high	0	1.16986
TCGA-CK-5913	Stage IIA	54885.4	high	0	4.27671
TCGA-AA-3516	Stage III	72512.7	high	1	1.08493
TCGA-CI-6620	Stage IVA	75768.3	high	0	2.76438
TCGA-5M-AAT6	Stage IV	79737.3	high	1	0.794521
TCGA-AG-A01Y	Stage II	91073	high	0	0

## Sheet: Figure 1g
Figure 1g TCGA COREAD association analysis data. The LFC is short of log2 (Mut median/WT median), the p is based on wilcox.test, then we adjust p-values for multiple comparisons using the BH method to get the padj. When p<0.05, the sigh is *; p<0.01, **;p<0.001, ***.
gene	hg38 position	WT patients number	Mut patients number	HERVK-int							HERVH-int
				WT group median CPM	Mut group median CPM	LFC	p	padj	sign	direction	WT group median CPM	Mut group median CPM	LFC	p	padj	sign	direction
C8B	chr1:56929210-56966140	480	36	188.583474741059	199.941888190276	0.0843774904261125	0.497405	0.716149	ns	mut_higher	2710.93138267692	9863.52566814111	1.86331482586499	3.83415e-05	0.000306732	***	mut_higher
MLK4	chr1:233327768-233385148	478	38	191.739537061751	151.141810945304	-0.343245040137821	0.157815	0.42084	ns	no	2725.78208888481	7312.7834651241	1.42375041248582	0.00162059	0.00648238	**	mut_higher
FBXW7	chr4:152320544-152536063	421	95	195.487013419006	162.363007187487	-0.267849803586109	0.024815	0.193688	*	no	2493.14133534873	6107.81222744565	1.29269103897604	3.9436e-08	9.46463e-07	***	mut_higher
ACVR1B	chr12:51951667-51997078	475	41	191.260909445624	154.628253091064	-0.306738093755953	0.229375	0.437963	ns	no	2701.09178302219	6262.79031157823	1.21326291255481	0.000766422	0.00367883	***	mut_higher
SMAD4	chr18:51028394-51085045	431	85	188.710645657872	204.688048872734	0.117251058731551	0.52999	0.716149	ns	mut_higher	2572.45697224106	5612.45324798434	1.12548457585147	2.57877e-06	3.09452e-05	***	mut_higher
AMER1	chrX:64185117-64205744	447	69	191.418505829057	163.094117415271	-0.231025565538559	0.566952	0.716149	ns	no	2701.09178302219	5617.94850880568	1.05650073811609	0.0100824	0.0229274	*	mut_higher
EDNRB	chr13:77895481-77975529	463	53	189.847801868436	193.408989023121	0.0268115531934679	0.305785	0.524202	ns	mut_higher	2730.79319543796	5612.45324798434	1.03931146007936	0.0115774	0.0231549	*	mut_higher
ARID1A	chr1:26693236-26782110	446	70	188.195505965985	193.721434676977	0.0417514150201171	0.883803	0.922229	ns	mut_higher	2693.41579849334	5484.46511827211	1.02591396183678	0.00192274	0.00659225	**	mut_higher
GRIK3	chr1:36795527-37034129	449	67	188.710645657872	198.02401642674	0.0694996000998387	0.681655	0.779034	ns	mut_higher	2613.07226282556	4930.89660259703	0.916102978855813	0.000283986	0.00170392	***	mut_higher
SMAD2	chr18:47808957-47931146	481	35	191.418505829057	155.946182746325	-0.2956820736363	0.957861	0.957861	ns	no	2758.5506170308	4866.39577654605	0.81894320430822	0.0183848	0.0315168	*	mut_higher
ATM	chr11:108222484-108369102	411	105	188.456303824246	193.082457042539	0.0349870371574314	0.537868	0.716149	ns	mut_higher	2643.06089262325	4432.50022214503	0.74591104028216	0.00487089	0.0146127	**	mut_higher
CTNNB1	chr3:41194741-41260096	465	51	191.858215615883	152.421498719946	-0.33197413815086	0.23399	0.437963	ns	no	2757.64086996382	4602.99473113281	0.739138205546605	0.024531	0.0385781	*	mut_higher
PCDHA13	chr5:140882208-141012344	423	93	191.418505829057	177.732883955639	-0.107019680445993	0.180871	0.434089	ns	no	2681.83828839007	4422.37359643332	0.721598660227439	0.0105084	0.0229274	*	mut_higher
TCF7L2	chr10:112950250-113167678	444	72	191.927655061453	161.153292265815	-0.252128943886428	0.0975403	0.332059	ns	no	2822.05798510489	4455.77947848112	0.658930202413091	0.145212	0.165956	ns	mut_higher
GPC6	chr13:93226842-94407401	464	52	192.9015472781	154.447158768125	-0.320751384214228	0.0780652	0.330233	ns	no	2812.90874226582	4257.27879911553	0.597868823090507	0.0385444	0.0544157	*	mut_higher
SDK1	chr7:3301448-4269000	365	151	193.826298218469	170.389141919414	-0.185930925425437	0.110686	0.332059	ns	no	2605.12901954916	3772.35853857587	0.534111977434193	0.0090695	0.0229274	**	mut_higher
APC	chr5:112707498-112846239	121	395	155.16114222533	198.02401642674	0.351908110028086	0.0108197	0.155693	*	mut_higher	2180.94527688458	3152.37681065209	0.531486422568789	0.0125778	0.0232206	*	mut_higher
WBSCR17	chr7:71132169-71713600	451	65	191.997094507023	157.378600393366	-0.286845095548857	0.0825582	0.330233	ns	no	2820.65085409071	4051.01754580759	0.522256236409369	0.0673304	0.0897738	ns	mut_higher
SOX9	chr17:72121020-72126420	446	70	193.617643620795	168.711956866742	-0.198648202588554	0.462828	0.716149	ns	no	2822.05798510489	3989.67305788081	0.499522895185511	0.264349	0.28838	ns	mut_higher
PIK3CA	chr3:179148114-179240093	357	159	195.68296946417	167.005499509724	-0.228622590267618	0.0322814	0.193688	*	no	2720.77098233165	3718.13441778354	0.450563402873694	0.0257187	0.0385781	*	mut_higher
TTN	chr2:178525989-178830802	165	351	182.654114295289	191.997094507023	0.0719702279389718	0.782049	0.853144	ns	mut_higher	2572.13000899101	3202.59872603275	0.316279479086123	0.0778849	0.098381	ns	mut_higher
TP53	chr17:7661779-7687550	245	271	177.57607858462	204.176875510442	0.201382231773658	0.0129745	0.155693	*	mut_higher	2730.79319543796	3152.37681065209	0.207119931564476	0.104841	0.125809	ns	mut_higher
NRAS	chr1:114704469-114716894	471	45	189.847801868436	205.774951116401	0.116224079391834	0.668645	0.779034	ns	mut_higher	2882.59947749869	3067.54510426462	0.0897141613631302	0.640695	0.640695	ns	mut_higher
KRAS	chr12:25204789-25250936	323	193	194.722231840294	179.17725081305	-0.120030131270007	0.23723	0.437963	ns	no	2902.3785868063	2758.5506170308	-0.073325264163643	0.465893	0.486149	ns	no

## Sheet: Figure 1h
Figure 1h CCLE CRC association analysis data.The LFC is short of log2 (Mut median/WT median), the p is based on wilcox.test, then we adjust p-values for multiple comparisons using the BH method to get the padj. When p<0.05, the sigh is *.
gene	WT cells number	Mut cells number	HERVK-int							HERVH-int
			WT group median CPM	Mut group median CPM	LFC	p	padj	sign	direction	WT group median CPM	Mut group median CPM	LFC	p	padj	sign	direction
WBSCR17	43	16	197.0254106	192.21625245	-0.0356513823835075	0.986396641475083	0.986397	ns	no	5292.737313	16475.94803	1.63828	0.0162138823645396	0.389133	*	mut_higher
ACVR1B	52	7	196.71050285	193.2871344	-0.0253283767387995	0.796524415178485	0.986397	ns	no	6012.5492425	18163.06996	1.59496	0.23190114418242	0.489491	ns	mut_higher
GRIK3	43	16	212.1148668	183.2259596	-0.211221820556725	0.149659819186113	0.717989	ns	no	5725.638674	16920.022755	1.56322	0.0776165295760941	0.489491	ns	mut_higher
SMAD2	49	10	196.3955951	192.842634	-0.0263385317535495	0.627761252985414	0.986397	ns	no	5860.508446	15869.269015	1.43714	0.196006165257475	0.489491	ns	mut_higher
MLK4	46	13	196.71050285	188.4084788	-0.0622100977613495	0.546169261020176	0.986397	ns	no	5793.07356	11452.40192	0.983249	0.133709838939839	0.489491	ns	mut_higher
ARID1A	42	17	195.81039415	196.3955951	0.00430522306215161	0.90673520612174	0.986397	ns	mut_higher	5793.07356	11308.11497	0.964958	0.215522324664962	0.489491	ns	mut_higher
FBXW7	38	21	198.19863205	193.2871344	-0.0362013932858129	0.905484785815886	0.986397	ns	no	5793.07356	11308.11497	0.964958	0.077529580594201	0.489491	ns	mut_higher
GPC6	54	5	198.32432135	188.4084788	-0.0739977213157054	0.252992127555463	0.717989	ns	no	6012.5492425	10235.53951	0.767538	0.446015475187102	0.669023	ns	mut_higher
TP53	17	42	191.6609901	207.9924428	0.117974383826845	0.143065748002668	0.717989	ns	mut_higher	3990.12799	6740.438113	0.756407	0.244745488880703	0.489491	ns	mut_higher
PIK3CA	38	21	195.81039415	196.3955951	0.00430522306215161	0.745526117492898	0.986397	ns	mut_higher	5774.845977	9064.251246	0.650405	0.170868677164187	0.489491	ns	mut_higher
SDK1	31	28	197.2767892	190.8478066	-0.0477986184439644	0.538703035735043	0.986397	ns	no	5860.508446	9001.6501825	0.619164	0.123381662004968	0.489491	ns	mut_higher
SMAD4	48	11	197.1510999	194.5953777	-0.0188243175926971	0.945690385909536	0.986397	ns	no	6012.5492425	9064.251246	0.592211	0.64740166506368	0.739888	ns	mut_higher
KRAS	27	32	179.8976907	201.62093615	0.16446878766103	0.241383874098436	0.717989	ns	mut_higher	5292.737313	7355.48013	0.474805	0.100343280363624	0.489491	ns	mut_higher
ATM	38	21	195.4954864	203.8700188	0.0605143287171941	0.812291170218753	0.986397	ns	mut_higher	5793.07356	8015.774865	0.468513	0.383902601917826	0.614244	ns	mut_higher
C8B	51	8	197.0254106	126.23231885	-0.642300381633984	0.258823816109192	0.717989	ns	no	6164.590039	6895.1064635	0.161568	0.56484631059654	0.733368	ns	mut_higher
APC	12	47	232.7587828	194.5953777	-0.258358165095291	0.828550721421317	0.986397	ns	no	6012.5492425	6695.185395	0.155147	0.770373672523747	0.840408	ns	mut_higher
PCDHA13	40	19	198.32432135	188.4084788	-0.0739977213157054	0.299161934581219	0.717989	ns	no	6277.8469205	6164.590039	-0.0262649	0.526947344452146	0.733368	ns	no
TCF7L2	42	17	193.1281839	199.3718535	0.0459030329474667	0.973296929783133	0.986397	ns	mut_higher	6277.8469205	6164.590039	-0.0262649	0.197490911951972	0.489491	ns	no
AMER1	47	12	197.2767892	190.8478066	-0.0477986184439644	0.734636426470468	0.986397	ns	no	6164.590039	5993.961354	-0.0404952	0.611140008485068	0.733368	ns	no
TTN	10	49	218.1120388	193.2871344	-0.174323790515178	0.298120515798946	0.717989	ns	no	6475.140435	5725.638674	-0.177475	0.606423522551899	0.733368	ns	no
CTNNB1	46	13	197.1510999	193.2871344	-0.0285561473047891	0.220458892220195	0.717989	ns	no	6429.887717	5292.737313	-0.280779	0.38003425890948	0.614244	ns	no
EDNRB	52	7	198.32432135	183.6384146	-0.110993730167387	0.296896733765747	0.717989	ns	no	6429.887717	5292.737313	-0.280779	0.897417886963531	0.897418	ns	no
SOX9	43	16	203.8700188	183.79311605	-0.149566896027449	0.0930671800394035	0.717989	ns	no	6695.185395	4944.916721	-0.437178	0.831228416205707	0.867369	ns	no
NRAS	58	1	195.4954864	313.3868337	0.680809270261338	0.332581353715781	0.725632	ns	mut_higher	6429.887717	2522.182069	-1.35012	0.332581353715781	0.613996	ns	no

## Sheet: Figure 2a
Figure 2a Repeats class differential expression results of HCT116 WT and ARID1A KO RNA-seq from GSE71514.
repeats class	Log2 (CPM+1)				log2FoldChange	pvalue	padj	sign
	HCT116_WT1	HCT116_WT2	HCT116_arid1a_KO1	HCT116_arid1a_KO2
LTR retrotransposons	16.9713	16.9529	17.2715	17.252	0.36054	7.47266e-57	7.47266e-56	**(padj<0.01)
Satellites	13.9892	14.1268	14.6995	14.1664	0.454341	0.0229647	0.0574118
rRNAs	14.2388	14.2699	14.4252	14.8844	0.483893	0.121619	0.243238
scRNAs	8.27818	8.19038	8.34564	8.19881	0.102806	0.242886	0.40481
Simple repeats	16.6729	16.7668	16.7754	16.6254	0.0415818	0.394054	0.562935
Non-LTR retrotransposons	19.1725	19.1413	19.0774	19.1141	0.000271268	0.994773	0.994773
tRNAs	11.6571	11.705	10.5458	10.846	-0.915735	5.11442e-15	2.55721e-14	**(padj<0.01)
DNA Transposons	16.8381	16.8779	16.7034	16.6955	-0.0976328	0.00898969	0.0299656	*(padj<0.05)
Unclassified	14.2236	14.3579	14.183	14.1226	-0.078458	0.595414	0.744267
snRNAs	9.49655	9.47799	9.44663	9.39124	-0.00763041	0.937066	0.994773

## Sheet: Figure 2b-2d
Figure 2b-2d For LTR retrotransposons including 580 elements, repeats differential expression results of HCT116 WT and ARID1A KO RNA-seq from GSE71514. Up:log2FC>1 and padj<0.05; down: log2FC<-1 and padj<0.05.
repeatMasker repName	Log2 (CPM+1)				log2FoldChange	pvalue	padj	sign	group	Mean of log2(CPM+1) in WT	Mean of log2(CPM+1) in KO
	HCT116_WT1	HCT116_WT2	HCT116_arid1a_KO1	HCT116_arid1a_KO2
LTR7Y	7.82286	7.58304	9.70144	9.85044	2.14216	1.24e-41	8.85e-39	**(padj<0.01)	Up	7.70295	9.77594
HERVH-int	13.5703	13.5299	15.0707	15.1999	1.65499	4.26e-39	2.28e-36	**(padj<0.01)	Up	13.5501	15.1353
LTR7	8.4554	8.29422	9.70586	9.92842	1.51477	3.02e-22	1.29e-19	**(padj<0.01)	Up	8.37481	9.81714
HERVFH19-int	5.56419	5.32399	6.99795	7.02127	1.64729	4.18e-12	1.12e-09	**(padj<0.01)	Up	5.44409	7.00961
LTR33A	7.16621	7.1196	8.13257	7.87634	0.939494	1.89e-07	2.15e-05	**(padj<0.01)	no_diff	7.1429	8.00445
MLT1N2-int	3.86049	3.12443	5.36454	5.36031	1.97689	1.54e-06	0.000117858	**(padj<0.01)	Up	3.49246	5.36242
MER68	9.8511	9.81705	10.4305	10.298	0.598609	5.09e-06	0.000330688	**(padj<0.01)	no_diff	9.83408	10.3643
LTR17	7.16209	7.09104	7.8369	7.9027	0.813174	5.6e-06	0.00034289	**(padj<0.01)	no_diff	7.12657	7.8698
HERVL-int	9.20348	9.18003	9.67184	9.75118	0.588058	2.39e-05	0.00113793	**(padj<0.01)	no_diff	9.19175	9.71151
LTR37B	8.48045	8.69605	9.30319	9.04285	0.654569	3.76e-05	0.00168008	**(padj<0.01)	no_diff	8.58825	9.17302
THE1C	9.77621	9.83151	10.2096	10.2793	0.508399	0.000152353	0.0054211	**(padj<0.01)	no_diff	9.80386	10.2445
LTR27B	4.28122	3.87033	5.45126	5.17086	1.34528	0.000369089	0.0111351	*(padj<0.05)	Up	4.07577	5.31106
ERV3-16A3_I-int	9.30699	9.30648	9.73693	9.65172	0.455534	0.000773274	0.0200538	*(padj<0.05)	no_diff	9.30673	9.69433
LTR19A	6.78701	6.40971	7.24552	7.21953	0.692542	0.00107159	0.0249495	*(padj<0.05)	no_diff	6.59836	7.23252
MLT1G	8.26862	8.29004	8.76187	8.64378	0.492931	0.00114641	0.0264043	*(padj<0.05)	no_diff	8.27933	8.70283
MSTB2	7.29228	7.32968	7.91812	7.71216	0.578524	0.00119338	0.0270312	*(padj<0.05)	no_diff	7.31098	7.81514
MamRep1527	6.66994	6.68272	7.41826	7.0917	0.662053	0.00135893	0.02882	*(padj<0.05)	no_diff	6.67633	7.25498
MER89	6.99136	6.9338	7.53949	7.40307	0.581021	0.00204652	0.0373673	*(padj<0.05)	no_diff	6.96258	7.47128
LTR3A	6.15148	5.84085	6.5299	6.79604	0.735216	0.00281516	0.0463394	*(padj<0.05)	no_diff	5.99616	6.66297
LTR16A	7.56943	7.38169	7.97227	7.84723	0.501543	0.00420441	0.0647902		no_diff	7.47556	7.90975
MLT1A1-int	6.54253	6.39421	7.20085	6.81929	0.627169	0.00465043	0.0701495		no_diff	6.46837	7.01007
MER52A	6.54886	6.58373	7.21331	6.92595	0.584512	0.0056219	0.0792244		no_diff	6.5663	7.06963
MER4CL34	6.81353	6.79908	7.36481	7.17697	0.539519	0.00614978	0.082848		no_diff	6.80631	7.27089
MER110-int	5.36338	5.43417	6.12088	5.96304	0.726512	0.0078343	0.0970004		no_diff	5.39878	6.04196
LTR67B	8.70816	8.55684	9.05756	8.86993	0.399953	0.00826265	0.0996973		no_diff	8.6325	8.96374
MLT1L	11.737	11.8503	12.1433	11.9734	0.331871	0.00971818	0.10956		no_diff	11.7937	12.0583
MSTB1	8.86983	8.86435	9.139	9.17398	0.356815	0.0125528	0.129132		no_diff	8.86709	9.15649
HERV-Fc1-int	4.36968	3.82482	5.10849	4.90136	0.991463	0.0130872	0.132186		no_diff	4.09725	5.00493
MER67B	6.20054	6.32234	6.75752	6.7091	0.543436	0.0145189	0.140721		no_diff	6.26144	6.73331
MLT1J-int	6.94412	6.88474	7.29472	7.33695	0.46982	0.0147428	0.141611		no_diff	6.91443	7.31583
LTR40c	7.07706	7.05701	7.48786	7.39381	0.444276	0.0169713	0.153387		no_diff	7.06703	7.44084
LTR16	6.90024	6.66346	7.24096	7.1442	0.476534	0.0182789	0.15916		no_diff	6.78185	7.19258
MSTA-int	10.3377	10.3228	10.6381	10.4921	0.303213	0.0190551	0.164001		no_diff	10.3303	10.5651
HERVL74-int	7.20279	7.12899	7.52582	7.52686	0.428341	0.0193393	0.165699		no_diff	7.16589	7.52634
ERV3-16A3_LTR	5.64912	5.50802	6.13405	6.10602	0.615199	0.0194647	0.166109		no_diff	5.57857	6.12004
LTR48B	7.57254	7.52019	7.89993	7.84043	0.392247	0.0213453	0.175179		no_diff	7.54636	7.87018
MER50	7.58491	7.60677	7.98414	7.84043	0.387292	0.0229414	0.186138		no_diff	7.59584	7.91228
MER34C	3.90063	3.67898	4.49411	4.8481	0.996537	0.0239695	0.191577		no_diff	3.78981	4.67111
MLT1N2	8.78524	8.8026	9.03886	9.06052	0.323043	0.0249143	0.197653		no_diff	8.79392	9.04969
THE1B-int	9.91374	9.85008	10.2625	9.9876	0.315592	0.0251943	0.199137		no_diff	9.88191	10.1251
MER61-int	8.38639	8.34548	8.70951	8.56069	0.338827	0.0260491	0.202899		no_diff	8.36593	8.6351
LTR19C	4.98819	5.15039	5.7792	5.52774	0.67336	0.0280958	0.214168		no_diff	5.06929	5.65347
MLT1E1A	8.50181	8.51804	8.7698	8.76368	0.324155	0.0287305	0.217458		no_diff	8.50992	8.76674
MER51A	7.97632	7.78072	8.24152	8.10922	0.363168	0.0294515	0.220577		no_diff	7.87852	8.17537
MLT2B2	7.01441	6.89028	7.38422	7.21953	0.420806	0.0299416	0.223466		no_diff	6.95234	7.30188
MER61C	4.96944	5.15039	5.74956	5.52774	0.665725	0.0302706	0.223585		no_diff	5.05991	5.63865
LTR103_Mam	5.17981	4.953	5.61046	5.68788	0.656761	0.0317927	0.228072		no_diff	5.0664	5.64917
LTR78B	7.34778	7.33781	7.7217	7.5877	0.382812	0.0314745	0.228072		no_diff	7.34279	7.6547
MER21-int	7.09447	6.90128	7.32517	7.36566	0.412215	0.0331507	0.234123		no_diff	6.99788	7.34542
LTR27D	1.95196	2.06319	3.33523	3.27286	1.62263	0.0344362	0.238713		no_diff	2.00757	3.30404
ERVL-int	6.71566	6.61749	7.09373	6.95143	0.427755	0.0368954	0.246068		no_diff	6.66658	7.02258
LTR12C	9.26724	9.13878	9.52557	9.34072	0.298746	0.0371043	0.246068		no_diff	9.20301	9.43315
LTR85b	5.53897	5.68401	6.11093	6.05992	0.54833	0.0377491	0.246068		no_diff	5.61149	6.08542
MER83B-int	4.87185	4.6479	5.3249	5.42236	0.691973	0.0381988	0.247196		no_diff	4.75987	5.37363
LTR26B	2.75232	2.78743	3.86386	3.73078	1.21901	0.0433917	0.264801		no_diff	2.76988	3.79732
LTR56	7.28471	7.05701	7.4061	7.59311	0.393737	0.0432195	0.264801		no_diff	7.17086	7.4996
LTR80B	4.25048	4.45227	5.08834	4.93581	0.75633	0.0440575	0.266585		no_diff	4.35138	5.01207
LTR16E2	7.2885	7.03719	7.62941	7.34017	0.393907	0.0448129	0.269633		no_diff	7.16284	7.48479
HERVP71A-int	6.80298	6.89028	7.2318	7.10689	0.393991	0.0461405	0.273775		no_diff	6.84663	7.16935
MER41C	5.92692	5.86353	6.37492	6.243	0.488972	0.0464674	0.274196		no_diff	5.89523	6.30896
LTR25	6.64652	6.45522	6.87197	6.93875	0.419752	0.0490296	0.281559		no_diff	6.55087	6.90536
LTR82B	7.686	7.77175	8.01561	7.9624	0.327897	0.0496206	0.283376		no_diff	7.72887	7.989
MER31A	7.31844	7.29673	7.60597	7.5741	0.350741	0.0497182	0.283376		no_diff	7.30759	7.59004
MST-int	6.22447	6.25531	6.6562	6.56249	0.442177	0.0497429	0.283376		no_diff	6.23989	6.60935
LTR7B	7.981	7.81021	8.0757	8.25446	0.336298	0.0508162	0.286361		no_diff	7.89561	8.16508
MER68B	6.82922	6.58373	7.13688	6.95563	0.407902	0.0507933	0.286361		no_diff	6.70648	7.04626
MLT1B	11.001	11.0331	11.2028	11.1825	0.242514	0.0516556	0.288043		no_diff	11.0171	11.1926
MER90	7.16209	7.23282	7.64214	7.33695	0.370782	0.0528997	0.290493		no_diff	7.19746	7.48954
MLT2A2	7.97632	7.86464	8.17061	8.16654	0.314322	0.0530265	0.290493		no_diff	7.92048	8.16857
LTR14A	4.78872	4.69925	5.53305	5.06592	0.665391	0.0547637	0.296718		no_diff	4.74398	5.29948
LTR16C	8.29333	8.30462	8.58559	8.46073	0.293365	0.0556331	0.29877		no_diff	8.29898	8.52316
MER57A1	7.19878	7.04217	7.52707	7.29776	0.364471	0.0572778	0.303686		no_diff	7.12047	7.41241
MLT1K	11.0327	11.0079	11.2403	11.1353	0.235006	0.0595062	0.313175		no_diff	11.0203	11.1878
LTR47B	3.20118	3.4583	4.28572	4.01478	0.961798	0.062546	0.318231		no_diff	3.32974	4.15025
MLT1O	8.96045	8.85023	9.20561	9.0119	0.272906	0.0635166	0.318624		no_diff	8.90534	9.10876
LTR33	9.31907	9.23543	9.55585	9.38034	0.259931	0.064786	0.31975		no_diff	9.27725	9.4681
MER4D0	7.38363	7.4012	7.61069	7.69215	0.326652	0.0675593	0.330393		no_diff	7.39241	7.65142
MamGypLTR1b	6.42358	6.47008	6.70113	6.85122	0.398849	0.0691035	0.331337		no_diff	6.44683	6.77618
MER110A	6.47101	6.23805	6.82809	6.56249	0.414751	0.0691445	0.331337		no_diff	6.35453	6.69529
LTR12F	5.27451	5.30754	5.91889	5.55014	0.537779	0.069882	0.33329		no_diff	5.29103	5.73451
LTR38A1	3.0665	2.68927	3.66049	3.91472	1.06162	0.0761429	0.356109		no_diff	2.87789	3.7876
LTR16B1	5.91717	5.86353	6.32125	6.17253	0.431938	0.081595	0.36794		no_diff	5.89035	6.24689
LTR47A2	5.9934	6.13926	6.48178	6.31673	0.407233	0.0891953	0.386003		no_diff	6.06633	6.39926
MLT2A1	8.33604	8.32927	8.52877	8.513	0.255464	0.0929849	0.394403		no_diff	8.33266	8.52089
MamGyp-int	7.36223	7.3133	7.57613	7.5576	0.296647	0.0971718	0.408923		no_diff	7.33776	7.56687
LTR45C	6.33846	6.185	6.67659	6.45971	0.380847	0.0977825	0.410687		no_diff	6.26173	6.56815
MamGypLTR2c	5.17981	5.09395	5.51304	5.61535	0.501868	0.100053	0.417766		no_diff	5.13688	5.56419
MER50-int	6.4441	6.40198	6.7404	6.67891	0.356739	0.100619	0.418085		no_diff	6.42304	6.70966
LTR12	6.94891	6.8454	7.16602	7.13681	0.321643	0.100921	0.418128		no_diff	6.89716	7.15142
MER54A	6.39576	6.1111	6.53983	6.60592	0.380703	0.102086	0.420223		no_diff	6.25343	6.57287
MLT1G1	8.22581	8.1144	8.4066	8.31296	0.256894	0.102211	0.420223		no_diff	8.1701	8.35978
LTR81A	5.68404	5.35634	5.86462	5.95467	0.451286	0.107128	0.432958		no_diff	5.52019	5.90964
LTR1D	4.58207	3.91445	4.86963	4.8299	0.651337	0.108167	0.433993		no_diff	4.24826	4.84976
LTR1F2	2.46164	2.06319	3.50701	2.90674	1.20764	0.109323	0.434808		no_diff	2.26241	3.20687
MER11D	5.77323	5.67121	6.14059	5.98788	0.417238	0.109412	0.434808		no_diff	5.72222	6.06423
LTR06	5.78401	5.96141	6.48178	5.92067	0.432045	0.113296	0.442039		no_diff	5.87271	6.20123
MSTD-int	7.1202	6.89028	7.33376	7.16613	0.311804	0.11424	0.443708		no_diff	7.00524	7.24994
THE1D	10.1942	10.1381	10.3042	10.303	0.204332	0.114824	0.443708		no_diff	10.1661	10.3036
MER61B	4.21908	3.72925	4.63043	4.52513	0.680651	0.117195	0.449073		no_diff	3.97416	4.57778
MER74A	6.79768	6.65698	6.96148	7.00107	0.319789	0.119312	0.452412		no_diff	6.72733	6.98128
THE1A	9.70927	9.6816	9.94222	9.72987	0.21107	0.125925	0.461709		no_diff	9.69543	9.83605
MER21C	10.5159	10.458	10.6178	10.6091	0.193325	0.129399	0.469784		no_diff	10.4869	10.6134
LTR76	6.00265	6.08238	6.2565	6.42376	0.367382	0.132293	0.477055		no_diff	6.04252	6.34013
MER11A	8.11501	7.97031	8.2619	8.17378	0.241523	0.134381	0.482153		no_diff	8.04266	8.21784
MER21A	8.84046	8.71176	8.95324	8.90404	0.218395	0.13556	0.483949		no_diff	8.77611	8.92864
MLT1G3	8.39168	8.25829	8.52315	8.45629	0.23083	0.135416	0.483949		no_diff	8.32499	8.48972
LTR16D1	5.62536	5.32399	5.71931	5.94624	0.422794	0.142411	0.501539		no_diff	5.47468	5.83277
MER4C	6.80827	6.78132	7.06136	6.97647	0.293816	0.142882	0.501726		no_diff	6.79479	7.01891
MER21B	9.35473	9.32703	9.51931	9.42574	0.199339	0.144755	0.501868		no_diff	9.34088	9.47252
MER83	5.13003	5.15039	5.50799	5.5164	0.447327	0.143463	0.501868		no_diff	5.14021	5.51219
MamGypLTR3a	5.92692	5.85223	6.24744	6.11357	0.364545	0.145077	0.502027		no_diff	5.88958	6.1805
MSTA	10.8371	10.7482	10.918	10.9026	0.184148	0.146064	0.502571		no_diff	10.7927	10.9103
LTR22C0	4.53183	3.99884	4.86963	4.69564	0.584173	0.14825	0.505499		no_diff	4.26533	4.78263
MLT1J1	8.27436	8.32519	8.52253	8.38016	0.220887	0.154205	0.510766		no_diff	8.29978	8.45135
MLT1G3-int	4.36968	4.4819	4.88528	4.86608	0.534448	0.157415	0.516358		no_diff	4.42579	4.87568
LTR1D1	4.18697	3.91445	4.56388	4.54758	0.589798	0.165659	0.53404		no_diff	4.05071	4.55573
LTR22A	3.43783	3.51672	3.73151	4.40733	0.733849	0.164586	0.53404		no_diff	3.47727	4.06942
MSTB1-int	5.13003	5.18682	5.56257	5.44645	0.424357	0.164936	0.53404		no_diff	5.15842	5.50451
PRIMA4-int	7.98334	8.06142	8.27236	8.08448	0.226905	0.165117	0.53404		no_diff	8.02238	8.17842
MLT1J2	9.16897	9.08791	9.28597	9.22449	0.193586	0.166345	0.535003		no_diff	9.12844	9.25523
LTR32	6.62871	6.51376	6.72526	6.87804	0.297273	0.169488	0.541937		no_diff	6.57123	6.80165
MLT2B1	8.05624	7.9252	8.2293	8.06516	0.225294	0.169852	0.541937		no_diff	7.99072	8.14723
LTR38	4.55717	4.45227	4.9685	4.88383	0.504882	0.172391	0.543726		no_diff	4.50472	4.92616
MER4A	8.00422	7.99363	8.21775	8.08064	0.219856	0.172611	0.543726		no_diff	7.99893	8.14919
MER41B	8.75545	8.67054	8.78606	8.91487	0.205055	0.176505	0.551275		no_diff	8.713	8.85046
MSTD	9.6677	9.66636	9.75516	9.80981	0.182857	0.176219	0.551275		no_diff	9.66703	9.78249
MLT1E	5.14681	5.55058	5.58672	5.80431	0.408475	0.177792	0.551476		no_diff	5.3487	5.69551
LTR23	6.50396	6.47008	6.72526	6.68904	0.288978	0.180129	0.553568		no_diff	6.48702	6.70715
LTR26C	5.07846	4.99469	5.60574	5.14165	0.438874	0.1816	0.555695		no_diff	5.03658	5.3737
HERVK11D-int	3.54303	4.03925	4.63969	3.94885	0.637257	0.190987	0.572961		no_diff	3.79114	4.29427
MLT1A0	11.1827	11.1484	11.256	11.2667	0.162931	0.190752	0.572961		no_diff	11.1656	11.2613
LTR80A	4.50604	3.77782	4.58321	4.73529	0.556391	0.194928	0.574282		no_diff	4.14193	4.65925
LTR9D	5.90735	5.67121	6.06354	6.05992	0.337144	0.195445	0.574282		no_diff	5.78928	6.06173
MLT1F1	9.04011	9.04762	9.1693	9.14943	0.182527	0.193708	0.574282		no_diff	9.04387	9.15936
LTR33C	6.48428	6.40198	6.70555	6.60592	0.282515	0.196576	0.574292		no_diff	6.44313	6.65573
LTR53B	3.26408	2.34693	3.35786	3.76949	0.837537	0.19698	0.574292		no_diff	2.8055	3.56367
MER87B	5.24363	5.53653	5.72802	5.66753	0.375616	0.197999	0.575592		no_diff	5.39008	5.69777
LTR26	5.30475	5.13182	5.52808	5.53898	0.385198	0.203072	0.576895		no_diff	5.21828	5.53353
LTR33A_	6.92964	6.76334	7.03176	7.04513	0.256654	0.20292	0.576895		no_diff	6.84649	7.03844
MLT1A1	9.34477	9.3503	9.41933	9.49812	0.178787	0.200599	0.576895		no_diff	9.34753	9.45872
MLT1E2	9.28536	9.19128	9.34555	9.35432	0.177851	0.202617	0.576895		no_diff	9.23832	9.34993
HERVK22-int	8.76499	8.84168	8.92084	8.92133	0.184243	0.205947	0.582745		no_diff	8.80334	8.92109
LTR68	4.50604	4.79676	5.14797	4.90136	0.457121	0.206398	0.583251		no_diff	4.6514	5.02467
THE1C-int	8.14873	8.10966	8.48833	8.04755	0.223726	0.210008	0.588681		no_diff	8.1292	8.26794
MLT1M	8.00422	7.96245	8.08844	8.15197	0.203598	0.210821	0.588759		no_diff	7.98333	8.1202
LTR1B	4.63062	4.19045	5.09509	4.52513	0.502065	0.213533	0.591248		no_diff	4.41053	4.81011
HERVK9-int	10.4112	10.4515	10.6033	10.445	0.161226	0.215853	0.595822		no_diff	10.4313	10.5242
MLT2B4	8.649	8.63473	8.82108	8.68992	0.18246	0.217091	0.59721		no_diff	8.64186	8.7555
MER57B2	7.72564	7.78072	7.97959	7.80126	0.208304	0.22005	0.602441		no_diff	7.75318	7.89042
LTR16B2	6.27115	6.1111	6.47921	6.33621	0.286693	0.222292	0.605018		no_diff	6.19112	6.40771
MER83B	6.10928	5.74636	5.89974	6.489	0.348637	0.224721	0.607769		no_diff	5.92782	6.19437
LTR16E1	7.81501	7.79259	8.11856	7.761	0.21615	0.2262	0.607929		no_diff	7.8038	7.93978
THE1D-int	9.19845	9.18903	9.41832	9.17669	0.175744	0.226127	0.607929		no_diff	9.19374	9.29751
MLT1E3-int	4.65429	4.51093	5.08156	4.7928	0.444944	0.22726	0.60925		no_diff	4.58261	4.93718
MLT1H1	8.3102	8.40081	8.55532	8.39107	0.187078	0.230292	0.609404		no_diff	8.3555	8.47319
MLT1F2-int	6.66994	6.69542	6.88176	6.83763	0.245627	0.235056	0.617023		no_diff	6.68268	6.85969
MER74B	6.99136	6.73286	7.0194	7.0686	0.242678	0.237206	0.620386		no_diff	6.86211	7.044
MER51C	5.06085	4.77299	5.37011	5.09669	0.395291	0.240561	0.623074		no_diff	4.91692	5.2334
HERV9-int	7.01898	6.65698	7.08528	6.96817	0.246741	0.242888	0.623699		no_diff	6.83798	7.02672
LTR10D	4.08614	3.91445	4.30913	4.54758	0.514422	0.243234	0.623699		no_diff	4.00029	4.42835
LTR5A	8.02707	7.98331	8.14482	8.10544	0.187051	0.243335	0.623699		no_diff	8.00519	8.12513
MER70C	3.20118	3.39743	3.71408	3.94885	0.644776	0.241464	0.623699		no_diff	3.2993	3.83147
LTR51	5.47394	5.30754	5.75383	5.55014	0.337372	0.247077	0.627805		no_diff	5.39074	5.65199
HERV35I-int	6.14314	5.90785	6.32986	6.1507	0.283944	0.252149	0.630032		no_diff	6.0255	6.24028
MER34D	4.65429	4.84315	5.02613	5.12682	0.401438	0.251798	0.630032		no_diff	4.74872	5.07648
MER52D	4.34079	3.67898	4.53439	4.40733	0.513062	0.250488	0.630032		no_diff	4.00988	4.47086
PABL_B-int	6.16802	5.90785	6.32125	6.1869	0.282135	0.25354	0.631492		no_diff	6.03794	6.25407
MLT1E3	8.35784	8.25829	8.44606	8.38796	0.175476	0.255777	0.635585		no_diff	8.30806	8.41701
LTR43B	4.63062	4.42203	4.9237	4.81147	0.419299	0.261813	0.646087		no_diff	4.52632	4.86759
LTR64	6.12631	6.04317	6.38597	6.17253	0.269942	0.265642	0.648808		no_diff	6.08474	6.27925
MER84-int	3.38221	3.39743	3.97047	3.76949	0.596996	0.264521	0.648808		no_diff	3.38982	3.86998
LTR22E	6.10928	5.99262	6.47404	6.01229	0.284725	0.268644	0.65282		no_diff	6.05095	6.24317
LTR71B	5.14681	4.74883	5.31914	5.18525	0.367615	0.272586	0.654573		no_diff	4.94782	5.2522
LTR10B2	3.13541	3.26738	3.81564	3.56462	0.615365	0.282612	0.665957		no_diff	3.20139	3.69013
MLT1F2	9.70218	9.6784	9.79404	9.73782	0.142771	0.282516	0.665957		no_diff	9.69029	9.76593
MLT2E	4.25048	4.15411	4.53439	4.59145	0.442165	0.284313	0.6663		no_diff	4.20229	4.56292
LTR16A2	6.73799	6.65048	6.84019	6.85573	0.220105	0.289339	0.674389		no_diff	6.69424	6.84796
LTR59	3.54303	2.87935	3.64217	3.84393	0.603221	0.295072	0.67816		no_diff	3.21119	3.74305
LTR69	3.26408	3.19767	3.58579	3.84393	0.597109	0.293499	0.67816		no_diff	3.23088	3.71486
MamGypsy2-LTR	5.51331	5.16872	5.44599	5.75694	0.323647	0.293325	0.67816		no_diff	5.34101	5.60146
MLT2C1	7.91883	7.72916	7.94825	7.92859	0.178121	0.293013	0.67816		no_diff	7.824	7.93842
LTR41B	7.37653	7.38952	7.51956	7.48386	0.186193	0.298122	0.680785		no_diff	7.38303	7.50171
LTR75	6.28638	6.3467	6.50224	6.46562	0.236069	0.29793	0.680785		no_diff	6.31654	6.48393
THE1B	11.0804	11.0378	11.1102	11.1358	0.131052	0.296723	0.680785		no_diff	11.0591	11.123
MLT1J2-int	5.43346	5.34026	5.69285	5.52774	0.298916	0.305296	0.686915		no_diff	5.38686	5.6103
LTR10A	6.68726	6.7573	6.88761	6.83763	0.208498	0.312219	0.692482		no_diff	6.72228	6.86262
MER34	7.45277	7.44698	7.56402	7.5576	0.177928	0.314621	0.693417		no_diff	7.44987	7.56081
MER50C	3.49139	3.19767	3.78258	3.80719	0.546948	0.318144	0.696082		no_diff	3.34453	3.79488
MLT1F-int	7.32583	7.22408	7.54936	7.22998	0.192574	0.317944	0.696082		no_diff	7.27496	7.38967
MLT2B5	3.59289	3.4583	4.12355	3.73078	0.521089	0.317569	0.696082		no_diff	3.5256	3.92716
LTR12B	5.04303	4.99469	5.3249	5.1995	0.319928	0.322996	0.703107		no_diff	5.01886	5.2622
MER92D	3.26408	3.62689	3.9408	3.80719	0.525976	0.323373	0.703214		no_diff	3.44549	3.874
MamGypLTR1d	5.21208	4.82014	5.41934	5.12682	0.328117	0.325717	0.706876		no_diff	5.01611	5.27308
LTR88c	4.83088	5.05506	5.34202	5.03447	0.329994	0.32874	0.711274		no_diff	4.94297	5.18825
MER89-int	6.33113	6.3864	6.60037	6.41157	0.221104	0.329774	0.712072		no_diff	6.35877	6.50597
MER88	3.43783	2.47029	3.74874	3.27286	0.623623	0.33083	0.712915		no_diff	2.95406	3.5108
MLT1E1A-int	4.12054	4.19045	4.56388	4.38257	0.407547	0.335129	0.719286		no_diff	4.15549	4.47323
HERV17-int	8.28008	8.2454	8.35762	8.32762	0.146789	0.342526	0.727867		no_diff	8.26274	8.34262
LTR45B	5.39182	4.6479	5.38671	5.25512	0.327587	0.344284	0.729933		no_diff	5.01986	5.32091
MER39B	7.0371	6.98642	7.15476	7.09551	0.181144	0.348952	0.730773		no_diff	7.01176	7.12514
MER61E	4.50604	4.53938	4.96113	4.6129	0.359637	0.346524	0.730773		no_diff	4.52271	4.78701
THE1A-int	10.0671	10.1566	10.3295	10.0181	0.135322	0.34861	0.730773		no_diff	10.1118	10.1738
LTR48	6.94412	6.81663	7.1038	6.89127	0.189261	0.351907	0.733059		no_diff	6.88037	6.99754
LTR10G	4.80995	4.84315	5.20524	4.91869	0.322727	0.352687	0.733451		no_diff	4.82655	5.06196
LTR1A2	5.63729	5.74636	5.97484	5.75694	0.250968	0.354196	0.735782		no_diff	5.69183	5.86589
LTR46	5.14681	4.77299	5.37011	5.01849	0.311097	0.362677	0.74371		no_diff	4.9599	5.1943
MSTB	9.80558	9.74482	9.79353	9.8695	0.123679	0.362827	0.74371		no_diff	9.7752	9.83151
LTR47B3	4.28122	4.11683	4.45267	4.54758	0.377566	0.367062	0.746104		no_diff	4.19902	4.50012
MER52-int	4.398	4.15411	4.66713	4.45561	0.367223	0.37123	0.750166		no_diff	4.27606	4.56137
LTR61	6.54253	6.79908	6.94477	6.64288	0.197036	0.374175	0.750874		no_diff	6.67081	6.79382
MER70A	4.63062	4.29428	4.79698	4.67539	0.343345	0.376616	0.753935		no_diff	4.46245	4.73619
LTR18B	5.0067	4.74883	5.16731	5.05028	0.300855	0.378392	0.756077		no_diff	4.87777	5.1088
LTR1F1	2.83751	3.33387	3.40207	3.65009	0.535091	0.379871	0.756306		no_diff	3.08569	3.52608
LTR41C	6.11782	6.2029	6.30969	6.29035	0.207605	0.381684	0.756306		no_diff	6.16036	6.30002
MER68-int	7.35502	7.36985	7.52832	7.36881	0.156933	0.388179	0.762709		no_diff	7.36244	7.44857
LTR9A1	5.50031	5.30754	5.67044	5.49346	0.25013	0.394519	0.766743		no_diff	5.40392	5.58195
MER67A	5.41972	5.40354	5.61517	5.56122	0.24769	0.39307	0.766743		no_diff	5.41163	5.58819
HERVIP10FH-int	8.65928	8.64295	8.80676	8.60684	0.126546	0.401807	0.767769		no_diff	8.65111	8.7068
HERVK3-int	8.8533	8.90182	8.99624	8.86659	0.122234	0.399152	0.767769		no_diff	8.87756	8.93141
MLT1H	10.2501	10.1799	10.3082	10.2044	0.10854	0.403734	0.770079		no_diff	10.215	10.2563
LTR47B2	4.83088	4.39114	4.93127	4.7928	0.311745	0.406248	0.770755		no_diff	4.61101	4.86203
MER72B	3.26408	2.96575	3.38013	3.65009	0.500268	0.407362	0.77113		no_diff	3.11492	3.51511
LTR16B	5.6955	5.40354	5.77079	5.66753	0.2332	0.411418	0.772551		no_diff	5.54952	5.71916
MLT1C	11.305	11.2993	11.3897	11.2823	0.101286	0.413824	0.774158		no_diff	11.3022	11.336
LTR28	3.32435	2.58393	3.66049	3.10138	0.530069	0.415549	0.775284		no_diff	2.95414	3.38093
MamGypLTR1a	5.55163	5.32399	5.70173	5.50498	0.236863	0.418311	0.776551		no_diff	5.43781	5.60335
MER41A	8.61773	8.5827	8.62634	8.67979	0.119548	0.425188	0.779135		no_diff	8.60022	8.65307
MER54B	4.78872	4.07856	4.68513	4.77388	0.325001	0.42326	0.779135		no_diff	4.43364	4.72951
MLT2F	7.78046	7.75061	7.91526	7.74652	0.135859	0.42306	0.779135		no_diff	7.76554	7.83089
HERV9NC-int	8.54044	8.45035	8.5498	8.54961	0.120292	0.42662	0.780376		no_diff	8.49539	8.54971
LTR62	5.6955	5.52235	5.64766	5.88586	0.224087	0.427953	0.780814		no_diff	5.60892	5.76676
LTR72B	4.25048	4.22589	4.51439	4.45561	0.326718	0.43118	0.783365		no_diff	4.23819	4.485
LTR70	4.8919	4.53938	4.67616	5.1995	0.298174	0.432782	0.784944		no_diff	4.71564	4.93783
MER77B	7.69744	7.50584	7.77205	7.5741	0.139782	0.435641	0.78706		no_diff	7.60164	7.67308
HERVE-int	8.58731	8.43339	8.56872	8.5593	0.11831	0.439616	0.791309		no_diff	8.51035	8.56401
LTR57	5.0067	5.34026	5.34202	5.37293	0.245865	0.439283	0.791309		no_diff	5.17348	5.35748
LOR1a	6.45762	6.43264	6.66076	6.42376	0.172831	0.441754	0.792775		no_diff	6.44513	6.54226
LTR5_Hs	8.36682	8.40081	8.48384	8.38329	0.117804	0.4413	0.792775		no_diff	8.38381	8.43356
HERV16-int	6.81353	6.63737	6.8422	6.80072	0.160516	0.442719	0.792896		no_diff	6.72545	6.82146
HERV9N-int	6.64061	6.77535	6.78073	6.8239	0.159695	0.447926	0.796619		no_diff	6.70798	6.80231
LTR47B4	4.01477	3.67898	4.17542	4.07783	0.355164	0.454382	0.799379		no_diff	3.84687	4.12662
MER65B	3.68771	4.22589	4.28572	4.19623	0.346712	0.454563	0.799379		no_diff	3.9568	4.24097
LTR2C	6.56143	6.16688	6.59562	6.36809	0.178146	0.457369	0.80105		no_diff	6.36416	6.48185
MER70B	4.91168	4.91006	5.20524	4.95273	0.250651	0.462019	0.805244		no_diff	4.91087	5.07898
LTR19B	5.87749	5.94023	6.00382	6.05209	0.186136	0.46534	0.80601		no_diff	5.90886	6.02796
LTR75B	3.77669	3.19767	3.76575	3.87976	0.393736	0.465019	0.80601		no_diff	3.48718	3.82276
LTR22B	5.17981	4.51093	5.13493	5.00233	0.258095	0.476156	0.807993		no_diff	4.84537	5.06863
MER4A1	8.15704	8.17233	8.22392	8.19881	0.113567	0.470402	0.807993		no_diff	8.16469	8.21137
MER57E2	3.20118	3.39743	3.46594	3.76949	0.414583	0.469769	0.807993		no_diff	3.2993	3.61772
MER57E3	5.847	5.95086	6.00382	6.02034	0.180104	0.481626	0.807993		no_diff	5.89893	6.01208
MER61F	3.64108	3.57285	3.87958	3.87976	0.359558	0.483589	0.807993		no_diff	3.60697	3.87967
MLT1F1-int	6.52337	6.81663	6.88176	6.63241	0.156051	0.482102	0.807993		no_diff	6.67	6.75709
MLT2D	8.52607	8.49825	8.58319	8.52153	0.107435	0.473113	0.807993		no_diff	8.51216	8.55236
LTR53-int	6.55516	6.74513	6.75539	6.71407	0.149733	0.484749	0.8093		no_diff	6.65015	6.73473
MLT1A	9.97906	9.88307	9.92078	9.9968	0.0946762	0.485127	0.809301		no_diff	9.93107	9.95879
ERVL-E-int	10.0677	9.99002	10.0919	10.013	0.0904223	0.490527	0.8106		no_diff	10.0289	10.0524
LTR36	5.0067	4.82014	5.05411	5.11183	0.235742	0.488029	0.8106		no_diff	4.91342	5.08297
LTR42	6.39576	6.55615	6.67434	6.44185	0.155709	0.49028	0.8106		no_diff	6.47595	6.55809
MER101	5.14681	5.55058	5.67495	5.30867	0.218113	0.486599	0.8106		no_diff	5.3487	5.49181
LTR15	8.48045	8.56031	8.58199	8.53001	0.102304	0.497952	0.817945		no_diff	8.52038	8.556
MLT1C-int	6.02098	6.07268	6.33557	5.92925	0.173896	0.498328	0.817945		no_diff	6.04683	6.13241
LTR31	4.83088	4.82014	5.16731	4.77388	0.238207	0.503066	0.819036		no_diff	4.82551	4.9706
LTR41	7.32952	7.42427	7.48272	7.37824	0.12176	0.503324	0.819036		no_diff	7.37689	7.43048
LTR82A	7.0371	7.26726	7.23486	7.20548	0.131083	0.500814	0.819036		no_diff	7.15218	7.22017
MER65A	7.85642	7.75061	7.88345	7.81521	0.112263	0.50354	0.819036		no_diff	7.80352	7.84933
LTR2752	3.32435	2.58393	3.42367	3.21793	0.430302	0.508746	0.82277		no_diff	2.95414	3.3208
MER4D	7.2998	7.03719	7.29911	7.16975	0.128968	0.50895	0.82277		no_diff	7.1685	7.23443
LTR86C	4.67758	4.6738	4.78868	4.90136	0.240004	0.511661	0.824226		no_diff	4.67569	4.84502
MLT2C2	6.74903	6.73901	6.88371	6.73378	0.135627	0.513434	0.824779		no_diff	6.74402	6.80875
MLT1H-int	7.2068	7.263	7.36341	7.209	0.121707	0.516104	0.825974		no_diff	7.2349	7.28621
MER68C	3.93969	3.62689	3.97047	4.07783	0.311234	0.524284	0.832613		no_diff	3.78329	4.02415
MER66B	6.40974	6.19398	6.36379	6.41157	0.14747	0.528198	0.834366		no_diff	6.30186	6.38768
MLT1E1	6.68151	6.79908	6.86607	6.73867	0.13124	0.529883	0.834775		no_diff	6.7403	6.80237
THE1-int	3.20118	3.72925	3.71408	3.76949	0.342779	0.53118	0.835381		no_diff	3.46521	3.74179
HERV4_I-int	9.09413	9.09152	9.12547	9.10092	0.0872468	0.533996	0.837477		no_diff	9.09282	9.1132
MamGypLTR3	5.66085	5.73411	5.86067	5.72775	0.16854	0.534077	0.837477		no_diff	5.69748	5.79421
MLT1D	11.7479	11.6855	11.759	11.6921	0.0756831	0.53703	0.839795		no_diff	11.7167	11.7255
MSTC	8.86476	8.94234	8.86271	8.99465	0.0927382	0.537053	0.839795		no_diff	8.90355	8.92868
HERVK13-int	7.34415	7.28837	7.47239	7.24035	0.113525	0.544121	0.84355		no_diff	7.31626	7.35637
MER52C	4.63062	4.45227	4.72918	4.67539	0.23111	0.545194	0.84355		no_diff	4.54145	4.70229
LTR14B	6.46433	6.39421	6.4997	6.489	0.131346	0.556227	0.844417		no_diff	6.42927	6.49435
MER31B	7.5443	7.70424	7.72497	7.59311	0.102122	0.563526	0.848855		no_diff	7.62427	7.65904
MER65C	8.43504	8.44095	8.45724	8.46073	0.0876103	0.564155	0.849206		no_diff	8.438	8.45899
LTR12_	6.16802	5.86353	6.13405	6.06771	0.144683	0.568593	0.852293		no_diff	6.01578	6.10088
LTR71A	4.67758	4.22589	4.74643	4.47916	0.225919	0.574473	0.853913		no_diff	4.45174	4.6128
LTR8B	7.72005	7.63341	7.7888	7.61984	0.0973518	0.574514	0.853913		no_diff	7.67673	7.70432
PRIMA41-int	6.43729	6.47008	6.59086	6.42376	0.125534	0.574043	0.853913		no_diff	6.45369	6.50731
LTR53	5.5262	5.03522	5.43006	5.38545	0.173863	0.582384	0.856433		no_diff	5.28071	5.40775
MER49	8.93651	8.93031	8.92984	8.96159	0.0790531	0.582622	0.856433		no_diff	8.93341	8.94571
MER70-int	5.44708	5.61884	5.68393	5.55014	0.154238	0.589993	0.858919		no_diff	5.53296	5.61704
ERV24B_Prim-int	5.34894	5.30754	5.38671	5.45835	0.160925	0.594037	0.86129		no_diff	5.32824	5.42253
LTR24	6.29394	6.13926	6.20127	6.36177	0.128649	0.593515	0.86129		no_diff	6.2166	6.28152
LTR38C	3.86049	3.51672	4.06974	3.65009	0.264244	0.608672	0.865586		no_diff	3.6886	3.85992
LTR65	6.46433	6.49208	6.64245	6.39309	0.115557	0.607503	0.865586		no_diff	6.47821	6.51777
MER34C2	7.66866	7.65308	7.83287	7.51837	0.0923498	0.609639	0.865586		no_diff	7.66087	7.67562
MSTB-int	7.86659	7.98072	8.0022	7.87855	0.0845802	0.611785	0.867269		no_diff	7.92365	7.94038
LTR50	8.07829	8.19038	8.23083	8.06322	0.0817906	0.615099	0.870239		no_diff	8.13433	8.14702
LTR52	6.75998	6.64394	6.6878	6.79604	0.10429	0.624054	0.872556		no_diff	6.70196	6.74192
LTR55	5.06085	5.11301	5.1927	5.15633	0.156874	0.628531	0.872556		no_diff	5.08693	5.17452
MER61A	6.27878	6.46267	6.53735	6.28368	0.113678	0.62711	0.872556		no_diff	6.37073	6.41052
LTR104_Mam	6.85499	6.97605	7.00334	6.88247	0.0958224	0.634591	0.875557		no_diff	6.91552	6.9429
LTR1E	3.59289	2.78743	3.60483	3.27286	0.294219	0.632713	0.875557		no_diff	3.19016	3.43884
LTR22	3.13541	3.12443	3.03182	3.60799	0.294964	0.640129	0.876699		no_diff	3.12992	3.3199
MLT1J1-int	5.56419	5.2909	5.47732	5.53898	0.139554	0.63906	0.876699		no_diff	5.42754	5.50815
LOR1b	6.52979	6.54216	6.54476	6.59518	0.099791	0.648397	0.881229		no_diff	6.53597	6.56997
MER4B	7.69744	7.61682	7.61422	7.72699	0.0792608	0.652077	0.881229		no_diff	7.65713	7.6706
MSTC-int	4.55717	4.8658	4.9685	4.63403	0.169442	0.650321	0.881229		no_diff	4.71148	4.80126
MLT1H1-int	4.72307	4.8658	4.9685	4.7928	0.160891	0.652499	0.881244		no_diff	4.79443	4.88065
LTR23-int	3.93969	4.15411	4.16262	4.19623	0.20249	0.655007	0.883529		no_diff	4.0469	4.17942
LTR90B	5.33436	5.05506	5.2959	5.25512	0.141636	0.655698	0.883529		no_diff	5.19471	5.27551
MER57E1	5.88751	6.14852	5.99302	6.1507	0.115007	0.655142	0.883529		no_diff	6.01802	6.07186
LTR49	7.95264	7.86464	7.93608	7.89397	0.0725222	0.660229	0.884648		no_diff	7.90864	7.91502
LTR86A2	5.16341	5.30754	5.35894	5.24141	0.134895	0.665861	0.887539		no_diff	5.23548	5.30018
MER74C	3.54303	3.4583	3.7992	3.47377	0.231479	0.673187	0.892231		no_diff	3.50067	3.63649
LTR16D	5.83669	6.02316	6.11093	5.81361	0.109651	0.67688	0.892422		no_diff	5.92992	5.96227
LTR47A	6.77085	6.52803	6.6653	6.68904	0.0879123	0.685872	0.895319		no_diff	6.64944	6.67717
LTR54	6.92478	7.05701	7.14341	6.84217	0.0785668	0.702573	0.903308		no_diff	6.9909	6.99279
HERVK14-int	7.40821	7.57276	7.47498	7.51267	0.0673893	0.710887	0.911393		no_diff	7.49048	7.49383
LTR75_1	4.45303	4.59466	4.48386	4.7156	0.142983	0.716284	0.913033		no_diff	4.52385	4.59973
LTR86B2	4.12054	4.07856	4.26193	4.10836	0.162189	0.716801	0.913033		no_diff	4.09955	4.18514
MLT1K-int	4.05089	3.82482	4.17542	3.87976	0.171213	0.718997	0.913983		no_diff	3.93786	4.02759
LTR85a	6.98203	6.98124	7.02471	6.94299	0.0701326	0.721779	0.914291		no_diff	6.98164	6.98385
LTR12E	4.60655	4.42203	4.77193	4.35738	0.139639	0.726544	0.915446		no_diff	4.51429	4.56465
LTR39-int	3.38221	3.77782	3.71408	3.691	0.187015	0.727341	0.915542		no_diff	3.58002	3.70254
MER41D	6.21654	6.14852	6.21373	6.17973	0.0804046	0.736719	0.920739		no_diff	6.18253	6.19673
LTR27C	4.18697	3.62689	3.84796	4.19623	0.159768	0.744705	0.924729		no_diff	3.90693	4.0221
LTR88a	4.83088	4.59466	4.8538	4.67539	0.120563	0.744384	0.924729		no_diff	4.71277	4.76459
LTR40a	7.41861	7.55892	7.55549	7.39999	0.057542	0.751394	0.926183		no_diff	7.48877	7.47774
MER67C	7.58183	7.69478	7.57251	7.68204	0.0543815	0.759836	0.930963		no_diff	7.6383	7.62727
MER34B	6.78164	7.07656	6.96333	6.90002	0.0631158	0.762002	0.932158		no_diff	6.9291	6.93167
LTR2	6.69298	6.28081	6.46625	6.54586	0.0689823	0.769709	0.937836		no_diff	6.4869	6.50606
LTR22C	2.83751	2.96575	3.05969	2.97458	0.200581	0.769327	0.937836		no_diff	2.90163	3.01713
LTR1	2.83751	2.58393	2.91463	2.76066	0.213092	0.772085	0.938644		no_diff	2.71072	2.83764
LTR60B	4.31131	3.99884	4.44212	3.94885	0.132046	0.770953	0.938644		no_diff	4.15507	4.19548
MER9a2	5.9934	5.57827	5.8725	5.74727	0.0774958	0.779687	0.941957		no_diff	5.78584	5.80989
LTR103b_Mam	5.56419	5.61884	5.67044	5.52774	0.0784224	0.781514	0.942569		no_diff	5.59151	5.59909
LTR33B	8.29522	8.34144	8.41404	8.16473	0.0440398	0.784845	0.94271		no_diff	8.31833	8.28938
MER76-int	3.68771	4.07856	4.05597	3.84393	0.134864	0.782642	0.94271		no_diff	3.88314	3.94995
LTR91	2.99414	2.96575	3.0034	3.16083	0.179381	0.787743	0.942925		no_diff	2.97994	3.08212
LTR34	5.07846	5.16872	5.07474	5.21361	0.085064	0.794423	0.945916		no_diff	5.12359	5.14417
MER51B	6.73244	6.77535	6.8442	6.62715	0.0551214	0.794131	0.945916		no_diff	6.7539	6.73568
LTR5B	8.64605	8.53404	8.62343	8.50011	0.0389448	0.796998	0.946863		no_diff	8.59005	8.56177
MER73	4.53183	3.87033	4.43149	4.10836	0.112699	0.802651	0.948305		no_diff	4.20108	4.26992
LTR16D2	3.93969	3.77782	3.9408	3.87976	0.119554	0.806685	0.949407		no_diff	3.85876	3.91028
LTR9B	6.19248	6.13926	6.2044	6.10602	0.0574088	0.811766	0.953664		no_diff	6.16587	6.15521
MER39	8.35061	8.18589	8.27979	8.20058	0.0368703	0.816825	0.953664		no_diff	8.26825	8.24018
MER87	4.65429	4.4819	4.65804	4.52513	0.0916072	0.81302	0.953664		no_diff	4.56809	4.59159
MER65D	5.92692	5.80614	5.73667	5.98788	0.0605891	0.821935	0.954494		no_diff	5.86653	5.86228
MLT1L-int	2.83751	3.12443	3.24101	2.83555	0.152605	0.821406	0.954494		no_diff	2.98097	3.03828
LTR38B	4.36968	4.62153	4.49411	4.54758	0.0864514	0.828195	0.954921		no_diff	4.4956	4.52084
LTR79	8.45876	8.48185	8.48512	8.38485	0.0325275	0.830438	0.954921		no_diff	8.4703	8.43498
MER101B	3.68771	4.22589	3.98508	4.04665	0.103531	0.829691	0.954921		no_diff	3.9568	4.01586
MER66D	3.43783	3.57285	3.76575	3.27286	0.116301	0.83667	0.957637		no_diff	3.50534	3.51931
MER92C	4.08614	3.77782	4.1881	3.691	0.0987863	0.84029	0.958924		no_diff	3.93198	3.93955
HUERS-P1-int	7.45277	7.49861	7.44095	7.44553	0.0334902	0.851545	0.963332		no_diff	7.47569	7.44324
MER57C2	4.91168	4.77299	4.8216	4.86608	0.0638871	0.857431	0.963332		no_diff	4.84234	4.84384
LTR1B0	3.32435	3.19767	2.94483	3.60799	0.10444	0.867192	0.966437		no_diff	3.26101	3.27641
LTR5	2.35009	2.87935	2.45063	2.90674	0.123288	0.874817	0.968015		no_diff	2.61472	2.67868
HERVKC4-int	4.31131	4.35957	4.13669	4.52513	0.064795	0.879629	0.968293		no_diff	4.33544	4.33091
LTR14	4.78872	4.8658	4.96113	4.63403	0.0522673	0.885406	0.968293		no_diff	4.82726	4.79758
LTR3B_	4.72307	4.45227	4.69405	4.45561	0.0554708	0.886987	0.968293		no_diff	4.58767	4.57483
LTR10F	6.18437	5.70928	5.89974	5.97137	0.0324485	0.904785	0.974419		no_diff	5.94683	5.93555
LTR25-int	6.51693	6.5631	6.51236	6.489	0.02664	0.903518	0.974419		no_diff	6.54001	6.50068
MER61D	4.31131	4.15411	4.36604	4.04665	0.0524639	0.904859	0.974419		no_diff	4.23271	4.20635
HERVL66-int	5.40584	5.74636	5.49273	5.61535	0.0332055	0.910071	0.975162		no_diff	5.5761	5.55404
HUERS-P3-int	9.45334	9.32907	9.1685	9.49523	0.0162034	0.920265	0.975459		no_diff	9.3912	9.33187
LTR14C	2.83751	2.68927	2.64712	2.90674	0.0765797	0.917299	0.975459		no_diff	2.76339	2.77693
LTR107_Mam	4.398	4.74883	4.62111	4.47916	0.037316	0.92454	0.975777		no_diff	4.57342	4.55014
LTR6A	9.87271	9.98938	9.90574	9.85101	0.0130749	0.9226	0.975777		no_diff	9.93104	9.87837
HERVK11-int	7.57254	7.53439	7.58215	7.41227	0.0139248	0.937633	0.978496		no_diff	7.55347	7.49721
MER41E	5.53897	5.74636	5.70614	5.48185	0.0223555	0.937525	0.978496		no_diff	5.64267	5.59399
MLT1E2-int	5.8263	5.84085	5.96751	5.57221	0.0224105	0.93505	0.978496		no_diff	5.83357	5.76986
MLT1J	11.2057	11.19	11.1898	11.092	0.010427	0.933107	0.978496		no_diff	11.1978	11.1409
LTR8A	8.44356	8.31082	8.33214	8.31623	0.0118389	0.939443	0.978739		no_diff	8.37719	8.32418
LTR72	5.22794	5.30754	5.33633	5.09669	0.0235974	0.940439	0.9793		no_diff	5.26774	5.21651
LTR3B	2.66178	2.68927	2.85225	2.41489	0.0496049	0.948801	0.982709		no_diff	2.67552	2.63357
MSTB2-int	3.32435	2.96575	3.11386	3.16083	0.0409757	0.948979	0.982709		no_diff	3.14505	3.13735
LTR9	6.52979	6.47745	6.5299	6.36177	0.0125883	0.955078	0.983868		no_diff	6.50362	6.44583
MER11C	8.90849	9.01759	9.01771	8.78155	0.00735637	0.96121	0.983868		no_diff	8.96304	8.89963
MER83A-int	3.32435	3.4583	3.56649	3.10138	0.0351853	0.952732	0.983868		no_diff	3.39133	3.33394
PrimLTR79	4.63062	4.26049	4.57358	4.22437	0.022455	0.956922	0.983868		no_diff	4.44555	4.39897
MLT1F	9.53372	9.55666	9.54388	9.41966	0.00456938	0.973272	0.989265		no_diff	9.54519	9.48177
LTR35A	3.32435	3.51672	3.46594	3.27286	0.0159732	0.978107	0.989985		no_diff	3.42053	3.3694
LTR35	4.93119	4.974	4.77193	5.01849	0.00576221	0.986891	0.994786		no_diff	4.95259	4.89521
LTR86A1	6.76543	6.78727	6.73825	6.68399	0.00137147	0.994737	0.998793		no_diff	6.77635	6.71112
MER4-int	9.94887	9.96336	9.92315	9.85551	0.000295363	0.998204	0.999646		no_diff	9.95612	9.88933
HERV-Fc1_LTR2	0	0	0	0.444737	1.13815	0.817764	NA		no_diff	0	0.222369
HERV-Fc1_LTR3	0.495548	0	0.564193	0	0.298153	0.939321	NA		no_diff	0.247774	0.282096
HERV1_LTRc	1.79041	2.34693	2.49213	2.08733	0.349	0.711493	NA		no_diff	2.06867	2.28973
HERV1_LTRd	1.15676	0.540181	1.1866	1.0588	0.549413	0.752321	NA		no_diff	0.848472	1.1227
HERV1_LTRe	1.40022	1.70963	1.82876	1.48817	0.238001	0.845421	NA		no_diff	1.55493	1.65847
LTR108c_Mam	0.495548	0	1.76248	1.48817	3.36583	0.104321	NA		no_diff	0.247774	1.62532
LTR108d_Mam	0.86371	1.70963	1.82876	1.48817	0.581694	0.657931	NA		no_diff	1.28667	1.65847
LTR108e_Mam	2.09722	2.78743	2.71879	2.50941	0.238878	0.770294	NA		no_diff	2.44233	2.6141
LTR109A2	0.495548	0	0.712005	0	0.703526	0.84768	NA		no_diff	0.247774	0.356003
LTR1C	2.56518	1.89721	2.53247	2.41489	0.319064	0.715853	NA		no_diff	2.23119	2.47368
LTR1C3	1.15676	1.49396	1.37585	1.48817	0.222524	0.871144	NA		no_diff	1.32536	1.43201
LTR21C	0	0.540181	0.213528	1.0588	1.51925	0.597463	NA		no_diff	0.27009	0.636164
LTR22C2	2.22919	1.49396	2.45063	2.41489	0.73672	0.441172	NA		no_diff	1.86158	2.43276
MER83C	1.95196	2.06319	2.45063	2.41489	0.608662	0.509052	NA		no_diff	2.00757	2.43276
MLT1E-int	0	0	0	0.444737	1.13815	0.817764	NA		no_diff	0	0.222369
MSTA1-int	0.495548	0	1.46191	1.48817	3.12296	0.146661	NA		no_diff	0.247774	1.47504
PRIMAX-int	1.79041	1.89721	2.40791	2.08733	0.619879	0.533709	NA		no_diff	1.84381	2.24762
UCON51	0.495548	0.932295	1.54312	1.66284	1.70419	0.284496	NA		no_diff	0.713921	1.60298
LTR18C	4.53183	4.22589	2.2231	2.59811	-2.15827	0.00010052	0.00379837	**(padj<0.01)	Down	4.37886	2.41061
MER92-int	8.70675	8.66086	7.9932	8.15013	-0.54678	0.000593561	0.0169521	*(padj<0.05)	no_diff	8.68381	8.07167
MER31-int	8.33238	8.41431	7.79607	7.72206	-0.549547	0.000629408	0.017509	*(padj<0.05)	no_diff	8.37335	7.75906
HERV15-int	5.40584	5.47893	4.39914	4.40733	-1.01101	0.00283364	0.0463394	*(padj<0.05)	Down	5.44239	4.40324
LTR58	5.37767	5.60544	4.6489	4.33174	-0.952878	0.00490044	0.0734039		no_diff	5.49156	4.49032
HERVIP10F-int	9.1441	9.2698	8.8011	8.66703	-0.406563	0.00549797	0.0790379		no_diff	9.20695	8.73406
MER65-int	8.54677	8.61982	7.87465	8.1917	-0.478673	0.00595498	0.0817665		no_diff	8.58329	8.03318
MLT1B-int	8.17352	8.31288	7.81867	7.6871	-0.42466	0.0103292	0.112884		no_diff	8.2432	7.75288
LTR4	6.00265	5.91873	5.16731	5.26869	-0.696299	0.0131844	0.132186		no_diff	5.96069	5.218
HERV1_I-int	3.77669	4.26049	2.82003	2.59811	-1.39528	0.015249	0.144671		no_diff	4.01859	2.70907
MER34B-int	11.6916	11.868	11.2276	11.4943	-0.346902	0.0188959	0.163867		no_diff	11.7798	11.3609
HERVIP10B3-int	9.89461	9.89757	9.55951	9.50674	-0.296347	0.0256845	0.201524		no_diff	9.89609	9.53312
HERVE_a-int	5.43346	5.78252	4.86173	4.88383	-0.700363	0.0273677	0.210869		no_diff	5.60799	4.87278
MamRep1151	8.0134	8.01405	7.40881	7.69215	-0.394609	0.0302272	0.223585		no_diff	8.01373	7.55048
LTR37-int	8.07829	8.09536	7.6875	7.64868	-0.353694	0.0318159	0.228072		no_diff	8.08682	7.66809
LTR7C	7.74782	7.7011	7.19301	7.36566	-0.381289	0.0368939	0.246068		no_diff	7.72446	7.27933
LTR16A1	8.24348	8.23456	7.86679	7.86298	-0.309195	0.0539025	0.293789		no_diff	8.23902	7.86488
MLT-int	6.90518	7.07169	6.57404	6.48319	-0.397798	0.0577042	0.305191		no_diff	6.98844	6.52862
MER57-int	9.02316	8.94101	8.71828	8.56619	-0.271961	0.0645501	0.31975		no_diff	8.98209	8.64224
LTR46-int	6.90024	6.78132	6.40239	6.38065	-0.389139	0.0696771	0.333144		no_diff	6.84078	6.39152
MER34-int	8.37575	8.41815	8.12928	7.97901	-0.274474	0.0823871	0.369427		no_diff	8.39695	8.05415
LOR1-int	9.61212	9.64524	9.3299	9.33024	-0.23235	0.0879864	0.383843		no_diff	9.62868	9.33007
MER57F	7.05944	7.21529	6.8759	6.61658	-0.32009	0.119732	0.45245		no_diff	7.13736	6.74624
HERVFH21-int	7.1371	6.93915	6.73393	6.57893	-0.318139	0.124285	0.460585		no_diff	7.03813	6.65643
HERVH48-int	6.91502	6.49208	6.33557	6.29035	-0.344507	0.140826	0.498595		no_diff	6.70355	6.31296
LTR87	8.79725	8.84168	8.56325	8.513	-0.215138	0.144072	0.501868		no_diff	8.81947	8.53813
LTR2B	6.4441	6.3467	6.07041	5.93777	-0.327573	0.169551	0.541937		no_diff	6.3954	6.00409
MER66-int	7.57564	7.48038	7.30057	7.12193	-0.248272	0.177067	0.551275		no_diff	7.52801	7.21125
LTR83	6.98203	6.94448	6.7404	6.4715	-0.283832	0.177584	0.551476		no_diff	6.96326	6.60595
MER34C_	7.02807	7.05701	6.75326	6.67891	-0.261476	0.193587	0.574282		no_diff	7.04254	6.71609
MER41-int	9.23522	9.20799	8.98674	8.97408	-0.174959	0.212571	0.590689		no_diff	9.22161	8.98041
LTR22B1	5.87749	5.94023	5.29003	5.68788	-0.357495	0.213473	0.591248		no_diff	5.90886	5.48895
HERVK-int	9.21048	9.1924	9.03229	8.88323	-0.175185	0.218127	0.598242		no_diff	9.20144	8.95776
LTR26D	5.44708	4.93169	4.89305	4.52513	-0.434373	0.226119	0.607929		no_diff	5.18938	4.70909
LTR35B	4.96944	4.91006	4.57358	4.27905	-0.452559	0.225735	0.607929		no_diff	4.93975	4.42632
HERV3-int	8.0316	8.05897	7.81969	7.7441	-0.196922	0.230362	0.609404		no_diff	8.04528	7.78189
LTR81C	4.85151	4.22589	4.21313	3.73078	-0.534566	0.23306	0.614041		no_diff	4.5387	3.97195
HUERS-P3b-int	8.66366	8.41431	8.3062	8.27646	-0.18709	0.243664	0.623699		no_diff	8.53898	8.29133
MER9B	4.93119	5.0151	4.32069	4.67539	-0.427647	0.252366	0.630032		no_diff	4.97315	4.49804
LTR90A	6.32377	6.40971	6.13732	5.92067	-0.268241	0.26545	0.648808		no_diff	6.36674	6.029
Harlequin-int	8.72782	8.77744	8.53995	8.513	-0.160142	0.280011	0.664005		no_diff	8.75263	8.52647
MLT1H2-int	5.80531	5.68401	5.47214	5.28214	-0.303573	0.287905	0.671778		no_diff	5.74466	5.37714
LTR81B	6.20856	6.06291	5.8567	5.76654	-0.263198	0.299765	0.681632		no_diff	6.13574	5.81162
ERVL-B4-int	10.1402	10.1669	10.0119	9.89489	-0.132582	0.312296	0.692482		no_diff	10.1535	9.95338
MER34A1	7.93825	8.06387	7.81049	7.7319	-0.164404	0.32609	0.706968		no_diff	8.00106	7.77119
MER101-int	9.80425	9.91532	9.70861	9.61433	-0.132165	0.330775	0.712915		no_diff	9.85979	9.66147
LTR66	5.5262	5.37225	5.12177	5.08138	-0.292799	0.34452	0.729933		no_diff	5.44922	5.10158
HERVL40-int	8.63717	8.71176	8.45002	8.48274	-0.142578	0.345832	0.730773		no_diff	8.67446	8.46638
MER66A	5.56419	5.41894	5.1737	5.12682	-0.285504	0.349941	0.730773		no_diff	5.49156	5.15026
LTR10C	7.56006	7.70738	7.46068	7.34017	-0.167263	0.352156	0.733059		no_diff	7.63372	7.40043
MLT1D-int	8.74584	8.84738	8.65403	8.53001	-0.137477	0.358343	0.740172		no_diff	8.79661	8.59202
LTR81AB	3.86049	3.95726	3.35786	3.47377	-0.473776	0.366424	0.746104		no_diff	3.90887	3.41581
LTR84b	7.41861	7.3256	7.26958	6.98882	-0.168769	0.381302	0.756306		no_diff	7.37211	7.1292
MLT1A-int	6.81353	6.86239	6.70555	6.45378	-0.185021	0.387079	0.762709		no_diff	6.83796	6.57966
LTR21A	6.52337	6.28921	5.90743	6.33621	-0.218252	0.396054	0.767041		no_diff	6.40629	6.12182
ERV24_Prim-int	5.88751	6.1111	5.81234	5.60469	-0.225385	0.398527	0.767769		no_diff	5.99931	5.70851
LTR10E	6.45762	6.48479	6.08064	6.34264	-0.195702	0.411522	0.772551		no_diff	6.4712	6.21164
LTR13	8.4554	8.38325	8.09771	8.33248	-0.135095	0.418366	0.776551		no_diff	8.41932	8.21509
LTR105_Mam	5.93661	5.49355	5.45651	5.43445	-0.227799	0.438338	0.791003		no_diff	5.71508	5.44548
LTR37A	7.85897	7.87025	7.64214	7.70219	-0.127323	0.453661	0.799379		no_diff	7.86461	7.67216
MER4E1	7.80446	7.81313	7.64789	7.5877	-0.124638	0.462909	0.805483		no_diff	7.8088	7.61779
PABL_A	7.09014	7.11014	6.71434	7.03722	-0.154963	0.464102	0.80601		no_diff	7.10014	6.87578
MER51E	4.15414	4.53938	4.0969	3.87976	-0.315043	0.481512	0.807993		no_diff	4.34676	3.98833
MER72	7.07706	7.10062	6.85815	6.91304	-0.139406	0.480843	0.807993		no_diff	7.08884	6.8856
MLT2B3	9.21048	9.18791	9.13369	8.91703	-0.103075	0.477643	0.807993		no_diff	9.1992	9.02536
LTR77	3.93969	4.03925	3.74874	3.4261	-0.348172	0.490402	0.8106		no_diff	3.98947	3.58742
LTR28B	4.53183	3.39743	3.86386	3.4261	-0.369076	0.495355	0.815565		no_diff	3.96463	3.64498
LTR57-int	7.18665	7.21529	7.00334	7.01322	-0.128158	0.50442	0.819157		no_diff	7.20097	7.00828
MER51D	3.64108	3.62689	3.35786	3.10138	-0.365205	0.522397	0.830717		no_diff	3.63398	3.22962
MLT1G-int	5.93661	6.21177	5.90743	5.80431	-0.158685	0.541008	0.842607		no_diff	6.07419	5.85587
LTR1F	3.38221	3.19767	2.88378	2.90674	-0.387137	0.549122	0.843601		no_diff	3.28994	2.89526
LTR26E	4.63062	4.4819	4.36604	4.13825	-0.244932	0.549819	0.843601		no_diff	4.55626	4.25214
MER9a1	5.94623	5.72175	5.62453	5.60469	-0.162657	0.55282	0.843601		no_diff	5.83399	5.61461
LTR101_Mam	6.62871	6.5631	6.42399	6.38065	-0.129429	0.557265	0.844417		no_diff	6.5959	6.40232
LTR108a_Mam	5.17981	5.11301	4.86963	4.91869	-0.196547	0.557338	0.844417		no_diff	5.14641	4.89416
MER95	5.16341	4.953	4.82972	4.77388	-0.202598	0.557911	0.844417		no_diff	5.0582	4.8018
MER57B1	6.93931	7.28837	6.97618	6.90437	-0.117252	0.572782	0.853913		no_diff	7.11384	6.94028
MER9a3	7.60631	7.47671	7.16762	7.54371	-0.11285	0.575205	0.853913		no_diff	7.54151	7.35567
MamGypLTR2b	4.67758	5.13182	4.70291	4.6129	-0.204032	0.582044	0.856433		no_diff	4.9047	4.65791
MER11B	8.03611	8.05405	7.99591	7.7658	-0.0919828	0.583225	0.856433		no_diff	8.04508	7.88085
LTR21B	3.54303	3.26738	3.31225	2.68167	-0.341465	0.588826	0.858919		no_diff	3.4052	2.99696
LTR29	6.73799	6.93915	6.68556	6.64288	-0.112087	0.596413	0.862021		no_diff	6.83857	6.66422
MER4B-int	8.49527	8.34749	8.33855	8.20765	-0.0819521	0.602393	0.863824		no_diff	8.42138	8.2731
LTR18A	4.28122	4.15411	3.92574	3.94885	-0.23541	0.605171	0.863999		no_diff	4.21766	3.93729
LTR6B	5.81584	5.50802	5.4407	5.48185	-0.149563	0.60619	0.864487		no_diff	5.66193	5.46127
LTR102_Mam	6.22447	6.44021	6.15358	6.1507	-0.120057	0.616375	0.870364		no_diff	6.33234	6.15214
MER50B	6.64061	6.37855	6.37492	6.3036	-0.111411	0.627956	0.872556		no_diff	6.50958	6.33926
LTR49-int	8.02253	7.85051	7.81867	7.76819	-0.0794565	0.637899	0.876699		no_diff	7.93652	7.79343
PABL_B	6.56768	6.31413	6.33842	6.20113	-0.109515	0.639885	0.876699		no_diff	6.44091	6.26977
MER41G	4.28122	3.95726	3.84796	3.87976	-0.219139	0.642483	0.878799		no_diff	4.11924	3.86386
LTR1A1	4.08614	3.87033	3.83189	3.56462	-0.225916	0.649544	0.881229		no_diff	3.97823	3.69826
LTR40A1	6.69298	6.73901	6.64245	6.45378	-0.0972387	0.652042	0.881229		no_diff	6.716	6.54811
MER92A	2.66178	2.87935	2.01109	2.76066	-0.369962	0.645747	0.881229		no_diff	2.77056	2.38588
LTR10B	2.99414	3.4583	3.16607	2.59811	-0.293584	0.66045	0.884648		no_diff	3.22622	2.88209
HERVS71-int	7.08143	6.8108	6.85219	6.74354	-0.0878229	0.673706	0.892231		no_diff	6.94612	6.79786
HERVL18-int	5.90735	5.75852	5.53802	5.77607	-0.116026	0.675545	0.892422		no_diff	5.83294	5.65705
LTR106_Mam	6.21654	6.27236	5.88034	6.25669	-0.106638	0.677857	0.892422		no_diff	6.24445	6.06851
LTR85c	6.72128	6.54917	6.59324	6.34904	-0.0935475	0.675607	0.892422		no_diff	6.63522	6.47114
LTR43	6.62871	6.53511	6.43201	6.42376	-0.0907143	0.68119	0.89516		no_diff	6.58191	6.42788
MER84	5.76238	5.87474	5.48761	5.79496	-0.113641	0.686437	0.895319		no_diff	5.81856	5.64129
MER67D	5.7947	6.13926	5.94527	5.63645	-0.108326	0.6922	0.900238		no_diff	5.96698	5.79086
LTR78	9.26916	9.28458	9.21416	9.09522	-0.0542714	0.697549	0.901217		no_diff	9.27687	9.15469
MER4A1_	7.1202	7.16596	7.06652	6.93023	-0.0760993	0.695069	0.901217		no_diff	7.14308	6.99837
MER57A-int	8.1999	8.18364	8.06628	8.06127	-0.062017	0.696127	0.901217		no_diff	8.19177	8.06378
PRIMA4_LTR	5.75145	5.68401	5.66137	5.41016	-0.109325	0.698338	0.901217		no_diff	5.71773	5.53576
LTR24B	6.30145	6.23805	6.19814	6.02834	-0.0874205	0.715686	0.913033		no_diff	6.26975	6.11324
MLT1-int	5.5262	5.67121	5.50799	5.34757	-0.10426	0.719786	0.913983		no_diff	5.5987	5.42778
LTR10B1	7.21876	7.2197	7.18828	6.96817	-0.0685927	0.722646	0.914839		no_diff	7.21923	7.07823
MER51-int	7.19878	7.10539	6.96148	7.0802	-0.067492	0.731071	0.917373		no_diff	7.15208	7.02084
MER4E	7.07706	7.18409	7.11214	6.87361	-0.0650885	0.743571	0.924729		no_diff	7.13058	6.99288
LTR43-int	5.58897	5.25704	5.22383	5.32175	-0.100733	0.745308	0.924828		no_diff	5.423	5.27279
MLT1H2	9.18328	9.17777	9.11969	9.01593	-0.0450618	0.748186	0.924991		no_diff	9.18052	9.06781
MLT1A0-int	7.36223	7.07656	7.21796	6.964	-0.0621479	0.758491	0.930876		no_diff	7.21939	7.09098
MLT1G1-int	5.64912	5.78252	5.65225	5.47015	-0.0860226	0.759209	0.930876		no_diff	5.71582	5.5612
MER110	6.12631	5.99262	6.04275	5.78555	-0.0727784	0.776854	0.940125		no_diff	6.05946	5.91415
MER48	3.64108	3.19767	3.42367	2.97458	-0.166962	0.783335	0.94271		no_diff	3.41938	3.19913
HUERS-P2-int	4.34079	4.59466	4.35483	4.25197	-0.107841	0.79426	0.945916		no_diff	4.46773	4.3034
MamGypLTR1c	6.16802	6.3467	6.15034	6.11357	-0.0626067	0.795222	0.945916		no_diff	6.25736	6.13195
MER57C1	6.79235	6.73901	6.64245	6.65327	-0.0535534	0.798823	0.946863		no_diff	6.76568	6.64786
LTR45	3.43783	2.96575	3.16607	2.83555	-0.164501	0.801025	0.947866		no_diff	3.20179	3.00081
MER92B	7.95979	7.86464	7.80433	7.80592	-0.0421305	0.800711	0.947866		no_diff	7.91221	7.80513
LTR24C	6.30145	6.05307	6.13405	5.97965	-0.0574276	0.817297	0.953664		no_diff	6.17726	6.05685
LTR27E	3.73288	3.57285	3.52711	3.4261	-0.126185	0.817095	0.953664		no_diff	3.65287	3.47661
MLT1I	10.0471	10.1146	10.0223	9.9449	-0.0305645	0.816366	0.953664		no_diff	10.0809	9.9836
LTR13_	3.38221	3.26738	2.75333	3.47377	-0.144594	0.820323	0.954494		no_diff	3.32479	3.11355
LTR54B	7.06827	7.2197	7.11547	6.94722	-0.0441752	0.822345	0.954494		no_diff	7.14398	7.03134
MER57D	6.30145	6.21177	6.15358	6.12853	-0.0517499	0.8283	0.954921		no_diff	6.25661	6.14106
MER90a	8.14037	8.00897	8.04029	7.9027	-0.0360703	0.826273	0.954921		no_diff	8.07467	7.9715
HERV30-int	5.21208	5.11301	5.21766	4.7928	-0.0716421	0.831748	0.954985		no_diff	5.16254	5.00523
LTR40b	7.3694	7.22846	7.23027	7.15885	-0.0395321	0.833265	0.955489		no_diff	7.29893	7.19456
HERV1_LTRb	2.66178	2.78743	2.2231	2.83555	-0.151128	0.84764	0.963309		no_diff	2.72461	2.52932
ERVL47-int	4.72307	4.74883	4.56388	4.65486	-0.067843	0.856416	0.963332		no_diff	4.73595	4.60937
PABL_A-int	7.64227	7.61682	7.57854	7.48095	-0.0322074	0.853467	0.963332		no_diff	7.62954	7.52975
LTR52-int	5.85723	5.82937	5.62453	5.84113	-0.0472983	0.862015	0.965205		no_diff	5.8433	5.73283
LTR38-int	3.77669	3.26738	3.50701	3.27286	-0.0945772	0.869282	0.966437		no_diff	3.52203	3.38993
MLT1I-int	6.82922	6.79319	6.70113	6.72396	-0.034112	0.869433	0.966437		no_diff	6.8112	6.71254
HERV1_LTRa	3.68771	3.26738	3.50701	3.16083	-0.0900229	0.877641	0.968015		no_diff	3.47754	3.33392
LTR44	5.16341	4.93169	5.04717	4.81147	-0.0514038	0.880776	0.968293		no_diff	5.04755	4.92932
MER76	5.6012	5.40354	5.44599	5.34757	-0.0434555	0.883315	0.968293		no_diff	5.50237	5.39678
LTR27	3.13541	2.21202	2.75333	2.41489	-0.109111	0.890321	0.969038		no_diff	2.67372	2.58411
MER4D1	8.11501	8.04167	8.06886	7.90487	-0.0223118	0.89143	0.969753		no_diff	8.07834	7.98687
LTR13A	6.72687	6.44773	6.40239	6.59518	-0.030649	0.894025	0.97018		no_diff	6.5873	6.49879
LTR60	2.83751	3.04727	2.64712	2.97458	-0.0903675	0.898532	0.97254		no_diff	2.94239	2.81085
LTR28C	5.75145	5.55058	5.67945	5.41016	-0.0347543	0.903696	0.974419		no_diff	5.65101	5.5448
LTR8	9.46594	9.46785	9.48889	9.26908	-0.0171071	0.903893	0.974419		no_diff	9.46689	9.37898
MamGypsy2-I	7.3907	7.16596	7.2636	7.11819	-0.0230318	0.904748	0.974419		no_diff	7.27833	7.19089
HERVK14C-int	4.70051	4.62153	4.56388	4.54758	-0.0446966	0.906861	0.974738		no_diff	4.66102	4.55573
LTR84a	6.74903	6.5631	6.55459	6.58437	-0.0254657	0.906934	0.974738		no_diff	6.65606	6.56948
HERVL32-int	3.32435	2.58393	3.03182	2.68167	-0.0813566	0.908647	0.975111		no_diff	2.95414	2.85675
LTR3	5.51331	5.47893	5.40312	5.39786	-0.0322986	0.912557	0.975382		no_diff	5.49612	5.40049
LTR30	4.87185	4.59466	4.66713	4.6129	-0.0378956	0.919595	0.975459		no_diff	4.73325	4.64002
MER66C	5.71814	5.85223	5.56257	5.82284	-0.0288384	0.917704	0.975459		no_diff	5.78518	5.6927
LTR73	6.40277	6.54216	6.43467	6.34264	-0.0176618	0.937839	0.978496		no_diff	6.47246	6.38866
LTR88b	6.23235	6.3467	6.17285	6.24986	-0.0150033	0.949683	0.982715		no_diff	6.28952	6.21135
LTR12D	6.61671	6.47745	6.55459	6.38065	-0.0108068	0.961361	0.983868		no_diff	6.54708	6.46762
LTR89	7.75878	7.80436	7.74012	7.6693	-0.00983663	0.953709	0.983868		no_diff	7.78157	7.70471
LTR9C	3.54303	4.26049	3.92574	3.76949	-0.0300606	0.952633	0.983868		no_diff	3.90176	3.84761
MER77	8.48705	8.46896	8.39297	8.41415	-0.00823031	0.95692	0.983868		no_diff	8.47801	8.40356
LTR19-int	7.4392	7.2715	7.24552	7.324	-0.00799351	0.966081	0.986813		no_diff	7.35535	7.28476
HERVI-int	6.22447	5.99262	6.07383	6.0042	-0.0084349	0.973077	0.989265		no_diff	6.10854	6.03901
MER34A	7.26946	7.24583	7.2272	7.14051	-0.00638536	0.972771	0.989265		no_diff	7.25765	7.18386
LTR81	4.25048	3.39743	4.02803	3.56462	-0.00337569	0.994895	0.998793		no_diff	3.82395	3.79633
MSTA1	6.248	5.91873	5.99663	6.05992	-0.00143416	0.995529	0.998793		no_diff	6.08336	6.02828
LTR39	8.38285	8.43907	8.34564	8.34375	-0.000135521	0.999298	0.999646		no_diff	8.41096	8.3447
LTR86B1	5.76238	5.56449	5.49784	5.70795	-0.000700896	0.998044	0.999646		no_diff	5.66344	5.60289
HERV-Fc1_LTR1	1.60847	1.49396	1.08178	1.81863	-0.0547739	0.966145	NA		no_diff	1.55122	1.4502
HERV-Fc2-int	0.86371	1.24029	0.712005	0.444737	-1.023	0.59813	NA		no_diff	1.052	0.578371
LTR108b_Mam	2.46164	2.21202	1.28432	1.2894	-1.43658	0.182406	NA		no_diff	2.33683	1.28686
LTR1B1	1.95196	2.47029	1.693	2.31375	-0.212556	0.827221	NA		no_diff	2.21112	2.00337
LTR1C1	1.95196	1.24029	1.54312	0.444737	-0.765875	0.594665	NA		no_diff	1.59612	0.993928
LTR22B2	1.79041	2.06319	1.54312	2.08733	-0.0821972	0.939188	NA		no_diff	1.9268	1.81522
LTR7A	0	0.540181	0.399488	0	-0.307015	0.941215	NA		no_diff	0.27009	0.199744
MLT1E1-int	0.495548	0	0	0	-2.19869	0.659708	NA		no_diff	0.247774	0
MLT1M-int	0.495548	0	0	0	-2.19869	0.659708	NA		no_diff	0.247774	0
MLT1O-int	0.495548	0.540181	0.213528	0	-1.91763	0.578256	NA		no_diff	0.517864	0.106764
HERV-Fc2_LTR	0	0	0	0	NA	NA	NA		no_diff	0	0

[truncated: 58 more sheets: Figure 2f, Figure 2g, Figure 2h, Figure 2i, Figure 2j, Figure 2k, Figure 3a, Figure 3b-3c, Figure 3d, Figure 3e, Figure 3f, Figure 3h, Figure 3i, Figure 3j, Figure 4b, Figure 4e, Figure 4f , Figure 4g, Figure 5b, Figure 5c …]
